# Supplementary material for: Spatial organization of endometrial gene expression at the onset of embryo attachment in pigs
Source: BMC Genomics. 2019 Nov 21;20:895. doi: 10.1186/s12864-019-6264-2 (PMC6873571; doi:10.1186/s12864-019-6264-2)
Supplement: Supplementary file 5 — Additional file 5: Table S2. Detectable genes in luminal epithelium (LE), glandular epithelium (GE), stroma (S), and complete tissue. [file 12864_2019_6264_MOESM5_ESM.xlsx]

## Sheet: LE
Ssc_Gene ID	Ssc_Gene symbol	Alias	Chr.	Hsa_Gene ID	Hsa_Gene Symbol	Ssc Gene description	logFC	PValue	FDR	cpm	CL128	CL40	CL42	CL78	PL139	PL39	PL41	PL43
403166	A2M	-	5	2	A2M	alpha-2-macroglobulin	0.679002	0.0224229	0.0985981		269.142	159.437	395.2	313	347.646	522.422	505.683	471.355
100152492	A2ML1	-	5	144568	A2ML1	alpha-2-macroglobulin like 1	-3.07465	2.70925e-08	8.40077e-07		11.9143	5.46357	10.8771	12.8593	0.922137	1.10216	1.95433	0.374984
100524987	A4GALT	-	5	53947	A4GALT	alpha 1,4-galactosyltransferase (P blood group)	0.654473	0.0154067	0.0747295		150.304	76.49	116.022	111.629	183.505	150.26	140.06	256.864
100154333	AAAS	-	5	8086	AAAS	aladin WD repeat nucleoporin	-0.321522	0.404179	0.65234		6.72091	5.71192	8.89941	7.93443	6.14758	5.14339	5.37441	6.74971
100156545	AACS	-	14	65985	AACS	acetoacetyl-CoA synthetase	-1.54171	1.10055e-09	4.46167e-08		75.152	75.2483	79.7651	73.3251	31.0453	24.9822	17.589	31.4986
100517743	AAGAB	-	1	79719	AAGAB	alpha and gamma adaptin binding protein	0.445002	0.0453391	0.165875		101.425	135.844	104.486	129.14	155.841	186.632	153.741	145.494
110255208	AAK1	-	3	22848	AAK1	AP2 associated kinase 1	0.722341	0.000689398	0.0064816		55.2947	50.1655	54.0557	50.6162	98.3613	85.9681	75.7303	86.9962
100621415	AAMP	-	15	14	AAMP	angio associated migratory cell protein	-0.174045	0.486565	0.717056		26.2726	30.0497	28.6759	27.3601	23.9756	19.4714	27.0349	28.8737
100152525	AAR2	-	17	25980	AAR2	AAR2 splicing factor homolog	0.0405925	0.87177	0.941775		23.2177	21.8543	25.7094	22.1617	26.1272	20.5736	22.3119	26.6238
100525399	AARS	-	6	16	AARS	alanyl-tRNA synthetase	-1.33921	4.05843e-09	1.4939e-07		247.452	196.937	225.122	186.322	69.1603	81.5595	92.3421	94.8709
100155115	AARS2	-	7	57505	AARS2	alanyl-tRNA synthetase 2, mitochondrial	0.604782	0.0924854	0.272083		6.10992	4.71854	8.24019	11.7648	14.4468	9.55201	11.0745	10.8745
110255998	AARSD1	-	12	80755	AARSD1	alanyl-tRNA synthetase domain containing 1	-1.00126	0.00212568	0.0161036		121.587	29.3046	39.2233	28.4545	16.9058	19.104	20.1948	17.9992
100627475	AASDH	-	8	132949	AASDH	aminoadipate-semialdehyde dehydrogenase	-0.143484	0.573017	0.778073		39.409	69.7847	69.5472	70.5891	70.0824	46.6579	55.2098	55.8726
100525064	AASDHPPT	-	9	60496	AASDHPPT	aminoadipate-semialdehyde dehydrogenase-phosphopantetheinyl transferase	-0.872566	0.00100013	0.00874751		93.7872	79.4702	68.5584	56.0882	27.9715	42.2493	53.0927	38.6233
100513962	AASS	-	18	10157	AASS	aminoadipate-semialdehyde synthase	1.17152	0.00099688	0.00872542		45.5189	18.6258	13.8435	15.5953	54.7135	40.4124	22.8005	50.9978
100513881	AATF	-	12	26574	AATF	apoptosis antagonizing transcription factor	-0.172361	0.635145	0.814724		8.85938	11.4238	8.24019	9.30244	7.99186	11.0216	10.0974	3.74984
397500	ABAT	GABAT	3	18	ABAT	4-aminobutyrate aminotransferase	2.7521	8.2763e-07	1.83578e-05		1.22198	5.71192	5.27372	17.2369	14.7542	22.4105	56.0242	56.2476
100152112	ABCA1	-	1	19	ABCA1	ATP binding cassette subfamily A member 1	0.0447399	0.866199	0.940073		1172.49	1342.3	1132.2	1498.51	1258.1	1350.14	1382.85	1316.57
100512445	ABCA12	-	15	26154	ABCA12	ATP binding cassette subfamily A member 12	7.38728	1.41317e-18	2.17411e-16		0.305496	0	0	0	29.5084	8.08247	10.586	17.2493
110258083	ABCA2	-	Un	20	ABCA2	ATP binding cassette subfamily A member 2	-1.05557	0.00010606	0.00133829		340.933	187.997	192.82	191.247	113.423	66.4967	118.4	115.495
100518064	ABCA3	-	3	21	ABCA3	ATP binding cassette subfamily A member 3	-1.47122	3.10421e-07	7.57124e-06		70.875	36.5066	32.9608	44.3234	17.828	13.2259	15.1461	15.7493
100520049	ABCA5	-	12	23461	ABCA5	ATP binding cassette subfamily A member 5	0.979916	0.00146463	0.0119719		10.3869	25.3311	12.8547	16.1425	31.9674	30.8603	24.1034	34.1235
100623892	ABCA7	-	2	10347	ABCA7	ATP binding cassette subfamily A member 7	-0.106489	0.737657	0.874346		17.4133	14.404	14.8323	13.4065	11.373	8.81724	19.3804	15.3743
396910	ABCB1	MDR1|P-gp|Pgp1A	9	5243	ABCB1	ATP-binding cassette, sub-family B (MDR/TAP), member 1	0.171625	0.671808	0.834753		34.2155	79.7185	83.7203	15.3217	34.7338	81.9269	78.3361	57.3725
100153026	ABCB10	-	14	23456	ABCB10	ATP binding cassette subfamily B member 10	2.06371	4.16032e-10	1.80231e-08		89.2048	49.6688	45.4859	68.1267	331.662	416.615	155.044	196.117
100155585	ABCB6	-	15	10058	ABCB6	ATP binding cassette subfamily B member 6 (Langereis blood group)	-0.338302	0.338046	0.596103		11.3033	30.0497	35.268	24.8977	20.287	10.6542	25.732	25.1239
100157043	ABCB7	-	X	22	ABCB7	ATP binding cassette subfamily B member 7	0.178424	0.422864	0.666978		48.2683	62.3344	54.3853	56.3618	58.402	58.7816	69.3787	63.7472
100626423	ABCB8	-	18	11194	ABCB8	ATP binding cassette subfamily B member 8	-0.659336	0.0199191	0.0900611		26.2726	22.1026	25.0502	21.6145	14.4468	9.55201	18.2404	17.2493
733619	ABCC1	-	3	4363	ABCC1	ATP binding cassette subfamily C member 1	1.82197	9.31908e-08	2.54736e-06		61.0992	21.6059	28.3463	46.5122	154.919	165.323	70.0302	134.619
100152696	ABCC10	-	7	89845	ABCC10	ATP binding cassette subfamily C member 10	0.345972	0.341004	0.599779		24.7452	12.6656	18.1284	41.861	43.6478	20.2062	21.0091	29.6237
100513231	ABCC3	-	12	8714	ABCC3	ATP binding cassette subfamily C member 3	-0.572837	0.123538	0.324963		8.55388	28.5596	38.2345	36.6625	28.2789	13.9606	22.6377	14.6244
100152536	ABCC4	-	11	10257	ABCC4	ATP binding cassette subfamily C member 4	0.409445	0.22527	0.468825		137.779	432.367	362.239	450.347	379.613	362.976	604.703	577.475
100513626	ABCC5	-	13	10057	ABCC5	ATP binding cassette subfamily C member 5	1.40492	1.54533e-05	0.000252298		97.7587	117.218	95.5862	282.083	453.691	246.148	251.132	326.611
100127449	ABCC9	SUR2A|SUR2B	5	10060	ABCC9	ATP binding cassette subfamily C member 9	1.45051	0.000330848	0.0034918		36.6595	69.0397	44.1674	12.0384	44.57	132.993	119.214	133.869
100519529	ABCD1	-	X	215	ABCD1	ATP binding cassette subfamily D member 1	-0.200085	0.505839	0.731255		15.5803	12.4172	15.4916	11.4912	11.9878	9.55201	14.9832	10.4995
100626343	ABCD3	-	4	5825	ABCD3	ATP binding cassette subfamily D member 3	-0.395547	0.093591	0.27446		85.2333	124.42	93.279	129.687	75.0005	69.0684	98.8566	85.4963
100152503	ABCD4	-	7	5826	ABCD4	ATP binding cassette subfamily D member 4	-0.144112	0.558966	0.769135		40.02	33.2781	35.268	28.7281	39.0371	27.1865	28.9892	28.8737
100524881	ABCE1	-	8	6059	ABCE1	ATP binding cassette subfamily E member 1	-0.583138	0.00823918	0.0466616		103.563	143.295	123.932	115.733	69.1603	79.3552	89.0849	86.9962
100144452	ABCF1	-	7	23	ABCF1	ATP binding cassette subfamily F member 1	-0.0551303	0.810553	0.915172		38.4925	39.2384	44.1674	45.4178	37.1929	37.4733	47.0668	38.6233
100522910	ABCF2	-	18	10061	ABCF2	ATP binding cassette subfamily F member 2	-0.258217	0.37933	0.63169		33.299	20.8609	18.7876	18.6049	13.8321	20.5736	18.4033	21.7491
100626614	ABCF3	-	13	55324	ABCF3	ATP binding cassette subfamily F member 3	-0.0146353	0.950571	0.979621		44.6024	36.7549	35.9272	46.7858	35.9634	37.8407	47.2297	40.8732
100620416	ABCG1	-	13	9619	ABCG1	ATP binding cassette subfamily G member 1	0.698103	0.0292413	0.120541		20.4682	17.1358	35.268	17.2369	47.029	22.0431	40.7152	26.9988
397073	ABCG2	BMDP	8	9429	ABCG2	ATP-binding cassette, sub-family G (WHITE), member 2	-2.74698	1.69267e-16	2.03121e-14		630.849	337.251	455.518	303.971	30.7379	72.0075	76.3818	65.6222
100623142	ABHD10	-	13	55347	ABHD10	abhydrolase domain containing 10	0.578547	0.055692	0.192539		16.4968	40.9768	26.039	28.4545	30.1231	41.8819	37.1323	54.7476
100525863	ABHD11	-	3	83451	ABHD11	abhydrolase domain containing 11	-0.662176	0.0257424	0.109348		49.1848	31.2914	33.2904	25.9921	16.2911	15.7976	27.8492	26.9988
100621636	ABHD12	-	17	26090	ABHD12	abhydrolase domain containing 12	0.13357	0.661039	0.828282		16.8023	13.4106	18.1284	11.2176	14.4468	20.9409	17.2633	12.3745
100154680	ABHD13	-	11	84945	ABHD13	abhydrolase domain containing 13	-0.212295	0.387054	0.638616		41.8529	36.5066	38.8937	44.3234	45.1847	30.1256	33.2236	30.7487
100625665	ABHD14A	-	13	25864	ABHD14A	abhydrolase domain containing 14A	0.11884	0.693755	0.84725		38.4925	17.3841	20.7653	20.2465	31.3527	19.8388	22.8005	22.874
100621118	ABHD14B	-	13	84836	ABHD14B	abhydrolase domain containing 14B	0.183198	0.483343	0.714847		40.02	26.3245	23.0725	36.9361	40.2667	38.5754	31.9207	32.9986
100516224	ABHD15	-	12	116236	ABHD15	abhydrolase domain containing 15	3.33173	1.55678e-21	4.06115e-19		4.27694	3.72516	4.61451	3.28321	34.4265	42.6167	28.5007	60.3724
100155979	ABHD16A	BAT5	7	7920	ABHD16A	abhydrolase domain containing 16A	-0.431706	0.0958565	0.278248		76.0685	55.1324	50.43	55.8146	53.484	28.2886	43.1581	50.6228
100524666	ABHD17A	-	2	81926	ABHD17A	abhydrolase domain containing 17A	0.00211023	0.992933	0.997088		43.6859	32.2847	37.2457	32.0113	36.2707	35.269	34.2008	39.7483
100155547	ABHD17B	FAM108B1	1	51104	ABHD17B	abhydrolase domain containing 17B	0.246919	0.300543	0.557992		67.5146	44.9503	52.078	41.0402	63.9348	55.1078	59.4442	65.2472
100522555	ABHD17C	-	7	58489	ABHD17C	abhydrolase domain containing 17C	-0.540322	0.0314353	0.127481		66.9036	43.7086	45.4859	41.861	34.7338	39.3102	32.2465	28.4988
100516683	ABHD18	-	8	80167	ABHD18	abhydrolase domain containing 18	-0.161577	0.592596	0.789329		23.5232	20.3642	14.8323	35.5681	18.4427	20.9409	22.9634	17.9992
100153434	ABHD2	-	7	11057	ABHD2	abhydrolase domain containing 2	0.516583	0.0217535	0.0963611		100.203	99.586	120.636	112.176	185.35	142.913	126.054	164.993
100524684	ABHD3	-	6	171586	ABHD3	abhydrolase domain containing 3	-0.0394577	0.914316	0.960849		16.4968	10.4305	8.24019	6.01922	9.83613	6.61293	10.586	10.8745
100154266	ABHD4	-	7	63874	ABHD4	abhydrolase domain containing 4	0.549481	0.0590557	0.200813		164.357	61.8377	58.9998	73.0515	84.5292	97.357	102.277	148.869
497624	ABHD5	CGI-58	13	51099	ABHD5	abhydrolase domain containing 5	-1.47152	1.63677e-05	0.000265422		41.2419	72.0198	109.759	89.4676	22.4387	21.3083	54.0698	29.2487
100515411	ABHD6	-	13	57406	ABHD6	abhydrolase domain containing 6	0.613043	0.0475406	0.171369		15.8858	21.8543	34.6088	31.4641	55.943	33.0647	27.6864	42.7481
100738420	ABI1	-	10	10006	ABI1	abl interactor 1	-0.115005	0.635043	0.814724		109.062	142.55	156.893	203.833	116.804	141.443	150.158	154.493
100514879	ABI2	-	15	10152	ABI2	abl interactor 2	-0.0563558	0.839137	0.930565		23.8287	39.4867	38.8937	34.2001	24.2829	46.6579	31.595	30.7487
100154641	ABI3BP	-	13	25890	ABI3BP	ABI family member 3 binding protein	0.1634	0.678302	0.839223		103.869	133.361	131.843	26.8129	64.857	188.836	146.738	82.1214
100524544	ABL1	-	1	25	ABL1	ABL proto-oncogene 1, non-receptor tyrosine kinase	0.170838	0.463727	0.700847		79.7344	67.5496	62.9551	54.7202	97.1318	63.5576	65.3072	72.3719
100627019	ABL2	-	9	27	ABL2	ABL proto-oncogene 2, non-receptor tyrosine kinase	-0.489598	0.0233251	0.101487		157.33	188.245	179.307	181.671	126.64	117.931	145.435	112.495
100154343	ABLIM1	-	14	3983	ABLIM1	actin binding LIM protein 1	0.419813	0.154249	0.371909		83.7059	169.867	147.994	284.545	219.469	217.492	205.042	209.241
100515194	ABLIM3	-	2	22885	ABLIM3	actin binding LIM protein family member 3	0.217031	0.651104	0.823529		10.3869	18.8742	19.7765	3.83042	4.61069	22.7779	20.1948	13.8744
100522463	ABR	-	12	29	ABR	ABR, RhoGEF and GTPase activating protein	-0.0721182	0.741138	0.876538		77.5959	81.7053	87.346	64.2963	64.5496	66.8641	83.2219	80.6215
100525723	ABRACL	-	1	58527	ABRACL	ABRA C-terminal like	1.27718	5.03411e-07	1.17987e-05		38.798	72.2682	48.4523	51.7106	114.96	148.791	142.829	99.3707
100524450	ABRAXAS1	FAM175A	8	84142	ABRAXAS1	abraxas 1, BRCA1 A complex subunit	0.110602	0.70814	0.855503		40.9364	22.351	17.7988	22.1617	19.9796	28.2886	27.5235	26.9988
100158023	ABRAXAS2	FAM175B	14	23172	ABRAXAS2	abraxas 2, BRISC complex subunit	-0.304657	0.197282	0.432558		47.6574	40.9768	44.497	37.4834	30.4305	35.6363	39.2495	32.2486
100153723	ABT1	-	7	29777	ABT1	activator of basal transcription 1	-0.408769	0.237895	0.485088		21.0792	25.0828	17.7988	10.3968	8.60661	12.1237	17.7518	17.2493
100623950	ABTB1	-	13	80325	ABTB1	ankyrin repeat and BTB domain containing 1	1.08591	0.00583026	0.0358969		10.9979	9.68542	7.25137	10.944	32.8896	13.9606	9.12021	27.7488
100515577	ACAA1	ACAA	13	30	ACAA1	acetyl-CoA acyltransferase 1	0.23007	0.47824	0.71149		38.187	15.6457	17.1396	25.7185	35.3486	24.6148	19.0547	27.7488
100312959	ACAA2	-	1	10449	ACAA2	acetyl-CoA acyltransferase 2	-0.0334901	0.921943	0.965174		23.5232	21.1093	21.4245	11.2176	10.4509	25.717	23.9406	14.9994
397324	ACACA	-	12	31	ACACA	acetyl-CoA carboxylase alpha	0.0315569	0.881185	0.946962		91.0378	100.083	85.698	99.8644	106.046	100.663	89.0849	89.6211
100154993	ACACB	-	14	32	ACACB	acetyl-CoA carboxylase beta	2.48124	4.78873e-08	1.38136e-06		7.0264	20.8609	37.9049	9.02884	180.739	50.6991	66.1215	92.246
100157748	ACAD10	-	14	80724	ACAD10	acyl-CoA dehydrogenase family member 10	-0.0564487	0.856091	0.937583		33.299	24.8344	18.458	33.3793	44.2626	27.1865	19.3804	22.499
100153698	ACAD11	-	13	84129	ACAD11	acyl-CoA dehydrogenase family member 11	0.705553	0.00438075	0.0287842		29.9386	19.8675	22.4133	21.6145	35.0412	44.0862	36.8066	37.1234
100627341	ACAD8	-	9	27034	ACAD8	acyl-CoA dehydrogenase family member 8	0.442527	0.127051	0.330971		14.3583	13.6589	9.88823	10.6704	19.0575	16.5323	15.6346	14.9994
100621922	ACAD9	-	13	28976	ACAD9	acyl-CoA dehydrogenase family member 9	-0.105693	0.729208	0.868874		13.4418	10.6788	10.8771	10.944	11.0656	7.71509	12.2146	11.2495
396931	ACADL	-	15	33	ACADL	acyl-CoA dehydrogenase long chain	0.0950883	0.825023	0.923158		12.5253	10.9271	5.27372	6.56643	15.369	12.4911	6.18871	4.49981
397104	ACADM	-	6	34	ACADM	acyl-CoA dehydrogenase medium chain	-0.306394	0.305288	0.562388		67.5146	89.4039	65.2623	51.1634	24.8977	50.3317	76.056	60.3724
396932	ACADS	-	14	35	ACADS	acyl-CoA dehydrogenase short chain	-0.28883	0.332409	0.591915		65.6816	32.7814	31.9719	50.3426	29.5084	26.0843	43.6467	44.6231
100154810	ACADSB	-	14	36	ACADSB	acyl-CoA dehydrogenase short/branched chain	0.0579436	0.858967	0.939104		11.9143	30.298	20.1061	16.4161	18.4427	26.0843	19.7062	14.2494
100520636	ACADVL	-	12	37	ACADVL	acyl-CoA dehydrogenase very long chain	0.00256807	0.992622	0.996858		19.5517	23.5927	18.458	26.2657	23.0534	15.4302	22.3119	27.3738
100627914	ACAP2	-	13	23527	ACAP2	ArfGAP with coiled-coil, ankyrin repeat and PH domains 2	-0.0181062	0.935359	0.97256		206.515	239.155	200.401	227.636	201.641	210.879	218.396	232.115
100524443	ACAP3	-	6	116983	ACAP3	ArfGAP with coiled-coil, ankyrin repeat and PH domains 3	0.146504	0.743949	0.878063		8.85938	4.22185	6.92176	5.19842	7.3771	11.3889	4.07152	5.62476
100626793	ACAT1	-	9	38	ACAT1	acetyl-CoA acetyltransferase 1	0.697391	0.0285491	0.118338		54.6838	156.954	143.05	205.201	189.653	223.737	227.354	321.361
100152303	ACAT2	-	1	39	ACAT2	acetyl-CoA acetyltransferase 2	-2.30301	8.3267e-20	1.63804e-17		64.4596	67.0529	68.5584	77.7027	17.2132	14.6954	13.3546	10.8745
494461	ACBD3	PAP7	10	64746	ACBD3	acyl-CoA binding domain containing 3	0.146282	0.527831	0.747755		43.9914	60.3476	57.0221	60.1922	49.1806	65.0271	65.1444	65.9971
100520929	ACBD4	-	12	79777	ACBD4	acyl-CoA binding domain containing 4	0.393341	0.5109	0.734316		2.74946	2.73179	2.96647	8.75524	7.68448	2.20431	3.25722	7.12469
100514676	ACBD5	-	10	91452	ACBD5	acyl-CoA binding domain containing 5	-0.348552	0.283019	0.538121		147.554	288.079	180.625	636.943	164.448	154.302	204.879	223.49
100525243	ACBD6	-	9	84320	ACBD6	acyl-CoA binding domain containing 6	-0.245013	0.444198	0.684346		18.0243	21.3576	13.8435	25.4449	15.369	16.8997	23.2891	10.1246
613133	ACE	-	12	1636	ACE	angiotensin I converting enzyme (peptidyl-dipeptidase A) 1	0.569742	0.162599	0.383112		25.3562	110.016	172.714	46.5122	72.2341	124.911	140.223	127.494
100144303	ACE2	-	X	59272	ACE2	angiotensin I converting enzyme 2	1.22988	0.0182559	0.0845832		2.74946	7.45033	16.4804	2.73601	6.14758	8.81724	21.8234	15.7493
100155321	ACER2	-	1	340485	ACER2	alkaline ceramidase 2	-1.16472	0.00253673	0.0186524		56.2112	20.6126	32.9608	11.2176	12.2952	14.328	10.9117	10.1246
100524160	ACER3	-	9	55331	ACER3	alkaline ceramidase 3	0.590599	0.0206785	0.0927635		39.1035	72.0198	56.0333	39.3986	62.7053	84.4986	76.3818	80.9965
100156353	ACIN1	-	7	22985	ACIN1	apoptotic chromatin condensation inducer 1	0.599626	0.0445402	0.164153		183.298	196.192	168.759	318.472	460.146	347.546	212.045	272.238
100515346	ACKR3	CXCR7	15	57007	ACKR3	atypical chemokine receptor 3	-1.41177	0.00028467	0.00306922		224.845	267.467	269.289	57.1826	64.857	41.1471	98.5308	124.495
100037292	ACKR4	CCR11|CCRL1|CCX-CKR	13	51554	ACKR4	atypical chemokine receptor 4	-2.53327	4.43275e-06	8.34667e-05		7.94289	7.20198	5.27372	7.38723	1.5369	0.73477	1.46575	0.749968
100125957	ACLY	ACL	12	47	ACLY	ATP citrate lyase	-0.709865	0.00495231	0.0316105		310.689	270.944	181.284	195.078	161.681	138.872	123.611	161.993
100628006	ACO1	-	10	48	ACO1	aconitase 1	-1.98809	3.22892e-11	1.72978e-09		673.618	526.49	456.836	369.635	101.435	89.2746	175.238	143.994
396999	ACO2	-	5	50	ACO2	aconitase 2	-0.480376	0.0663991	0.216578		371.483	222.765	250.831	234.75	147.849	167.16	219.374	229.49
110261225	ACOT11	-	6	26027	ACOT11	acyl-CoA thioesterase 11	-0.58146	0.029003	0.119806		21.9957	24.0894	29.9943	26.5393	18.1354	13.9606	19.7062	16.1243
100514587	ACOT13	-	7	55856	ACOT13	acyl-CoA thioesterase 13	-0.29089	0.42033	0.665694		16.8023	11.4238	8.24019	10.3968	5.22544	12.1237	12.3774	8.24964
100152868	ACOT6	-	7	641372	ACOT6	acyl-CoA thioesterase 6	0.901337	0.00387142	0.0262017		27.4946	12.6656	14.1731	25.7185	29.8158	28.2886	46.7411	44.2481
100514773	ACOT7	-	6	11332	ACOT7	acyl-CoA thioesterase 7	-0.773059	0.00384658	0.026108		84.0114	82.6986	107.782	81.5331	31.3527	40.7797	69.053	64.1222
100157173	ACOT8	-	17	10005	ACOT8	acyl-CoA thioesterase 8	0.84649	0.0136649	0.0688698		9.16488	4.96688	6.92176	6.01922	13.2173	9.18463	10.9117	15.3743
100525265	ACOT9	-	X	23597	ACOT9	acyl-CoA thioesterase 9	-1.03987	0.000364277	0.00379785		54.0728	34.0232	24.7206	34.4737	16.5985	17.6345	20.0319	14.2494
100113422	ACOX1	ACO	12	51	ACOX1	acyl-CoA oxidase 1	0.45764	0.0910005	0.269753		293.276	198.675	209.63	308.348	283.711	262.68	428.324	411.732
100516877	ACOX2	-	13	8309	ACOX2	acyl-CoA oxidase 2	1.22456	1.87259e-05	0.000299355		21.6902	19.3708	22.4133	41.0402	64.5496	57.6794	41.5295	62.6223
100523005	ACOX3	-	8	8310	ACOX3	acyl-CoA oxidase 3, pristanoyl	0.158103	0.642931	0.818173		14.9693	10.4305	10.5474	16.1425	21.8239	9.55201	10.9117	16.8743
100737301	ACP1	LMW-PTP|LMW-PTPase	3	52	ACP1	acid phosphatase 1	0.0402439	0.860104	0.93932		38.798	40.9768	41.5306	35.2945	36.5781	41.1471	43.9724	38.9983
100513002	ACP2	-	2	53	ACP2	acid phosphatase 2, lysosomal	0.32926	0.199591	0.436106		25.3562	17.3841	25.3798	26.2657	27.9715	27.9213	33.8751	28.1238
397414	ACP5	TR-AP|TRAP|UF	2	54	ACP5	acid phosphatase 5, tartrate resistant	0.940476	0.0689546	0.222076		32.9936	198.179	245.558	459.376	916.604	236.229	449.496	323.611
100156584	ACP6	-	4	51205	ACP6	acid phosphatase 6, lysophosphatidic	0.20345	0.653883	0.824473		6.10992	6.95364	7.58098	2.46241	6.76234	9.55201	5.53727	4.87479
100302507	ACPP	-	13	55	ACPP	acid phosphatase, prostate	2.0326	1.2908e-05	0.000217551		18.0243	2.48344	1.97765	3.55681	17.2132	15.0628	14.4946	8.62463
397317	ACRBP	sp32	5	84519	ACRBP	acrosin binding protein	0.970347	0.0660794	0.21577		1.22198	4.22185	3.95529	3.00961	8.60661	5.87816	6.18871	3.74984
100512859	ACSF2	-	12	80221	ACSF2	acyl-CoA synthetase family member 2	-0.0719116	0.800889	0.910396		24.4397	44.2053	38.5641	29.2753	47.029	26.0843	27.8492	31.4986
100739500	ACSF3	-	6	197322	ACSF3	acyl-CoA synthetase family member 3	-0.567321	0.254367	0.50612		7.0264	5.46357	8.5698	3.83042	4.61069	2.5717	6.35158	2.62489
448982	ACSL1	FACL2	15	2180	ACSL1	acyl-CoA synthetase long chain family member 1	0.733104	0.0133059	0.0674638		15.2748	18.8742	14.8323	13.1329	35.656	19.104	20.1948	28.8737
100233169	ACSL3	-	15	2181	ACSL3	acyl-CoA synthetase long chain family member 3	0.19824	0.545843	0.760315		589.607	101.324	79.1058	111.629	137.091	167.16	118.563	94.4959
448980	ACSL4	-	X	2182	ACSL4	acyl-CoA synthetase long chain family member 4	1.70608	1.34257e-06	2.80189e-05		35.132	130.132	146.016	120.932	296.006	281.417	396.403	532.477
100157521	ACSL5	-	14	51703	ACSL5	acyl-CoA synthetase long chain family member 5	0.278478	0.346128	0.604591		25.3562	51.9039	76.7986	46.7858	70.3898	62.4555	46.2525	60.7474
100154828	ACSS1	-	17	84532	ACSS1	acyl-CoA synthetase short chain family member 1	0.705672	0.148563	0.364198		4.88793	3.72516	4.94412	4.92482	13.8321	2.5717	7.81732	7.12469
100153866	ACSS2	-	17	55902	ACSS2	acyl-CoA synthetase short chain family member 2	1.04371	0.0059381	0.0364487		4.88793	6.70529	3.62568	9.30244	14.4468	15.7976	7.98018	13.4994
100512104	ACSS3	-	5	79611	ACSS3	acyl-CoA synthetase short chain family member 3	0.214186	0.498813	0.726942		21.0792	13.1622	24.391	24.3505	22.4387	34.5342	25.0806	14.2494
733615	ACTA2	ACT-4|actin	14	59	ACTA2	actin, alpha 2, smooth muscle, aorta	-0.764809	0.0412327	0.155847		158.858	55.8775	93.6086	28.7281	28.5863	40.045	58.3042	48.3729
414396	ACTB	-	3	60	ACTB	actin beta	-0.323664	0.247274	0.497532		2436.94	2468.29	2942.74	2177.04	1478.8	2188.51	1960.19	2383.02
397653	ACTG1	actin	12	71	ACTG1	actin gamma 1	-0.506604	0.0826067	0.252427		1225.65	1713.58	2194.2	1392.9	956.871	1292.09	1032.21	1312.82
100523570	ACTL6A	-	13	86	ACTL6A	actin like 6A	-0.713982	0.0174027	0.0814799		62.6266	43.2119	34.2792	25.7185	17.5206	30.8603	23.9406	23.999
100513412	ACTN1	-	7	87	ACTN1	actinin alpha 1	-0.937974	0.000179784	0.00208445		92.8707	80.4635	124.262	83.7219	40.2667	45.9231	68.7273	45.748
100517284	ACTN4	-	6	81	ACTN4	actinin alpha 4	-0.274376	0.294486	0.551676		221.79	390.645	392.233	328.321	261.272	265.987	239.406	335.985
100620619	ACTR10	-	1	55860	ACTR10	actin related protein 10 homolog	-0.224548	0.302944	0.560112		98.3697	82.4503	71.8545	66.7587	63.3201	71.2727	66.6101	72.3719
100156619	ACTR1A	-	14	10121	ACTR1A	ARP1 actin related protein 1 homolog A	-0.112883	0.606572	0.797771		107.229	80.9602	108.441	79.8915	83.9145	85.6007	93.645	84.3713
100511252	ACTR1B	-	3	10120	ACTR1B	ARP1 actin related protein 1 homolog B	-0.294205	0.375489	0.628519		36.965	18.8742	16.4804	14.2273	15.0616	11.3889	16.9375	19.1242
100174962	ACTR2	-	3	10097	ACTR2	ARP2 actin related protein 2 homolog	-0.131294	0.583532	0.783615		345.21	365.314	332.574	260.195	259.735	319.258	306.83	304.112
396738	ACTR3	ARP3	15	10096	ACTR3	ARP3 actin related protein 3 homolog	-0.523267	0.0389979	0.14956		372.094	324.338	261.379	215.05	173.362	239.902	187.941	215.241
102159531	ACTR3B	-	18	57180	ACTR3B	ARP3 actin related protein 3 homolog B	-0.321359	0.421207	0.666124		22.3012	8.94039	10.5474	22.4353	25.2051	11.3889	11.0745	9.37459
100156550	ACTR5	-	17	79913	ACTR5	ARP5 actin related protein 5 homolog	-0.208984	0.507802	0.732054		9.16488	13.4106	11.8659	8.75524	9.22137	10.6542	7.81732	10.1246
100511382	ACTR6	-	5	64431	ACTR6	ARP6 actin related protein 6 homolog	-0.0937571	0.705496	0.853939		23.2177	30.5463	29.3351	31.1905	29.5084	24.9822	23.1262	29.9987
100154005	ACTR8	-	13	93973	ACTR8	ARP8 actin related protein 8 homolog	0.559181	0.0733179	0.231687		55.9057	75.2483	65.2623	191.794	151.538	104.705	73.9389	114.37
100152307	ACVR1	-	15	90	ACVR1	activin A receptor type 1	1.19963	6.58018e-08	1.84491e-06		67.2091	61.341	85.698	68.4003	180.124	154.669	157.161	156.743
100152462	ACVR1B	-	5	91	ACVR1B	activin A receptor type 1B	1.63659	2.68638e-08	8.35143e-07		27.1891	49.1722	31.9719	62.1075	171.21	125.278	93.8079	126.37
397282	ACVR2A	ACVR2	15	92	ACVR2A	activin A receptor type 2A	-0.14419	0.60325	0.796282		26.8836	25.8278	27.3574	25.1713	14.1394	26.0843	29.6407	23.999
448845	ACVR2B	-	13	93	ACVR2B	activin A receptor type 2B	-0.0548571	0.835997	0.928972		29.6331	44.702	44.497	60.1922	54.0987	38.208	37.6209	42.7481
100153279	ACVRL1	-	5	94	ACVRL1	activin A receptor like type 1	0.357857	0.355612	0.612567		14.6638	29.8013	32.6312	7.11363	18.1354	38.9428	27.0349	28.8737
396930	ACY1	-	13	95	ACY1	aminoacylase 1	-0.351497	0.413368	0.65963		9.47037	6.45695	5.60333	4.65122	6.14758	4.40862	4.39724	5.62476
100155997	ACYP1	ACYPE	7	97	ACYP1	acylphosphatase 1	0.802447	0.00162705	0.012999		74.541	107.781	88.3349	152.943	207.481	161.282	161.069	177.742
100625920	ADA	-	17	100	ADA	adenosine deaminase	-0.513114	0.462671	0.699732		9.16488	3.47682	9.22901	1.64161	1.22952	1.46954	10.2602	5.62476
100155388	ADAL	-	1	161823	ADAL	adenosine deaminase like	-0.587877	0.0341349	0.135232		102.341	68.7914	57.3517	108.072	67.9308	34.1668	63.6786	56.6225
397345	ADAM10	ADAM-10	1	102	ADAM10	ADAM metallopeptidase domain 10	0.252435	0.255357	0.507415		118.838	150.248	134.81	105.063	139.243	174.141	149.181	143.994
100157228	ADAM12	-	14	8038	ADAM12	ADAM metallopeptidase domain 12	-0.312713	0.40663	0.654283		75.152	98.096	90.3125	14.7745	41.8036	92.2136	63.3529	47.6229
100153483	ADAM15	-	4	8751	ADAM15	ADAM metallopeptidase domain 15	-0.00639341	0.980783	0.991692		90.1213	43.4602	58.6702	44.8706	60.8611	49.9644	48.2068	61.1224
397343	ADAM17	TACE	3	6868	ADAM17	ADAM metallopeptidase domain 17	-0.14371	0.580234	0.781899		34.2155	59.3543	59.9886	78.7971	55.3282	49.597	56.187	53.6227
100521528	ADAM19	-	16	8728	ADAM19	ADAM metallopeptidase domain 19	0.520119	0.167548	0.390117		11.9143	11.6722	11.5363	3.28321	10.7583	20.2062	12.3774	14.6244
100513676	ADAM22	-	9	53616	ADAM22	ADAM metallopeptidase domain 22	0.721288	0.0841039	0.255505		43.6859	58.1125	44.8266	8.48163	27.3567	89.2746	67.0987	85.4963
100152711	ADAM28	-	14	10863	ADAM28	ADAM metallopeptidase domain 28	0.335683	0.192344	0.425539		71.1805	84.9337	104.486	160.33	119.57	115.726	140.386	116.62
100738366	ADAM33	-	17	80332	ADAM33	ADAM metallopeptidase domain 33	0.800385	0.0252518	0.108029		7.94289	7.94702	8.24019	6.01922	22.1313	13.9606	11.5631	7.87466
397344	ADAM9	ADAM-9	15	8754	ADAM9	ADAM metallopeptidase domain 9	0.730129	0.00423168	0.0279935		108.146	144.288	192.82	197.814	231.456	283.989	292.335	258.739
497061	ADAMTS1	-	13	9510	ADAMTS1	ADAM metallopeptidase with thrombospondin type 1 motif 1	0.372224	0.378829	0.63141		122.809	881.87	1111.11	910.271	1385.36	818.534	993.452	1044.33
100624519	ADAMTS10	-	2	81794	ADAMTS10	ADAM metallopeptidase with thrombospondin type 1 motif 10	0.541519	0.17824	0.40527		7.3319	7.45033	10.2178	3.00961	10.1435	14.328	10.4231	5.99974
100511353	ADAMTS12	-	16	81792	ADAMTS12	ADAM metallopeptidase with thrombospondin type 1 motif 12	-0.0135064	0.9646	0.984631		48.5738	86.1754	96.9047	113.818	72.5415	49.9644	102.277	119.245
100627950	ADAMTS13	-	1	11093	ADAMTS13	ADAM metallopeptidase with thrombospondin type 1 motif 13	-0.146042	0.774585	0.893628		8.85938	5.46357	3.95529	3.55681	2.76641	3.30647	6.6773	6.74971
100153539	ADAMTS14	-	14	140766	ADAMTS14	ADAM metallopeptidase with thrombospondin type 1 motif 14	0.70772	0.0881019	0.263909		8.55388	5.46357	9.55862	4.37762	9.52875	4.40862	14.6575	15.7493
100518325	ADAMTS15	-	9	170689	ADAMTS15	ADAM metallopeptidase with thrombospondin type 1 motif 15	0.378677	0.41114	0.658263		14.6638	9.18874	9.55862	13.6801	34.1191	12.4911	3.42008	18.3742
102160867	ADAMTS17	-	1	170691	ADAMTS17	ADAM metallopeptidase with thrombospondin type 1 motif 17	0.110677	0.861259	0.939654		9.16488	3.47682	5.27372	0.820803	3.68855	6.98032	5.86299	2.2499
102167408	ADAMTS18	-	6	170692	ADAMTS18	ADAM metallopeptidase with thrombospondin type 1 motif 18	-4.14822	0.000196311	0.00224998		14.6638	1.98675	0.988823	36.9361	12.9099	0	0.325722	0.374984
100518181	ADAMTS19	-	2	171019	ADAMTS19	ADAM metallopeptidase with thrombospondin type 1 motif 19	-0.24639	0.4686	0.704221		16.8023	23.096	22.7429	12.5857	11.373	24.9822	17.9147	10.8745
100521434	ADAMTS2	-	2	9509	ADAMTS2	ADAM metallopeptidase with thrombospondin type 1 motif 2	-0.0134037	0.966808	0.985617		66.5981	43.2119	56.6925	20.7937	31.66	59.8838	59.2814	41.6232
100049661	ADAMTS20	-	5	80070	ADAMTS20	ADAM metallopeptidase with thrombospondin type 1 motif 20	1.17208	0.158829	0.378459		24.7452	0.993377	1.31843	6.01922	1.84427	22.0431	2.28005	15.3743
100524818	ADAMTS3	-	8	9508	ADAMTS3	ADAM metallopeptidase with thrombospondin type 1 motif 3	1.06386	0.0794294	0.245721		5.49893	2.48344	1.31843	4.10402	11.9878	9.55201	2.11719	4.87479
100157276	ADAMTS4	-	4	9507	ADAMTS4	ADAM metallopeptidase with thrombospondin type 1 motif 4	0.23879	0.631088	0.81272		5.19343	8.4437	5.60333	5.47202	1.5369	9.9194	11.2374	5.24977
100522952	ADAMTS5	-	13	11096	ADAMTS5	ADAM metallopeptidase with thrombospondin type 1 motif 5	1.09785	0.00178476	0.0139434		23.8287	34.7682	22.4133	55.541	95.9023	51.0665	36.4808	88.1212
100513765	ADAMTS6	-	16	11174	ADAMTS6	ADAM metallopeptidase with thrombospondin type 1 motif 6	0.416254	0.124717	0.326819		36.0485	52.1523	46.1451	48.1538	94.9801	65.0271	42.6696	54.3726
100154398	ADAMTS7	-	7	11173	ADAMTS7	ADAM metallopeptidase with thrombospondin type 1 motif 7	2.40369	9.891e-07	2.15022e-05		7.6374	4.22185	1.64804	0.820803	23.0534	13.9606	10.2602	16.8743
100520218	ADAMTS9	-	13	56999	ADAMTS9	ADAM metallopeptidase with thrombospondin type 1 motif 9	-0.412814	0.301275	0.558629		132.585	142.798	158.541	29.0017	42.4183	106.174	144.62	79.1216
102160697	ADAMTSL1	-	1	92949	ADAMTSL1	ADAMTS like 1	1.35418	0.00123375	0.0104408		7.6374	4.22185	6.59215	4.10402	20.5944	16.1649	13.8432	4.12482
100157238	ADAMTSL3	-	7	57188	ADAMTSL3	ADAMTS like 3	1.16965	0.0036933	0.0252102		2.74946	5.96026	5.60333	4.37762	14.7542	11.7563	9.12021	6.74971
100514576	ADAMTSL4	-	4	54507	ADAMTSL4	ADAMTS like 4	1.14135	0.000316866	0.003359		7.0264	10.9271	11.5363	7.66083	23.0534	13.9606	22.9634	21.7491
397453	ADAP1	CENTA1	3	11033	ADAP1	ArfGAP with dual PH domains 1	-0.869196	0.107668	0.2988		3.66595	6.70529	6.59215	6.84003	3.99593	0.73477	4.23438	3.74984
100337675	ADAP2	-	12	55803	ADAP2	ArfGAP with dual PH domains 2	2.37894	1.53386e-12	1.06395e-10		11.3033	12.4172	10.2178	8.20803	25.8198	59.5164	50.8126	87.7462
100523784	ADAR	-	4	103	ADAR	adenosine deaminase, RNA specific	-0.373328	0.124494	0.326613		130.752	91.639	122.284	100.685	114.96	68.3336	86.9677	74.2468
100154277	ADARB1	-	13	104	ADARB1	adenosine deaminase, RNA specific B1	-0.986743	0.00146414	0.0119719		22.6067	33.2781	50.7596	41.0402	18.4427	13.9606	26.0577	14.9994
100521793	ADAT1	-	6	23536	ADAT1	adenosine deaminase, tRNA specific 1	-0.41273	0.315989	0.574613		6.10992	5.96026	9.22901	7.93443	6.45496	6.61293	3.58294	5.62476
100154785	ADAT2	-	1	134637	ADAT2	adenosine deaminase, tRNA specific 2	-0.790146	0.0289947	0.119806		9.77587	14.6523	8.24019	11.2176	7.06972	5.14339	8.46877	4.12482
102159223	ADAT3	-	2	113179	ADAT3	adenosine deaminase, tRNA specific 3	-0.317789	0.505846	0.731255		7.6374	3.47682	6.92176	8.20803	6.14758	4.04124	2.9315	8.24964
100514083	ADCK2	-	18	90956	ADCK2	aarF domain containing kinase 2	0.0105631	0.9705	0.987116		21.0792	14.9007	13.5139	22.4353	17.828	15.7976	20.1948	18.3742
100156475	ADCK5	-	4	203054	ADCK5	aarF domain containing kinase 5	-0.534434	0.118642	0.316461		54.6838	29.3046	39.8825	68.9475	51.9471	15.7976	31.2693	35.2485
100514402	ADCY3	-	3	109	ADCY3	adenylate cyclase 3	0.303086	0.302335	0.559707		10.9979	11.6722	10.5474	9.84964	14.4468	15.4302	12.5403	10.8745
100152067	ADCY4	-	7	196883	ADCY4	adenylate cyclase 4	0.000731479	0.998586	0.99962		5.19343	7.45033	11.2067	2.73601	5.53282	6.98032	8.46877	4.49981
100155970	ADCY5	-	13	111	ADCY5	adenylate cyclase 5	1.06839	0.0318571	0.128846		6.72091	3.22847	2.96647	3.28321	15.369	9.9194	5.53727	4.87479
100522613	ADCY6	-	5	112	ADCY6	adenylate cyclase 6	-0.392097	0.0915692	0.270649		91.3433	64.5695	66.9104	94.9396	72.2341	55.8425	61.2357	52.4977
100620994	ADCY7	-	6	113	ADCY7	adenylate cyclase 7	0.670634	0.0147933	0.0726049		63.5431	96.1092	137.117	158.415	197.03	216.022	171.818	157.118
100625423	ADCY9	-	3	115	ADCY9	adenylate cyclase 9	1.08608	0.000397645	0.00409944		54.0728	25.5795	31.9719	45.4178	105.124	74.2118	47.8811	104.245
100511793	ADCYAP1R1	PAC1	18	117	ADCYAP1R1	ADCYAP receptor type I	-0.298595	0.612828	0.801868		9.77587	42.2185	32.6312	3.00961	4.61069	23.88	24.9177	15.3743
100517353	ADD1	-	8	118	ADD1	adducin 1	0.453812	0.0656901	0.215032		113.339	145.281	209.96	170.727	196.415	224.472	219.537	235.115
100155574	ADD3	-	14	120	ADD3	adducin 3	-0.511577	0.0754436	0.236562		360.18	513.824	518.473	277.979	207.481	299.051	369.206	295.487
100155164	ADGB	-	1	79747	ADGB	androglobin	0.320955	0.381035	0.633036		9.77587	13.1622	14.5027	20.2465	29.8158	19.4714	16.6118	8.62463
100524344	ADGRA2	GPR124	15	25960	ADGRA2	adhesion G protein-coupled receptor A2	0.238657	0.510194	0.734004		113.033	61.5894	88.9941	20.5201	53.484	107.276	112.374	81.3715
100516144	ADGRA3	GPR125	8	166647	ADGRA3	adhesion G protein-coupled receptor A3	0.0653087	0.83943	0.930798		181.77	542.384	592.305	453.631	406.662	595.164	449.659	494.229
100736874	ADGRD1	-	14	283383	ADGRD1	adhesion G protein-coupled receptor D1	0.813847	0.0197916	0.0897777		32.3826	12.4172	15.8212	22.4353	67.9308	26.8191	33.5493	28.8737
396964	ADGRE5	CD97	2	976	ADGRE5	adhesion G protein-coupled receptor E5	0.00656033	0.979284	0.991215		31.7716	28.5596	38.2345	26.2657	38.4224	29.3908	32.5722	24.3739
100158176	ADGRF1	GPR110	7	266977	ADGRF1	adhesion G protein-coupled receptor F1	0.660024	0.0451004	0.165254		106.007	57.3675	107.122	198.087	169.981	95.8875	205.856	198.366
100152930	ADGRF5	GPR116	7	221395	ADGRF5	adhesion G protein-coupled receptor F5	1.3563	0.000623108	0.0059438		40.9364	118.957	88.3349	25.4449	87.2957	196.551	177.193	201.366
100515029	ADGRG1	GPR56	6	9289	ADGRG1	adhesion G protein-coupled receptor G1	0.714771	0.0211385	0.0942631		18.0243	29.8013	43.8378	53.6258	47.029	56.9447	57.1642	80.6215
100157214	ADGRG2	GPR64	X	10149	ADGRG2	adhesion G protein-coupled receptor G2	1.5003	0.000743554	0.00690073		16.4968	19.3708	46.1451	6.01922	20.5944	60.9859	66.1215	51.3728
100511292	ADGRG6	GPR126	1	57211	ADGRG6	adhesion G protein-coupled receptor G6	-0.873106	0.0666542	0.21682		7.94289	15.6457	5.93294	9.30244	14.7542	5.14339	3.42008	4.12482
100514215	ADGRL1	LPHN1	2	22859	ADGRL1	adhesion G protein-coupled receptor L1	-0.767601	0.00788669	0.0451528		42.4639	67.0529	60.9774	55.8146	40.574	14.6954	35.8294	35.6235
100524685	ADGRL2	LPHN2	6	23266	ADGRL2	adhesion G protein-coupled receptor L2	0.733906	0.0189038	0.086748		71.7915	104.056	71.8545	41.861	57.4799	133.728	149.669	122.995
100624115	ADGRL3	-	8	23284	ADGRL3	adhesion G protein-coupled receptor L3	-0.49947	0.203725	0.441809		24.1342	32.5331	28.0167	8.20803	8.60661	24.6148	13.8432	21.7491
100525348	ADGRL4	ELTD1	6	64123	ADGRL4	adhesion G protein-coupled receptor L4	0.638964	0.127768	0.332008		76.985	158.195	112.396	24.0769	61.4758	207.573	166.118	146.619
100519889	ADGRV1	-	2	84059	ADGRV1	adhesion G protein-coupled receptor V1	0.59936	0.0466414	0.169397		19.5517	23.096	15.4916	11.7648	25.8198	36.3711	23.2891	20.9991
100513366	ADH4	-	X	127	ADH4	alcohol dehydrogenase 4 (class II), pi polypeptide	-0.403447	0.165369	0.387356		20.4682	15.894	25.7094	18.0577	16.5985	11.3889	17.2633	14.6244
100513555	ADH5	-	8	128	ADH5	alcohol dehydrogenase 5 (class III), chi polypeptide	-0.289473	0.250895	0.50179		67.8201	63.3278	62.9551	65.6643	32.8896	67.5988	59.6071	49.8728
100626434	ADI1	-	3	55256	ADI1	acireductone dioxygenase 1	0.564958	0.0348556	0.137137		16.1913	19.3708	23.7318	15.5953	28.5863	33.0647	24.9177	24.3739
404695	ADIPOR1	-	10	51094	ADIPOR1	adiponectin receptor 1	0.706555	0.00776057	0.0446654		71.7915	44.702	42.5194	46.2386	103.587	97.357	57.8156	70.8719
404694	ADIPOR2	-	5	79602	ADIPOR2	adiponectin receptor 2	0.716992	0.00394454	0.0265389		101.425	64.8178	60.6478	73.0515	109.12	119.768	102.602	157.868
100154626	ADK	-	14	132	ADK	adenosine kinase	-2.38862	2.30797e-13	1.87133e-11		146.638	101.076	50.7596	59.0978	17.2132	12.8585	17.4261	13.8744
397195	ADM	-	2	133	ADM	adrenomedullin	1.35766	0.00236007	0.0175906		3.97145	16.8874	20.1061	33.9265	51.0249	22.7779	73.776	42.3732
100141411	ADNP	-	17	23394	ADNP	activity dependent neuroprotector homeobox	0.00833194	0.971785	0.988004		255.089	303.973	297.965	353.493	279.1	298.684	327.676	311.986
100522237	ADNP2	-	6	22850	ADNP2	ADNP homeobox 2	0.0363783	0.86811	0.940611		56.5167	67.5496	73.5025	62.3811	78.0743	58.4142	68.5644	61.1224
100153304	ADO	-	14	84890	ADO	2-aminoethanethiol dioxygenase	-0.761986	0.00428903	0.0282954		68.7366	92.1357	81.4131	44.597	33.8117	40.045	49.9983	46.498
606743	ADORA1	-	9	134	ADORA1	adenosine A1 receptor	2.66209	0.000151495	0.00180172		0	2.73179	3.62568	1.91521	41.1888	9.18463	17.1004	2.62489
606745	ADORA2B	-	12	136	ADORA2B	adenosine A2b receptor	1.82184	1.05711e-07	2.8765e-06		10.6924	39.2384	42.5194	65.6643	159.222	149.158	120.191	150.368
100623786	ADPGK	-	7	83440	ADPGK	ADP dependent glucokinase	-0.125634	0.62399	0.80812		29.6331	27.0695	23.0725	21.0673	25.8198	23.88	20.1948	22.874
100153158	ADPRH	-	13	141	ADPRH	ADP-ribosylarginine hydrolase	0.0473354	0.843467	0.932325		77.2904	108.03	101.849	87.826	126.948	103.603	80.4533	76.8717
100525405	ADPRHL2	-	6	54936	ADPRHL2	ADP-ribosylhydrolase like 2	-0.308228	0.472736	0.708661		7.0264	4.71854	5.93294	7.93443	3.68855	5.51078	4.56011	7.12469
100519388	ADPRM	-	12	56985	ADPRM	ADP-ribose/CDP-alcohol diphosphatase, manganese dependent	-0.0271804	0.905033	0.957623		44.6024	51.9039	40.2121	43.5026	39.0371	48.8622	44.2982	44.9981
399501	ADRA2A	ADRA2|PORA2AR	14	150	ADRA2A	adrenoceptor alpha 2A	-0.684318	0.138704	0.348503		27.4946	17.1358	48.7819	6.01922	19.3649	15.0628	14.3318	6.37472
397357	ADRB2	-	2	154	ADRB2	adrenoceptor beta 2	0.403312	0.52484	0.745599		1.52748	3.22847	13.8435	3.55681	6.45496	7.3477	4.39724	1.87492
110257483	ADRM1	-	17	11047	ADRM1	adhesion regulating molecule 1	-0.412429	0.167903	0.390659		23.2177	14.404	22.0837	18.0577	18.1354	14.328	14.9832	10.4995
100170844	ADSL	-	5	158	ADSL	adenylosuccinate lyase	-0.0568593	0.848774	0.93443		15.5803	14.404	16.1508	13.6801	15.369	10.6542	18.5661	11.9995
100048942	ADSS	ADSS2	10	159	ADSS	adenylosuccinate synthase	0.330285	0.189781	0.422127		64.7651	131.126	103.167	125.583	112.501	134.83	154.229	142.119
733628	AEBP1	-	18	165	AEBP1	AE binding protein 1	0.878812	0.0106705	0.0568337		60.4882	24.0894	29.6647	24.3505	106.968	59.8838	48.044	35.9984
100522805	AEBP2	-	5	121536	AEBP2	AE binding protein 2	0.119874	0.595474	0.791328		54.9893	88.9072	78.4466	75.7875	83.2997	76.7835	89.7364	73.8718
100522657	AEN	-	1	64782	AEN	apoptosis enhancing nuclease	-0.401589	0.33161	0.591429		6.10992	10.1821	7.25137	6.56643	3.99593	4.77601	8.30591	5.24977
110259367	AES	-	2	166	AES	amino-terminal enhancer of split	-0.284008	0.372127	0.626034		81.5674	39.2384	49.4412	24.8977	25.5125	36.0037	42.8324	40.8732
100522448	AFAP1	-	8	60312	AFAP1	actin filament associated protein 1	0.306961	0.546561	0.761023		8.24839	4.22185	7.58098	1.36801	4.61069	6.98032	6.02585	9.37459
100513463	AFAP1L1	-	2	134265	AFAP1L1	actin filament associated protein 1 like 1	1.09854	0.0722562	0.229932		2.74946	2.98013	4.94412	1.0944	1.5369	8.81724	7.00302	7.87466
100157959	AFAP1L2	-	14	84632	AFAP1L2	actin filament associated protein 1 like 2	-0.236083	0.376757	0.629439		116.699	76.7384	78.117	62.3811	87.2957	68.701	44.7867	77.6216
100514741	AFDN	-	1	4301	AFDN	afadin, adherens junction formation factor	0.426387	0.0713166	0.227667		217.819	228.228	220.837	265.119	356.867	275.539	274.095	346.485
100739621	AFF1	-	8	4299	AFF1	AF4/FMR2 family member 1	0.0305899	0.899402	0.955221		236.759	218.543	224.792	291.932	310.453	226.677	252.923	202.491
100512515	AFF2	-	X	2334	AFF2	AF4/FMR2 family member 2	1.12198	0.0100544	0.0542257		7.94289	3.72516	4.2849	4.92482	15.369	17.2671	7.81732	5.24977
100522606	AFF3	-	3	3899	AFF3	AF4/FMR2 family member 3	-0.153699	0.658519	0.827291		22.9122	20.1159	24.391	23.8033	45.7995	25.717	11.8888	15.3743
100524487	AFF4	-	2	27125	AFF4	AF4/FMR2 family member 4	-0.309883	0.221289	0.464256		509.567	507.119	387.948	451.168	332.892	431.677	406.175	326.236
100155926	AFG1L	LACE1	1	246269	AFG1L	AFG1 like ATPase	-0.532833	0.0828506	0.25285		17.4133	12.1689	13.5139	12.5857	10.7583	6.98032	10.2602	10.1246
100623478	AFG3L2	-	6	10939	AFG3L2	AFG3 like matrix AAA peptidase subunit 2	-0.0652093	0.779569	0.896915		46.7409	40.2318	40.2121	35.0209	40.2667	38.5754	34.5265	41.9982
110255955	AFMID	-	12	125061	AFMID	arylformamidase	-1.10699	0.0625613	0.208891		9.77587	48.6755	45.1563	127.498	12.2952	4.40862	41.6924	31.1237
100518778	AFTPH	-	3	54812	AFTPH	aftiphilin	-0.172871	0.464324	0.70131		142.056	183.03	188.206	221.89	138.321	157.608	158.627	197.991
100152203	AGA	-	15	175	AGA	aspartylglucosaminidase	0.710498	0.00748976	0.0435873		23.8287	20.6126	18.458	20.2465	39.6519	37.4733	36.1551	22.499
100620812	AGAP1	-	15	116987	AGAP1	ArfGAP with GTPase domain, ankyrin repeat and PH domain 1	-0.128396	0.578201	0.780561		68.4311	62.3344	63.6143	56.3618	61.4758	45.1884	69.5416	52.1227
100622675	AGAP2	-	5	116986	AGAP2	ArfGAP with GTPase domain, ankyrin repeat and PH domain 2	0.962782	0.0641429	0.211867		3.05496	2.98013	5.93294	1.64161	3.99593	6.24555	7.16588	8.62463
100625238	AGAP3	-	18	116988	AGAP3	ArfGAP with GTPase domain, ankyrin repeat and PH domain 3	0.211053	0.541548	0.75741		10.6924	5.71192	9.88823	7.93443	11.9878	8.08247	7.98018	11.6245
100514151	AGBL2	-	2	79841	AGBL2	ATP/GTP binding protein like 2	-0.248344	0.346805	0.605333		67.2091	38.99	34.9384	39.6722	35.656	37.1059	31.2693	40.1233
100524964	AGBL3	-	18	340351	AGBL3	ATP/GTP binding protein like 3	-0.643777	0.0184662	0.0852615		36.6595	48.9238	44.8266	76.8819	34.4265	24.2474	33.7122	33.3736
100523841	AGBL5	-	3	60509	AGBL5	ATP/GTP binding protein like 5	-0.0493176	0.896603	0.953833		17.1078	8.19536	8.5698	11.4912	17.828	11.7563	6.84016	8.99961
100514990	AGFG1	-	15	3267	AGFG1	ArfGAP with FG repeats 1	-0.00396409	0.984996	0.993441		102.341	103.808	110.748	99.5908	111.271	114.257	92.6679	97.4958
100514569	AGFG2	-	3	3268	AGFG2	ArfGAP with FG repeats 2	-0.896685	0.00645635	0.0388584		14.0528	13.1622	9.88823	19.4257	7.3771	6.61293	7.16588	9.37459
100520064	AGGF1	-	2	55109	AGGF1	angiogenic factor with G-patch and FHA domains 1	0.295521	0.295652	0.552105		130.752	298.261	149.312	187.964	246.825	263.415	193.316	167.993
100233170	AGK	-	18	55750	AGK	acylglycerol kinase	0.0153351	0.96013	0.983038		17.7188	16.8874	14.5027	8.75524	14.4468	13.9606	15.3089	14.6244
100156940	AGL	GDE	4	178	AGL	amylo-alpha-1, 6-glucosidase, 4-alpha-glucanotransferase	-0.249893	0.29409	0.551247		115.172	104.553	63.6143	77.4291	73.4636	77.5182	77.5218	74.9968
100499510	AGO1	EIF2C1	6	26523	AGO1	argonaute RISC catalytic component 1	0.197741	0.365026	0.620832		76.0685	68.7914	72.5137	74.9667	99.2834	91.8463	70.3559	74.2468
100155245	AGO2	EIF2C2	4	27161	AGO2	argonaute RISC catalytic component 2	0.31245	0.213671	0.454297		21.0792	22.5993	23.7318	26.5393	27.6641	33.0647	24.4291	32.2486
100499509	AGO3	EIF2C3	6	192669	AGO3	argonaute RISC catalytic component 3	-0.424178	0.051126	0.18087		130.752	169.619	146.016	155.953	102.665	116.828	104.72	125.245
100499507	AGO4	EIF2C4	6	192670	AGO4	argonaute RISC catalytic component 4	0.696339	0.00760737	0.0440369		23.2177	30.298	28.0167	33.3793	56.8651	54.7404	39.9009	35.2485
613128	AGPAT1	-	7	10554	AGPAT1	1-acylglycerol-3-phosphate O-acyltransferase 1	0.0346685	0.89579	0.95355		33.299	19.8675	27.0278	24.0769	22.1313	26.0843	30.2921	27.7488
100170768	AGPAT2	-	1	10555	AGPAT2	1-acylglycerol-3-phosphate O-acyltransferase 2	-0.453055	0.303177	0.560143		5.19343	7.20198	16.81	9.84964	6.45496	2.93908	7.65446	9.37459
100233171	AGPAT3	-	13	56894	AGPAT3	1-acylglycerol-3-phosphate O-acyltransferase 3	0.535924	0.0284716	0.118129		98.9807	126.407	97.8935	180.577	166.599	167.528	173.121	191.992
100156632	AGPAT4	-	1	56895	AGPAT4	1-acylglycerol-3-phosphate O-acyltransferase 4	0.123514	0.813006	0.916821		5.19343	5.96026	6.92176	2.18881	9.83613	5.51078	3.90866	3.37485
100233172	AGPAT5	-	15	55326	AGPAT5	1-acylglycerol-3-phosphate O-acyltransferase 5	1.83382	3.00822e-10	1.32494e-08		80.9564	101.324	63.9439	93.5716	265.576	459.231	192.664	340.86
100627169	AGPS	-	15	8540	AGPS	alkylglycerone phosphate synthase	-0.27336	0.241064	0.489636		135.029	153.973	137.776	94.1188	98.3613	123.074	114.491	94.8709
100514482	AGR2	-	9	10551	AGR2	anterior gradient 2, protein disulphide isomerase family member	-2.71086	0.00110542	0.00948858		34.8265	2248.76	2975.37	1855.02	197.03	159.078	1382.69	200.616
100621139	AGRN	-	6	375790	AGRN	agrin	-0.93098	0.00128061	0.0107614		295.109	121.937	165.133	118.743	67.0086	76.0487	112.374	68.622
100157073	AGT	-	14	183	AGT	angiotensinogen	2.53369	5.45261e-11	2.76081e-09		7.0264	6.45695	9.22901	19.6993	126.025	41.5145	39.9009	53.2477
100518857	AGTPBP1	-	10	23287	AGTPBP1	ATP/GTP binding protein 1	-1.27356	7.696e-07	1.72621e-05		73.319	63.5761	64.2735	43.7762	23.3608	23.88	31.4322	21.7491
100519976	AGTR1	AT1	13	185	AGTR1	angiotensin II receptor type 1	1.25593	0.00102603	0.00892844		5.49893	19.8675	17.7988	6.84003	30.1231	38.208	25.0806	24.3739
100524812	AGTRAP	-	6	57085	AGTRAP	angiotensin II receptor associated protein	-0.449564	0.195484	0.430256		46.4354	15.149	25.0502	28.1809	15.9837	15.7976	18.0776	30.7487
100511581	AHCTF1	-	10	25909	AHCTF1	AT-hook containing transcription factor 1	-0.178956	0.474643	0.70991		133.807	243.129	163.485	189.058	130.021	155.036	164.978	194.242
497050	AHCY	-	17	191	AHCY	adenosylhomocysteinase	-1.73044	1.01791e-06	2.20486e-05		60.7937	36.0099	26.6982	20.7937	7.3771	9.55201	13.6803	7.87466
100512899	AHCYL1	-	4	10768	AHCYL1	adenosylhomocysteinase like 1	-0.476101	0.108857	0.300413		1035.63	280.381	247.535	234.203	200.411	215.655	192.502	225.365
100514931	AHCYL2	-	18	23382	AHCYL2	adenosylhomocysteinase like 2	-1.33424	2.1333e-05	0.000333763		128.614	45.447	35.268	52.805	17.2132	18.0019	22.3119	23.249
100512968	AHDC1	-	6	27245	AHDC1	AT-hook DNA binding motif containing 1	-0.0436917	0.884801	0.947736		21.9957	15.3973	21.0949	14.7745	12.9099	24.6148	15.7975	17.9992
100514806	AHI1	-	1	54806	AHI1	Abelson helper integration site 1	0.312222	0.209356	0.44838		21.0792	34.0232	33.2904	30.0961	37.8076	40.045	33.7122	35.9984
106504153	AHNAK	-	2	79026	AHNAK	AHNAK nucleoprotein	0.416918	0.127888	0.33225		3225.43	3605.71	3532.08	3052.02	3584.35	5583.89	4169.56	4572.93
100522557	AHNAK2	-	7	113146	AHNAK2	AHNAK nucleoprotein 2	-0.333212	0.314909	0.573132		41.8529	78.2284	77.7874	55.541	143.239	37.8407	37.6209	54.7476
396654	AHR	-	9	196	AHR	aryl hydrocarbon receptor	-0.185116	0.503899	0.72993		64.4596	143.543	109.43	133.244	73.771	98.0918	136.152	95.6209
100626607	AHSA1	-	7	10598	AHSA1	activator of HSP90 ATPase activity 1	-0.734548	0.00322996	0.0226135		83.0949	78.7251	48.1227	59.645	35.0412	43.7188	43.8096	39.3733
110260004	AHSA2P	AHSA2	3	130872	AHSA2P	activator of HSP90 ATPase homolog 2, pseudogene	-0.764571	0.0548879	0.190638		18.9407	10.1821	5.27372	11.7648	7.99186	5.87816	5.37441	6.74971
100518326	AIDA	-	10	64853	AIDA	axin interactor, dorsalization associated	0.189555	0.42129	0.666144		120.976	95.1158	88.3349	66.7587	98.6687	118.298	101.462	104.995
100524062	AIFM1	-	X	9131	AIFM1	apoptosis inducing factor mitochondria associated 1	-0.309482	0.264167	0.516504		53.4618	30.5463	26.3686	32.0113	24.5903	22.4105	33.8751	26.9988
100153541	AIFM2	-	14	84883	AIFM2	apoptosis inducing factor, mitochondria associated 2	0.883523	0.0143345	0.0711684		10.0814	4.22185	5.93294	8.75524	19.0575	11.3889	12.3774	10.4995
100151943	AIG1	-	1	51390	AIG1	androgen induced 1	-0.290935	0.426624	0.669726		7.0264	8.69205	12.5251	15.3217	5.8402	13.2259	8.79449	7.87466
100135670	AIMP1	SCYE1	8	9255	AIMP1	aminoacyl tRNA synthetase complex interacting multifunctional protein 1	0.141	0.523259	0.744499		53.4618	65.0662	59.9886	49.7954	60.2463	68.3336	59.4442	64.1222
100514707	AIMP2	-	3	7965	AIMP2	aminoacyl tRNA synthetase complex interacting multifunctional protein 2	-1.12479	0.00873898	0.048892		7.3319	10.9271	7.91058	7.11363	5.22544	2.20431	3.90866	3.74984
100511065	AIP	-	2	9049	AIP	aryl hydrocarbon receptor interacting protein	0.152354	0.699267	0.849915		5.80442	6.20861	8.5698	7.11363	5.22544	5.14339	9.60879	10.4995
100626166	AJUBA	-	7	84962	AJUBA	ajuba LIM protein	0.241033	0.551402	0.76442		12.2198	6.95364	12.8547	10.1232	3.07379	12.8585	12.7032	18.3742
100521423	AK1	Myokinase	1	203	AK1	adenylate kinase 1	-0.229619	0.567862	0.775062		8.85938	7.45033	5.60333	14.2273	4.30331	7.3477	10.7488	7.49968
100620859	AK2	-	6	204	AK2	adenylate kinase 2	1.47905	3.71359e-08	1.10578e-06		47.0464	51.6556	71.5249	94.1188	177.665	138.504	179.961	218.991
100155691	AK3	AK3L1	1	50808	AK3	adenylate kinase 3	0.0369835	0.871056	0.941513		41.8529	46.9371	40.5417	44.597	43.6478	50.6991	46.9039	37.1234
733667	AK4	AK3L1	6	205	AK4	adenylate kinase 4	1.33994	0.00195934	0.0150815		6.72091	11.4238	9.55862	2.46241	29.5084	17.6345	9.60879	22.499
106504175	AK6	-	16	102157402	AK6	adenylate kinase 6	0.156898	0.606288	0.797771		16.8023	22.5993	26.039	22.1617	12.6025	24.6148	26.2206	32.2486
102166322	AK9	-	1	221264	AK9	adenylate kinase 9	-2.39147	0.0139286	0.0696722		5.49893	0.745033	2.30725	14.5009	15.369	1.10216	0.325722	0
106508616	AKAIN1	-	6	642597	AKAIN1	A-kinase anchor inhibitor 1	0.30834	0.586249	0.785897		3.97145	5.96026	6.26255	0.820803	5.22544	5.14339	7.32874	3.37485
100533549	AKAP1	-	12	8165	AKAP1	A-kinase anchoring protein 1	-0.302752	0.371097	0.625131		33.6045	12.9139	19.4469	17.2369	18.7501	9.9194	16.6118	16.8743
397262	AKAP10	D-AKAP2	12	11216	AKAP10	A-kinase anchoring protein 10	0.12215	0.641452	0.817483		29.0221	19.8675	25.0502	27.9073	31.3527	22.4105	24.592	32.6236
100736642	AKAP11	-	11	11215	AKAP11	A-kinase anchoring protein 11	0.0324345	0.897953	0.954676		275.557	435.347	285.44	296.036	284.94	357.466	334.842	338.235
100152595	AKAP12	-	1	9590	AKAP12	A-kinase anchoring protein 12	0.0517369	0.857432	0.93828		250.812	195.944	190.843	105.61	176.436	239.168	230.937	135.744
397631	AKAP13	-	7	11214	AKAP13	A-kinase anchoring protein 13	0.362389	0.142885	0.355444		396.839	458.443	453.211	445.97	561.889	560.997	522.458	610.474
110258188	AKAP17A	-	Un	8227	AKAP17A	A-kinase anchoring protein 17A	-0.00783597	0.977987	0.990533		22.3012	21.3576	24.7206	26.2657	33.5043	15.4302	21.4976	24.7489
100513257	AKAP17B	-	X	107985692	LOC107985692	A kinase (PRKA) anchor protein 17B	-0.155822	0.698451	0.849628		11.9143	13.9073	6.92176	20.7937	21.2092	7.3477	8.46877	13.8744
100153149	AKAP2	-	1	11217	AKAP2	A-kinase anchoring protein 2	0.430605	0.32157	0.580359		68.7366	128.891	132.502	21.8881	46.7216	183.693	146.412	114.745
100337663	AKAP3	-	5	10566	AKAP3	A-kinase anchoring protein 3	-0.457364	0.192101	0.425215		10.6924	9.43708	18.7876	23.5297	13.5247	11.0216	9.44593	10.4995
100153460	AKAP5	-	7	9495	AKAP5	A-kinase anchoring protein 5	-0.488886	0.36364	0.619822		4.27694	7.20198	10.5474	2.73601	2.45903	6.61293	5.37441	2.99987
100155181	AKAP6	-	7	9472	AKAP6	A-kinase anchoring protein 6	-0.113021	0.727123	0.86743		54.0728	29.553	29.9943	19.4257	25.5125	36.3711	33.7122	16.8743
100523651	AKAP7	-	1	9465	AKAP7	A-kinase anchoring protein 7	-1.07467	0.000137911	0.00166324		97.1477	55.6291	37.2457	52.5314	24.8977	27.1865	26.3835	25.8739
100518772	AKAP8	-	2	10270	AKAP8	A-kinase anchoring protein 8	0.180878	0.465879	0.702154		36.6595	47.6821	42.5194	59.3714	65.1644	41.8819	48.8583	55.4976
100518955	AKAP8L	-	2	26993	AKAP8L	A-kinase anchoring protein 8 like	0.145198	0.552121	0.764976		102.036	96.3576	94.927	135.159	163.833	106.909	95.4365	115.495
396908	AKAP9	yotiao	9	10142	AKAP9	A-kinase anchoring protein 9	0.229296	0.355369	0.612486		379.731	450.248	341.144	410.402	461.683	515.074	427.021	450.73
100144621	AKIRIN1	-	6	79647	AKIRIN1	akirin 1	0.0526918	0.848544	0.934349		24.7452	23.096	22.7429	18.8785	15.6763	22.7779	24.7549	29.6237
100519991	AKIRIN2	-	1	55122	AKIRIN2	akirin 2	0.0651671	0.785811	0.901452		30.5496	32.7814	40.2121	38.8514	36.5781	42.2493	38.4352	31.4986
100152364	AKNA	-	1	80709	AKNA	AT-hook transcription factor	-0.057867	0.908335	0.958153		6.10992	2.98013	6.92176	7.38723	11.6804	3.30647	4.56011	5.24977
396924	AKR1A1	ALR1|Akr1a4	6	10327	AKR1A1	aldo-keto reductase family 1 member A1	-0.251622	0.345694	0.604449		42.1584	26.3245	30.6535	37.4834	20.9018	27.1865	36.318	29.6237
396816	AKR1B1	ALR2|AR	18	231	AKR1B1	aldo-keto reductase family 1 member B	0.904031	0.0750829	0.235847		65.9871	45.1986	166.452	25.4449	156.456	278.11	57.1642	42.3732
100511331	AKR7A2	-	6	8574	AKR7A2	aldo-keto reductase family 7 member A2	-0.507466	0.323577	0.582758		13.1363	6.20861	8.5698	3.00961	7.06972	1.83693	6.84016	5.24977
100126861	AKT1	Akt|PKB	6	207	AKT1	AKT serine/threonine kinase 1	0.261986	0.243598	0.492643		77.2904	53.1457	70.8656	52.2578	81.7628	71.2727	78.0104	72.3719
100519715	AKT1S1	-	6	84335	AKT1S1	AKT1 substrate 1	0.145763	0.639065	0.816688		10.9979	9.68542	10.2178	14.7745	12.6025	9.55201	12.3774	16.1243
100127478	AKT2	PRKBB	6	208	AKT2	AKT serine/threonine kinase 2	-0.56982	0.0124237	0.0639965		117.616	102.815	105.474	108.62	69.775	56.2099	94.6222	70.8719
100513811	AKT3	PKBgamma	10	10000	AKT3	AKT serine/threonine kinase 3	0.854182	0.00980871	0.05326		43.3804	53.8907	56.3629	16.4161	47.6438	109.481	83.2219	83.9964
100627614	AKTIP	-	6	64400	AKTIP	AKT interacting protein	-0.331112	0.159122	0.378938		37.8815	37.2516	37.9049	35.5681	28.5863	35.269	27.5235	26.9988
100621486	ALAD	-	1	210	ALAD	aminolevulinate dehydratase	0.059611	0.849198	0.934506		13.4418	19.6192	27.0278	36.1153	23.0534	19.104	27.6864	26.9988
100307125	ALAS1	-	13	211	ALAS1	aminolevulinate, delta-, synthase 1 pseudogene	-0.0810347	0.781991	0.899013		64.1541	37.2516	42.1898	25.7185	45.7995	35.6363	29.1521	41.2482
397269	ALCAM	-	13	214	ALCAM	activated leukocyte cell adhesion molecule	1.38479	9.17035e-07	2.01916e-05		109.368	90.894	83.0611	105.61	216.702	379.141	290.87	148.119
100514292	ALDH16A1	-	6	126133	ALDH16A1	aldehyde dehydrogenase 16 family member A1	-0.517085	0.221712	0.464886		18.9407	11.1755	5.93294	11.7648	16.9058	6.24555	8.63163	4.87479
100151977	ALDH18A1	-	14	5832	ALDH18A1	aldehyde dehydrogenase 18 family member A1	-0.528522	0.059932	0.203159		104.785	71.2748	56.0333	44.3234	37.5002	40.7797	56.8385	44.6231
100517137	ALDH1A1	-	1	216	ALDH1A1	aldehyde dehydrogenase 1 family member A1	0.275083	0.567671	0.774889		72.097	59.1059	23.4021	141.999	98.6687	32.3299	271.652	59.6224
100737077	ALDH1A2	-	1	8854	ALDH1A2	aldehyde dehydrogenase 1 family member A2	-0.197912	0.544832	0.759613		118.227	116.97	169.418	29.8225	82.685	115.359	102.602	109.12
102162530	ALDH1A3	-	1	220	ALDH1A3	aldehyde dehydrogenase 1 family member A3	-0.259202	0.233285	0.479353		73.93	84.437	58.3406	71.1363	57.7873	58.4142	59.77	64.8722
100156278	ALDH1B1	-	1	219	ALDH1B1	aldehyde dehydrogenase 1 family member B1	1.71319	4.13499e-07	9.90417e-06		7.3319	9.18874	7.91058	14.2273	27.3567	18.7366	36.9694	43.8731
100622210	ALDH1L1	-	7	10840	ALDH1L1	aldehyde dehydrogenase 1 family member L1	0.286679	0.476975	0.710757		5.49893	11.1755	18.7876	28.4545	17.828	11.7563	20.6833	22.499
100151976	ALDH1L2	-	5	160428	ALDH1L2	aldehyde dehydrogenase 1 family member L2	-0.255986	0.472025	0.708114		56.8222	70.7781	77.4578	12.8593	36.8855	66.1293	52.4412	43.1231
733685	ALDH2	-	14	217	ALDH2	aldehyde dehydrogenase 2 family member	0.849589	0.0665332	0.216603		23.2177	7.45033	7.58098	6.29283	26.4346	10.6542	7.16588	21.3741
100525303	ALDH3A2	-	12	224	ALDH3A2	aldehyde dehydrogenase 3 family member A2	-0.0511048	0.843186	0.932325		51.3233	54.139	59.3294	79.3443	64.2422	39.6776	74.916	55.8726
100157072	ALDH5A1	-	7	7915	ALDH5A1	aldehyde dehydrogenase 5 family member A1	1.01518	0.0106803	0.0568497		3.36045	11.9205	11.2067	12.0384	33.5043	21.6757	13.1917	16.1243
100153301	ALDH6A1	-	7	4329	ALDH6A1	aldehyde dehydrogenase 6 family member A1	0.261766	0.304184	0.561311		111.506	61.341	66.9104	55.541	94.6728	94.418	74.7532	65.9971
106504110	ALDH7A1	-	2	501	ALDH7A1	aldehyde dehydrogenase 7 family member A1	1.53092	1.38684e-07	3.66565e-06		210.487	140.066	119.318	159.783	368.24	358.568	468.877	705.344
100153809	ALDH9A1	ALDH9|TMABADH	4	223	ALDH9A1	aldehyde dehydrogenase 9 family member A1	-0.681833	0.00829282	0.0469184		96.8422	62.5827	47.4635	52.805	41.1888	34.9016	39.4123	36.3734
110260081	ALDOA	-	3	226	ALDOA	aldolase, fructose-bisphosphate A	0.145291	0.58267	0.782972		248.063	175.331	219.848	196.993	159.222	190.305	277.026	302.237
100524193	ALG1	-	3	56052	ALG1	ALG1, chitobiosyldiphosphodolichol beta-mannosyltransferase	-0.383362	0.210491	0.449927		16.4968	11.4238	12.8547	11.7648	7.68448	10.6542	10.586	11.2495
100525643	ALG10	-	5	84920	ALG10	ALG10, alpha-1,2-glucosyltransferase	-1.27854	4.99354e-07	1.17265e-05		125.559	208.857	243.91	178.662	75.6152	87.0703	86.9677	62.6223
100152645	ALG11	-	11	440138	ALG11	ALG11, alpha-1,2-mannosyltransferase	0.0853863	0.714113	0.859286		50.7123	63.3278	60.3182	55.541	67.6234	47.3927	71.1702	56.9975
100520494	ALG12	-	5	79087	ALG12	ALG12, alpha-1,6-mannosyltransferase	0.163406	0.610037	0.799786		15.2748	11.1755	9.22901	15.8689	19.3649	11.0216	11.8888	15.7493
100523348	ALG13	-	X	79868	ALG13	ALG13, UDP-N-acetylglucosaminyltransferase subunit	0.0869089	0.757413	0.885802		35.4375	57.1192	44.1674	79.3443	73.4636	52.9034	45.7639	49.1229
100157203	ALG14	-	4	199857	ALG14	ALG14, UDP-N-acetylglucosaminyltransferase subunit	-0.675137	0.0180747	0.0840033		23.5232	34.0232	28.3463	46.7858	23.9756	18.0019	22.6377	16.8743
100113423	ALG2	-	1	85365	ALG2	ALG2, alpha-1,3/1,6-mannosyltransferase	0.277556	0.258324	0.510942		55.9057	92.3841	57.0221	63.2019	75.6152	62.8228	81.4305	99.7457
100627022	ALG3	-	13	10195	ALG3	ALG3, alpha-1,3- mannosyltransferase	-0.0833139	0.853112	0.9362		6.72091	7.45033	10.5474	10.6704	5.22544	1.83693	13.1917	11.2495
100154411	ALG5	-	11	29880	ALG5	ALG5, dolichyl-phosphate beta-glucosyltransferase	-0.268582	0.35036	0.608704		18.6352	18.3775	17.7988	20.5201	14.4468	11.0216	20.1948	16.1243
100521457	ALG6	-	6	29929	ALG6	ALG6, alpha-1,3-glucosyltransferase	0.565495	0.0625628	0.208891		15.2748	15.894	14.1731	32.2849	25.5125	21.3083	26.3835	29.9987
100511030	ALG8	-	9	79053	ALG8	ALG8, alpha-1,3-glucosyltransferase	-0.669463	0.057873	0.198026		27.1891	20.3642	20.4357	12.5857	5.8402	12.1237	15.4718	16.1243
100519965	ALG9	-	9	79796	ALG9	ALG9, alpha-1,2-mannosyltransferase	-0.0309637	0.915478	0.961065		69.0421	119.454	101.849	195.078	83.6071	90.3767	135.663	123.745
100623752	ALKBH1	-	7	8846	ALKBH1	alkB homolog 1, histone H2A dioxygenase	0.0486245	0.867086	0.940525		17.1078	15.3973	24.391	19.9729	19.6723	19.4714	14.6575	26.2489
100520333	ALKBH2	-	14	121642	ALKBH2	alkB homolog 2, alpha-ketoglutarate dependent dioxygenase	0.321924	0.437446	0.678649		5.49893	3.47682	6.92176	7.11363	7.3771	8.81724	7.4916	4.87479
100624169	ALKBH3	-	2	221120	ALKBH3	alkB homolog 3, alpha-ketoglutaratedependent dioxygenase	0.00737192	0.980726	0.991692		9.77587	12.6656	12.1955	15.8689	9.52875	12.8585	13.1917	15.3743
100520070	ALKBH4	-	3	54784	ALKBH4	alkB homolog 4, lysine demethylase	-0.51696	0.215916	0.457222		13.1363	6.20861	7.58098	9.84964	12.2952	4.04124	6.18871	5.24977
100622998	ALKBH5	-	12	54890	ALKBH5	alkB homolog 5, RNA demethylase	0.0183194	0.935071	0.972344		53.1563	40.4801	50.43	52.2578	51.6397	44.0862	53.4184	49.1229
100523906	ALKBH6	-	6	84964	ALKBH6	alkB homolog 6	-0.316132	0.459676	0.696918		18.0243	6.95364	9.22901	9.30244	15.369	4.04124	9.44593	6.37472
100517144	ALKBH7	-	2	84266	ALKBH7	alkB homolog 7	-0.169406	0.65111	0.823529		7.6374	5.46357	9.22901	9.30244	7.06972	5.14339	6.84016	8.99961
100626321	ALKBH8	-	9	91801	ALKBH8	alkB homolog 8, tRNA methyltransferase	0.33467	0.364957	0.620832		5.19343	9.68542	14.8323	12.312	8.91399	13.9606	18.729	10.8745
100516187	ALMS1	-	3	7840	ALMS1	ALMS1, centrosome and basal body associated protein	-0.0549759	0.80186	0.91079		197.045	174.834	147.994	165.802	169.058	175.977	158.464	156.743
100620614	ALOX12	-	12	239	ALOX12	arachidonate 12-lipoxygenase, 12S type	3.43879	2.96324e-05	0.000448432		3.66595	0.993377	3.62568	1.64161	118.341	37.8407	0.651444	16.1243
100514116	ALPK1	-	8	80216	ALPK1	alpha kinase 1	0.604825	0.0617527	0.207207		9.47037	6.20861	11.5363	10.6704	17.2132	16.5323	12.866	10.8745
100152584	ALPK2	-	1	115701	ALPK2	alpha kinase 2	-0.40138	0.426933	0.669726		0.610992	13.4106	9.55862	19.4257	9.52875	5.51078	9.60879	10.1246
100170147	ALPL	ALP	6	249	ALPL	alkaline phosphatase, biomineralization associated	-0.312855	0.370939	0.625131		132.891	187.252	204.357	292.753	102.972	99.5613	305.364	217.116
100626864	ALS2	-	15	57679	ALS2	ALS2, alsin Rho guanine nucleotide exchange factor	2.64128	4.37159e-13	3.35132e-11		100.508	94.6192	88.3349	339.813	814.555	465.477	700.465	763.467
102164483	ALS2CL	-	13	259173	ALS2CL	ALS2 C-terminal like	-0.191737	0.570041	0.776269		44.9079	26.8212	29.9943	67.0323	34.4265	20.2062	34.2008	52.8727
100620496	ALYREF	-	12	10189	ALYREF	Aly/REF export factor	-0.512543	0.111086	0.304164		13.1363	15.149	11.2067	8.20803	7.68448	9.18463	8.95735	7.49968
100512020	AMACR	-	16	23600	AMACR	alpha-methylacyl-CoA racemase	-0.865999	0.0106378	0.0567099		45.2134	69.7847	63.9439	69.2211	24.2829	16.1649	62.7014	43.4981
100519700	AMBRA1	-	2	55626	AMBRA1	autophagy and beclin 1 regulator 1	0.338813	0.156188	0.374477		42.1584	39.9834	42.5194	59.0978	67.316	55.1078	48.6954	61.8723
100155925	AMD1	-	1	262	AMD1	adenosylmethionine decarboxylase 1	-2.02096	4.4126e-16	5.04297e-14		178.41	201.407	202.709	152.396	31.3527	42.6167	53.4184	53.2477
100518775	AMDHD2	-	3	51005	AMDHD2	amidohydrolase domain containing 2	0.0147491	0.961947	0.983346		17.1078	9.18874	13.8435	14.5009	15.6763	11.3889	12.0517	16.1243
100512031	AMER1	-	X	139285	AMER1	APC membrane recruitment protein 1	-1.60198	4.40461e-11	2.27825e-09		153.053	90.894	96.2454	131.329	36.8855	37.1059	39.5752	41.6232
100516197	AMFR	-	6	267	AMFR	autocrine motility factor receptor	-0.952188	0.000203204	0.00231132		377.593	211.093	211.938	252.807	158.608	120.502	123.937	119.995
100514767	AMIGO1	-	4	57463	AMIGO1	adhesion molecule with Ig like domain 1	0.556843	0.123208	0.324587		10.3869	7.69867	5.93294	6.29283	7.68448	8.44986	12.3774	16.1243
100152349	AMIGO2	-	5	347902	AMIGO2	adhesion molecule with Ig like domain 2	-0.145984	0.627948	0.810505		177.188	161.672	143.709	242.411	151.845	175.243	268.883	89.6211
100520351	AMMECR1	-	X	9949	AMMECR1	Alport syndrome, mental retardation, midface hypoplasia and elliptocytosis chromosomal region gene 1	0.298681	0.283531	0.538556		35.743	40.9768	35.268	62.6547	75.3079	41.1471	45.2753	51.7478
100625170	AMMECR1L	-	15	83607	AMMECR1L	AMMECR1 like	-0.193519	0.389375	0.640771		52.8508	67.0529	65.2623	56.3618	51.3323	47.3927	52.9298	59.6224
110260713	AMN1	-	5	196394	AMN1	antagonist of mitotic exit network 1 homolog	-0.143509	0.482184	0.714611		75.763	82.2019	76.469	79.8915	67.9308	67.9662	73.2874	75.3717
100158213	AMOT	-	X	154796	AMOT	angiomotin	-0.459593	0.0322269	0.129674		154.581	139.073	157.552	152.396	106.968	94.0506	123.611	113.62
100513610	AMOTL1	-	9	154810	AMOTL1	angiomotin like 1	-0.337161	0.289265	0.545165		33.91	33.0298	39.2233	11.4912	18.7501	26.0843	29.315	23.999
100523696	AMOTL2	-	13	51421	AMOTL2	angiomotin like 2	-0.424712	0.123419	0.324929		29.0221	34.7682	34.6088	22.9825	18.4427	17.2671	25.8949	28.4988
110260356	AMPD2	-	4	271	AMPD2	adenosine monophosphate deaminase 2	0.215661	0.47765	0.711053		14.0528	20.6126	17.1396	16.9633	18.7501	11.7563	25.8949	22.874
100620914	AMPD3	-	2	272	AMPD3	adenosine monophosphate deaminase 3	0.702651	0.0127902	0.065451		18.6352	30.7947	43.1786	30.3697	36.8855	49.9644	54.3955	57.7475
396679	AMT	-	13	275	AMT	aminomethyltransferase	-0.555707	0.305559	0.562551		16.8023	4.96688	1.97765	12.5857	5.22544	4.04124	9.60879	4.49981
397397	AMY2	AMY2B	4	280	AMY2B	amylase, alpha 2B (pancreatic)	-1.20661	0.00468194	0.0301736		9.77587	14.9007	8.89941	6.56643	2.45903	4.04124	6.02585	4.49981
100626953	AMZ2	-	12	51321	AMZ2	archaelysin family metallopeptidase 2	-1.13727	4.44863e-05	0.000640091		45.8244	38.4934	52.078	32.2849	16.9058	17.2671	26.872	15.3743
100519830	ANAPC1	-	3	64682	ANAPC1	anaphase promoting complex subunit 1	-0.278799	0.230865	0.475876		67.8201	58.8576	62.9551	85.6371	70.0824	52.9034	50.8126	53.2477
100415930	ANAPC10	APC10	8	10393	ANAPC10	anaphase promoting complex subunit 10	-0.0721549	0.828084	0.924975		7.6374	12.1689	12.5251	18.6049	12.6025	14.328	9.93452	11.6245
100620851	ANAPC11	-	12	51529	ANAPC11	anaphase promoting complex subunit 11	0.0597728	0.834943	0.928594		21.9957	13.4106	16.1508	18.0577	14.4468	21.6757	19.0547	17.2493
100415776	ANAPC13	-	13	25847	ANAPC13	anaphase promoting complex subunit 13	-0.421109	0.115807	0.312098		23.8287	28.3112	30.9831	23.2561	18.4427	18.7366	25.2434	16.1243
100520682	ANAPC15	-	9	25906	ANAPC15	anaphase promoting complex subunit 15	0.0829574	0.731687	0.869912		37.576	31.043	26.6982	35.0209	39.0371	36.0037	31.7579	31.4986
100155019	ANAPC16	-	14	119504	ANAPC16	anaphase promoting complex subunit 16	-0.334389	0.149451	0.365705		51.9343	57.6159	58.9998	49.7954	34.1191	44.0862	51.9526	42.3732
100621019	ANAPC2	-	Un	29882	ANAPC2	anaphase promoting complex subunit 2	0.28678	0.330724	0.590226		15.2748	9.93377	12.8547	17.2369	16.9058	18.7366	15.4718	16.4993
100518619	ANAPC4	-	8	29945	ANAPC4	anaphase promoting complex subunit 4	-0.465211	0.0554173	0.191892		38.4925	28.3112	40.5417	36.1153	27.6641	27.9213	23.6148	24.7489
100152087	ANAPC5	-	14	51433	ANAPC5	anaphase promoting complex subunit 5	-0.830127	0.00105253	0.00910624		60.7937	61.8377	89.3237	106.431	38.7298	44.0862	51.7898	43.4981
100155743	ANAPC7	-	14	51434	ANAPC7	anaphase promoting complex subunit 7	-0.182542	0.43107	0.672845		53.7673	73.5099	75.8098	66.7587	74.0784	56.2099	50.8126	56.9975
733639	ANG	ANG1	7	283	ANG	angiogenin	0.838701	0.11476	0.310372		2.74946	1.49007	5.60333	8.48163	10.1435	9.55201	5.04869	5.99974
100154390	ANGEL1	-	7	23357	ANGEL1	angel homolog 1	0.385356	0.172442	0.397561		21.0792	12.9139	28.0167	21.3409	26.4346	24.6148	26.872	30.7487
100523200	ANGEL2	-	9	90806	ANGEL2	angel homolog 2	0.126867	0.606828	0.797774		43.3804	40.7285	44.1674	59.645	66.7013	46.2905	42.3438	50.2478
396730	ANGPT2	ANG2	15	285	ANGPT2	angiopoietin 2	0.909336	0.0113175	0.0596384		25.6617	28.0629	27.0278	11.4912	19.9796	72.3749	46.4154	41.2482
100126165	ANGPTL1	-	9	9068	ANGPTL1	angiopoietin like 1	-2.68632	3.69794e-08	1.10386e-06		29.3276	58.6092	34.6088	57.4562	3.07379	10.6542	21.4976	2.2499
100126164	ANGPTL2	-	1	23452	ANGPTL2	angiopoietin like 2	-0.065766	0.839096	0.930565		48.5738	64.5695	74.8209	20.5201	34.4265	60.2511	51.7898	63.7472
100512728	ANK2	-	8	287	ANK2	ankyrin 2	1.98796	1.88193e-11	1.07029e-09		547.143	639.983	370.149	405.203	2173.78	1949.34	1725.51	1937.54
100154687	ANK3	-	14	288	ANK3	ankyrin 3	-0.387812	0.0950915	0.277271		155.497	104.801	132.502	144.188	124.796	83.7638	104.231	97.1208
100522641	ANKFY1	-	12	51479	ANKFY1	ankyrin repeat and FYVE domain containing 1	0.349074	0.113918	0.30904		128.919	107.285	130.854	124.215	169.366	183.325	138.269	134.994
100624458	ANKH	-	16	56172	ANKH	ANKH inorganic pyrophosphate transport regulator	-0.20141	0.59887	0.792767		13.7473	9.18874	9.22901	4.92482	9.22137	10.6542	6.18871	6.37472
100512270	ANKHD1	-	2	54882	ANKHD1	ankyrin repeat and KH domain containing 1	0.166297	0.49681	0.725624		244.397	253.559	225.781	355.134	294.777	328.81	305.69	281.613
100517844	ANKIB1	-	9	54467	ANKIB1	ankyrin repeat and IBR domain containing 1	-0.0947317	0.662615	0.829132		95.3147	119.702	127.229	106.978	118.034	98.0918	96.7394	107.995
100624394	ANKLE2	-	14	23141	ANKLE2	ankyrin repeat and LEM domain containing 2	-0.13894	0.528868	0.748045		84.6223	105.05	75.4802	74.9667	73.4636	78.6204	70.5188	86.9962
100627896	ANKMY2	-	9	57037	ANKMY2	ankyrin repeat and MYND domain containing 2	-0.671299	0.0158539	0.0761596		165.273	287.831	197.435	129.413	96.517	87.4376	149.181	134.244
100515129	ANKRA2	-	2	57763	ANKRA2	ankyrin repeat family A member 2	0.0562435	0.814498	0.917745		26.2726	25.8278	24.0614	27.3601	27.3567	25.3496	26.872	28.1238
100154231	ANKRD10	-	11	55608	ANKRD10	ankyrin repeat domain 10	0.416799	0.131742	0.337285		49.4903	35.2649	37.2457	53.8994	87.603	55.4751	40.2266	59.9974
100627188	ANKRD11	-	6	29123	ANKRD11	ankyrin repeat domain 11	0.499755	0.0309791	0.125974		74.541	74.2549	74.4913	100.685	142.317	101.031	97.8794	117.37
100519490	ANKRD12	-	6	23253	ANKRD12	ankyrin repeat domain 12	0.32405	0.182845	0.41242		240.731	278.891	250.172	306.98	348.26	410.369	277.026	313.111
100522465	ANKRD13A	-	14	88455	ANKRD13A	ankyrin repeat domain 13A	0.500022	0.043681	0.162031		133.196	71.2748	85.0388	97.402	124.181	160.18	112.7	139.869
100515670	ANKRD13C	-	6	81573	ANKRD13C	ankyrin repeat domain 13C	1.15905	0.000106857	0.00134693		46.4354	46.4404	37.9049	33.3793	109.12	146.219	48.8583	74.6218
100520501	ANKRD17	-	8	26057	ANKRD17	ankyrin repeat domain 17	0.277295	0.251994	0.502973		302.746	361.838	330.926	346.653	341.806	446.005	420.507	418.482
100152630	ANKRD22	-	14	118932	ANKRD22	ankyrin repeat domain 22	0.533826	0.181003	0.409586		4.88793	18.3775	31.3127	22.1617	24.5903	18.3693	43.9724	29.6237
100524146	ANKRD27	-	6	84079	ANKRD27	ankyrin repeat domain 27	0.733167	0.00104921	0.00908406		47.0464	55.3808	54.0557	67.8531	107.275	89.2746	77.5218	99.7457
100152333	ANKRD28	-	13	23243	ANKRD28	ankyrin repeat domain 28	-0.259398	0.270609	0.524589		80.0399	82.6986	96.9047	132.149	86.6809	80.8247	85.8277	68.622
100739254	ANKRD29	-	6	147463	ANKRD29	ankyrin repeat domain 29	-0.395107	0.436542	0.678036		2.74946	35.2649	23.0725	13.9537	27.3567	9.55201	13.0289	10.4995
100523704	ANKRD33B	-	16	651746	ANKRD33B	ankyrin repeat domain 33B	0.760308	0.0404453	0.153882		10.0814	5.71192	5.60333	4.92482	13.5247	13.2259	7.65446	10.1246
100513200	ANKRD34B	-	2	340120	ANKRD34B	ankyrin repeat domain 34B	-2.26013	0.0178905	0.0833732		20.7737	3.22847	0.329608	8.48163	10.1435	0.73477	0.488583	1.12495
100511691	ANKRD35	-	4	148741	ANKRD35	ankyrin repeat domain 35	0.256703	0.687487	0.843852		19.8572	1.98675	8.24019	2.73601	9.83613	4.77601	2.44291	11.2495
100525640	ANKRD39	-	3	51239	ANKRD39	ankyrin repeat domain 39	-0.58896	0.0965545	0.279424		11.9143	11.4238	14.5027	7.93443	9.22137	9.55201	7.32874	4.12482
100512492	ANKRD40	-	12	91369	ANKRD40	ankyrin repeat domain 40	-0.192247	0.409806	0.657004		47.6574	45.9437	57.3517	48.9746	36.8855	54.373	40.8781	43.1231
100516028	ANKRD42	-	9	338699	ANKRD42	ankyrin repeat domain 42	0.0581952	0.843946	0.932325		24.7452	28.5596	33.62	53.6258	47.6438	28.2886	28.3378	34.1235
100620944	ANKRD44	-	15	91526	ANKRD44	ankyrin repeat domain 44	0.59211	0.0188895	0.0867153		21.0792	29.8013	26.6982	30.6433	48.8733	44.4536	35.178	35.2485
100152758	ANKRD46	-	4	157567	ANKRD46	ankyrin repeat domain 46	0.0953656	0.680407	0.840441		45.8244	38.245	35.268	35.5681	39.6519	45.1884	38.598	42.3732
100516989	ANKRD49	-	9	54851	ANKRD49	ankyrin repeat domain 49	0.252831	0.362723	0.619003		14.0528	23.841	26.039	26.2657	23.0534	30.1256	29.6407	24.7489
100625549	ANKRD50	-	8	57182	ANKRD50	ankyrin repeat domain 50	-0.157672	0.609834	0.799607		239.203	149.255	90.9717	68.4003	92.5211	133.728	103.58	101.621
100519313	ANKRD52	-	5	283373	ANKRD52	ankyrin repeat domain 52	0.334355	0.137873	0.347286		36.6595	40.2318	43.5082	41.5874	55.3282	42.984	52.1155	53.6227
100525518	ANKRD54	-	5	129138	ANKRD54	ankyrin repeat domain 54	-0.419583	0.300576	0.557992		10.3869	7.45033	5.27372	8.48163	6.14758	3.30647	6.51444	7.49968
102167335	ANKRD6	-	1	22881	ANKRD6	ankyrin repeat domain 6	-1.42511	0.00427904	0.0282667		4.27694	46.4404	29.0055	49.5218	9.83613	6.98032	23.6148	13.1244
100155360	ANKRD66	-	7	100287718	ANKRD66	ankyrin repeat domain 66	1.90564	0.000665678	0.00628987		2.74946	0.745033	2.63686	2.18881	9.22137	9.55201	3.7458	8.99961
100625697	ANKS1A	-	7	23294	ANKS1A	ankyrin repeat and sterile alpha motif domain containing 1A	0.142958	0.560127	0.769933		61.4047	65.0662	64.2735	52.805	79.6112	73.8444	42.3438	70.4969
100511250	ANKS3	-	3	124401	ANKS3	ankyrin repeat and sterile alpha motif domain containing 3	0.216506	0.566925	0.774239		8.85938	9.18874	11.2067	18.8785	22.4387	11.0216	8.46877	14.9994
100525512	ANKS4B	-	3	257629	ANKS4B	ankyrin repeat and sterile alpha motif domain containing 4B	0.168507	0.798458	0.908802		5.19343	7.69867	4.94412	24.8977	13.2173	0.73477	26.3835	4.87479
100152629	ANKS6	-	1	203286	ANKS6	ankyrin repeat and sterile alpha motif domain containing 6	0.258246	0.516911	0.73909		4.88793	5.46357	6.26255	5.47202	8.29923	5.14339	6.51444	6.37472
100152759	ANKZF1	-	15	55139	ANKZF1	ankyrin repeat and zinc finger domain containing 1	0.559262	0.101235	0.287599		11.6088	9.68542	12.5251	19.4257	25.5125	14.6954	13.1917	25.4989
100523340	ANLN	-	18	54443	ANLN	anillin actin binding protein	-0.740515	0.110114	0.302789		11.3033	17.8808	25.3798	3.83042	5.8402	10.2868	13.0289	5.24977
100738137	ANO1	Tmem16A	2	55107	ANO1	anoctamin 1	0.327426	0.441154	0.681244		10.3869	7.45033	6.26255	1.91521	7.68448	8.81724	8.14305	9.37459
100511155	ANO10	-	13	55129	ANO10	anoctamin 10	-0.653966	0.0104737	0.0559592		62.3212	92.8807	76.7986	65.3907	30.7379	52.9034	56.0242	48.7479
100525519	ANO4	-	5	121601	ANO4	anoctamin 4	2.3942	2.42249e-07	6.01862e-06		7.0264	2.2351	3.29608	1.0944	18.1354	19.104	10.4231	11.2495
100155593	ANO6	-	5	196527	ANO6	anoctamin 6	0.672446	0.00450388	0.0293392		122.198	124.172	135.139	130.234	235.76	193.979	144.62	242.24
110256996	ANO7	-	15	50636	ANO7	anoctamin 7	0.963519	0.127065	0.330971		3.05496	2.73179	2.63686	9.30244	16.9058	6.24555	1.95433	8.99961
110259324	ANO8	-	2	57719	ANO8	anoctamin 8	0.2619	0.454133	0.691836		13.4418	7.45033	7.91058	8.48163	17.2132	8.81724	9.44593	10.1246
100627366	ANO9	-	2	338440	ANO9	anoctamin 9	-1.7681	1.18526e-07	3.21064e-06		27.8001	23.096	31.6423	48.4274	10.4509	7.3477	12.7032	5.99974
100154011	ANOS1	KAL|KAL1	X|Y	3730	ANOS1	anosmin 1	-0.952568	0.0968174	0.279752		27.8001	194.702	148.983	140.631	19.6723	25.3496	108.14	171.743
100155298	ANP32A	-	1	8125	ANP32A	acidic nuclear phosphoprotein 32 family member A	-0.244176	0.283975	0.539023		93.4817	113.245	90.6421	68.6739	69.1603	78.9878	83.8734	76.8717
100152263	ANP32B	-	1	10541	ANP32B	acidic nuclear phosphoprotein 32 family member B	-0.0467909	0.842383	0.931875		95.6202	152.98	142.061	116.007	100.206	139.974	132.569	117.745
100153768	ANP32E	-	4	81611	ANP32E	acidic nuclear phosphoprotein 32 family member E	-0.832416	0.000243582	0.00267184		91.9542	102.318	77.1282	77.7027	52.2544	54.0056	51.6269	37.8734
397520	ANPEP	APN|PEPN	7	290	ANPEP	alanyl aminopeptidase, membrane	0.845524	0.0317251	0.128442		2.74946	18.1291	17.7988	21.0673	39.9593	28.2886	30.455	17.9992
100513853	ANTXR1	-	3	84168	ANTXR1	ANTXR cell adhesion molecule 1	-0.161354	0.680952	0.840912		159.469	201.407	246.876	61.013	53.1766	213.818	194.456	134.994
100514416	ANTXR2	-	8	118429	ANTXR2	ANTXR cell adhesion molecule 2	0.671805	0.0230164	0.100472		31.7716	32.2847	42.5194	16.6897	47.6438	68.3336	39.7381	44.9981
396942	ANXA1	ANX1	1	301	ANXA1	annexin A1	-2.43059	2.09474e-11	1.18014e-09		181.77	398.096	444.641	291.932	29.8158	73.8444	90.2249	47.9979
100156481	ANXA11	-	14	311	ANXA11	annexin A11	-0.065154	0.761123	0.886924		112.728	107.285	126.569	107.252	103.894	95.1527	115.468	118.87
406192	ANXA2	-	1	302	ANXA2	annexin A2	-1.57332	9.38817e-06	0.000163272		190.324	361.093	464.747	335.161	65.4717	125.278	222.468	99.7457
102166512	ANXA3	-	8	306	ANXA3	annexin A3	0.498263	0.116306	0.312789		31.4661	18.6258	18.7876	44.3234	47.6438	36.3711	41.2038	24.7489
100312960	ANXA4	ANX4|Annexin-4|P32.5|PAP-II|PP4-X	3	307	ANXA4	annexin A4	-0.253773	0.385962	0.63769		529.73	360.347	347.077	350.209	242.829	544.097	325.885	304.487
100521982	ANXA5	-	8	308	ANXA5	annexin A5	-0.713383	0.0205475	0.0923137		122.809	164.156	208.971	92.7508	47.6438	102.5	117.748	82.1214
100515934	ANXA6	-	16	309	ANXA6	annexin A6	-0.301959	0.452859	0.690933		61.7102	39.9834	38.2345	12.312	13.2173	39.3102	43.321	28.4988
100156638	ANXA7	-	14	310	ANXA7	annexin A7	-1.19738	4.74887e-07	1.12026e-05		238.898	262.252	294.34	266.761	92.8285	101.766	136.803	131.244
100155930	ANXA8	-	14	653145	ANXA8	annexin A8	-0.58415	0.27053	0.524589		3.05496	27.3179	44.497	36.1153	19.3649	54.7404	10.4231	16.4993
100522290	AOAH	-	18	313	AOAH	acyloxyacyl hydrolase	0.859185	0.0983597	0.282778		2.74946	15.149	15.8212	24.6241	5.8402	23.1453	39.9009	37.4984
100513615	AOPEP	C9orf3	10	84909	AOPEP	aminopeptidase O (putative)	0.561348	0.0572149	0.196225		62.6266	28.5596	42.1898	58.0034	109.427	58.0468	62.3757	65.2472
100523701	AOX1	-	15	316	AOX1	aldehyde oxidase 1	0.0385873	0.925777	0.967237		6.41541	6.45695	10.8771	4.37762	10.4509	5.51078	6.6773	5.99974
100513805	AP1AR	-	8	55435	AP1AR	adaptor related protein complex 1 associated regulatory protein	-0.291932	0.19292	0.426107		79.7344	57.6159	66.5807	62.6547	54.7135	48.1274	57.8156	56.6225
100157709	AP1B1	-	14	162	AP1B1	adaptor related protein complex 1 subunit beta 1	1.29649	6.6752e-05	0.000900027		205.599	222.516	207.982	677.71	592.934	484.581	610.077	712.844
100514713	AP1G1	-	6	164	AP1G1	adaptor related protein complex 1 subunit gamma 1	-0.23024	0.364366	0.62011		326.575	458.195	366.194	499.322	316.293	337.259	368.717	384.733
100157682	AP1G2	-	7	8906	AP1G2	adaptor related protein complex 1 subunit gamma 2	0.194677	0.504078	0.72993		17.4133	19.6192	26.039	30.6433	35.656	22.7779	28.5007	19.8741
100511918	AP1M1	-	2	8907	AP1M1	adaptor related protein complex 1 subunit mu 1	-0.751432	0.00210327	0.0159641		43.3804	49.9172	47.1339	46.5122	23.6682	23.1453	29.6407	34.4985
102168166	AP1M2	-	2	10053	AP1M2	adaptor related protein complex 1 subunit mu 2	-0.455558	0.0542082	0.188879		80.9564	60.0993	62.9551	80.1651	41.1888	48.1274	62.8643	54.3726
100624239	AP1S1	-	3	1174	AP1S1	adaptor related protein complex 1 subunit sigma 1	-0.455926	0.129914	0.335118		19.2462	20.8609	20.7653	16.4161	10.1435	11.7563	19.3804	14.2494
100517795	AP1S2	-	X	8905	AP1S2	adaptor related protein complex 1 subunit sigma 2	0.686005	0.00253371	0.0186416		67.5146	53.6424	49.7708	45.6914	75.3079	101.766	78.9875	92.996
100627432	AP1S3	-	15	130340	AP1S3	adaptor related protein complex 1 subunit sigma 3	0.00366136	0.990997	0.996394		37.2705	48.1788	31.9719	20.2465	20.287	27.1865	45.2753	44.9981
100520250	AP2A1	-	6	160	AP2A1	adaptor related protein complex 2 subunit alpha 1	-0.196371	0.40677	0.65439		118.227	64.3212	67.8992	82.0803	69.1603	67.2315	73.6131	67.4971
100513262	AP2A2	-	2	161	AP2A2	adaptor related protein complex 2 subunit alpha 2	0.122267	0.587231	0.786061		81.8729	60.596	84.7092	94.666	98.0539	81.5595	89.2478	80.9965
100620457	AP2B1	-	12	163	AP2B1	adaptor related protein complex 2 subunit beta 1	-0.271079	0.270618	0.524589		417.918	427.152	397.177	330.784	281.559	304.562	345.754	371.609
100626761	AP2M1	-	13	1173	AP2M1	adaptor related protein complex 2 subunit mu 1	-0.140137	0.507902	0.732111		111.811	106.788	116.352	98.2228	86.0661	97.7244	107.977	100.871
100514408	AP2S1	-	6	1175	AP2S1	adaptor related protein complex 2 subunit sigma 1	-0.0688872	0.775873	0.894636		29.6331	27.3179	25.0502	27.6337	23.9756	23.88	28.0121	28.4988
100049670	AP3B1	-	2	8546	AP3B1	adaptor related protein complex 3 subunit beta 1	-0.29116	0.18125	0.409991		141.445	166.639	124.592	154.037	106.968	116.828	132.569	122.995
100049700	AP3D1	-	2	8943	AP3D1	adaptor related protein complex 3 subunit delta 1	-0.0515749	0.80513	0.912845		153.664	131.374	134.48	141.452	129.407	134.463	140.712	136.494
100155017	AP3M1	-	14	26985	AP3M1	adaptor related protein complex 3 subunit mu 1	-0.35044	0.115268	0.311046		215.68	210.099	178.647	184.954	132.173	159.078	156.346	171.743
100736866	AP3S1	-	2	1176	AP3S1	adaptor related protein complex 3 subunit sigma 1	-0.132119	0.575463	0.779056		40.3255	54.6357	49.4412	38.5778	37.5002	45.5557	44.7867	38.9983
100153862	AP3S2	-	7	10239	AP3S2	adaptor-related protein complex 3, sigma 2 subunit	-0.412452	0.0918997	0.271051		30.5496	36.0099	44.1674	30.6433	25.2051	27.5539	28.6635	24.3739
100516855	AP4B1	-	4	10717	AP4B1	adaptor related protein complex 4 subunit beta 1	0.046013	0.885583	0.948331		10.0814	14.6523	7.58098	13.1329	14.4468	11.3889	11.2374	10.1246
100155124	AP4E1	-	1	23431	AP4E1	adaptor related protein complex 4 subunit epsilon 1	0.339795	0.129071	0.334165		49.7958	49.9172	43.5082	48.9746	64.857	64.6598	50.8126	63.7472
110259873	AP4M1	-	3	9179	AP4M1	adaptor related protein complex 4 subunit mu 1	0.151647	0.641138	0.817343		6.10992	10.1821	13.8435	13.4065	11.9878	11.3889	12.5403	12.3745
100154615	AP4S1	-	7	11154	AP4S1	adaptor related protein complex 4 subunit sigma 1	-0.150173	0.558785	0.769059		41.2419	48.4271	39.5529	49.7954	55.943	40.4124	38.598	28.1238
100511736	AP5B1	-	2	91056	AP5B1	adaptor related protein complex 5 subunit beta 1	0.618704	0.0481382	0.172642		12.8308	7.20198	8.89941	7.66083	13.8321	15.7976	13.6803	12.7494
100153219	AP5M1	MUDENG	1	55745	AP5M1	adaptor related protein complex 5 subunit mu 1	-0.141269	0.509542	0.733242		85.2333	75.9933	65.5919	89.194	68.8529	65.3945	78.499	73.4968
100524719	AP5S1	-	17	55317	AP5S1	adaptor related protein complex 5 subunit sigma 1	0.352788	0.284282	0.539264		7.94289	11.6722	19.4469	19.6993	21.5165	16.8997	20.5205	16.1243
100513142	AP5Z1	-	3	9907	AP5Z1	adaptor related protein complex 5 subunit zeta 1	0.0185015	0.957495	0.982214		18.0243	9.68542	17.4692	16.4161	24.5903	9.9194	12.5403	17.2493
100513283	APAF1	APAF1_tv3|Apaf-1	5	317	APAF1	apoptotic peptidase activating factor 1	0.840101	0.0300321	0.123125		63.5431	37.5	37.5753	77.7027	217.932	127.85	40.5524	65.9971
100513711	APBA1	-	1	320	APBA1	amyloid beta precursor protein binding family A member 1	0.527197	0.187374	0.41837		6.10992	3.72516	7.25137	4.37762	7.68448	8.81724	7.4916	6.74971
100521713	APBA3	-	2	9546	APBA3	amyloid beta precursor protein binding family A member 3	-0.168478	0.696792	0.848907		12.5253	6.95364	4.2849	7.38723	7.68448	5.14339	4.72297	10.1246
100519163	APBB1	-	9	322	APBB1	amyloid beta precursor protein binding family B member 1	-0.304835	0.330997	0.590539		10.0814	12.4172	15.8212	18.0577	14.1394	10.2868	9.44593	11.9995
100514179	APBB1IP	-	10	54518	APBB1IP	amyloid beta precursor protein binding family B member 1 interacting protein	-1.94529	0.000132705	0.0016118		24.4397	21.1093	58.9998	10.3968	1.84427	6.98032	5.21155	12.7494
100514856	APBB2	-	8	323	APBB2	amyloid beta precursor protein binding family B member 2	0.147567	0.658309	0.827291		137.168	203.642	182.273	60.1922	90.3694	201.327	203.25	174.742
100513399	APBB3	-	2	10307	APBB3	amyloid beta precursor protein binding family B member 3	0.0195934	0.947025	0.978368		24.7452	15.149	12.5251	16.9633	17.2132	17.2671	18.2404	16.4993
100517932	APC	APC1	2	324	APC	APC, WNT signaling pathway regulator	0.152066	0.48748	0.717586		117.921	149.255	146.675	122.3	127.87	166.058	154.881	146.994
100626308	APCDD1	-	6	147495	APCDD1	APC down-regulated 1	-0.907816	0.0729136	0.230983		247.146	145.033	177.659	13.1329	35.0412	101.766	123.449	71.9969
396961	APEH	AAP|AARE|APH	13	327	APEH	acylaminoacyl-peptide hydrolase	-0.388705	0.13674	0.345594		26.2726	22.8477	24.0614	29.5489	23.0534	15.4302	20.1948	19.4992
100154728	APEX1	-	7	328	APEX1	apurinic/apyrimidinic endodeoxyribonuclease 1	-1.57518	2.87969e-06	5.62807e-05		33.6045	58.1125	55.3741	49.7954	5.53282	16.5323	23.1262	16.4993
100519003	APEX2	-	X	27301	APEX2	apurinic/apyrimidinic endodeoxyribonuclease 2	-0.24948	0.493297	0.722604		14.9693	8.19536	12.1955	7.93443	10.1435	6.98032	12.7032	5.62476
100154978	APH1A	-	4	51107	APH1A	aph-1 homolog A, gamma-secretase subunit	-0.315779	0.162318	0.382676		51.6288	52.4006	62.6255	51.9842	49.7954	36.7385	43.4839	45.373
100624829	APH1B	-	1	83464	APH1B	aph-1 homolog B, gamma-secretase subunit	0.260703	0.453718	0.691644		16.4968	47.1854	38.5641	100.685	51.0249	41.1471	61.2357	52.1227
100522006	API5	-	2	8539	API5	apoptosis inhibitor 5	-0.452465	0.0388811	0.149256		137.473	161.672	126.569	128.593	84.8366	107.644	105.86	106.87
100525733	APIP	-	2	51074	APIP	APAF1 interacting protein	-0.537682	0.108142	0.299443		16.1913	31.043	16.1508	18.8785	8.91399	12.8585	18.8919	13.8744
100522376	APITD1	-	6	378708	CENPS	apoptosis-inducing, TAF9-like domain 1	-2.234	4.59439e-09	1.66173e-07		14.3583	13.9073	22.0837	13.9537	2.15165	2.20431	4.88583	3.74984
100516073	APLF	-	3	200558	APLF	aprataxin and PNKP like factor	-0.0710959	0.766236	0.888905		80.6509	80.4635	70.536	76.3347	90.6768	90.7441	60.0957	52.1227
100625006	APLN	-	X	8862	APLN	apelin	-1.76713	0.00175708	0.0137541		24.7452	8.4437	7.25137	5.74562	2.15165	4.04124	3.58294	0.749968
110258749	APLNR	-	Un	187	APLNR	apelin receptor	0.869318	0.0408894	0.155031		14.6638	17.3841	17.1396	3.28321	10.7583	35.6363	30.9436	22.874
100524259	APLP1	-	6	333	APLP1	amyloid beta precursor like protein 1	0.089103	0.873723	0.94257		10.0814	4.71854	4.61451	1.64161	2.76641	6.24555	6.51444	4.87479
100126835	APLP2	-	9	334	APLP2	amyloid beta precursor like protein 2	1.04442	0.000143782	0.00172538		1183.8	828.973	847.092	940.641	2228.81	1916.28	1879.41	1814.17
100157249	APMAP	-	17	57136	APMAP	adipocyte plasma membrane associated protein	-0.438047	0.103843	0.291864		117.616	46.192	55.0445	56.909	44.8773	40.7797	47.3925	41.9982
397691	APOA1	-	9	335	APOA1	apolipoprotein A1	0.556192	0.153088	0.370524		41.5474	85.6788	99.8711	17.5105	54.4061	113.522	117.586	88.4962
100512412	APOBEC1	-	5	339	APOBEC1	apolipoprotein B mRNA editing enzyme catalytic subunit 1	-4.60781	3.84296e-05	0.000563759		0	9.93377	19.7765	9.30244	0.307379	0	1.79147	0
100037939	APOBEC3B	A3Z2-Z3|A3Z2_1|A3Z3|A3Z3_1|APOBEC3|APOBEC3F|APOBEC3F1|APOBEC3F2|APOBEC3Z2|APOBEC3Z3	5	9582	APOBEC3B	apolipoprotein B mRNA editing enzyme catalytic subunit 3B	-0.610735	0.0725939	0.230518		33.6045	15.149	14.8323	16.4161	12.2952	8.08247	14.3318	11.9995
100157318	APOD	-	13	347	APOD	apolipoprotein D	1.2733	0.00027429	0.00297065		72.097	41.4735	65.9215	137.621	357.789	171.936	145.272	117.37
397576	APOE	-	6	348	APOE	apolipoprotein E	0.799624	0.0145565	0.0717656		26.8836	22.1026	57.6813	17.2369	44.8773	55.8425	47.8811	28.8737
110260736	APOLD1	-	5	81575	APOLD1	apolipoprotein L domain containing 1	0.251282	0.544954	0.759685		7.0264	38.7417	44.1674	15.3217	19.9796	34.5342	32.4093	41.9982
100525438	APOO	-	X	79135	APOO	apolipoprotein O	-1.1132	0.00165976	0.0131989		16.4968	10.9271	12.5251	8.48163	5.22544	4.77601	5.53727	6.74971
100153260	APOOL	-	X	139322	APOOL	apolipoprotein O like	0.195505	0.44456	0.684729		31.4661	44.702	28.3463	26.8129	32.8896	41.5145	34.6894	40.4982
110258331	APOPT1	-	Un	84334	APOPT1	apoptogenic 1, mitochondrial	-0.46752	0.0955965	0.277964		26.5781	18.8742	27.687	25.4449	18.7501	23.1453	14.9832	14.6244
397663	APP	-	13	351	APP	amyloid beta precursor protein	-0.325888	0.25611	0.508406		609.159	692.135	611.752	444.875	297.543	575.325	505.52	502.853
100525889	APPBP2	-	12	10513	APPBP2	amyloid beta precursor protein binding protein 2	0.814325	0.000847453	0.00762898		123.42	147.02	140.413	118.743	236.067	267.824	160.581	268.113
100188978	APPL1	-	13	26060	APPL1	adaptor protein, phosphotyrosine interacting with PH domain and leucine zipper 1	0.140769	0.615638	0.802832		49.1848	45.9437	46.1451	30.6433	48.2585	78.6204	35.6665	41.6232
100190991	APPL2	-	5	55198	APPL2	adaptor protein, phosphotyrosine interacting with PH domain and leucine zipper 2	-0.172886	0.519003	0.740936		169.55	60.0993	90.3125	96.5812	82.685	83.7638	75.4046	89.9961
100622001	APRT	-	6	353	APRT	adenine phosphoribosyltransferase	0.0243982	0.960736	0.983109		14.9693	3.22847	6.59215	4.10402	5.22544	4.77601	6.51444	7.12469
387596	APTX	FHA-HIT	10	54840	APTX	aprataxin	-0.403317	0.206663	0.445314		14.0528	14.1556	8.24019	15.5953	8.29923	8.81724	11.5631	10.4995
407773	AQP1	-	18	358	AQP1	aquaporin 1 (Colton blood group)	1.18692	0.0549161	0.190681		22.9122	7.69867	7.25137	14.5009	82.3776	47.7601	3.58294	11.9995
100127151	AQP11	-	9	282679	AQP11	aquaporin 11	-1.29438	0.00068975	0.0064816		17.7188	14.9007	21.7541	15.0481	5.8402	3.30647	13.6803	7.87466
100126235	AQP3	SAQP3	10	360	AQP3	aquaporin 3 (Gill blood group)	-3.07544	1.17382e-06	2.50192e-05		10.3869	7.94702	3.62568	12.312	1.22952	1.46954	1.14003	0
100126278	AQP5	-	5	362	AQP5	aquaporin 5	-5.20521	1.6548e-06	3.38867e-05		0	7.20198	11.8659	5.74562	0	0	0.162861	0.374984
100738040	AQR	-	1	9716	AQR	aquarius intron-binding spliceosomal factor	-0.158725	0.457043	0.694506		99.2861	108.775	94.2678	111.629	84.8366	102.5	96.9022	86.6212
397582	AR	NR3C4|SBMA	X	367	AR	androgen receptor	-0.516545	0.0403451	0.153696		230.955	163.411	186.888	126.13	108.505	161.649	121.169	103.121
397601	ARAF	ARAF1	X	369	ARAF	A-Raf proto-oncogene, serine/threonine kinase	-0.28967	0.309914	0.568047		86.4553	37.5	32.9608	43.229	39.9593	30.1256	33.7122	37.1234
100511767	ARAP1	-	9	116985	ARAP1	ArfGAP with RhoGAP domain, ankyrin repeat and PH domain 1	-0.023814	0.924793	0.966713		27.4946	35.0165	45.4859	42.9554	40.2667	39.3102	31.7579	37.4984
100521564	ARAP2	-	8	116984	ARAP2	ArfGAP with RhoGAP domain, ankyrin repeat and PH domain 2	-0.120551	0.606762	0.797774		58.0442	48.4271	52.4076	73.8723	46.7216	53.6382	59.4442	53.9977
100511744	ARAP3	-	2	64411	ARAP3	ArfGAP with RhoGAP domain, ankyrin repeat and PH domain 3	0.463301	0.157216	0.375932		17.7188	12.9139	15.162	6.84003	14.7542	21.3083	16.9375	20.6241
100622860	ARCN1	-	9	372	ARCN1	archain 1	-0.172734	0.482964	0.714847		272.808	287.086	250.502	213.956	159.53	254.598	254.552	239.99
100622552	AREL1	-	7	9870	AREL1	apoptosis resistant E3 ubiquitin protein ligase 1	-1.27703	4.47656e-07	1.06585e-05		224.845	127.152	121.625	126.13	58.402	54.0056	69.2159	48.3729
100301914	ARF1	-	2	375	ARF1	ADP ribosylation factor 1	-0.115556	0.651631	0.82372		672.396	510.099	508.585	488.652	463.835	488.622	529.461	529.852
100270721	ARF2	-	12	377	ARF3	ADP-ribosylation factor 2	0.333601	0.241004	0.489596		13.4418	17.1358	24.0614	18.3313	25.8198	16.5323	23.7777	25.4989
100301570	ARF3	-	5	377	ARF3	ADP ribosylation factor 3	-0.063243	0.780886	0.898172		165.579	122.93	137.446	151.575	148.157	113.889	124.1	166.868
595108	ARF4	-	13	378	ARF4	ADP ribosylation factor 4	0.00558256	0.983036	0.993147		337.573	272.682	283.133	188.785	231.149	358.568	249.014	247.864
100270722	ARF5	-	18	381	ARF5	ADP ribosylation factor 5	0.155465	0.596477	0.792113		21.6902	13.4106	16.81	14.5009	22.4387	20.5736	15.3089	15.7493
780425	ARF6	-	1	382	ARF6	ADP ribosylation factor 6	-0.272491	0.227652	0.471619		227.9	200.91	235.01	171.821	161.681	173.773	173.61	182.617
110257378	ARFGAP1	-	17	55738	ARFGAP1	ADP ribosylation factor GTPase activating protein 1	-0.172691	0.52164	0.742989		27.4946	17.8808	21.4245	21.8881	20.9018	17.2671	17.7518	22.874
100513395	ARFGAP2	-	2	84364	ARFGAP2	ADP ribosylation factor GTPase activating protein 2	0.0114689	0.961051	0.983109		37.8815	29.8013	37.2457	33.3793	36.2707	34.1668	37.6209	30.7487
100523962	ARFGAP3	-	5	26286	ARFGAP3	ADP ribosylation factor GTPase activating protein 3	0.789834	0.00110889	0.00950699		94.3982	89.1556	90.3125	103.695	112.501	212.349	148.366	180.367
100156861	ARFGEF1	-	4	10565	ARFGEF1	ADP ribosylation factor guanine nucleotide exchange factor 1	-0.0105511	0.967086	0.985689		301.524	354.884	276.541	449.527	383.302	356.363	292.498	340.86
100523757	ARFGEF2	-	17	10564	ARFGEF2	ADP ribosylation factor guanine nucleotide exchange factor 2	-0.428761	0.050029	0.177776		185.13	174.089	161.178	184.134	156.763	121.237	119.54	125.995
100621590	ARFGEF3	KIAA1244	1	57221	ARFGEF3	ARFGEF family member 3	-0.361523	0.376074	0.628974		6.41541	16.6391	12.5251	18.6049	23.9756	6.98032	10.0974	8.99961
100518024	ARFIP1	-	8	27236	ARFIP1	ADP ribosylation factor interacting protein 1	-0.283588	0.289203	0.545151		239.203	303.228	267.971	484.548	224.694	238.065	300.316	239.615
100518621	ARFIP2	-	9	23647	ARFIP2	ADP ribosylation factor interacting protein 2	-0.375479	0.205276	0.443919		23.2177	20.1159	20.1061	19.9729	9.83613	14.328	20.1948	19.4992
100625122	ARFRP1	-	17	10139	ARFRP1	ADP ribosylation factor related protein 1	0.0675929	0.869778	0.941064		12.5253	4.4702	7.58098	13.9537	16.9058	10.2868	7.81732	6.74971
100155893	ARG2	-	7	384	ARG2	arginase 2	-2.05807	3.28448e-08	1.00035e-06		41.8529	54.6357	41.201	40.2194	5.8402	8.08247	39.5752	12.7494
100152796	ARGLU1	-	11	55082	ARGLU1	arginine and glutamate rich 1	0.0906762	0.680167	0.840383		137.168	114.983	136.458	153.764	149.079	120.135	146.901	161.243
100515942	ARHGAP1	-	2	392	ARHGAP1	Rho GTPase activating protein 1	1.01013	9.21799e-05	0.00118179		84.9278	51.6556	65.9215	99.8644	189.038	134.83	124.263	161.243
100521464	ARHGAP10	-	8	79658	ARHGAP10	Rho GTPase activating protein 10	0.72799	0.0118972	0.0621263		13.7473	23.841	27.3574	21.8881	44.8773	37.8407	37.9466	22.874
100157473	ARHGAP11A	-	1	9824	ARHGAP11A	Rho GTPase activating protein 11A	-0.291331	0.579809	0.78159		3.66595	9.18874	10.2178	3.00961	2.76641	4.77601	8.79449	4.49981
100520047	ARHGAP12	-	10	94134	ARHGAP12	Rho GTPase activating protein 12	-0.152157	0.524602	0.74535		123.115	152.732	166.781	217.513	145.698	173.038	135.012	140.244
100521615	ARHGAP17	-	3	55114	ARHGAP17	Rho GTPase activating protein 17	-0.79165	0.000734964	0.00683687		100.814	73.0132	76.7986	92.2036	61.4758	41.8819	41.3667	53.6227
100525547	ARHGAP18	-	1	93663	ARHGAP18	Rho GTPase activating protein 18	-1.23623	4.9772e-06	9.17456e-05		300.608	225.745	133.161	155.679	76.5374	74.5792	78.1732	100.121
102159136	ARHGAP19	-	14	84986	ARHGAP19	Rho GTPase activating protein 19	-0.42593	0.161493	0.381762		11.3033	19.3708	14.8323	16.1425	13.5247	8.81724	11.2374	12.3745
102168176	ARHGAP20	-	9	57569	ARHGAP20	Rho GTPase activating protein 20	0.659429	0.0320077	0.129141		16.1913	12.6656	8.5698	9.30244	18.1354	21.6757	16.7747	17.6242
100518571	ARHGAP21	-	10	57584	ARHGAP21	Rho GTPase activating protein 21	1.14501	5.74883e-07	1.32665e-05		68.4311	88.1622	92.2901	102.327	201.026	225.574	174.587	176.242
102159729	ARHGAP22	-	14	58504	ARHGAP22	Rho GTPase activating protein 22	-0.736099	0.100691	0.286461		50.1013	12.1689	9.55862	16.1425	18.7501	8.44986	5.70013	8.62463
100514368	ARHGAP23	-	12	57636	ARHGAP23	Rho GTPase activating protein 23	0.388898	0.411784	0.658854		5.80442	5.71192	5.93294	1.64161	6.45496	5.14339	6.6773	6.74971
100522450	ARHGAP24	-	8	83478	ARHGAP24	Rho GTPase activating protein 24	0.435798	0.169173	0.392361		49.7958	21.3576	24.7206	25.7185	22.4387	35.269	42.3438	49.4979
100514401	ARHGAP25	-	3	9938	ARHGAP25	Rho GTPase activating protein 25	0.413042	0.368352	0.62315		8.24839	18.1291	20.4357	3.28321	9.22137	26.0843	20.3576	13.4994
100520606	ARHGAP26	-	2	23092	ARHGAP26	Rho GTPase activating protein 26	0.235126	0.395347	0.643712		24.7452	23.841	24.391	23.2561	19.0575	40.7797	28.0121	27.7488
100628007	ARHGAP27	-	12	201176	ARHGAP27	Rho GTPase activating protein 27	-0.456315	0.103203	0.290575		38.4925	70.2814	77.7874	61.5602	45.4921	31.2277	43.321	61.4973
100520745	ARHGAP28	-	6	79822	ARHGAP28	Rho GTPase activating protein 28	-0.490641	0.12823	0.332634		55.6002	54.139	57.3517	92.7508	118.034	49.597	32.0836	37.4984
100152734	ARHGAP29	-	4	9411	ARHGAP29	Rho GTPase activating protein 29	-0.28132	0.435973	0.677729		101.425	274.917	251.491	94.3924	76.8448	172.671	163.512	169.493
100511412	ARHGAP31	-	13	57514	ARHGAP31	Rho GTPase activating protein 31	0.630199	0.12385	0.325635		37.8815	105.546	83.7203	20.2465	49.7954	140.341	103.905	82.4964
100737512	ARHGAP32	-	9	9743	ARHGAP32	Rho GTPase activating protein 32	0.498191	0.0746696	0.234933		190.629	121.689	152.938	264.846	229.305	205.368	233.217	328.861
100514580	ARHGAP35	-	6	2909	ARHGAP35	Rho GTPase activating protein 35	0.00359575	0.988075	0.995244		154.275	249.834	183.591	197.54	167.829	227.411	197.062	195.367
100513276	ARHGAP39	-	4	80728	ARHGAP39	Rho GTPase activating protein 39	0.293837	0.318185	0.577032		19.5517	21.3576	22.7429	30.0961	36.5781	18.7366	23.2891	36.7484
100519555	ARHGAP42	-	9	143872	ARHGAP42	Rho GTPase activating protein 42	0.656505	0.0647235	0.213199		27.4946	22.8477	20.7653	7.11363	19.9796	44.0862	28.3378	37.4984
100623239	ARHGAP45	-	2	23526	ARHGAP45	Rho GTPase activating protein 45	0.264265	0.423341	0.667322		11.3033	6.70529	10.5474	9.84964	13.5247	7.3477	13.3546	11.2495
100520849	ARHGAP5	-	7	394	ARHGAP5	Rho GTPase activating protein 5	-0.271846	0.274463	0.528917		608.242	559.52	504.629	533.522	448.466	450.047	503.729	424.482
100524780	ARHGAP6	-	X	395	ARHGAP6	Rho GTPase activating protein 6	0.586675	0.0931686	0.273411		37.576	13.9073	21.0949	9.84964	32.2748	26.8191	25.8949	19.8741
100533202	ARHGAP8	-	5	23779	ARHGAP8	Rho GTPase activating protein 8	0.121982	0.685477	0.843059		19.2462	15.149	13.1843	25.1713	24.5903	21.3083	19.0547	14.2494
100529116	ARHGDIA	-	12	396	ARHGDIA	Rho GDP dissociation inhibitor alpha	-0.529044	0.0191811	0.0877853		76.985	77.2351	89.3237	58.5506	47.3364	55.8425	54.8841	50.9978
100155466	ARHGDIB	-	5	397	ARHGDIB	Rho GDP dissociation inhibitor beta	0.66681	0.0898035	0.267338		7.6374	7.94702	7.25137	3.00961	7.3771	13.5932	12.3774	7.49968
100518073	ARHGEF1	-	6	9138	ARHGEF1	Rho guanine nucleotide exchange factor 1	-0.153858	0.567945	0.775087		21.6902	16.8874	21.0949	17.5105	18.7501	19.104	15.7975	15.7493
100624966	ARHGEF10	-	15	9639	ARHGEF10	Rho guanine nucleotide exchange factor 10	0.466798	0.117417	0.314511		24.1342	35.2649	24.0614	16.1425	23.6682	45.5557	29.4778	38.6233
100525994	ARHGEF10L	-	6	55160	ARHGEF10L	Rho guanine nucleotide exchange factor 10 like	-0.46546	0.260505	0.513199		5.19343	17.3841	31.9719	30.9169	21.2092	9.18463	16.1232	19.1242
100157291	ARHGEF11	-	4	9826	ARHGEF11	Rho guanine nucleotide exchange factor 11	-0.0328498	0.881386	0.946963		95.6202	73.2615	75.4802	91.6564	92.2137	69.4358	80.4533	86.2463
100523324	ARHGEF12	-	9	23365	ARHGEF12	Rho guanine nucleotide exchange factor 12	-0.140554	0.577976	0.780433		464.659	618.377	561.322	608.762	517.012	496.337	507.637	523.102
100627972	ARHGEF15	-	12	22899	ARHGEF15	Rho guanine nucleotide exchange factor 15	0.468303	0.304566	0.561757		4.88793	7.69867	6.92176	2.73601	3.99593	6.98032	8.95735	10.8745
100625324	ARHGEF16	-	6	27237	ARHGEF16	Rho guanine nucleotide exchange factor 16	0.622728	0.021041	0.0939332		42.4639	33.5265	46.4747	42.6818	95.5949	48.1274	48.3697	72.3719
100516147	ARHGEF17	-	9	9828	ARHGEF17	Rho guanine nucleotide exchange factor 17	0.342272	0.238713	0.485933		39.7145	37.9967	36.5865	15.5953	32.8896	48.1274	43.8096	46.873
100511004	ARHGEF18	-	2	23370	ARHGEF18	Rho/Rac guanine nucleotide exchange factor 18	0.286674	0.225987	0.46942		49.4903	43.2119	44.1674	59.0978	62.7053	48.1274	56.8385	71.6219
100145887	ARHGEF2	GEF-H1	4	9181	ARHGEF2	Rho/Rac guanine nucleotide exchange factor 2	0.258165	0.275372	0.529308		150.915	135.596	149.642	153.764	212.706	199.49	122.471	171.743
100517400	ARHGEF25	-	5	115557	ARHGEF25	Rho guanine nucleotide exchange factor 25	0.468983	0.296994	0.553961		10.9979	7.20198	5.27372	3.55681	4.30331	10.6542	14.8203	7.12469
100626582	ARHGEF26	-	13	26084	ARHGEF26	Rho guanine nucleotide exchange factor 26	1.1943	8.61792e-06	0.000150971		14.3583	22.5993	17.1396	27.9073	43.6478	42.6167	52.4412	49.4979
100515652	ARHGEF28	-	2	64283	ARHGEF28	Rho guanine nucleotide exchange factor 28	2.57778	2.15716e-12	1.47079e-10		21.3847	35.0165	30.6535	86.7316	252.051	221.901	101.137	220.865
100627663	ARHGEF3	-	13	50650	ARHGEF3	Rho guanine nucleotide exchange factor 3	-0.0488306	0.865085	0.9397		53.1563	80.4635	104.486	146.65	89.7547	65.3945	107	94.8709
100514827	ARHGEF37	-	2	389337	ARHGEF37	Rho guanine nucleotide exchange factor 37	0.36426	0.329803	0.589372		17.4133	14.9007	26.039	89.194	35.9634	35.269	19.2176	28.4988
100738766	ARHGEF38	-	8	54848	ARHGEF38	Rho guanine nucleotide exchange factor 38	-2.28497	8.25803e-12	4.93017e-10		58.0442	37.9967	54.0557	41.0402	22.4387	5.87816	9.28307	9.74958
110257086	ARHGEF4	-	15	50649	ARHGEF4	Rho guanine nucleotide exchange factor 4	0.785142	0.0450134	0.165035		3.66595	4.96688	7.91058	4.37762	9.83613	6.98032	9.28307	9.74958
100623088	ARHGEF40	-	7	55701	ARHGEF40	Rho guanine nucleotide exchange factor 40	0.14811	0.543339	0.75862		24.1342	26.5728	31.9719	32.5585	37.8076	27.1865	32.735	29.6237
100627158	ARHGEF5	-	9	7984	ARHGEF5	Rho guanine nucleotide exchange factor 5	0.742212	0.0043283	0.0285226		41.2419	66.0596	59.659	87.2788	116.497	108.379	79.639	117.745
100622228	ARHGEF6	-	X	9459	ARHGEF6	Rac/Cdc42 guanine nucleotide exchange factor 6	0.721359	0.0153903	0.0747295		43.6859	37.7483	39.2233	12.0384	52.2544	66.4967	60.4214	55.8726
100516509	ARHGEF7	-	11	8874	ARHGEF7	Rho guanine nucleotide exchange factor 7	0.0754337	0.736013	0.873174		64.7651	73.2615	75.1505	71.6835	82.0702	92.581	60.2585	65.9971
100512575	ARHGEF9	-	X	23229	ARHGEF9	Cdc42 guanine nucleotide exchange factor 9	0.0836701	0.745905	0.879006		36.354	21.1093	26.039	32.5585	31.9674	34.9016	25.4063	31.1237
100513359	ARID1A	ARID1A_tv1	6	8289	ARID1A	AT-rich interaction domain 1A	0.189874	0.401147	0.649047		251.118	263.245	256.435	280.988	315.986	286.56	292.824	304.487
100152904	ARID1B	6A3-5	1	57492	ARID1B	AT-rich interaction domain 1B	0.0889329	0.696085	0.84862		185.13	149.752	176.67	208.21	217.317	193.245	175.075	179.992
100625757	ARID2	-	5	196528	ARID2	AT-rich interaction domain 2	0.117555	0.592501	0.789329		124.948	132.119	109.759	146.65	145.698	157.241	135.175	119.245
100622803	ARID3A	-	2	1820	ARID3A	AT-rich interaction domain 3A	1.06217	0.000522182	0.00514465		8.85938	11.1755	11.8659	9.30244	29.8158	20.5736	17.589	18.3742
100521805	ARID3B	-	7	10620	ARID3B	AT-rich interaction domain 3B	-0.386494	0.336549	0.594815		13.7473	5.46357	5.60333	10.6704	7.99186	6.24555	7.16588	5.24977
100524334	ARID3C	-	10	138715	ARID3C	AT-rich interaction domain 3C	-0.484195	0.103855	0.291864		56.5167	22.351	36.9161	28.1809	19.9796	22.0431	24.2663	28.8737
100153197	ARID4A	-	1	5926	ARID4A	AT-rich interaction domain 4A	0.740161	0.00307171	0.0216191		51.3233	69.288	47.1339	87.826	110.964	120.502	88.7592	100.871
100152399	ARID4B	-	14	51742	ARID4B	AT-rich interaction domain 4B	0.28905	0.196863	0.431796		137.779	151.242	117.34	164.434	184.735	193.612	150.809	169.118
100524615	ARID5A	-	3	10865	ARID5A	AT-rich interaction domain 5A	2.12808	4.80961e-10	2.04664e-08		14.9693	9.18874	8.89941	41.3138	62.3979	50.6991	56.0242	55.8726
100622249	ARID5B	-	14	84159	ARID5B	AT-rich interaction domain 5B	0.664725	0.0531584	0.185977		353.459	668.543	709.645	1086.74	1057.38	803.838	1062.02	1447.81
100511268	ARIH1	-	7	25820	ARIH1	ariadne RBR E3 ubiquitin protein ligase 1	0.163458	0.458504	0.695527		161.913	190.728	181.614	174.831	175.513	204.633	207.811	206.241
100524765	ARIH2	-	13	10425	ARIH2	ariadne RBR E3 ubiquitin protein ligase 2	-0.0864176	0.696509	0.848884		62.6266	57.6159	60.9774	52.5314	55.6356	47.7601	56.187	60.3724
595113	ARL1	-	5	400	ARL1	ADP ribosylation factor like GTPase 1	-0.154696	0.456924	0.694414		126.17	118.46	117.011	121.205	103.279	105.807	117.423	106.87
100624464	ARL10	-	2	285598	ARL10	ADP ribosylation factor like GTPase 10	-0.432052	0.0920082	0.27121		25.9671	26.3245	35.5976	25.7185	22.4387	18.3693	21.6605	21.3741
100624385	ARL13B	-	13	200894	ARL13B	ADP ribosylation factor like GTPase 13B	0.0280173	0.914799	0.960869		20.1627	30.7947	26.039	35.2945	28.5863	23.1453	32.8979	29.6237
110259283	ARL14EP	-	2	120534	ARL14EP	ADP ribosylation factor like GTPase 14 effector protein	-0.547128	0.0172001	0.080815		145.111	151.738	185.899	221.07	112.193	137.402	123.611	108.37
100516523	ARL15	-	16	54622	ARL15	ADP ribosylation factor like GTPase 15	1.39568	0.000213459	0.00240066		282.889	333.03	263.686	797	1424.39	1002.59	574.085	738.343
100626254	ARL16	-	12	339231	ARL16	ADP ribosylation factor like GTPase 16	0.112055	0.651204	0.823529		51.6288	32.2847	36.9161	38.0306	47.029	40.7797	35.5037	48.7479
100515705	ARL2	-	2	402	ARL2	ADP ribosylation factor like GTPase 2	-0.159645	0.651366	0.823529		18.3298	9.68542	7.91058	20.2465	9.83613	11.3889	14.006	14.9994
100515548	ARL2BP	-	6	23568	ARL2BP	ADP ribosylation factor like GTPase 2 binding protein	-0.487223	0.0688474	0.22185		32.0771	54.6357	36.5865	32.2849	30.4305	20.5736	27.5235	29.9987
595114	ARL3	-	14	403	ARL3	ADP ribosylation factor like GTPase 3	-1.02132	0.00104218	0.00903622		18.0243	14.404	12.1955	16.6897	7.99186	9.18463	6.51444	6.74971
595121	ARL4A	-	9	10124	ARL4A	ADP ribosylation factor like GTPase 4A	-0.749512	0.0124472	0.0640506		120.365	48.6755	54.3853	44.8706	31.0453	34.5342	43.6467	23.999
100514255	ARL4C	-	15	10123	ARL4C	ADP ribosylation factor like GTPase 4C	-1.25574	0.000585567	0.00564402		52.5453	20.3642	21.7541	19.9729	14.7542	9.18463	10.4231	5.99974
100622814	ARL5A	-	15	26225	ARL5A	ADP ribosylation factor like GTPase 5A	0.0282205	0.90944	0.958556		165.884	217.301	175.022	119.564	135.247	198.755	174.098	183.367
100627052	ARL5B	-	10	221079	ARL5B	ADP ribosylation factor like GTPase 5B	-0.337087	0.142496	0.355042		107.84	154.47	99.8711	100.138	92.8285	85.2333	100.159	82.8714
100624255	ARL6	-	13	84100	ARL6	ADP ribosylation factor like GTPase 6	0.0338179	0.890904	0.951026		34.521	35.5132	22.7429	31.1905	27.9715	32.6973	31.4322	35.2485
100625874	ARL6IP1	-	3	23204	ARL6IP1	ADP ribosylation factor like GTPase 6 interacting protein 1	-0.730544	0.00391223	0.0263894		360.791	253.311	195.457	221.343	169.366	153.567	152.112	129.369
100157752	ARL6IP4	-	14	51329	ARL6IP4	ADP ribosylation factor like GTPase 6 interacting protein 4	-0.226255	0.569917	0.776216		8.85938	7.69867	4.2849	9.30244	8.29923	4.77601	6.02585	6.74971
595127	ARL6IP5	-	13	10550	ARL6IP5	ADP ribosylation factor like GTPase 6 interacting protein 5	-0.773968	0.00124117	0.0104961		84.6223	58.6092	68.888	58.8242	32.5822	45.1884	42.5067	37.8734
100152698	ARL6IP6	-	15	151188	ARL6IP6	ADP ribosylation factor like GTPase 6 interacting protein 6	-0.0217254	0.930035	0.968871		48.8793	53.1457	44.8266	39.3986	33.1969	58.7816	43.6467	48.3729
100624343	ARL8A	-	10	127829	ARL8A	ADP ribosylation factor like GTPase 8A	-0.153515	0.582127	0.782867		18.6352	18.1291	20.1061	18.3313	21.2092	15.0628	18.4033	12.3745
100515580	ARL8B	-	13	55207	ARL8B	ADP ribosylation factor like GTPase 8B	-0.516323	0.0264164	0.111423		142.667	109.768	99.2119	83.4483	68.8529	72.7422	85.6648	75.7467
100156048	ARMC1	-	4	55156	ARMC1	armadillo repeat containing 1	-0.368038	0.114303	0.309624		47.6574	60.596	54.7149	47.333	35.0412	36.3711	43.4839	47.9979
100513998	ARMC10	-	9	83787	ARMC10	armadillo repeat containing 10	0.133501	0.573171	0.778073		62.9321	80.4635	86.0276	56.0882	59.6315	92.9484	86.1534	74.2468
100519618	ARMC3	-	10	219681	ARMC3	armadillo repeat containing 3	-1.14005	0.0454398	0.166142		18.0243	2.98013	8.89941	11.2176	13.5247	4.04124	4.23438	1.87492
100516925	ARMC4	-	10	55130	ARMC4	armadillo repeat containing 4	-1.31792	0.000165698	0.00193988		41.2419	32.2847	45.1563	48.1538	23.3608	7.3477	25.2434	9.37459
100512037	ARMC6	-	2	93436	ARMC6	armadillo repeat containing 6	-0.307075	0.512872	0.736356		5.80442	5.21523	4.94412	7.11363	5.53282	2.20431	6.35158	4.12482
100511037	ARMC7	-	12	79637	ARMC7	armadillo repeat containing 7	-0.142386	0.67343	0.835627		22.3012	21.6059	17.4692	45.965	32.2748	16.5323	16.449	22.874
100738777	ARMC8	-	13	25852	ARMC8	armadillo repeat containing 8	-0.0485216	0.825792	0.923705		56.8222	55.3808	55.7037	51.1634	55.943	56.5773	54.0698	44.9981
100519629	ARMC9	-	15	80210	ARMC9	armadillo repeat containing 9	-0.161869	0.632557	0.813247		6.72091	8.4437	9.88823	9.30244	8.91399	6.98032	8.46877	5.99974
100521941	ARMCX2	-	X	9823	ARMCX2	armadillo repeat containing X-linked 2	0.591725	0.148697	0.364379		10.0814	10.1821	11.2067	3.28321	8.29923	24.2474	13.6803	11.2495
100521421	ARMCX3	-	X	51566	ARMCX3	armadillo repeat containing X-linked 3	-0.0623105	0.879303	0.945571		21.3847	24.5861	14.8323	4.10402	9.22137	19.4714	17.589	19.8741
102166713	ARMCX5	-	X	64860	ARMCX5	armadillo repeat containing X-linked 5	-0.24491	0.48971	0.720073		11.3033	12.1689	15.8212	5.74562	7.99186	12.1237	10.0974	7.87466
100156620	ARMH3	-	14	79591	ARMH3	armadillo-like helical domain containing 3	0.350748	0.152415	0.369635		50.4068	38.245	31.9719	51.7106	66.0865	52.1687	49.3469	52.4977
100514619	ARMH4	C14orf37	1	145407	ARMH4	armadillo-like helical domain containing 4	-1.1888	0.00345882	0.0239503		147.554	35.7616	29.0055	20.5201	20.287	19.8388	11.5631	8.24964
100157036	ARMT1	C1H6orf211	1	79624	ARMT1	acidic residue methyltransferase 1	-0.426033	0.236387	0.483171		20.7737	13.6589	25.7094	16.1425	5.22544	18.3693	16.7747	13.8744
396653	ARNT	ARNT_tv3	4	405	ARNT	aryl hydrocarbon receptor nuclear translocator	-0.0733438	0.731741	0.869912		92.2597	107.285	84.3796	98.77	97.7465	96.2549	78.9875	91.496
100157219	ARNT2	-	7	9915	ARNT2	aryl hydrocarbon receptor nuclear translocator 2	-1.43031	3.98057e-05	0.000581813		34.2155	70.7781	45.1563	71.9571	37.1929	22.4105	12.3774	18.3742
100037286	ARNTL	BMAL1	2	406	ARNTL	aryl hydrocarbon receptor nuclear translocator like	1.45714	0.000209872	0.00237367		10.0814	6.45695	7.58098	11.4912	36.5781	34.5342	14.4946	12.7494
100625791	ARNTL2	-	5	56938	ARNTL2	aryl hydrocarbon receptor nuclear translocator like 2	-0.553592	0.151811	0.368847		8.24839	35.7616	27.0278	16.4161	13.5247	20.9409	11.2374	13.8744
100174963	ARPC1A	-	3	10552	ARPC1A	actin related protein 2/3 complex subunit 1A	-0.0996441	0.656729	0.826318		101.425	120.447	132.832	136.801	92.5211	130.054	115.957	120.37
100174964	ARPC1B	-	3	10095	ARPC1B	actin related protein 2/3 complex subunit 1B	0.29079	0.23602	0.482741		67.2091	56.8708	79.4354	45.1442	75.3079	89.2746	57.9785	82.1214
100153175	ARPC2	-	15	10109	ARPC2	actin related protein 2/3 complex subunit 2	-0.765789	0.00246409	0.0182076		263.337	332.533	427.172	296.31	149.694	203.899	202.925	219.365
100154518	ARPC3	-	14	10094	ARPC3	actin related protein 2/3 complex subunit 3	-0.263479	0.236549	0.483171		87.0663	88.1622	95.9158	67.5795	58.402	79.7226	69.2159	74.9968
100155875	ARPC4	-	13	10093	ARPC4	actin related protein 2/3 complex subunit 4	-0.605409	0.0045383	0.0295174		113.95	91.1423	109.43	92.7508	64.2422	68.3336	67.4244	67.4971
100174965	ARPC5	-	9	10092	ARPC5	actin related protein 2/3 complex subunit 5	-0.240931	0.31802	0.576908		35.743	37.2516	40.5417	31.7377	25.8198	36.7385	29.8035	30.7487
100154462	ARPC5L	-	1	81873	ARPC5L	actin related protein 2/3 complex subunit 5 like	-0.203947	0.480609	0.713422		20.1627	22.1026	25.3798	14.5009	16.2911	23.5126	16.6118	14.9994
100689297	ARPIN	C15orf38|C7H15orf38	7	348110	ARPIN	actin related protein 2/3 complex inhibitor	-0.235846	0.336036	0.594665		32.6881	26.8212	35.268	28.4545	25.2051	29.7582	21.9862	28.1238
397362	ARPP19	ARPP-19	1	10776	ARPP19	cAMP regulated phosphoprotein 19	-0.479917	0.0497069	0.176945		135.029	155.712	147.005	81.8067	81.1481	103.235	99.3452	94.4959
100521141	ARRB1	-	9	408	ARRB1	arrestin beta 1	1.80176	5.26721e-12	3.22482e-10		21.0792	28.5596	27.0278	42.6818	114.96	94.7853	82.2448	112.12
100170767	ARRB2	-	12	409	ARRB2	arrestin beta 2	0.504216	0.189363	0.421495		5.80442	5.96026	3.95529	8.48163	9.52875	9.18463	9.60879	5.99974
110258067	ARRDC1	-	Un	92714	ARRDC1	arrestin domain containing 1	-0.207274	0.387201	0.638729		59.5717	43.9569	45.1563	63.2019	48.2585	38.208	53.5812	42.7481
100519298	ARRDC2	-	2	27106	ARRDC2	arrestin domain containing 2	0.99165	0.00293362	0.0208799		36.6595	16.6391	23.0725	15.8689	48.8733	60.2511	25.732	37.4984
100520233	ARRDC3	-	2	57561	ARRDC3	arrestin domain containing 3	1.36126	2.2636e-05	0.0003514		236.759	336.506	422.887	590.431	1113.63	1116.48	757.14	967.458
100155895	ARRDC4	-	7	91947	ARRDC4	arrestin domain containing 4	-0.029003	0.916467	0.96175		543.172	285.348	316.753	294.121	398.363	283.254	362.04	284.988
396973	ARSA	AS-A	5	410	ARSA	arylsulfatase A	0.998646	0.00100555	0.00878209		15.5803	9.18874	13.8435	16.4161	38.4224	25.717	25.5692	20.2491
102158016	ARSB	-	2	411	ARSB	arylsulfatase B	0.69563	0.0204908	0.0921341		42.7694	29.0563	40.5417	16.4161	44.57	62.4555	42.181	65.6222
100627778	ARSE	-	X	415	ARSE	arylsulfatase E (chondrodysplasia punctata 1)	2.09441	1.90618e-07	4.88764e-06		5.19343	31.2914	52.7372	44.8706	183.198	129.32	115.468	201.741
100521576	ARSG	-	12	22901	ARSG	arylsulfatase G	0.00617023	0.988251	0.995294		10.9979	6.95364	6.92176	16.4161	25.2051	6.61293	10.2602	7.87466
100627205	ARSK	-	2	153642	ARSK	arylsulfatase family member K	2.61825	1.19511e-11	6.99577e-10		9.77587	16.6391	5.93294	3.00961	51.0249	58.4142	52.6041	32.6236
100151849	ARV1	-	14	64801	ARV1	ARV1 homolog, fatty acid homeostasis modulator	0.172754	0.501034	0.72799		27.8001	23.841	22.7429	28.7281	23.9756	36.0037	24.7549	32.2486
100157919	ARVCF	-	14	421	ARVCF	ARVCF, delta catenin family member	0.832096	0.108838	0.300413		26.5781	9.43708	8.89941	18.0577	79.9186	42.984	12.7032	9.74958
100622012	AS3MT	-	14	57412	AS3MT	arsenite methyltransferase	-0.570449	0.211214	0.451152		4.88793	11.4238	6.59215	21.3409	8.60661	6.98032	6.51444	3.37485
100512932	ASAH1	-	17	427	ASAH1	N-acylsphingosine amidohydrolase 1	0.16244	0.616281	0.803298		1920.65	4388.74	4042.31	5004.71	3792.44	3479.87	5447.37	4849.29
106509950	ASAP1	-	4	50807	ASAP1	ArfGAP with SH3 domain, ankyrin repeat and PH domain 1	0.00431746	0.983594	0.993147		66.9036	72.5165	80.4243	79.6179	72.5415	66.8641	76.8703	83.9964
100513350	ASAP2	-	3	8853	ASAP2	ArfGAP with SH3 domain, ankyrin repeat and PH domain 2	0.560576	0.0198588	0.0899267		57.4332	75.9933	93.279	76.3347	96.8244	120.87	90.2249	139.869
100626125	ASAP3	-	6	55616	ASAP3	ArfGAP with SH3 domain, ankyrin repeat and PH domain 3	-0.192176	0.574155	0.778687		13.1363	10.9271	11.2067	11.4912	15.9837	8.08247	11.4003	5.99974
100623561	ASB1	-	15	51665	ASB1	ankyrin repeat and SOCS box containing 1	-0.110241	0.78124	0.898408		9.47037	4.71854	5.60333	10.1232	8.29923	5.87816	7.32874	5.99974
100517911	ASB13	-	10	79754	ASB13	ankyrin repeat and SOCS box containing 13	-0.0581735	0.871265	0.941569		45.8244	21.8543	20.4357	44.597	63.6275	22.0431	24.2663	34.8735
100513190	ASB15	-	18	142685	ASB15	ankyrin repeat and SOCS box containing 15	1.75931	1.74967e-07	4.53478e-06		3.97145	6.95364	8.5698	9.84964	21.2092	33.0647	20.5205	25.4989
100518009	ASB3	-	3	51130	ASB3	ankyrin repeat and SOCS box containing 3	-0.174695	0.499012	0.72707		28.7166	27.8146	23.4021	37.757	31.3527	22.7779	24.4291	25.8739
100101474	ASB6	-	1	140459	ASB6	ankyrin repeat and SOCS box containing 6	0.15994	0.616331	0.803298		12.8308	7.45033	9.22901	10.3968	13.2173	12.4911	9.28307	9.74958
100519936	ASB7	-	1	140460	ASB7	ankyrin repeat and SOCS box containing 7	-0.0747887	0.759775	0.886714		30.8551	24.8344	26.039	30.0961	24.5903	30.493	24.7549	26.6238
100621000	ASB8	-	5	140461	ASB8	ankyrin repeat and SOCS box containing 8	0.0956461	0.751051	0.882465		14.0528	11.4238	16.1508	15.8689	16.9058	10.2868	15.6346	18.3742
100512075	ASCC1	-	14	51008	ASCC1	activating signal cointegrator 1 complex subunit 1	-0.323099	0.24182	0.490673		34.521	44.4536	37.9049	27.9073	27.3567	41.8819	21.4976	28.1238
100515281	ASCC2	-	14	84164	ASCC2	activating signal cointegrator 1 complex subunit 2	-0.214399	0.424664	0.668149		25.0507	29.8013	32.9608	27.3601	26.1272	15.7976	29.6407	26.9988
100625273	ASCC3	-	1	10973	ASCC3	activating signal cointegrator 1 complex subunit 3	-0.0552404	0.800996	0.910396		115.477	161.424	122.944	138.989	122.952	125.278	138.432	131.994
100519343	ASF1A	-	1	25842	ASF1A	anti-silencing function 1A histone chaperone	-0.323247	0.250112	0.501034		30.5496	34.7682	30.3239	17.7841	22.7461	26.4517	23.1262	18.3742
100155920	ASH1L	-	4	55870	ASH1L	ASH1 like histone lysine methyltransferase	-0.152047	0.561781	0.770795		613.741	425.91	359.272	424.082	391.601	415.512	400.638	432.731
100627423	ASH2L	-	15	9070	ASH2L	ASH2 like, histone lysine methyltransferase complex subunit	-0.0151152	0.948853	0.978764		40.6309	33.5265	42.1898	42.9554	41.1888	41.1471	42.5067	32.2486
100625143	ASIC3	-	18	9311	ASIC3	acid sensing ion channel subunit 3	-0.614542	0.0690698	0.222328		13.4418	11.9205	12.8547	11.7648	4.30331	6.98032	10.4231	10.4995
414439	ASIP	agouti	17	434	ASIP	agouti signaling protein	0.402751	0.374679	0.628042		9.77587	27.0695	29.3351	94.1188	40.8814	13.5932	41.8553	49.8728
110258198	ASMTL	-	Un	8623	ASMTL	acetylserotonin O-methyltransferase like	-0.479566	0.119964	0.3187		20.4682	12.4172	18.7876	22.4353	10.4509	12.8585	12.7032	17.2493
100520362	ASNA1	-	2	439	ASNA1	arsA arsenite transporter, ATP-binding, homolog 1 (bacterial)	-0.235107	0.35574	0.612641		46.4354	27.5662	29.9943	32.0113	25.8198	27.9213	30.7807	29.2487
100312961	ASNS	-	9	440	ASNS	asparagine synthetase (glutamine-hydrolyzing)	-2.30672	7.46229e-07	1.68007e-05		9.47037	32.0364	46.1451	24.3505	4.61069	3.30647	11.2374	5.24977
100513955	ASNSD1	-	15	54529	ASNSD1	asparagine synthetase domain containing 1	-0.136476	0.771934	0.892926		7.6374	17.3841	4.2849	6.01922	7.06972	9.9194	7.00302	3.37485
110258353	ASPG	-	Un	374569	ASPG	asparaginase	-0.998593	0.213031	0.453689		51.0178	24.5861	70.2064	115.46	46.4142	26.4517	0	58.1225
100526167	ASPH	-	4	444	ASPH	aspartate beta-hydroxylase	-0.0382965	0.884389	0.947736		114.561	138.824	92.9494	69.2211	83.9145	118.665	122.96	78.7466
100520688	ASPM	-	10	259266	ASPM	abnormal spindle microtubule assembly	-1.25435	0.0186186	0.0857015		10.0814	27.3179	20.7653	3.55681	5.22544	6.61293	12.2146	2.62489
100511749	ASPN	-	3	54829	ASPN	asporin	0.207741	0.758726	0.88632		51.3233	46.4404	35.268	1.0944	7.68448	54.7404	71.0074	24.3739
102163220	ASPRV1	-	3	151516	ASPRV1	aspartic peptidase retroviral like 1	0.236049	0.51468	0.737452		12.2198	11.6722	15.8212	26.2657	33.1969	13.5932	15.3089	17.9992
110255923	ASPSCR1	-	12	79058	ASPSCR1	ASPSCR1, UBX domain containing tether for SLC2A4	-0.0211357	0.958636	0.982461		27.1891	6.20861	12.1955	24.0769	26.742	13.9606	18.2404	11.6245
100517023	ASRGL1	-	2	80150	ASRGL1	asparaginase like 1	0.208977	0.547707	0.76185		9.47037	9.18874	11.2067	9.84964	5.22544	11.0216	12.866	15.7493
414411	ASS1	-	1	445	ASS1	argininosuccinate synthase 1	0.375367	0.573339	0.778112		5.19343	6.45695	7.91058	0	3.38117	12.4911	5.70013	4.87479
100156751	ASTE1	-	13	28990	ASTE1	asteroid homolog 1	0.224276	0.530397	0.749523		4.27694	9.68542	13.8435	10.3968	8.91399	10.6542	13.6803	11.9995
100737305	ASTN1	-	9	460	ASTN1	astrotactin 1	0.592055	0.191551	0.424612		41.5474	20.6126	28.0167	4.65122	26.742	44.821	56.187	17.9992
100153847	ASXL1	-	17	171023	ASXL1	ASXL transcriptional regulator 1	0.802573	0.00222752	0.0167693		36.354	40.2318	42.5194	66.7587	96.2096	86.3355	60.5843	70.4969
100515136	ASXL2	-	3	55252	ASXL2	ASXL transcriptional regulator 2	0.471213	0.0727274	0.230759		175.966	221.275	191.832	250.071	410.351	229.983	232.565	310.487
100518495	ASXL3	-	6	80816	ASXL3	ASXL transcriptional regulator 3	-1.79554	1.83836e-08	5.8936e-07		35.743	60.596	58.0109	51.437	5.8402	16.5323	18.4033	15.3743
100157471	ATAD1	-	14	84896	ATAD1	ATPase family, AAA domain containing 1	-0.22336	0.350098	0.608543		185.741	174.338	184.58	192.342	227.153	138.504	150.646	134.994
100155780	ATAD2	-	4	29028	ATAD2	ATPase family, AAA domain containing 2	0.000230006	0.99937	0.99962		17.4133	17.6324	15.162	7.93443	15.369	12.4911	18.4033	11.6245
100518905	ATAD2B	-	3	54454	ATAD2B	ATPase family, AAA domain containing 2B	-0.0306998	0.905746	0.957848		68.1256	94.8675	80.0947	155.953	102.972	75.3139	93.645	84.7463
100522895	ATAD5	-	12	79915	ATAD5	ATPase family, AAA domain containing 5	0.308975	0.341351	0.600177		8.24839	27.0695	16.1508	27.3601	25.8198	23.88	25.8949	26.9988
100144480	ATAT1	C7H6ORF134|MEC17|TAT	7	79969	ATAT1	alpha tubulin acetyltransferase 1	-0.447622	0.215446	0.456739		12.2198	8.4437	11.8659	20.2465	13.8321	8.08247	8.46877	7.12469
100512816	ATE1	-	14	11101	ATE1	arginyltransferase 1	-0.0878735	0.680999	0.840912		90.4268	93.6258	87.0164	103.695	73.4636	92.2136	90.0621	97.1208
102158891	ATF1	-	5	466	ATF1	activating transcription factor 1	-0.541084	0.0176897	0.08263		59.8772	72.5165	55.7037	55.2674	36.8855	44.821	44.6239	40.8732
100513441	ATF2	-	15	1386	ATF2	activating transcription factor 2	-0.323313	0.133048	0.339562		183.603	172.848	145.687	180.03	131.558	130.789	145.435	137.244
100738612	ATF3	-	9	467	ATF3	activating transcription factor 3	1.14995	0.0142204	0.0708089		2.13847	26.0761	18.7876	14.5009	49.7954	48.4948	16.1232	32.6236
100144302	ATF4	CREB2	5	468	ATF4	activating transcription factor 4	-0.382108	0.147473	0.362261		120.06	161.92	229.737	199.729	134.325	95.1527	150.646	165.368
100158076	ATF6	-	4	22926	ATF6	activating transcription factor 6	-0.130035	0.588609	0.786937		304.885	317.881	291.373	295.216	232.071	295.01	340.379	236.99
100144516	ATF6B	CREBL1	7	1388	ATF6B	activating transcription factor 6 beta	0.109833	0.632457	0.813247		47.0464	37.7483	41.8602	46.7858	51.9471	48.8622	39.9009	46.873
100518609	ATF7	-	5	11016	ATF7	activating transcription factor 7	0.247234	0.298406	0.555726		107.84	78.2284	95.2566	122.847	147.542	126.013	97.0651	109.495
100513013	ATF7IP	-	5	55729	ATF7IP	activating transcription factor 7 interacting protein	-0.00367823	0.989337	0.995729		271.891	444.039	395.859	527.503	499.491	366.283	406.012	363.359
100520369	ATF7IP2	-	3	80063	ATF7IP2	activating transcription factor 7 interacting protein 2	-0.145583	0.56333	0.772038		58.6552	67.0529	63.2847	82.9011	88.8325	61.3533	44.7867	58.4975
100462744	ATG10	-	2	83734	ATG10	autophagy related 10	0.544467	0.093831	0.274829		7.0264	6.45695	7.58098	10.1232	14.1394	9.55201	11.2374	10.4995
110260663	ATG101	-	5	60673	ATG101	autophagy related 101	-0.676308	0.0577947	0.197871		15.5803	7.69867	15.162	19.1521	6.45496	9.55201	7.98018	12.3745
100462745	ATG12	-	2	9140	ATG12	autophagy related 12	0.143832	0.589713	0.787771		32.6881	36.5066	42.5194	23.8033	28.5863	35.6363	38.598	46.873
100516128	ATG13	-	2	9776	ATG13	autophagy related 13	0.579908	0.011739	0.0614341		68.4311	60.596	55.7037	91.3828	95.5949	106.909	98.8566	109.12
100155666	ATG14	-	1	22863	ATG14	autophagy related 14	0.223848	0.380731	0.632788		29.0221	32.2847	34.9384	46.2386	51.9471	40.045	39.9009	34.4985
100462746	ATG16L1	-	15	55054	ATG16L1	autophagy related 16 like 1	0.0437307	0.860835	0.939632		31.7716	32.5331	32.3016	42.9554	43.6478	36.7385	28.8264	35.2485
100462717	ATG2A	-	2	23130	ATG2A	autophagy related 2A	1.63994	7.37028e-08	2.02852e-06		24.4397	17.8808	24.7206	41.0402	114.652	71.2727	57.327	82.1214
100462716	ATG2B	-	7	55102	ATG2B	autophagy related 2B	0.115348	0.620535	0.806064		89.2048	96.8542	77.7874	120.932	92.5211	88.1724	114.654	121.495
100157190	ATG3	-	13	64422	ATG3	autophagy related 3	-0.270229	0.277219	0.53175		43.0749	37.0033	34.6088	37.2098	22.7461	32.6973	37.7837	32.2486
100462747	ATG4B	-	15	23192	ATG4B	autophagy related 4B cysteine peptidase	0.0977854	0.758967	0.88632		13.7473	8.69205	8.89941	9.30244	11.6804	12.1237	8.46877	11.6245
100462748	ATG4C	-	6	84938	ATG4C	autophagy related 4C cysteine peptidase	-0.220814	0.376429	0.629262		37.2705	39.4867	24.0614	36.1153	31.3527	26.0843	29.1521	31.1237
100141400	ATG4D	APG4D	2	84971	ATG4D	autophagy related 4D cysteine peptidase	0.777649	0.0103293	0.0554842		16.4968	8.19536	13.5139	17.5105	26.4346	24.6148	19.0547	25.8739
100739102	ATG5	-	1	9474	ATG5	autophagy related 5	-0.0676248	0.760603	0.886924		51.9343	62.3344	62.6255	62.1075	61.1684	51.4339	52.7669	62.9973
100462749	ATG7	-	13	10533	ATG7	autophagy related 7	-0.40574	0.138085	0.347675		42.4639	27.8146	40.5417	50.8898	40.8814	26.0843	29.9664	24.7489
100155182	ATG9A	-	15	79065	ATG9A	autophagy related 9A	0.720954	0.00975271	0.053076		52.8508	34.0232	24.0614	54.4466	81.7628	65.7619	57.1642	72.3719
100170854	ATIC	purH	15	471	ATIC	5-aminoimidazole-4-carboxamide ribonucleotide formyltransferase/IMP cyclohydrolase	-0.0966382	0.714855	0.859557		28.1056	34.5198	34.9384	24.3505	29.8158	19.104	28.9892	35.9984
100158193	ATL1	-	1	51062	ATL1	atlastin GTPase 1	0.870111	0.00699529	0.0413964		7.6374	6.70529	12.5251	12.8593	16.2911	22.0431	19.0547	14.9994
100521264	ATL2	-	3	64225	ATL2	atlastin GTPase 2	-0.528212	0.0205376	0.0923036		138.695	125.414	97.2343	102.874	88.8325	73.8444	69.7045	89.9961
100512265	ATL3	-	2	25923	ATL3	atlastin GTPase 3	-0.14645	0.546552	0.761023		248.979	283.857	283.792	177.02	208.096	250.557	213.511	225.74
100101922	ATM	-	9	472	ATM	ATM serine/threonine kinase	-0.0907016	0.692332	0.846411		182.992	234.437	184.58	230.372	187.809	180.386	185.987	227.99
110255220	ATMIN	-	6	23300	ATMIN	ATM interactor	0.0170398	0.940065	0.974414		69.3476	99.586	77.4578	82.6275	65.4717	92.581	83.5476	91.871
100153709	ATN1	DRPLA|atrophin-1	5	1822	ATN1	atrophin 1	0.33228	0.120799	0.320352		99.8971	107.036	101.19	129.14	139.55	138.137	127.52	145.869
100312962	ATOX1	-	16	475	ATOX1	antioxidant 1 copper chaperone	0.106741	0.765243	0.888497		36.6595	11.4238	19.4469	11.2176	15.369	15.7976	22.3119	16.8743
100626997	ATP10B	-	16	23120	ATP10B	ATPase phospholipid transporting 10B (putative)	3.06457	1.24252e-14	1.22215e-12		10.9979	19.6192	8.89941	6.01922	95.2875	113.522	32.4093	91.871
100520087	ATP10D	-	8	57205	ATP10D	ATPase phospholipid transporting 10D (putative)	0.323266	0.265236	0.517639		25.6617	30.298	28.3463	12.8593	30.7379	37.8407	24.9177	31.8736
110255868	ATP11A	-	11	23250	ATP11A	ATPase phospholipid transporting 11A	-0.207071	0.597359	0.792113		166.495	650.662	876.427	803.84	559.737	362.609	554.704	824.964
100624673	ATP11B	-	13	23200	ATP11B	ATPase phospholipid transporting 11B (putative)	-0.744039	0.0307261	0.125157		197.045	663.576	574.506	495.765	244.674	212.716	431.744	311.986
100523658	ATP11C	-	X	286410	ATP11C	ATPase phospholipid transporting 11C	0.0872114	0.685703	0.843077		73.0135	89.4039	63.6143	78.5235	88.8325	79.3552	78.8247	76.8717
100738340	ATP13A1	-	2	57130	ATP13A1	ATPase 13A1	0.219744	0.35674	0.61359		35.132	33.5265	46.1451	42.4082	50.4102	51.4339	38.4352	43.1231
100523971	ATP13A2	-	6	23400	ATP13A2	ATPase cation transporting 13A2	-0.944134	0.00174679	0.0136914		50.1013	26.0761	25.3798	28.7281	15.9837	17.6345	18.2404	11.2495
100736901	ATP13A3	-	13	79572	ATP13A3	ATPase 13A3	-0.398234	0.169578	0.392921		1340.21	1047.76	753.154	744.195	714.964	691.419	832.708	708.719
100157346	ATP13A4	-	13	84239	ATP13A4	ATPase 13A4	-0.708795	0.022494	0.0988024		452.439	270.199	324.993	699.324	296.928	164.956	255.854	267.363
100154528	ATP13A5	-	13	344905	ATP13A5	ATPase 13A5	0.0619988	0.894793	0.953175		3.97145	7.45033	6.92176	18.6049	6.45496	5.14339	7.65446	14.9994
397481	ATP1A1	-	4	476	ATP1A1	ATPase Na+/K+ transporting subunit alpha 1	-1.40143	2.04665e-06	4.10699e-05		6565.11	4029.63	3916.07	3672.82	1688.13	1554.77	1952.21	1520.56
396828	ATP1A2	-	4	477	ATP1A2	ATPase Na+/K+ transporting subunit alpha 2	-0.922781	0.0986982	0.28326		45.5189	24.0894	35.5976	1.0944	7.06972	18.0019	15.4718	19.1242
396898	ATP1B1	-	4	481	ATP1B1	ATPase Na+/K+ transporting subunit beta 1	-2.08448	3.8494e-12	2.48349e-10		523.314	646.192	483.864	321.755	113.73	78.9878	112.537	160.493
100514493	ATP1B3	-	13	483	ATP1B3	ATPase Na+/K+ transporting subunit beta 3	-0.856405	0.000842195	0.00759875		164.662	189.487	178.977	100.959	65.4717	92.581	88.2706	107.245
100737094	ATP23	-	5	91419	ATP23	ATP23 metallopeptidase and ATP synthase assembly factor homolog	1.34681	3.65922e-05	0.000538781		26.2726	9.18874	10.5474	8.75524	25.8198	26.4517	26.7092	33.3736
396875	ATP2A2	ATP2|SERCA2	14	488	ATP2A2	ATPase sarcoplasmic/endoplasmic reticulum Ca2+ transporting 2	0.134009	0.553189	0.765986		225.761	268.708	260.72	255.27	274.49	285.458	288.915	259.864
396820	ATP2A3	ATP2A3_tv1|SERCA3	12	489	ATP2A3	ATPase sarcoplasmic/endoplasmic reticulum Ca2+ transporting 3	1.46298	2.39999e-05	0.000369703		13.1363	16.6391	35.9272	14.2273	58.7094	38.9428	28.9892	63.3723
397636	ATP2B1	-	5	490	ATP2B1	ATPase plasma membrane Ca2+ transporting 1	-0.510789	0.0446629	0.16436		167.717	271.937	241.932	300.961	157.071	143.28	207.648	181.117
100623420	ATP2B4	PMCA4	9	493	ATP2B4	ATPase plasma membrane Ca2+ transporting 4	-1.80535	1.58309e-09	6.26968e-08		789.401	479.056	427.831	282.63	120.8	120.87	161.069	115.87
100157931	ATP2C1	-	13	27032	ATP2C1	ATPase secretory pathway Ca2+ transporting 1	-0.773215	0.00589675	0.0362134		373.316	304.222	706.02	268.95	228.075	211.981	210.905	186.367
100157880	ATP5F1A	ATP5A1|ATP5A2	1	498	ATP5F1A	ATP synthase F1 subunit alpha	-0.457892	0.0912643	0.270213		622.295	526.49	514.518	431.195	270.494	360.037	457.476	436.481
100157156	ATP5F1B	ATP5B	5	506	ATP5F1B	ATP synthase F1 subunit beta	-0.745991	0.0118155	0.0617533		878.301	677.731	591.316	441.319	278.793	348.281	456.011	460.105
102160861	ATP5F1C	ATP5C1	10	509	ATP5F1C	ATP synthase F1 subunit gamma	-0.301614	0.250363	0.501228		176.271	148.51	127.558	101.78	74.0784	102.5	137.943	134.619
100523423	ATP5F1D	ATP5D	2	513	ATP5F1D	ATP synthase F1 subunit delta	-0.590735	0.0261618	0.11066		85.5388	54.6357	54.7149	45.965	32.2748	33.7994	38.2723	50.9978
100134963	ATP5F1E	ATP5E	17	514	ATP5F1E	ATP synthase F1 subunit epsilon	-0.264764	0.24961	0.50047		205.293	141.308	157.882	137.074	110.042	134.463	149.506	139.494
100038002	ATP5IF1	ATPIF1	6	93974	ATP5IF1	ATP synthase inhibitory factor subunit 1	-0.141918	0.604193	0.79687		85.2333	49.9172	41.8602	34.7473	37.5002	46.2905	42.5067	46.873
574054	ATP5MC1	ATP5G1	12	516	ATP5MC1	ATP synthase membrane subunit c locus 1	-1.00434	0.00410219	0.0274394		35.132	16.1424	21.7541	13.6801	7.68448	8.81724	12.5403	10.4995
100037988	ATP5MC2	ATP5G2	5	517	ATP5MC2	ATP synthase membrane subunit c locus 2	-0.128007	0.557415	0.768174		121.893	86.9205	91.9605	91.93	82.9923	86.3355	95.9251	93.7459
100513629	ATP5MC3	ATP5G3	15	518	ATP5MC3	ATP synthase membrane subunit c locus 3	-0.499479	0.026268	0.11107		118.227	105.795	88.9941	106.978	62.0906	64.6598	84.8505	85.1213
100520866	ATP5MD	USMG5	14	84833	ATP5MD	ATP synthase membrane subunit DAPIT	-0.499125	0.0425024	0.159086		56.2112	50.6622	50.1004	37.4834	27.9715	32.3299	41.3667	35.2485
396950	ATP5ME	ATP5I	8	521	ATP5ME	ATP synthase membrane subunit e	-0.534693	0.0378153	0.14624		80.3454	65.0662	50.43	44.3234	32.5822	42.2493	42.9953	47.9979
100037979	ATP5MF	ATP5J2	3	9551	ATP5MF	ATP synthase membrane subunit f	-0.300483	0.25051	0.501298		111.506	66.8046	67.5696	68.1267	52.5618	44.4536	77.6847	71.9969
396956	ATP5MG	ATP5L	9	10632	ATP5MG	ATP synthase membrane subunit g	-0.758708	0.00245345	0.0181513		148.165	89.6523	96.2454	77.1555	46.4142	54.373	64.3301	66.7471
100523804	ATP5MPL	C7H14orf2|CUNH14orf2	7	9556	ATP5MPL	ATP synthase membrane subunit 6.8PL	-0.611991	0.0311248	0.126395		142.972	59.1059	73.8321	75.5139	34.1191	51.8013	60.0957	60.3724
100154817	ATP5PB	ATP5F1	4	515	ATP5PB	ATP synthase peripheral stalk-membrane subunit b	-0.609683	0.0164251	0.0780288		256.006	195.199	175.351	150.754	97.4392	123.074	167.584	120.37
100512624	ATP5PD	ATP5H	12	10476	ATP5PD	ATP synthase peripheral stalk subunit d	-0.54887	0.0641695	0.211897		135.64	88.4105	78.4466	45.965	39.6519	60.9859	71.1702	55.8726
100622245	ATP5PF	ATP5J	13	522	ATP5PF	ATP synthase peripheral stalk subunit F6	-0.329001	0.219579	0.462424		112.422	78.7251	100.201	71.6835	39.6519	70.5379	89.5735	81.3715
733678	ATP5PO	ATP5O|OSCP	13	539	ATP5PO	ATP synthase peripheral stalk subunit OSCP	-0.370975	0.129711	0.335118		163.746	180.795	173.703	110.261	89.7547	127.85	143.806	124.12
102159115	ATP6AP1	-	X	537	ATP6AP1	ATPase H+ transporting accessory protein 1	0.0424583	0.858494	0.938843		92.5652	52.1523	60.9774	62.9283	75.3079	57.3121	69.053	67.8721
100514338	ATP6AP1L	-	2	92270	ATP6AP1L	ATPase H+ transporting accessory protein 1 like	0.123541	0.689212	0.844451		14.6638	14.1556	16.1508	14.2273	23.0534	17.2671	13.6803	10.8745
100514935	ATP6AP2	-	X	10159	ATP6AP2	ATPase H+ transporting accessory protein 2	-0.189368	0.403659	0.651764		271.28	245.116	281.155	244.873	205.022	217.859	257.157	233.615
100523018	ATP6V0A1	-	12	535	ATP6V0A1	ATPase H+ transporting V0 subunit a1	-1.23614	3.72831e-07	8.98388e-06		321.687	369.288	468.043	407.939	159.837	148.424	186.15	170.243
100154525	ATP6V0A2	-	14	23545	ATP6V0A2	ATPase H+ transporting V0 subunit a2	0.0967331	0.670858	0.834655		48.5738	63.8245	47.4635	58.5506	58.402	51.0665	61.2357	62.9973
110261242	ATP6V0B	-	6	533	ATP6V0B	ATPase H+ transporting V0 subunit b	0.486805	0.0725731	0.230513		54.3783	26.8212	38.2345	42.1346	72.2341	51.0665	43.321	59.9974
100518959	ATP6V0C	-	3	527	ATP6V0C	ATPase H+ transporting V0 subunit c	0.446217	0.0754338	0.236562		246.841	162.169	204.686	187.417	332.277	287.662	203.088	268.863
100525048	ATP6V0D1	-	6	9114	ATP6V0D1	ATPase H+ transporting V0 subunit d1	0.164103	0.501978	0.728526		165.579	86.4238	102.838	90.562	111.271	129.32	113.677	112.495
100521494	ATP6V0D2	-	4	245972	ATP6V0D2	ATPase H+ transporting V0 subunit d2	-1.04661	0.00816949	0.0464497		162.218	66.8046	33.62	47.333	25.5125	26.0843	64.6558	19.1242
733646	ATP6V0E1	-	16	8992	ATP6V0E1	ATPase H+ transporting V0 subunit e1	-0.319249	0.143652	0.356531		103.563	75	96.2454	89.4676	75.3079	72.7422	79.8018	63.3723
445531	ATP6V1A	ATP6A1|ATP6V1A1	13	523	ATP6V1A	ATPase H+ transporting V1 subunit A	-0.474649	0.054349	0.189259		170.772	179.305	203.698	216.692	98.3613	120.502	181.753	152.993
100523368	ATP6V1B1	-	3	525	ATP6V1B1	ATPase H+ transporting V1 subunit B1	1.48314	7.14974e-07	1.61881e-05		166.19	105.795	106.134	255.543	402.359	360.772	372.3	473.979
106504095	ATP6V1B2	-	14	526	ATP6V1B2	ATPase H+ transporting V1 subunit B2	-0.169236	0.458524	0.695527		72.4025	67.3013	78.117	56.909	53.7913	77.5182	54.8841	58.4975
100154942	ATP6V1C1	-	4	528	ATP6V1C1	ATPase H+ transporting V1 subunit C1	-0.175949	0.493989	0.72344		54.3783	39.4867	35.268	39.9458	35.0412	37.4733	47.7182	28.4988
100512277	ATP6V1C2	-	3	245973	ATP6V1C2	ATPase H+ transporting V1 subunit C2	-0.291162	0.31427	0.572181		90.1213	167.136	276.211	235.571	179.202	149.158	167.095	161.993
100156681	ATP6V1D	-	7	51382	ATP6V1D	ATPase H+ transporting V1 subunit D	-0.436291	0.0750975	0.235847		179.632	122.434	109.759	98.77	75.9226	105.44	97.7165	85.4963
100156112	ATP6V1E1	-	5	529	ATP6V1E1	ATPase H+ transporting V1 subunit E1	0.0794411	0.729079	0.868814		168.939	151.242	156.893	106.704	136.169	171.201	143.969	165.743
100518811	ATP6V1F	-	18	9296	ATP6V1F	ATPase H+ transporting V1 subunit F	-0.025588	0.941799	0.975452		33.299	10.4305	22.4133	18.6049	19.6723	19.4714	13.6803	28.1238
100154379	ATP6V1G1	-	1	9550	ATP6V1G1	ATPase H+ transporting V1 subunit G1	-0.545062	0.0166782	0.0790125		134.418	112.252	118.659	87.2788	64.857	78.253	87.4563	79.1216
397472	ATP6V1H	V-ATPASE	4	51606	ATP6V1H	ATPase H+ transporting V1 subunit H	0.468843	0.160057	0.379957		106.924	38.99	44.8266	25.9921	58.7094	79.7226	39.0866	58.4975
397159	ATP7A	-	X	538	ATP7A	ATPase copper transporting alpha	-0.161479	0.478458	0.71156		65.3761	77.7317	63.6143	62.6547	50.7175	75.6813	61.0728	53.6227
100049684	ATP7B	-	11	540	ATP7B	ATPase copper transporting beta	3.00382	8.31611e-18	1.20233e-15		6.41541	27.0695	26.6982	21.3409	234.223	180.019	113.351	176.992
100515393	ATP8A1	-	8	10396	ATP8A1	ATPase phospholipid transporting 8A1	-1.9624	9.81651e-09	3.35607e-07		1568.72	562.003	488.808	749.12	182.583	251.291	152.764	130.869
100153006	ATP8B1	-	1	5205	ATP8B1	ATPase phospholipid transporting 8B1	-0.729097	0.0144981	0.0716519		518.732	786.258	1024.09	753.497	320.596	487.887	483.86	567.35
100517341	ATP8B2	-	4	57198	ATP8B2	ATPase phospholipid transporting 8B2	-0.127684	0.662429	0.829132		31.7716	27.5662	41.8602	18.6049	19.0575	33.432	27.6864	28.8737
100136901	ATP9A	-	17	10079	ATP9A	ATPase phospholipid transporting 9A (putative)	-0.135511	0.566017	0.773761		265.781	178.311	179.307	232.014	215.78	178.917	187.127	196.866
100154901	ATP9B	-	1	374868	ATP9B	ATPase phospholipid transporting 9B (putative)	0.239258	0.334198	0.593225		55.6002	45.1986	58.3406	83.9955	86.6809	67.9662	60.2585	66.3721
100524092	ATPAF1	-	6	64756	ATPAF1	ATP synthase mitochondrial F1 complex assembly factor 1	0.389139	0.098474	0.282952		36.6595	36.0099	36.5865	27.0865	42.7257	49.597	42.181	44.2481
110257273	ATPSCKMT	-	16	134145	ATPSCKMT	ATP synthase c subunit lysine N-methyltransferase	0.0313486	0.951747	0.979923		7.6374	2.98013	4.2849	5.19842	8.29923	5.87816	3.7458	2.62489
100516227	ATR	-	13	545	ATR	ATR serine/threonine kinase	-1.00807	0.000199615	0.00228348		121.282	278.146	228.748	262.383	110.042	92.2136	137.129	116.995
100522188	ATRAID	-	3	51374	ATRAID	all-trans retinoic acid induced differentiation factor	0.582262	0.00978342	0.0531467		56.8222	45.6953	58.3406	53.3522	98.0539	84.1312	71.3331	67.1221
100523399	ATRIP	-	13	84126	ATRIP	ATR interacting protein	-0.245147	0.484417	0.715782		6.72091	8.69205	10.5474	11.7648	8.91399	9.55201	8.30591	4.87479
100101470	ATRN	-	17	8455	ATRN	attractin	-0.58183	0.0950418	0.277271		319.243	626.821	511.881	980.313	321.518	242.842	530.764	432.356
100157106	ATRNL1	-	14	26033	ATRNL1	attractin like 1	0.192319	0.61486	0.80254		63.5431	85.4304	73.5025	10.6704	47.6438	103.97	75.8932	63.7472
100514440	ATRX	-	X	546	ATRX	ATRX, chromatin remodeler	-0.142563	0.553934	0.765986		291.443	337.996	284.781	278.526	213.936	312.645	301.456	252.364
100623695	ATXN1	SCA1	7	6310	ATXN1	ataxin 1	0.693564	0.00845882	0.0476553		64.4596	65.0662	75.8098	94.666	160.452	145.117	96.4137	83.6214
414389	ATXN10	SCA10	5	25814	ATXN10	ataxin 10	0.262181	0.232367	0.477958		54.0728	78.7251	59.9886	63.2019	67.316	81.9269	80.1276	77.9966
100514525	ATXN1L	-	6	342371	ATXN1L	ataxin 1 like	0.179902	0.401165	0.649047		88.8993	92.6324	95.5862	93.5716	94.3654	119.033	94.2965	112.87
100153708	ATXN2	SCA2	14	6311	ATXN2	ataxin 2	-0.053995	0.824475	0.923005		233.399	183.775	180.625	254.723	258.506	205.736	174.261	182.992
100515946	ATXN2L	-	3	11273	ATXN2L	ataxin 2 like	0.0876642	0.692037	0.846309		79.1234	62.0861	67.8992	66.2115	55.943	80.4573	77.6847	78.3716
100144422	ATXN3	MJD1|SCA3	7	4287	ATXN3	ataxin 3	0.212876	0.312984	0.571113		64.1541	62.5827	60.3182	75.2403	70.0824	76.7835	83.3848	73.4968
100519688	ATXN7	-	13	6314	ATXN7	ataxin 7	0.302137	0.203101	0.440885		78.2069	91.8874	87.346	126.951	139.857	120.502	94.785	118.495
100517110	ATXN7L1	-	9	222255	ATXN7L1	ataxin 7 like 1	0.603691	0.0390359	0.149659		53.7673	31.5397	32.6312	74.1459	84.2219	52.9034	67.2616	68.997
100511716	ATXN7L3	-	12	56970	ATXN7L3	ataxin 7 like 3	-0.317936	0.203528	0.441493		38.798	36.2583	49.1115	31.4641	28.5863	26.4517	32.735	36.7484
100524374	ATXN7L3B	-	5	552889	ATXN7L3B	ataxin 7 like 3B	-0.205565	0.38704	0.638616		155.192	143.046	112.726	99.3172	87.9104	114.257	130.777	109.12
100155020	AUH	-	14	549	AUH	AU RNA binding methylglutaconyl-CoA hydratase	0.152121	0.602705	0.795874		30.8551	25.0828	15.4916	25.9921	34.1191	26.8191	19.2176	28.8737
100518187	AUP1	-	3	550	AUP1	AUP1, lipid droplet regulating VLDL assembly factor	0.0117022	0.966195	0.985243		31.4661	17.6324	29.9943	27.9073	32.8896	26.4517	27.3606	20.6241
110261341	AURKAIP1	-	6	54998	AURKAIP1	aurora kinase A interacting protein 1	0.197264	0.614918	0.80254		11.3033	3.97351	9.22901	6.56643	11.9878	6.98032	7.16588	9.37459
396955	AURKB	AIM-1|ARK-2|STK-1|STK12	12	9212	AURKB	aurora kinase B	0.0883615	0.837987	0.929993		3.66595	5.46357	5.27372	6.56643	6.14758	4.77601	6.35158	4.87479
100515476	AUTS2	-	3	26053	AUTS2	AUTS2, activator of transcription and developmental regulator	0.356018	0.43005	0.672118		8.85938	5.71192	4.61451	4.37762	15.0616	5.51078	6.6773	5.99974
100624986	AVIL	-	5	10677	AVIL	advillin	0.815833	0.00162195	0.0129756		82.4839	119.454	120.636	165.529	268.035	204.266	178.821	203.616
100624970	AVL9	-	18	23080	AVL9	AVL9 cell migration associated	0.142839	0.538991	0.755771		126.17	123.924	93.9382	161.425	147.542	124.544	151.624	134.244
100155615	AVPI1	-	14	60370	AVPI1	arginine vasopressin induced 1	0.980488	0.00240247	0.0178515		11.3033	28.8079	21.7541	27.3601	40.2667	33.432	43.4839	73.8718
100523725	AXIN1	-	3	8312	AXIN1	axin 1	-0.167107	0.529677	0.748736		29.0221	26.3245	28.6759	36.1153	35.656	20.2062	22.1491	29.2487
100739604	AXIN2	-	12	8313	AXIN2	axin 2	-0.631995	0.150054	0.366582		47.3519	19.3708	19.7765	8.48163	12.9099	8.81724	22.9634	8.62463
100144875	AXL	-	6	558	AXL	AXL receptor tyrosine kinase	0.408804	0.154004	0.371541		64.7651	52.649	54.0557	25.1713	70.0824	87.805	58.7928	53.2477
100519648	AZGP1	-	3	563	AZGP1	alpha-2-glycoprotein 1, zinc-binding	-0.0377082	0.911197	0.959491		28.7166	24.3377	20.7653	34.2001	37.5002	13.9606	36.318	16.1243
100524397	AZI2	-	13	64343	AZI2	5-azacytidine induced 2	-0.533667	0.0228733	0.100029		112.728	96.8542	128.217	117.922	79.3038	90.7441	89.2478	54.7476
100158237	AZIN1	-	4	51582	AZIN1	antizyme inhibitor 1	-1.29028	2.55554e-06	5.04382e-05		646.429	526.49	498.696	323.944	176.436	204.633	237.125	197.241
397033	B2M	-	1	567	B2M	beta-2-microglobulin	0.133835	0.688	0.843902		1305.99	504.387	1056.39	535.711	953.49	926.178	844.76	860.588
110255236	B2M	-	1	567	B2M	beta-2-microglobulin	0.182877	0.590624	0.788402		2169.63	790.976	1743.95	886.194	1620.5	1582.33	1373.89	1494.31
397634	B3GALNT1	B3GALT3	13	8706	B3GALNT1	beta-1,3-N-acetylgalactosaminyltransferase 1 (globoside blood group)	-0.518207	0.130983	0.336329		18.3298	38.245	81.4131	71.4099	30.7379	38.9428	43.6467	39.3733
100620910	B3GALNT2	-	14	148789	B3GALNT2	beta-1,3-N-acetylgalactosaminyltransferase 2	-0.726131	0.0150619	0.0735623		14.9693	19.6192	16.4804	14.2273	12.2952	9.55201	9.93452	7.49968
100525885	B3GALT2	-	10	8707	B3GALT2	beta-1,3-galactosyltransferase 2	-1.78167	0.00519292	0.0327629		3.66595	101.076	59.659	35.8417	13.5247	4.04124	32.2465	12.7494
100155431	B3GALT4	-	7	8705	B3GALT4	beta-1,3-galactosyltransferase 4	0.530061	0.191591	0.424612		6.41541	3.97351	3.95529	6.01922	7.99186	5.87816	7.00302	8.62463
397642	B3GAT3	-	2	26229	B3GAT3	beta-1,3-glucuronyltransferase 3	-0.0866999	0.757583	0.885802		35.132	23.3444	25.0502	37.4834	40.8814	21.6757	24.4291	28.8737
100517236	B3GLCT	B3GALTL	11	145173	B3GLCT	beta 3-glucosyltransferase	-0.30792	0.425567	0.669119		17.7188	53.8907	52.4076	100.685	26.1272	31.2277	55.3727	58.8724
100524195	B3GNT2	-	3	10678	B3GNT2	UDP-GlcNAc:betaGal beta-1,3-N-acetylglucosaminyltransferase 2	0.957697	1.36657e-05	0.000229033		43.9914	44.2053	52.4076	41.3138	76.5374	97.357	97.8794	80.9965
100518473	B3GNT3	-	2	10331	B3GNT3	UDP-GlcNAc:betaGal beta-1,3-N-acetylglucosaminyltransferase 3	0.802454	0.0448262	0.164616		7.94289	12.1689	17.1396	16.1425	14.4468	10.6542	31.7579	38.9983
397599	B3GNT5	-	13	84002	B3GNT5	UDP-GlcNAc:betaGal beta-1,3-N-acetylglucosaminyltransferase 5	-0.717307	0.00735937	0.0430792		59.8772	138.328	147.005	103.695	62.7053	84.1312	70.1931	65.9971
100737088	B3GNT7	-	15	93010	B3GNT7	UDP-GlcNAc:betaGal beta-1,3-N-acetylglucosaminyltransferase 7	0.388561	0.484724	0.715983		0.916488	8.19536	16.4804	22.1617	23.0534	8.08247	9.93452	23.624
100620432	B3GNT9	-	6	84752	B3GNT9	UDP-GlcNAc:betaGal beta-1,3-N-acetylglucosaminyltransferase 9	-0.00901394	0.983886	0.993147		18.3298	16.8874	32.9608	3.83042	8.60661	21.3083	20.3576	19.4992
100511953	B3GNTL1	-	12	146712	B3GNTL1	UDP-GlcNAc:betaGal beta-1,3-N-acetylglucosaminyltransferase like 1	-0.123838	0.798387	0.908802		9.16488	4.22185	4.61451	9.30244	14.1394	5.51078	4.23438	5.24977
100621328	B4GALNT2	-	12	124872	B4GALNT2	beta-1,4-N-acetyl-galactosaminyltransferase 2	0.114335	0.756635	0.885384		28.1056	10.6788	26.6982	20.5201	43.0331	16.8997	15.6346	26.9988
110260758	B4GALNT3	-	5	283358	B4GALNT3	beta-1,4-N-acetyl-galactosaminyltransferase 3	-0.311788	0.55822	0.768633		3.97145	13.6589	10.8771	19.6993	35.656	4.40862	5.37441	13.1244
100511655	B4GALT1	-	10	2683	B4GALT1	beta-1,4-galactosyltransferase 1	-0.735888	0.00159521	0.0128473		382.786	362.583	373.775	303.697	218.547	199.49	232.565	203.241
100736821	B4GALT2	-	6	8704	B4GALT2	beta-1,4-galactosyltransferase 2	-0.295088	0.306077	0.563331		12.5253	15.149	13.1843	12.8593	11.6804	11.3889	9.77165	11.2495
100154856	B4GALT3	-	4	8703	B4GALT3	beta-1,4-galactosyltransferase 3	-0.0516474	0.873566	0.94257		83.7059	21.1093	23.4021	23.5297	28.5863	19.8388	25.8949	26.6238
397380	B4GALT4	-	13	8702	B4GALT4	beta-1,4-galactosyltransferase 4	0.803328	0.0226433	0.0991317		10.3869	17.8808	24.7206	8.48163	21.5165	29.7582	17.9147	32.6236
100522653	B4GALT5	-	17	9334	B4GALT5	beta-1,4-galactosyltransferase 5	-0.232949	0.378703	0.631346		75.763	117.467	182.273	158.415	108.812	128.217	104.557	124.87
100316855	B4GALT7	-	2	11285	B4GALT7	beta-1,4-galactosyltransferase 7	-0.129568	0.702617	0.852087		20.7737	12.1689	19.4469	11.2176	19.6723	16.8997	10.0974	11.6245
100518412	B4GAT1	B3GNT1	2	11041	B4GAT1	beta-1,4-glucuronyltransferase 1	-0.106548	0.827759	0.924698		6.41541	3.72516	6.26255	4.37762	3.07379	4.40862	7.4916	3.74984
100620886	BABAM1	-	2	29086	BABAM1	BRISC and BRCA1 A complex member 1	0.0430536	0.864202	0.9397		33.6045	22.8477	29.3351	32.0113	27.6641	26.4517	38.1095	28.1238
100623966	BABAM2	BRE	3	9577	BABAM2	BRISC and BRCA1 A complex member 2	0.532863	0.0414288	0.156483		77.9014	40.7285	39.8825	50.8898	88.5252	65.7619	63.6786	68.247
100511707	BACE1	-	9	23621	BACE1	beta-secretase 1	0.209676	0.408048	0.655235		36.6595	36.7549	31.6423	22.9825	30.7379	41.8819	35.9923	39.7483
100517374	BACE2	-	13	25825	BACE2	beta-secretase 2	1.53138	0.000211378	0.0023862		10.9979	40.2318	16.81	5.74562	47.3364	22.0431	43.321	48.3729
100523514	BACH1	-	13	571	BACH1	BTB domain and CNC homolog 1	0.231176	0.340969	0.599779		104.48	75.4966	106.463	127.225	155.841	117.196	99.8337	112.87
100620522	BACH2	-	1	60468	BACH2	BTB domain and CNC homolog 2	2.31705	3.36811e-07	8.18164e-06		2.13847	4.71854	4.61451	7.93443	36.8855	30.8603	9.44593	18.7492
100521065	BAD	-	2	572	BAD	BCL2 associated agonist of cell death	-0.2155	0.570976	0.777015		6.72091	6.20861	9.22901	7.93443	7.99186	4.40862	6.84016	6.37472
100513225	BAG1	-	10	573	BAG1	BCL2 associated athanogene 1	0.216385	0.416465	0.662686		67.8201	119.95	158.871	105.336	104.509	121.972	144.946	151.868
100522554	BAG2	-	7	9532	BAG2	BCL2 associated athanogene 2	1.59533	0.024687	0.106029		14.3583	1.98675	1.64804	1.91521	7.06972	9.18463	1.62861	15.7493
100156989	BAG3	-	14	9531	BAG3	BCL2 associated athanogene 3	0.700695	0.0138625	0.0695168		65.9871	40.2318	30.3239	28.7281	64.2422	77.8856	50.324	53.2477
100738485	BAG4	-	15	9530	BAG4	BCL2 associated athanogene 4	-0.0523448	0.806503	0.913453		124.948	130.381	116.022	137.621	117.726	108.011	136.152	128.619
100626167	BAG5	BAG5_tv3	Un	9529	BAG5	BCL2 associated athanogene 5	0.489761	0.081081	0.248963		22.6067	41.4735	47.1339	52.805	62.7053	60.9859	42.5067	70.4969
100153950	BAG6	BAT3	7	7917	BAG6	BCL2 associated athanogene 6	0.0456764	0.844254	0.932349		93.1762	66.3079	96.2454	92.4772	111.579	72.3749	85.8277	89.2461
100625456	BAHCC1	-	12	57597	BAHCC1	BAH domain and coiled-coil containing 1	0.683558	0.202088	0.440038		4.58244	2.73179	4.94412	3.28321	11.373	2.20431	6.02585	5.99974
100155635	BAHD1	-	1	22893	BAHD1	bromo adjacent homology domain containing 1	0.56784	0.0650506	0.213806		91.9542	36.2583	30.6535	44.597	81.7628	68.701	44.6239	58.8724
100513228	BAIAP2	-	12	10458	BAIAP2	BAI1 associated protein 2	-0.41654	0.129598	0.334951		32.6881	22.5993	30.3239	26.2657	21.5165	18.0019	16.6118	28.1238
100521439	BAIAP2L1	-	3	55971	BAIAP2L1	BAI1 associated protein 2 like 1	0.641645	0.049154	0.175628		22.3012	48.1788	94.927	82.9011	96.2096	107.276	82.8962	122.62
100515261	BAIAP2L2	-	5	80115	BAIAP2L2	BAI1 associated protein 2 like 2	-0.71752	0.163321	0.384435		6.72091	10.9271	21.7541	19.6993	10.4509	1.10216	17.1004	7.12469
100515258	BAIAP3	-	3	8938	BAIAP3	BAI1 associated protein 3	0.641098	0.311299	0.569202		4.58244	1.73841	2.30725	8.48163	14.7542	2.20431	5.04869	6.37472
397543	BAK1	BAK	7	578	BAK1	BCL2 antagonist/killer 1	0.381072	0.231536	0.476807		14.3583	8.4437	10.8771	7.11363	14.4468	12.8585	12.2146	13.4994
449001	BAMBI	NMA	10	25805	BAMBI	BMP and activin membrane bound inhibitor	0.578387	0.341469	0.600224		5.19343	4.96688	5.27372	1.64161	1.5369	16.1649	6.6773	5.99974
100622671	BANF1	-	2	8815	BANF1	barrier to autointegration factor 1	-0.864677	0.000767037	0.00706404		123.726	95.1158	115.033	105.61	40.2667	56.2099	87.9449	63.7472
100525061	BANK1	BANK1_tv1	8	55024	BANK1	B cell scaffold protein with ankyrin repeats 1	-0.129057	0.73566	0.873014		7.94289	15.149	7.25137	8.20803	4.91806	9.55201	11.4003	8.24964
100622381	BANP	-	6	54971	BANP	BTG3 associated nuclear protein	0.055932	0.862427	0.939654		12.5253	9.18874	7.58098	10.944	11.9878	12.8585	9.60879	7.49968
100154798	BAP1	-	13	8314	BAP1	BRCA1 associated protein 1	0.258734	0.262728	0.515913		41.8529	35.0165	32.9608	40.7666	44.8773	38.9428	49.5097	46.498
100511662	BARD1	-	15	580	BARD1	BRCA1 associated RING domain 1	0.331603	0.392596	0.642546		13.4418	12.4172	9.22901	3.55681	15.0616	7.3477	14.8203	12.7494
100516284	BARX2	-	9	8538	BARX2	BARX homeobox 2	0.985707	0.00223175	0.0167906		7.6374	20.1159	13.5139	14.7745	19.9796	26.4517	29.9664	35.9984
100522108	BASP1	-	16	10409	BASP1	brain abundant membrane attached signal protein 1	-0.315248	0.370471	0.624741		16.4968	50.9106	47.7931	57.4562	58.402	22.7779	40.2266	29.2487
100515875	BATF2	-	2	116071	BATF2	basic leucine zipper ATF-like transcription factor 2	0.387472	0.466272	0.702393		3.05496	5.96026	10.5474	7.93443	21.5165	1.83693	10.586	7.12469
396633	BAX	BAX-ALPHA	6	581	BAX	BCL2 associated X, apoptosis regulator	-0.356478	0.357109	0.61359		9.77587	5.96026	9.22901	6.01922	5.8402	5.14339	6.84016	5.99974
100151954	BAZ1A	-	7	11177	BAZ1A	bromodomain adjacent to zinc finger domain 1A	-0.207231	0.351754	0.609953		91.9542	95.3642	78.4466	117.101	74.6931	77.5182	85.502	94.1209
100625872	BAZ1B	-	3	9031	BAZ1B	bromodomain adjacent to zinc finger domain 1B	0.0604853	0.775676	0.89458		146.333	167.632	146.346	155.679	160.452	154.302	171.818	155.618
100153516	BAZ2A	-	5	11176	BAZ2A	bromodomain adjacent to zinc finger domain 2A	-0.00384844	0.987136	0.995077		299.997	240.646	265.334	352.672	310.453	285.091	266.603	293.612
100523825	BAZ2B	-	15	29994	BAZ2B	bromodomain adjacent to zinc finger domain 2B	0.374535	0.165352	0.387356		212.931	251.821	192.82	311.358	397.134	363.711	273.769	221.99
100513688	BBIP1	-	14	92482	BBIP1	BBSome interacting protein 1	0.182441	0.54806	0.761988		12.5253	23.3444	21.0949	13.4065	17.828	22.7779	16.2861	23.624
100627390	BBS1	-	2	582	BBS1	Bardet-Biedl syndrome 1	0.514202	0.0517794	0.182308		27.4946	22.5993	25.3798	24.3505	45.7995	38.5754	23.6148	35.2485
100737698	BBS10	-	5	79738	BBS10	Bardet-Biedl syndrome 10	0.815782	0.00598442	0.0366045		11.6088	11.6722	12.1955	14.7745	28.5863	24.9822	19.0547	16.1243
100622680	BBS12	-	8	166379	BBS12	Bardet-Biedl syndrome 12	0.385863	0.161784	0.382017		20.4682	27.3179	18.1284	31.4641	38.115	28.656	36.6437	23.624
100622382	BBS2	-	6	583	BBS2	Bardet-Biedl syndrome 2	0.181315	0.49153	0.7216		28.4111	34.0232	29.6647	24.8977	47.9511	26.4517	29.1521	32.6236
100513212	BBS4	-	7	585	BBS4	Bardet-Biedl syndrome 4	0.249694	0.27481	0.529029		51.0178	40.9768	37.9049	49.2482	57.7873	54.0056	46.2525	55.4976
100156983	BBS5	-	15	129880	BBS5	Bardet-Biedl syndrome 5	0.18752	0.560386	0.770051		9.16488	11.1755	8.24019	6.84003	8.60661	9.9194	11.5631	10.1246
100525726	BBS9	-	18	27241	BBS9	Bardet-Biedl syndrome 9	0.380785	0.211523	0.45157		25.3562	16.6391	23.0725	35.2945	50.4102	33.0647	26.0577	25.8739
100621192	BBX	-	13	56987	BBX	BBX, HMG-box containing	-0.439356	0.0915254	0.270649		319.243	487.251	447.278	314.094	341.498	274.437	297.058	242.989
100738241	BCAM	-	6	4059	BCAM	basal cell adhesion molecule (Lutheran blood group)	-0.902706	0.000504101	0.00500349		51.6288	61.5894	70.8656	53.3522	19.9796	37.8407	32.2465	36.3734
100622655	BCAP29	-	9	55973	BCAP29	B cell receptor associated protein 29	0.409772	0.112459	0.306706		62.9321	39.9834	30.6535	34.7473	55.943	52.1687	48.044	54.3726
100520774	BCAP31	-	X	10134	BCAP31	B cell receptor associated protein 31	-0.698043	0.00227975	0.0170981		85.8443	75.4966	95.5862	79.8915	64.2422	40.7797	56.0242	45.748
100621541	BCAR1	P130Cas	6	9564	BCAR1	BCAR1, Cas family scaffold protein	0.764302	0.00480908	0.0307781		106.007	62.5827	71.5249	70.0419	214.551	131.524	100.159	115.87
100153143	BCAR3	-	4	8412	BCAR3	BCAR3, NSP family adaptor protein	-0.051782	0.877104	0.944341		36.354	16.6391	22.4133	27.6337	33.8117	15.7976	17.1004	32.9986
100126238	BCAS1	-	17	8537	BCAS1	breast carcinoma amplified sequence 1	2.69323	1.73385e-11	1.0003e-09		2.44397	16.1424	6.59215	17.7841	90.6768	61.7207	61.2357	85.1213
100154006	BCAS2	-	4	10286	BCAS2	BCAS2, pre-mRNA processing factor	-0.315241	0.224022	0.467443		51.9343	44.2053	35.9272	30.6433	26.742	34.9016	37.2951	31.4986
100620226	BCAS3	-	12	54828	BCAS3	BCAS3, microtubule associated cell migration factor	1.31507	9.51083e-07	2.0848e-05		33.299	28.8079	29.6647	46.5122	82.3776	119.768	63.6786	83.2464
100518784	BCAT1	-	5	586	BCAT1	branched chain amino acid transaminase 1	-3.67232	2.17827e-20	4.86343e-18		2519.42	3704.3	3667.21	3684.86	167.214	225.207	636.298	288.737
396841	BCAT2	BCATM	6	587	BCAT2	branched chain amino acid transaminase 2	-0.612941	0.0352333	0.138351		74.8465	29.3046	38.2345	42.4082	23.9756	23.1453	29.4778	32.2486
100157478	BCCIP	-	14	56647	BCCIP	BRCA2 and CDKN1A interacting protein	-0.377662	0.177786	0.404904		30.2441	26.8212	42.1898	23.2561	18.1354	22.4105	29.315	23.249
100516732	BCDIN3D	-	5	144233	BCDIN3D	BCDIN3 domain containing RNA methyltransferase	-0.3631	0.317171	0.57615		7.6374	10.9271	9.22901	11.4912	10.4509	7.3477	8.63163	3.74984
100624138	BCHE	-	13	590	BCHE	butyrylcholinesterase	1.32823	0.0155618	0.0751529		122.504	62.3344	47.1339	18.3313	206.866	396.776	43.6467	68.622
100142666	BCKDHA	-	6	593	BCKDHA	branched chain keto acid dehydrogenase E1, alpha polypeptide	0.237681	0.428337	0.670585		15.5803	18.6258	21.7541	30.9169	21.8239	20.2062	24.4291	35.2485
100142669	BCKDHB	-	1	594	BCKDHB	branched chain keto acid dehydrogenase E1 subunit beta	-0.551892	0.0437908	0.162305		197.656	217.301	191.172	193.162	110.349	101.031	263.672	149.994
100522544	BCKDK	-	3	10295	BCKDK	branched chain ketoacid dehydrogenase kinase	0.106809	0.703435	0.852907		63.2376	36.0099	30.3239	45.6914	42.7257	33.0647	49.9983	57.3725
100125346	BCL10	-	4	8915	BCL10	BCL10, immune signaling adaptor	0.273539	0.273377	0.527841		18.9407	25.0828	23.0725	24.3505	25.2051	27.9213	27.3606	30.3737
100049703	BCL2	-	1	596	BCL2	BCL2, apoptosis regulator	1.46331	4.35784e-08	1.27858e-06		83.0949	66.8046	52.4076	56.909	276.641	187.734	144.783	143.619
397536	BCL2L1	-	17	598	BCL2L1	BCL2 like 1	-0.101282	0.693232	0.847048		58.3497	36.7549	34.9384	57.7298	43.3404	39.6776	50.9755	40.4982
100153119	BCL2L10	-	1	10017	BCL2L10	BCL2 like 10	1.1393	0.0653353	0.214367		1.22198	2.48344	2.63686	15.3217	6.45496	4.04124	9.60879	5.24977
396632	BCL2L11	BIMEL	3	10018	BCL2L11	BCL2 like 11	1.20831	0.000112313	0.00140392		14.3583	7.94702	11.2067	19.1521	32.5822	22.4105	30.7807	34.1235
100517587	BCL2L13	-	5	23786	BCL2L13	BCL2 like 13	-0.160512	0.500349	0.727667		83.7059	62.8311	62.6255	47.333	60.2463	59.5164	52.1155	57.7475
100514901	BCL2L14	BCL-G	5	79370	BCL2L14	BCL2 like 14	0.844469	0.00612957	0.0372996		17.1078	9.43708	7.91058	15.0481	20.9018	23.1453	21.8234	23.249
100738193	BCL3	-	6	602	BCL3	BCL3, transcription coactivator	0.276471	0.617009	0.803484		0.916488	7.94702	7.25137	4.65122	8.60661	2.5717	7.00302	7.49968
100156549	BCL6	-	13	604	BCL6	BCL6, transcription repressor	1.6552	6.26794e-08	1.76148e-06		27.8001	41.9702	26.6982	85.3635	141.087	91.1115	108.303	124.87
100517187	BCL6B	-	12	255877	BCL6B	BCL6B, transcription repressor	0.379249	0.55396	0.765986		5.80442	8.69205	4.94412	1.0944	1.84427	20.5736	7.16588	5.62476
100736875	BCL7A	-	14	605	BCL7A	BCL7A, BAF complex component	0.0147385	0.956154	0.981435		34.2155	26.0761	21.7541	34.2001	32.8896	30.1256	20.8462	34.4985
100625962	BCL7B	-	3	9275	BCL7B	BCL7B, BAF complex component	0.0804892	0.791816	0.904674		14.3583	10.4305	8.89941	9.84964	10.7583	12.8585	11.5631	10.8745
100524551	BCL7C	-	3	9274	BCL7C	BCL7C, BAF complex component	-0.694823	0.00405075	0.0271255		40.9364	31.5397	45.4859	37.2098	23.6682	24.9822	22.1491	25.1239
100155378	BCL9	Bcl-9	4	607	BCL9	BCL9, transcription coactivator	0.702294	0.00465125	0.0300242		35.743	44.702	50.7596	71.1363	91.9063	77.5182	73.4503	76.8717
100515846	BCL9L	-	9	283149	BCL9L	BCL9 like	0.258433	0.282554	0.538028		51.3233	66.3079	66.2511	89.194	98.9761	65.3945	73.776	88.8711
100462726	BCLAF1	-	1	9774	BCLAF1	BCL2 associated transcription factor 1	0.0747432	0.754794	0.884265		317.41	390.645	361.25	347.473	332.584	396.408	392.658	370.484
100624439	BCLAF3	CXHXorf23	X	256643	BCLAF3	BCLAF1 and THRAP3 family member 3	0.411058	0.124818	0.326819		23.5232	36.2583	27.0278	40.2194	52.8692	40.7797	33.3865	42.7481
100192320	BCO1	BCMO1	6	53630	BCO1	beta-carotene oxygenase 1	-0.314014	0.568278	0.775189		2.74946	6.45695	3.62568	10.944	7.06972	4.40862	4.39724	2.2499
100154380	BCOR	-	X	54880	BCOR	BCL6 corepressor	1.09998	4.02617e-05	0.000587047		30.5496	61.0927	62.2958	44.597	141.394	102.5	97.3908	88.4962
100525271	BCORL1	-	X	63035	BCORL1	BCL6 corepressor like 1	0.164156	0.587113	0.786061		14.3583	9.68542	10.8771	13.6801	12.6025	17.2671	13.6803	10.8745
100157974	BCR	-	14	613	BCR	BCR, RhoGEF and GTPase activating protein	-0.188361	0.440751	0.681047		215.986	146.275	137.776	124.489	124.796	120.135	122.634	167.618
100626589	BCS1L	-	15	617	BCS1L	BCS1-like (S. cerevisiae)	-0.534755	0.127503	0.33168		8.55388	7.45033	8.89941	11.2176	6.14758	6.98032	5.86299	5.99974
100511473	BDH1	-	13	622	BDH1	3-hydroxybutyrate dehydrogenase 1	0.590477	0.184182	0.414191		25.9671	6.45695	6.26255	16.6897	29.5084	10.2868	17.589	16.4993
100522692	BDH2	-	8	56898	BDH2	3-hydroxybutyrate dehydrogenase 2	-0.16307	0.586964	0.786061		35.132	42.4669	57.0221	33.1057	18.7501	35.6363	47.0668	43.8731
100517687	BDP1	-	16	55814	BDP1	B double prime 1, subunit of RNA polymerase III transcription initiation factor IIIB	-0.206003	0.375124	0.628519		201.933	248.841	195.128	174.284	154.304	198.021	165.792	193.492
733576	BECN1	ATG6	12	8678	BECN1	beclin 1	-0.602021	0.00734805	0.043034		84.3169	91.8874	79.7651	65.1171	44.2626	61.7207	53.907	51.7478
110260428	BEND3	-	1	57673	BEND3	BEN domain containing 3	-0.40248	0.202879	0.440788		12.8308	12.1689	14.8323	8.75524	7.06972	9.55201	10.4231	9.37459
110255691	BEND7	-	10	222389	BEND7	BEN domain containing 7	-0.202735	0.419527	0.665213		41.2419	45.9437	38.8937	55.541	49.488	33.7994	43.6467	30.3737
100522390	BET1	-	9	10282	BET1	Bet1 golgi vesicular membrane trafficking protein	0.165197	0.570331	0.776407		14.9693	16.1424	16.4804	12.8593	12.9099	19.4714	20.3576	14.6244
100517332	BET1L	-	2	51272	BET1L	Bet1 golgi vesicular membrane trafficking protein like	0.617482	0.0158663	0.0761849		38.187	24.5861	29.3351	33.1057	49.7954	59.8838	37.6209	45.373
100513130	BEX1	-	X	55859	BEX1	brain expressed, X-linked 1	-0.330746	0.218647	0.461388		25.6617	28.5596	34.2792	25.4449	19.0575	26.8191	26.872	17.2493
100513514	BEX3	NGFRAP1	X	27018	BEX3	brain expressed X-linked 3	-0.491426	0.160847	0.381124		61.7102	28.5596	38.5641	16.9633	20.287	36.3711	22.1491	18.3742
100625875	BFAR	-	3	51283	BFAR	bifunctional apoptosis regulator	0.28285	0.255332	0.507415		29.3276	44.2053	29.9943	41.861	52.8692	43.3514	40.7152	40.4982
397396	BGN	-	X	633	BGN	biglycan	0.724349	0.0401818	0.153219		50.4068	31.7881	50.43	8.75524	51.9471	67.2315	79.4761	54.3726
100523224	BHLHB9	-	X	80823	BHLHB9	basic helix-loop-helix family member b9	-0.690244	0.0384896	0.148132		42.4639	51.6556	42.849	21.3409	10.7583	30.8603	28.0121	26.2489
100514873	BHLHE40	-	13	8553	BHLHE40	basic helix-loop-helix family member e40	1.42993	2.45051e-09	9.39492e-08		45.5189	40.7285	68.888	50.6162	148.771	153.2	123.774	123.37
100626912	BHLHE41	-	5	79365	BHLHE41	basic helix-loop-helix family member e41	-1.86367	0.000506022	0.0050184		18.6352	11.4238	39.8825	46.7858	7.99186	0.367385	8.79449	12.7494
100154253	BICC1	-	14	80114	BICC1	BicC family RNA binding protein 1	0.28308	0.314346	0.572231		15.5803	25.5795	20.4357	18.0577	27.0494	28.656	24.1034	17.2493
100511132	BICD1	-	5	636	BICD1	BICD cargo adaptor 1	0.463935	0.302852	0.56006		18.0243	49.4205	28.6759	7.11363	21.5165	63.1902	36.318	20.9991
100512597	BICD2	-	3	23299	BICD2	BICD cargo adaptor 2	0.122798	0.57448	0.778693		91.6488	90.3973	68.2288	80.4387	80.5333	97.7244	83.5476	98.9957
100153008	BICDL1	-	14	92558	BICDL1	BICD family like cargo adaptor 1	-1.01946	0.0473447	0.170971		18.6352	8.4437	3.62568	7.11363	4.91806	3.30647	2.76864	5.24977
100626694	BICDL2	-	3	146439	BICDL2	BICD family like cargo adaptor 2	0.0855918	0.869981	0.941069		4.58244	4.96688	2.96647	7.11363	7.99186	2.20431	3.7458	7.12469
100622144	BICRA	GLTSCR1	6	29998	BICRA	BRD4 interacting chromatin remodeling complex associated protein	0.453894	0.171944	0.397168		7.94289	8.4437	6.26255	10.6704	14.7542	9.18463	9.12021	13.1244
100134970	BICRAL	GLTSCR1L	7	23506	BICRAL	BRD4 interacting chromatin remodeling complex associated protein like	0.103414	0.647795	0.821135		57.7387	66.5563	58.3406	89.194	81.1481	70.5379	69.5416	70.122
594852	BID	-	5	637	BID	BH3 interacting domain death agonist	0.126589	0.666534	0.831463		21.3847	16.3907	16.81	17.2369	15.0616	19.104	17.4261	29.6237
100037305	BIN1	-	15	274	BIN1	bridging integrator 1	-0.226965	0.571683	0.777411		36.354	15.6457	9.55862	22.7089	32.5822	12.4911	14.1689	14.2494
100153227	BIN3	-	14	55909	BIN3	bridging integrator 3	0.299731	0.253208	0.504565		25.3562	21.1093	28.0167	34.4737	43.9552	31.9625	28.0121	30.3737
100622590	BIRC3	-	9	330	BIRC3	baculoviral IAP repeat containing 3	0.296765	0.164828	0.386634		91.0378	80.4635	87.6756	84.2691	107.89	111.685	88.5963	114.37
100049694	BIRC6	-	3	57448	BIRC6	baculoviral IAP repeat containing 6	-0.189319	0.445821	0.685614		634.82	578.394	526.713	580.308	534.225	486.418	501.286	512.978
100512068	BIVM	-	11	54841	BIVM	basic, immunoglobulin-like variable motif containing	-0.242399	0.419798	0.665323		21.6902	28.5596	25.7094	16.4161	14.1394	15.4302	22.4748	25.8739
100155728	BLCAP	-	17	10904	BLCAP	BLCAP, apoptosis inducing factor	0.0081112	0.977029	0.990156		40.6309	30.298	35.268	44.0498	61.1684	31.2277	28.9892	39.7483
100141304	BLM	-	7	641	BLM	BLM RecQ like helicase	0.393662	0.334506	0.593439		2.74946	8.4437	6.92176	9.30244	9.83613	12.1237	9.44593	5.24977
100521221	BLMH	-	12	642	BLMH	bleomycin hydrolase	0.243891	0.337767	0.596103		20.7737	33.7748	27.687	24.0769	25.2051	34.9016	33.0608	32.9986
100152350	BLNK	-	14	29760	BLNK	B cell linker	1.79909	7.86159e-05	0.0010385		3.36045	7.45033	4.2849	15.8689	31.0453	30.493	13.0289	14.2494
100517399	BLOC1S1	-	5	2647	BLOC1S1	biogenesis of lysosomal organelles complex 1 subunit 1	0.0830028	0.809524	0.914544		18.0243	17.3841	10.8771	9.02884	11.373	15.4302	20.6833	10.4995
100157183	BLOC1S2	-	14	282991	BLOC1S2	biogenesis of lysosomal organelles complex 1 subunit 2	0.104856	0.719055	0.86166		14.3583	13.9073	14.1731	11.2176	13.8321	12.1237	17.9147	13.1244
100621576	BLOC1S4	-	8	55330	BLOC1S4	biogenesis of lysosomal organelles complex 1 subunit 4	0.276795	0.374378	0.628009		9.47037	16.3907	10.8771	14.5009	14.7542	19.8388	16.1232	11.6245
100049677	BLOC1S5	MU|MUTED	7	63915	BLOC1S5	biogenesis of lysosomal organelles complex 1 subunit 5	-0.257606	0.399764	0.647741		13.7473	8.69205	14.1731	12.8593	9.83613	11.0216	9.93452	10.4995
100049678	BLOC1S6	PLDN	1	26258	BLOC1S6	biogenesis of lysosomal organelles complex 1 subunit 6	-0.428479	0.135522	0.343312		27.4946	29.8013	25.7094	14.5009	19.0575	17.6345	18.0776	18.3742
100515289	BLVRA	-	18	644	BLVRA	biliverdin reductase A	0.131622	0.804397	0.912274		6.41541	2.48344	6.26255	4.37762	8.29923	1.83693	5.70013	5.24977
100625219	BLVRB	-	6	645	BLVRB	biliverdin reductase B	-0.632407	0.126449	0.330011		25.3562	14.404	15.162	21.8881	6.14758	6.61293	17.2633	25.8739
100622972	BLZF1	-	4	8548	BLZF1	basic leucine zipper nuclear factor 1	-0.0596732	0.802546	0.911245		43.0749	37.5	33.9496	32.5585	30.4305	33.432	38.7609	38.2483
110261428	BMF	-	1	90427	BMF	Bcl2 modifying factor	1.88645	2.71057e-10	1.21369e-08		24.1342	23.3444	25.7094	51.437	120.8	108.746	64.9815	118.12
100520800	BMI1	-	10	648	BMI1	BMI1 proto-oncogene, polycomb ring finger	-0.511997	0.0379333	0.146508		83.0949	113.245	147.005	108.072	59.6315	83.029	95.2736	77.9966
100156461	BMP1	-	14	649	BMP1	bone morphogenetic protein 1	0.0451088	0.882657	0.947736		21.6902	18.6258	27.687	12.8593	14.7542	23.1453	25.732	19.1242
100624635	BMP2K	-	8	55589	BMP2K	BMP2 inducible kinase	-0.817236	0.000926573	0.00822402		240.12	261.258	262.038	390.429	174.899	167.528	138.595	166.493
100113425	BMP4	-	1	652	BMP4	bone morphogenetic protein 4	0.64757	0.0640867	0.211857		13.1363	11.4238	7.25137	13.1329	24.5903	18.0019	9.60879	18.7492
100525197	BMPER	-	18	168667	BMPER	BMP binding endothelial regulator	0.554608	0.207423	0.44623		8.24839	31.2914	70.2064	19.6993	19.0575	53.2708	32.2465	45.748
100169652	BMPR1A	-	14	657	BMPR1A	bone morphogenetic protein receptor type 1A	-0.77169	0.00216721	0.0163872		164.051	299.751	285.77	218.881	153.075	128.952	150.321	134.619
396691	BMPR1B	BMPR-IB	8	658	BMPR1B	bone morphogenetic protein receptor type 1B	-0.0313022	0.928436	0.968213		101.73	286.093	146.016	273.601	339.039	211.614	161.558	138.369
100127483	BMPR2	-	15	659	BMPR2	bone morphogenetic protein receptor type 2	-0.0462807	0.837133	0.929459		95.3147	115.728	124.262	103.695	86.3735	126.748	96.7394	115.87
100157879	BMS1	-	14	9790	BMS1	BMS1, ribosome biogenesis factor	-0.412173	0.116872	0.313471		41.2419	80.4635	57.6813	47.333	33.1969	47.7601	44.2982	40.1233
100621338	BMT2	-	18	154743	BMT2	base methyltransferase of 25S rRNA 2 homolog	-0.0410988	0.877823	0.944582		44.6024	60.3476	57.3517	37.757	32.5822	63.1902	44.1353	55.1226
100516528	BMX	-	X	660	BMX	BMX non-receptor tyrosine kinase	3.29816	1.70366e-07	4.44432e-06		4.27694	0.248344	1.31843	0.820803	15.6763	10.6542	5.21155	13.1244
100513064	BNC2	-	1	54796	BNC2	basonuclin 2	0.95232	0.0047496	0.0305113		7.0264	9.68542	5.60333	5.19842	16.9058	14.6954	11.0745	11.2495
100521935	BNIP1	-	16	662	BNIP1	BCL2 interacting protein 1	-0.046679	0.891579	0.951542		8.24839	9.93377	7.58098	10.6704	6.45496	9.55201	11.726	7.12469
100521534	BNIP2	-	1	663	BNIP2	BCL2 interacting protein 2	0.160003	0.504303	0.730124		33.299	50.1655	36.5865	37.4834	39.6519	50.6991	44.7867	41.2482
100624868	BNIP3	-	14	664	BNIP3	BCL2 interacting protein 3	0.821487	0.00283995	0.0203703		39.1035	17.6324	21.0949	24.6241	41.8036	42.984	39.2495	45.373
100152675	BNIP3L	-	14	665	BNIP3L	BCL2 interacting protein 3 like	-0.401742	0.0792413	0.245426		232.788	150.745	162.167	172.642	134.017	149.526	133.383	126.745
100626085	BOC	-	13	91653	BOC	BOC cell adhesion associated, oncogene regulated	-0.781518	0.0152535	0.0742399		19.5517	15.149	19.1172	17.5105	16.5985	10.2868	9.12021	7.12469
100521048	BOD1	-	16	91272	BOD1	biorientation of chromosomes in cell division 1	0.362111	0.160924	0.381124		68.7366	78.9735	92.9494	71.1363	57.1725	108.379	95.4365	130.869
100525295	BOD1L1	BOD1L	8	259282	BOD1L1	biorientation of chromosomes in cell division 1 like 1	-0.389175	0.149691	0.365992		179.326	359.602	329.608	328.048	181.354	249.087	273.443	222.365
100152975	BOLA1	-	4	51027	BOLA1	bolA family member 1	0.0594073	0.844065	0.932325		10.3869	10.6788	7.91058	11.2176	9.83613	11.0216	11.5631	9.37459
100621563	BOLA2B	BOLA2	3	654483	BOLA2B	bolA family member 2B	-0.470938	0.137869	0.347286		36.6595	22.8477	26.039	17.5105	10.7583	20.2062	22.4748	20.2491
100737769	BOLA3	-	3	388962	BOLA3	bolA family member 3	0.819538	0.00176751	0.0138177		19.5517	27.3179	23.7318	21.8881	30.7379	34.5342	47.7182	50.2478
100515826	BOP1	-	4	23246	BOP1	BOP1 ribosomal biogenesis factor	-0.3883	0.187167	0.418251		16.1913	16.3907	20.7653	12.0384	12.9099	12.8585	12.3774	11.6245
100622008	BORA	-	11	79866	BORA	bora, aurora kinase A activator	-0.428539	0.212045	0.452283		18.6352	12.1689	9.22901	9.84964	8.60661	12.4911	8.30591	7.12469
102168055	BORCS5	-	5	118426	BORCS5	BLOC-1 related complex subunit 5	-0.167248	0.520926	0.742413		44.6024	25.3311	29.6647	31.4641	24.5903	27.9213	33.5493	29.2487
100620287	BORCS6	C12H17orf59	12	54785	BORCS6	BLOC-1 related complex subunit 6	-0.419405	0.138159	0.347703		175.049	198.924	224.463	141.725	215.78	120.135	86.9677	156.743
100157047	BORCS7	C10orf32|C14H10orf32	14	119032	BORCS7	BLOC-1 related complex subunit 7	-0.467568	0.0383339	0.147817		59.2662	81.2086	66.9104	76.0611	52.2544	52.9034	56.0242	43.4981
100620218	BORCS8	MEF2BNB	2	729991	BORCS8	BLOC-1 related complex subunit 8	0.00537414	0.987947	0.995244		14.3583	7.69867	14.5027	9.30244	12.9099	16.5323	9.44593	7.12469
106506774	BPGM	-	18	669	BPGM	bisphosphoglycerate mutase	1.31378	2.87438e-08	8.84424e-07		51.0178	54.3874	41.201	64.2963	101.742	131.524	153.089	138.369
100154272	BPHL	-	7	670	BPHL	biphenyl hydrolase like	-0.810613	0.00895172	0.0498241		21.6902	15.894	15.4916	15.3217	7.68448	7.3477	11.5631	11.9995
100515917	BPNT1	-	10	10380	BPNT1	3'(2'), 5'-bisphosphate nucleotidase 1	-0.997415	0.000183221	0.00211409		40.02	32.5331	34.6088	33.6529	12.6025	17.6345	17.2633	23.249
100525424	BPTF	-	12	2186	BPTF	bromodomain PHD finger transcription factor	-0.108022	0.64915	0.822316		259.671	310.679	205.016	231.467	207.481	260.843	231.914	234.365
100514612	BRAF	-	18	673	BRAF	B-Raf proto-oncogene, serine/threonine kinase	0.340299	0.125074	0.327204		131.363	146.026	129.536	152.669	181.968	195.816	142.015	189.742
100152514	BRAP	-	14	8315	BRAP	BRCA1 associated protein	0.0942315	0.658418	0.827291		65.9871	62.5827	55.3741	62.9283	71.9267	61.7207	66.4473	63.3723
100049662	BRCA1	-	12	672	BRCA1	BRCA1, DNA repair associated	0.814227	0.00229095	0.0171714		22.9122	26.0761	21.7541	39.9458	49.1806	46.6579	40.0638	52.8727
100624979	BRCA2	-	11	675	BRCA2	BRCA2, DNA repair associated	0.234153	0.575805	0.779417		12.8308	55.1324	20.7653	44.8706	61.1684	17.6345	39.0866	38.2483
100516948	BRCC3	BRCC36	X	79184	BRCC3	BRCA1/BRCA2-containing complex subunit 3	0.386612	0.14491	0.358515		17.4133	13.1622	18.458	16.6897	19.3649	22.0431	21.8234	22.499
100626172	BRD1	-	5	23774	BRD1	bromodomain containing 1	-0.0116829	0.960807	0.983109		32.9936	40.4801	41.5306	40.493	44.57	37.4733	32.5722	40.1233
100141307	BRD2	RING3	7	6046	BRD2	bromodomain containing 2	0.1447	0.520714	0.742235		205.904	226.987	247.206	254.996	246.518	252.394	277.352	257.239
100533540	BRD4	-	2	23476	BRD4	bromodomain containing 4	0.316664	0.164984	0.386794		142.972	193.46	173.703	180.577	198.259	231.085	195.759	235.865
100621103	BRD7	-	6	29117	BRD7	bromodomain containing 7	-0.314207	0.144622	0.358263		76.0685	77.4834	72.1841	71.4099	47.6438	64.2924	64.0043	62.9973
100518182	BRD8	-	2	10902	BRD8	bromodomain containing 8	0.538661	0.0154312	0.0747822		42.4639	46.9371	45.8155	55.8146	73.1562	71.6401	70.5188	62.2473
110257346	BRD9	-	16	65980	BRD9	bromodomain containing 9	0.175435	0.527377	0.747699		16.8023	15.3973	16.4804	21.0673	23.9756	15.0628	20.3576	19.1242
100521669	BRF1	-	7	2972	BRF1	BRF1, RNA polymerase III transcription initiation factor subunit	0.0647807	0.830819	0.92665		39.409	25.0828	17.1396	37.2098	43.6478	23.5126	28.6635	29.2487
100524530	BRF2	-	15	55290	BRF2	BRF2, RNA polymerase III transcription initiation factor subunit	0.346981	0.312848	0.571063		5.49893	7.45033	7.91058	9.30244	11.9878	8.44986	7.4916	10.8745
100627181	BRI3	-	3	25798	BRI3	brain protein I3	0.41132	0.147895	0.362859		15.8858	15.6457	12.8547	16.9633	16.5985	17.6345	20.3576	27.3738
100155348	BRI3BP	-	14	140707	BRI3BP	BRI3 binding protein	-1.49999	0.000217876	0.00243664		31.1606	23.841	17.1396	10.6704	5.8402	3.30647	8.63163	11.2495
100512672	BRINP3	-	10	339479	BRINP3	BMP/retinoic acid inducible neural specific 3	-0.0523693	0.954419	0.980652		6.41541	7.20198	9.88823	0	0	5.87816	14.3318	4.12482
100513502	BRIX1	-	16	55299	BRIX1	BRX1, biogenesis of ribosomes	-0.215734	0.42336	0.667322		22.9122	35.5132	28.6759	28.7281	17.2132	29.0234	27.0349	26.6238
100522899	BRK1	-	13	55845	BRK1	BRICK1, SCAR/WAVE actin nucleating complex subunit	-0.0928583	0.688897	0.844269		75.763	54.6357	58.6702	48.9746	53.7913	59.149	52.6041	57.7475
100518234	BRMS1	-	2	25855	BRMS1	BRMS1, transcriptional repressor and anoikis regulator	-0.320354	0.47747	0.711053		7.3319	8.94039	3.62568	12.312	9.22137	2.93908	6.18871	7.49968
100156007	BRMS1L	-	7	84312	BRMS1L	BRMS1 like transcriptional repressor	-1.02442	0.00252868	0.018616		21.0792	27.3179	14.1731	13.6801	7.68448	8.08247	12.5403	8.62463
106504096	BROX	-	10	148362	BROX	BRO1 domain and CAAX motif containing	0.224175	0.327156	0.587136		85.5388	96.6059	77.1282	111.082	103.279	120.87	87.782	121.87
100155061	BRPF1	-	13	7862	BRPF1	bromodomain and PHD finger containing 1	0.0718529	0.778714	0.896362		25.6617	20.3642	18.1284	22.9825	24.5903	21.6757	23.1262	22.124
100155440	BRPF3	-	7	27154	BRPF3	bromodomain and PHD finger containing 3	0.245994	0.382423	0.634463		50.4068	36.2583	27.687	54.7202	67.316	53.6382	38.1095	41.9982
100738890	BRWD1	-	13	54014	BRWD1	bromodomain and WD repeat domain containing 1	-0.0263545	0.908769	0.958332		195.212	256.54	249.513	276.611	236.067	239.168	233.217	251.989
100520060	BRWD3	-	X	254065	BRWD3	bromodomain and WD repeat domain containing 3	-0.429582	0.0803359	0.247696		131.974	93.3774	64.2735	110.261	80.5333	78.6204	71.6588	69.372
100144883	BSCL2	-	2	26580	BSCL2	BSCL2, seipin lipid droplet biogenesis associated	-0.378704	0.164035	0.385361		80.0399	39.9834	65.2623	74.9667	55.6356	45.9231	62.5386	36.7484
100620186	BSDC1	-	6	55108	BSDC1	BSD domain containing 1	0.502022	0.0387431	0.148773		65.3761	60.596	72.1841	74.4195	140.472	90.0093	72.4731	97.1208
100141312	BSG	CD147	2	682	BSG	basigin (Ok blood group)	0.5675	0.0078388	0.0449429		125.253	111.755	104.486	116.007	189.653	164.956	167.747	155.618
100512812	BSN	-	13	8927	BSN	bassoon presynaptic cytomatrix protein	0.259467	0.541686	0.757455		7.94289	15.3973	12.8547	27.3601	10.4509	9.9194	30.1293	22.874
100622289	BSPRY	-	1	54836	BSPRY	B-box and SPRY domain containing	-0.903257	0.0182028	0.08437		6.41541	16.3907	29.0055	18.6049	8.91399	7.71509	8.79449	11.9995
100625942	BST1	-	8	683	BST1	bone marrow stromal cell antigen 1	0.493006	0.331776	0.591489		6.41541	7.69867	5.60333	1.91521	6.45496	17.2671	6.6773	4.87479
100302088	BST2	-	2	684	BST2	bone marrow stromal cell antigen 2	-0.29286	0.461727	0.699057		27.4946	14.9007	20.7653	5.19842	12.9099	14.6954	19.7062	10.1246
100156116	BTAF1	-	14	9044	BTAF1	B-TFIID TATA-box binding protein associated factor 1	-0.234568	0.262884	0.516002		106.313	116.97	99.2119	121.479	94.9801	89.6419	94.6222	98.2457
100154013	BTBD1	-	7	53339	BTBD1	BTB domain containing 1	0.157818	0.506482	0.731513		36.354	49.1722	40.2121	31.4641	40.2667	45.1884	45.7639	44.2481
100517878	BTBD10	-	2	84280	BTBD10	BTB domain containing 10	-0.266513	0.336339	0.594815		30.5496	28.0629	22.0837	18.3313	21.2092	24.6148	16.7747	20.2491
100520194	BTBD11	-	5	121551	BTBD11	BTB domain containing 11	-0.583349	0.137152	0.346052		19.2462	24.3377	20.4357	8.75524	11.6804	11.7563	21.0091	6.37472
100513521	BTBD2	-	2	55643	BTBD2	BTB domain containing 2	-0.0759145	0.767353	0.88982		65.0706	34.5198	55.7037	38.8514	48.5659	45.1884	45.1125	44.6231
100156598	BTBD3	-	17	22903	BTBD3	BTB domain containing 3	1.07745	1.20067e-06	2.54558e-05		46.1299	55.6291	40.8714	39.3986	91.2916	89.6419	108.791	94.4959
102165864	BTBD6	-	Un	90135	BTBD6	BTB domain containing 6	0.214842	0.429762	0.671941		16.8023	20.1159	15.162	16.6897	18.4427	17.2671	19.3804	25.1239
100152664	BTBD7	-	7	55727	BTBD7	BTB domain containing 7	-0.106676	0.635857	0.815375		120.365	160.182	142.391	128.866	110.349	155.771	131.754	114.745
100156900	BTBD9	-	7	114781	BTBD9	BTB domain containing 9	-0.112306	0.641762	0.817705		32.3826	24.8344	29.0055	33.1057	31.0453	26.4517	24.9177	28.1238
100737057	BTD	-	13	686	BTD	biotinidase	0.281587	0.254135	0.505742		39.409	56.8708	50.43	75.5139	73.4636	60.9859	62.2129	70.8719
100514824	BTF3	-	2	689	BTF3	basic transcription factor 3	-0.171085	0.49074	0.720882		238.898	290.563	246.217	210.946	153.382	251.659	221.491	250.114
100736651	BTF3L4	-	6	91408	BTF3L4	basic transcription factor 3 like 4	-0.489624	0.0472098	0.170673		61.7102	86.4238	76.7986	68.4003	38.7298	44.0862	67.2616	58.1225
100101473	BTG1	-	5	694	BTG1	BTG anti-proliferation factor 1	0.807081	0.000763828	0.00703989		131.363	160.182	153.597	109.714	218.547	290.602	207.811	254.614
100048932	BTG2	-	9	7832	BTG2	BTG anti-proliferation factor 2	2.07487	1.32065e-07	3.52172e-06		12.2198	46.6887	25.0502	59.9186	235.145	152.097	97.5537	134.619
100048957	BTG3	-	13	10950	BTG3	BTG anti-proliferation factor 3	0.0472962	0.869437	0.940968		21.6902	14.404	18.458	26.8129	22.7461	24.2474	21.1719	15.7493
100157842	BTRC	-	14	8945	BTRC	beta-transducin repeat containing E3 ubiquitin protein ligase	-0.278283	0.233035	0.47892		75.152	55.1324	51.4188	60.1922	49.1806	58.4142	47.3925	44.6231
102164975	BUB1B	-	1	701	BUB1B	BUB1 mitotic checkpoint serine/threonine kinase B	-0.524077	0.376557	0.629262		4.58244	5.71192	9.55862	2.46241	2.76641	4.40862	6.6773	1.12495
100156053	BUB3	-	14	9184	BUB3	BUB3, mitotic checkpoint protein	-0.210091	0.352037	0.610084		81.2619	73.5099	62.9551	53.3522	58.0946	56.5773	62.3757	56.9975
100521913	BUD13	-	9	84811	BUD13	BUD13 homolog	0.334147	0.1901	0.4226		24.7452	31.2914	35.5976	45.6914	40.2667	40.045	45.9268	46.873
100525688	BUD23	WBSCR22	3	114049	BUD23	BUD23, rRNA methyltransferase and ribosome maturation factor	-0.0134663	0.964634	0.984631		27.4946	24.3377	33.2904	40.2194	30.7379	18.7366	31.2693	52.8727
100520297	BUD31	-	3	8896	BUD31	BUD31 homolog	-0.0125687	0.959707	0.982887		38.187	30.7947	35.9272	27.9073	26.742	38.9428	35.9923	29.6237
100156292	BYSL	BYS1	7	705	BYSL	bystin like	-0.831811	0.00829889	0.0469306		14.6638	13.1622	19.1172	16.9633	6.14758	10.2868	11.0745	7.87466
100152909	BZW1	-	15	9689	BZW1	basic leucine zipper and W2 domains 1	-0.210069	0.368514	0.623215		194.601	234.437	244.569	187.143	148.157	201.694	202.11	191.992
100514864	BZW2	-	9	28969	BZW2	basic leucine zipper and W2 domains 2	-0.523383	0.0785152	0.243584		128.614	226.242	175.681	96.5812	107.583	63.1902	123.774	130.119
100516689	C10H1orf115	-	10	79762	C1orf115	chromosome 10 C1orf115 homolog	0.166095	0.639075	0.816688		35.132	71.7715	64.6031	15.5953	39.9593	73.1096	50.6497	59.2474
100621952	C10H9orf64	-	10	84267	C9orf64	chromosome 10 C9orf64 homolog	-0.86139	0.00272578	0.0197282		40.9364	29.553	26.039	49.2482	22.4387	15.4302	24.7549	16.8743
100515791	C10H9orf72	-	10	203228	C9orf72	chromosome 10 C9orf72 homolog	-2.30629	7.98065e-12	4.78839e-10		329.63	324.586	282.144	242.411	39.3445	31.9625	97.7165	79.4966
100521293	C12H17orf100	-	12	162517	FBXO39	chromosome 12 C17orf100 homolog	-0.326824	0.374397	0.628009		55.2947	17.8808	24.391	25.4449	39.0371	13.2259	22.1491	17.9992
100518689	C12H17orf49	-	12	124944	C17orf49	chromosome 12 C17orf49 homolog	-0.444306	0.176969	0.404197		24.1342	11.9205	16.81	10.944	11.0656	11.7563	12.5403	9.37459
100522460	C12H17orf62	-	12	79415	CYBC1	chromosome 12 C17orf62 homolog	0.0840242	0.813956	0.917476		32.9936	11.4238	16.1508	17.2369	29.8158	14.6954	15.1461	17.6242
100499565	C12H17orf75	C17orf75	12	64149	C17orf75	chromosome 12 C17orf75 homolog	0.0242851	0.916868	0.962025		30.8551	27.3179	29.0055	27.3601	27.0494	32.3299	28.6635	28.4988
100517602	C12H17orf80	-	12	55028	C17orf80	chromosome 12 C17orf80 homolog	-0.266679	0.456209	0.693781		24.7452	13.6589	19.7765	39.3986	32.2748	17.6345	16.6118	13.8744
100156100	C13H21orf62	-	13	56245	C21orf62	chromosome 13 C21orf62 homolog	7.95451	2.56308e-13	2.03689e-11		0	0	0	0	11.6804	4.40862	6.02585	12.3745
100736918	C13H21orf91	-	13	54149	C21orf91	chromosome 13 C21orf91 homolog	1.74082	7.77323e-07	1.74027e-05		30.2441	77.7317	43.5082	18.6049	126.64	170.467	82.5705	114.745
100625570	C13H3orf33	-	13	285315	C3orf33	chromosome 13 C3orf33 homolog	-0.390537	0.440829	0.68108		3.05496	9.43708	13.1843	4.10402	5.22544	3.30647	7.16588	5.62476
110256453	C13H3orf38	-	13	285237	C3orf38	chromosome 13 C3orf38 homolog	0.0781311	0.724512	0.865778		183.603	189.735	171.066	137.621	185.042	184.795	176.216	173.992
100623171	C13H3orf62	-	13	375341	C3orf62	chromosome 13 C3orf62 homolog	0.473156	0.190308	0.422907		12.8308	10.1821	8.89941	19.4257	27.9715	13.5932	12.2146	19.1242
100517781	C13H3orf67	-	13	200844	C3orf67	chromosome 13 C3orf67 homolog	0.470737	0.0937058	0.274684		15.8858	18.8742	15.162	15.5953	22.1313	28.2886	24.9177	15.3743
106504156	C13H3orf70	-	13	285382	C3orf70	chromosome 13 C3orf70 homolog	0.373008	0.428081	0.670495		27.8001	31.7881	25.7094	3.55681	16.5985	62.8228	36.4808	20.6241
100154635	C14H12orf43	C12orf43	14	64897	C12orf43	chromosome 14 C12orf43 homolog	-0.219831	0.462868	0.699901		11.6088	12.9139	17.7988	17.2369	11.0656	11.0216	13.8432	14.9994
100520051	C14H12orf49	-	14	79794	C12orf49	chromosome 14 C12orf49 homolog	-0.325257	0.224253	0.467681		46.1299	37.0033	39.2233	46.2386	47.3364	36.0037	23.9406	29.6237
100152517	C14H12orf65	-	14	91574	C12orf65	chromosome 14 C12orf65 homolog	0.23934	0.653916	0.824473		3.97145	4.22185	2.96647	7.11363	2.45903	3.30647	7.16588	8.62463
100155035	C14H1orf131	-	14	128061	C1orf131	chromosome 14 C1orf131 homolog	-0.482072	0.133734	0.340435		10.6924	18.3775	23.0725	13.4065	11.9878	12.8585	9.93452	12.3745
100155899	C14H1orf198	-	14	84886	C1orf198	chromosome 14 C1orf198 homolog	0.81594	0.00189623	0.01469		54.0728	74.5033	85.698	86.7316	160.759	162.752	85.9906	119.995
100154344	C14H22orf39	-	14	7290	HIRA	chromosome 14 C22orf39 homolog	-0.55835	0.0681001	0.220033		18.0243	18.6258	20.1061	12.8593	11.373	12.4911	14.4946	8.24964
100736598	C15H2orf72	-	15	257407	C2orf72	chromosome 15 C2orf72 homolog	6.65311	1.1913e-29	8.93478e-27		0	0.248344	0.329608	12.312	35.9634	30.8603	32.5722	65.9971
100517195	C15H2orf76	-	15	130355	C2orf76	chromosome 15 C2orf76 homolog	0.395148	0.224808	0.468595		7.0264	10.1821	6.92176	6.84003	10.4509	9.18463	10.4231	10.8745
100154862	C15H4orf47	C4orf47	15	441054	C4orf47	chromosome 15 C4orf47 homolog	-0.363231	0.389961	0.641332		4.88793	9.68542	5.93294	8.75524	5.53282	6.24555	7.32874	3.37485
100627703	C16H5orf22	-	16	55322	C5orf22	chromosome 16 C5orf22 homolog	-0.381434	0.219006	0.461714		24.1342	12.1689	17.7988	15.8689	16.2911	12.8585	12.7032	11.6245
100524913	C16H5orf34	-	16	375444	C5orf34	chromosome 16 C5orf34 homolog	0.0814678	0.811046	0.915488		8.55388	11.9205	12.8547	20.7937	18.1354	11.7563	10.7488	14.9994
100522766	C16H5orf51	-	16	285636	C5orf51	chromosome 16 C5orf51 homolog	-0.152774	0.509045	0.733126		226.067	169.867	177.329	150.754	137.398	183.693	168.072	161.993
100522907	C17H20orf194	-	17	25943	C20orf194	chromosome 17 C20orf194 homolog	-0.0883828	0.740116	0.876274		58.0442	100.828	118	156.5	110.656	104.705	99.508	96.7458
100525089	C17H20orf27	-	17	54976	C20orf27	chromosome 17 C20orf27 homolog	0.381307	0.20736	0.44623		7.3319	9.68542	11.2067	10.1232	14.1394	11.7563	12.3774	11.6245
102157923	C17H8orf48	-	17	157773	C8orf48	chromosome 17 C8orf48 homolog	0.00763773	0.983416	0.993147		6.41541	8.69205	8.24019	6.29283	6.76234	9.18463	6.02585	8.24964
100517984	C18H7orf25	-	18	79020	C7orf25	chromosome 18 C7orf25 homolog	-0.00148277	0.995939	0.99876		17.7188	23.5927	14.8323	19.4257	14.1394	18.3693	24.592	17.9992
100515656	C1D	-	3	10438	C1D	C1D nuclear receptor corepressor	-0.699449	0.00994869	0.0538495		53.4618	53.6424	52.7372	29.8225	24.5903	26.4517	36.4808	29.2487
100525767	C1GALT1	-	9	56913	C1GALT1	core 1 synthase, glycoprotein-N-acetylgalactosamine 3-beta-galactosyltransferase 1	-0.446621	0.0732806	0.231687		87.3718	75.9933	63.9439	48.9746	57.7873	56.5773	46.0896	42.3732
100511613	C1GALT1C1	-	X	29071	C1GALT1C1	C1GALT1 specific chaperone 1	-0.25465	0.243251	0.492162		64.7651	64.0728	57.6813	62.3811	53.1766	47.7601	56.6756	50.6228
100736797	C1H14orf28	-	1	122525	C14orf28	chromosome 1 C14orf28 homolog	-0.309503	0.293282	0.549904		12.5253	10.9271	13.1843	11.7648	10.1435	10.2868	8.95735	9.74958
100512939	C1H15orf41	-	1	84529	C15orf41	chromosome 1 C15orf41 homolog	0.682046	0.0288284	0.11928		6.72091	8.94039	7.25137	9.84964	11.0656	16.5323	13.3546	11.9995
100152534	C1H15orf48	-	1	84419	C15orf48	chromosome 1 C15orf48 homolog	-0.834251	0.172531	0.397637		1.83298	8.19536	36.5865	12.0384	4.61069	10.6542	2.28005	5.99974
100519405	C1H15orf62	-	1	643338	C15orf62	chromosome 1 C15orf62 homolog	-0.573112	0.266532	0.519303		5.80442	6.45695	5.27372	7.38723	1.84427	3.67385	4.23438	10.4995
100518165	C1H18orf25	-	1	147339	C18orf25	chromosome 1 C18orf25 homolog	-0.244227	0.277868	0.53257		64.7651	58.1125	61.9662	82.6275	61.4758	50.3317	56.187	57.7475
100738675	C1H18orf32	-	1	497661	C18orf32	chromosome 1 C18orf32 homolog	-0.391058	0.0920515	0.271272		110.284	86.1754	95.5862	75.2403	53.484	83.7638	70.5188	72.3719
100154353	C1H18orf54	-	1	162681	C18orf54	chromosome 1 C18orf54 homolog	-0.0601958	0.849103	0.934506		8.85938	11.6722	11.8659	8.48163	11.6804	10.2868	9.93452	7.12469
100736828	C1H6orf120	-	1	387263	C6orf120	chromosome 1 C6orf120 homolog	-0.0662909	0.772869	0.893232		85.8443	85.1821	65.2623	57.4562	59.6315	67.2315	78.8247	74.6218
100157575	C1H6orf203	C6orf203	1	51250	C6orf203	chromosome 1 C6orf203 homolog	0.332925	0.404971	0.653159		5.19343	8.94039	6.59215	4.10402	9.52875	8.08247	5.86299	8.24964
100512390	C1H9orf152	-	1	401546	C9orf152	chromosome 1 C9orf152 homolog	-1.01503	0.0456476	0.166749		4.88793	12.4172	11.5363	15.8689	3.68855	1.46954	12.3774	7.12469
100152322	C1H9orf16	-	1	79095	C9orf16	chromosome 1 C9orf16 homolog	-0.708392	0.0554934	0.192019		30.5496	10.6788	14.8323	11.4912	6.45496	7.71509	11.2374	9.74958
100517993	C1H9orf40	-	1	55071	C9orf40	chromosome 1 C9orf40 homolog	-0.992818	0.00173049	0.0135991		12.5253	50.4139	46.4747	43.229	19.3649	19.104	22.4748	21.7491
100518947	C1H9orf78	-	1	51759	C9orf78	chromosome 1 C9orf78 homolog	0.065798	0.785915	0.901452		37.2705	29.3046	31.6423	26.5393	29.8158	28.656	34.6894	37.1234
100620586	C1H9orf85	-	1	138241	C9orf85	chromosome 1 C9orf85 homolog	-0.233676	0.450538	0.689598		9.77587	9.93377	12.1955	13.4065	7.3771	9.55201	10.586	10.8745
445461	C1QA	-	6	712	C1QA	complement C1q A chain	0.639029	0.10916	0.301063		7.0264	4.96688	9.55862	3.28321	9.52875	13.2259	7.65446	8.24964
100518846	C1QB	-	6	713	C1QB	complement C1q B chain	0.578674	0.100839	0.286683		27.1891	12.1689	29.9943	9.84964	24.2829	37.4733	30.6179	24.3739
110256103	C1QBP	cDNA	12	708	C1QBP	complement C1q binding protein	-1.41219	2.22669e-06	4.45338e-05		95.6202	74.7516	65.5919	47.333	15.9837	24.9822	28.1749	37.4984
445460	C1QC	C1QG	6	714	C1QC	complement C1q C chain	0.719593	0.0251972	0.107834		19.8572	16.8874	24.391	8.20803	30.1231	37.4733	28.3378	21.3741
100217377	C1QTNF1	-	12	114897	C1QTNF1	C1q and TNF related 1	0.125142	0.730776	0.869338		26.5781	17.3841	24.391	4.65122	17.2132	24.9822	21.4976	22.124
100270814	C1QTNF3	-	16	114899	C1QTNF3	C1q and TNF related 3	-2.47224	0.050605	0.179344		6.10992	1458.03	885.656	188.238	8.29923	1.46954	1325.04	153.368
100217379	C1QTNF6	-	5	114904	C1QTNF6	C1q and TNF related 6	0.556791	0.375157	0.628519		6.41541	2.48344	6.59215	0.820803	1.84427	8.44986	7.4916	5.99974
100233173	C1QTNF7	-	8	114905	C1QTNF7	C1q and TNF related 7	0.284719	0.566964	0.774239		11.6088	9.18874	4.2849	1.64161	5.22544	11.7563	9.28307	6.74971
445464	C1R	-	5	715	C1R	complement C1r	1.57809	2.48131e-07	6.13932e-06		23.8287	27.3179	54.3853	33.6529	146.927	100.663	87.9449	65.6222
397274	C1S	-	5	716	C1S	complement C1s	1.65928	2.59186e-09	9.87376e-08		54.9893	54.3874	93.279	67.3059	297.543	225.942	187.453	145.869
100628208	C2CD2	-	13	25966	C2CD2	C2 calcium dependent domain containing 2	-0.172525	0.51355	0.737048		44.2969	30.0497	27.3574	23.8033	24.2829	28.2886	30.1293	25.4989
100514911	C2CD3	-	9	26005	C2CD3	C2 calcium dependent domain containing 3	0.400632	0.128182	0.33258		76.985	69.288	53.3964	99.3172	140.165	94.418	74.916	93.371
100738739	C2CD4B	-	1	388125	C2CD4B	C2 calcium dependent domain containing 4B	2.33048	5.24563e-07	1.21991e-05		0	4.22185	3.95529	6.01922	30.1231	16.8997	13.0289	19.8741
100521725	C2CD5	-	5	9847	C2CD5	C2 calcium dependent domain containing 5	-0.230593	0.301871	0.559279		124.948	90.149	87.346	109.988	98.9761	78.6204	85.3391	88.4962
100738698	C2H11orf24	-	2	53838	C11orf24	chromosome 2 C11orf24 homolog	1.42749	0.000162967	0.0019135		10.9979	10.1821	12.8547	6.01922	38.7298	36.0037	13.5175	19.1242
100513716	C2H11orf58	C11orf58	2	10944	C11orf58	chromosome 2 C11orf58 homolog	-0.352079	0.115507	0.311524		73.93	83.4437	69.5472	74.9667	44.2626	61.3533	68.7273	61.8723
100516777	C2H11orf68	-	2	83638	C11orf68	chromosome 2 C11orf68 homolog	0.055577	0.84925	0.934506		12.5253	10.4305	12.1955	11.7648	10.4509	14.328	11.726	12.3745
100624261	C2H11orf74	CUNH11orf74	2	119710	C11orf74	chromosome 2 C11orf74 homolog	-0.599861	0.087672	0.263082		10.3869	7.45033	10.5474	11.2176	4.91806	7.3477	5.53727	8.62463
100511737	C2H11orf95	-	2	65998	C11orf95	chromosome 2 C11orf95 homolog	0.0173779	0.957881	0.982374		16.1913	9.68542	11.8659	7.93443	9.22137	12.8585	10.4231	13.8744
110259563	C2H11orf96	-	2	387763	C11orf96	chromosome 2 C11orf96 homolog	1.345	0.000296341	0.00318361		21.0792	12.4172	12.1955	9.02884	83.9145	36.7385	27.5235	22.124
100621377	C2H11orf98	C2H11orf48	2	102288414	C11orf98	chromosome 2 C11orf98 homolog	-0.535871	0.137299	0.346276		10.6924	17.3841	11.2067	7.38723	7.68448	8.44986	10.0974	5.24977
100523046	C2H19orf24	-	2	55009	C19orf24	chromosome 2 C19orf24 homolog	0.279995	0.399012	0.647134		10.3869	10.9271	6.92176	8.48163	15.9837	10.2868	8.63163	10.1246
100625377	C2H19orf25	-	2	148223	C19orf25	chromosome 2 C19orf25 homolog	0.112889	0.678043	0.839223		20.1627	15.149	16.81	17.5105	21.2092	18.3693	15.7975	20.2491
102160745	C2H19orf44	-	2	84167	C19orf44	chromosome 2 C19orf44 homolog	-0.00835266	0.981894	0.992397		15.5803	10.6788	7.58098	21.6145	19.0575	13.5932	8.95735	12.3745
100526037	C2H19orf53	-	2	28974	C19orf53	chromosome 2 C19orf53 homolog	0.378643	0.124196	0.326258		29.0221	23.096	29.0055	24.6241	27.3567	40.045	31.7579	38.6233
100512458	C2H19orf66	C19orf66	2	55337	C19orf66	chromosome 2 C19orf66 homolog	0.188498	0.687878	0.843852		4.58244	3.22847	7.25137	5.74562	7.68448	4.40862	3.90866	7.87466
100513912	C2H1orf35	C1orf35	2	79169	C1orf35	chromosome 2 C1orf35 homolog	-0.758261	0.0129256	0.0660032		30.5496	14.9007	25.3798	24.6241	17.5206	10.6542	14.6575	13.1244
100511071	C2H5orf15	-	2	56951	C5orf15	chromosome 2 C5orf15 homolog	-0.587279	0.0126277	0.0647575		110.284	118.46	137.446	96.5812	61.4758	86.3355	94.1336	65.2472
100627041	C2H5orf24	-	2	134553	C5orf24	chromosome 2 C5orf24 homolog	-0.71934	0.00161642	0.012966		175.355	203.891	146.675	175.378	81.7628	114.992	112.374	116.995
100625150	C2H5orf30	-	2	90355	C5orf30	chromosome 2 C5orf30 homolog	0.492148	0.217505	0.459659		58.6552	16.3907	14.5027	44.3234	56.2504	51.0665	36.9694	26.6238
100627580	C2H5orf63	-	2	401207	C5orf63	chromosome 2 C5orf63 homolog	0.131119	0.694064	0.847367		8.55388	14.6523	11.2067	17.5105	9.83613	12.1237	15.9604	19.1242
397072	C3	C3d	2	718	C3	complement C3	2.33739	2.69387e-06	5.29941e-05		37.8815	17.1358	6.92176	58.0034	539.143	112.052	103.742	122.245
100625728	C3AR1	-	5	719	C3AR1	complement C3a receptor 1	1.09634	0.0066486	0.0397524		9.16488	6.95364	14.8323	7.11363	9.22137	37.4733	22.3119	17.6242
102165338	C3H16orf58	-	3	64755	C16orf58	chromosome 3 C16orf58 homolog	-0.0390949	0.914915	0.960869		9.77587	6.95364	8.5698	7.38723	10.1435	10.2868	5.04869	6.74971
100620922	C3H16orf72	-	3	29035	C16orf72	chromosome 3 C16orf72 homolog	0.0311164	0.884763	0.947736		124.948	146.771	150.631	166.349	155.534	160.18	144.295	141.744
100514953	C3H16orf91	-	3	283951	C16orf91	chromosome 3 C16orf91 homolog	-0.280867	0.39339	0.642751		12.5253	9.43708	16.1508	10.3968	9.52875	6.61293	12.2146	10.8745
100511319	C3H2orf42	C2orf42	3	54980	C2orf42	chromosome 3 C2orf42 homolog	-0.00116786	0.99653	0.998944		14.3583	19.8675	18.1284	18.8785	15.9837	19.8388	17.9147	17.6242
110259971	C3H2orf49	-	3	79074	C2orf49	chromosome 3 C2orf49 homolog	-0.252028	0.339893	0.59858		29.6331	26.0761	20.1061	28.4545	23.3608	25.717	17.7518	21.3741
100620143	C3H2orf68	-	3	388969	C2orf68	chromosome 3 C2orf68 homolog	0.160582	0.525668	0.746246		34.521	35.7616	41.5306	35.2945	53.484	31.9625	34.2008	44.9981
100620080	C3H7orf26	-	3	79034	C7orf26	chromosome 3 C7orf26 homolog	0.26143	0.301273	0.558629		23.2177	23.096	29.9943	27.6337	27.9715	28.2886	27.8492	40.8732
100510955	C3H7orf43	-	3	55262	C7orf43	chromosome 3 C7orf43 homolog	-0.547502	0.118408	0.316175		11.6088	9.43708	13.1843	17.2369	12.2952	5.14339	10.0974	7.12469
100522484	C3H7orf50	-	3	84310	C7orf50	chromosome 3 C7orf50 homolog	-0.82305	0.00612116	0.0372862		23.8287	34.7682	25.3798	20.5201	11.0656	11.0216	17.9147	18.7492
445467	C4A	C4	7	720	C4A	complement C4A (Rodgers blood group)	2.78	1.81371e-09	7.0894e-08		22.6067	59.851	23.4021	126.404	576.95	182.223	320.185	229.49
396982	C4BPA	APOR	9	722	C4BPA	complement component 4 binding protein, alpha	1.91806	0.00116732	0.00994878		2.44397	1.49007	15.8212	3.28321	11.6804	45.1884	7.32874	9.37459
100155191	C4H1orf112	-	4	55732	C1orf112	chromosome 4 C1orf112 homolog	0.295212	0.425688	0.669119		10.9979	16.8874	18.1284	23.2561	22.7461	37.4733	19.869	8.62463
100153050	C4H1orf194	-	4	127003	C1orf194	chromosome 4 C1orf194 homolog	-1.92065	0.00190395	0.0147403		10.9979	6.20861	3.29608	6.01922	3.68855	1.83693	1.14003	0.749968
100620568	C4H1orf226	NOS1AP	4	9722	NOS1AP	chromosome 4 C1orf226 homolog	-0.429721	0.203941	0.44199		33.91	37.9967	75.1505	132.697	51.6397	33.0647	39.4123	45.373
100518371	C4H1orf43	C1orf43|NICE-3	4	25912	C1orf43	chromosome 4 C1orf43 homolog	-0.434626	0.0764866	0.238958		43.6859	36.2583	50.7596	37.757	26.4346	29.3908	32.8979	35.6235
100155842	C4H1orf52	-	4	148423	C1orf52	chromosome 4 C1orf52 homolog	-0.486896	0.158525	0.377816		15.8858	9.18874	13.1843	7.38723	9.22137	7.3477	8.79449	6.74971
100155802	C4H1orf54	-	4	79630	C1orf54	chromosome 4 C1orf54 homolog	0.988106	0.0878505	0.263418		3.66595	11.1755	7.91058	1.36801	3.68855	21.6757	15.4718	6.74971
100512343	C4H8orf33	-	4	65265	C8orf33	chromosome 4 C8orf33 homolog	0.12425	0.723099	0.864944		11.6088	5.96026	9.22901	11.7648	11.373	10.2868	7.00302	13.8744
100524083	C4H8orf34	-	4	116328	C8orf34	chromosome 4 C8orf34 homolog	-0.183925	0.622834	0.80755		20.1627	7.69867	7.25137	17.7841	13.5247	11.7563	9.93452	10.8745
100153417	C4H8orf37	-	4	157657	C8orf37	chromosome 4 C8orf37 homolog	0.140626	0.557525	0.768174		33.6045	28.8079	23.0725	32.0113	34.1191	33.432	31.4322	30.7487
100522371	C4H8orf59	-	4	401466	C8orf59	chromosome 4 C8orf59 homolog	0.34852	0.301705	0.559058		19.2462	28.5596	24.391	11.2176	15.0616	28.2886	36.6437	26.2489
100517937	C4H8orf76	-	4	84933	C8orf76	chromosome 4 C8orf76 homolog	0.271906	0.451509	0.690064		5.49893	10.1821	6.26255	7.66083	10.7583	7.3477	7.00302	11.2495
100516439	C5H12orf10	-	5	60314	C12orf10	chromosome 5 C12orf10 homolog	0.204747	0.563945	0.772528		9.16488	5.71192	8.5698	6.84003	7.99186	11.3889	6.51444	9.37459
100157029	C5H12orf29	-	5	91298	C12orf29	chromosome 5 C12orf29 homolog	-0.150086	0.573336	0.778112		29.6331	32.2847	22.4133	24.3505	27.0494	30.1256	20.6833	20.6241
100153309	C5H12orf4	-	5	57102	C12orf4	chromosome 5 C12orf4 homolog	-0.328226	0.173851	0.39958		33.91	35.0165	48.4523	43.229	35.0412	31.2277	31.1064	30.3737
100623156	C5H12orf45	C12orf45	5	121053	C12orf45	chromosome 5 C12orf45 homolog	-0.223422	0.509256	0.733126		15.2748	10.4305	18.1284	10.1232	8.29923	14.6954	8.95735	14.6244
100627746	C5H12orf57	C12orf57	5	113246	C12orf57	chromosome 5 C12orf57 homolog	-0.342039	0.366745	0.622217		57.7387	12.6656	25.7094	12.312	17.2132	15.0628	16.6118	13.8744
100155363	C5H12orf66	-	5	144577	C12orf66	chromosome 5 C12orf66 homolog	-0.146335	0.636948	0.815642		12.5253	18.8742	12.8547	12.0384	13.8321	12.1237	15.4718	8.99961
110260781	C5H12orf73	-	5	728568	C12orf73	chromosome 5 C12orf73 homolog	-0.645743	0.0159009	0.0762632		32.6881	26.0761	24.0614	28.1809	17.5206	14.6954	22.1491	15.7493
102162677	C5H12orf75	-	5	387882	C12orf75	chromosome 5 C12orf75 homolog	-0.897313	0.0448672	0.164701		75.763	16.8874	39.8825	10.944	8.91399	21.3083	16.6118	13.8744
100620536	C6H16orf70	-	6	80262	C16orf70	chromosome 6 C16orf70 homolog	-0.196448	0.432335	0.674294		33.6045	22.8477	30.6535	29.2753	22.4387	27.9213	25.8949	25.1239
100621141	C6H18orf21	-	6	83608	C18orf21	chromosome 6 C18orf21 homolog	0.49747	0.107507	0.298492		19.8572	22.5993	16.81	8.75524	19.6723	24.6148	27.0349	26.9988
102159538	C6H19orf12	-	6	83636	C19orf12	chromosome 6 C19orf12 homolog	-0.11131	0.759888	0.886714		6.72091	7.45033	10.5474	6.56643	7.06972	6.24555	6.6773	8.99961
100515030	C6H19orf33	-	6	64073	C19orf33	chromosome 6 C19orf33 homolog	-0.282875	0.285276	0.540552		44.2969	34.5198	35.5976	41.861	22.4387	26.8191	37.2951	41.6232
100524024	C6H19orf54	-	6	284325	C19orf54	chromosome 6 C19orf54 homolog	-0.236559	0.396744	0.64515		28.4111	18.3775	21.4245	25.7185	21.2092	14.328	20.0319	23.999
110261150	C6H1orf109	C1orf109	6	54955	C1orf109	chromosome 6 C1orf109 homolog	0.485087	0.0515675	0.181943		22.9122	36.5066	35.5976	41.0402	52.5618	46.2905	48.2068	43.4981
110261154	C6H1orf122	-	6	127687	C1orf122	chromosome 6 C1orf122 homolog	-0.430266	0.344948	0.603584		11.6088	5.46357	13.5139	4.10402	7.06972	4.04124	5.21155	9.37459
100513476	C6H1orf174	C1orf174	6	339448	C1orf174	chromosome 6 C1orf174 homolog	0.344356	0.294867	0.55186		16.8023	15.3973	17.7988	33.6529	18.4427	18.0019	34.5265	26.9988
100519374	C6H1orf210	-	6	149466	C1orf210	chromosome 6 C1orf210 homolog	0.946199	0.000542107	0.00530178		36.354	19.8675	22.7429	34.7473	59.9389	47.3927	45.1125	67.1221
100620609	C6H1orf50	-	6	79078	C1orf50	chromosome 6 C1orf50 homolog	0.180623	0.498282	0.726822		45.5189	24.0894	25.7094	30.3697	38.7298	31.2277	30.455	36.7484
397526	C7	-	16	730	C7	complement C7	1.67949	9.14966e-06	0.000159412		7.6374	10.6788	6.92176	15.8689	37.1929	20.9409	64.8186	23.999
100522881	C7H14orf119	-	7	55017	C14orf119	chromosome 7 C14orf119 homolog	0.788905	0.00101433	0.00884592		32.6881	46.192	37.9049	34.4737	58.402	61.7207	59.2814	82.8714
100154278	C7H14orf132	-	7	56967	C14orf132	chromosome 7 C14orf132 homolog	-0.680687	0.230879	0.475876		42.1584	27.5662	19.7765	3.28321	4.91806	22.4105	24.592	6.74971
100626253	C7H14orf93	-	7	60686	C14orf93	chromosome 7 C14orf93 homolog	0.23524	0.485237	0.716305		11.9143	5.96026	10.8771	10.944	15.369	12.1237	10.4231	8.62463
100154113	C7H15orf39	-	7	56905	C15orf39	chromosome 7 C15orf39 homolog	1.16843	4.74679e-05	0.000673566		45.5189	27.0695	47.7931	75.7875	111.271	78.253	108.303	121.495
100152820	C7H15orf40	-	7	123207	C15orf40	chromosome 7 C15orf40 homolog	-0.23998	0.483246	0.714847		16.4968	15.3973	16.4804	9.57604	6.76234	14.328	11.0745	17.2493
100512239	C7H6orf106	C6orf106|N/A	7	64771	C6orf106	chromosome 7 C6orf106 homolog	0.613129	0.00612485	0.0372898		80.6509	80.4635	92.9494	112.997	138.013	137.402	127.194	159.368
100153818	C7H6orf125	-	7	84300	UQCC2	uncharacterized protein C6orf125 homolog	-0.702855	0.109526	0.301629		14.3583	12.1689	10.8771	8.20803	4.30331	2.93908	15.4718	9.37459
102167684	C7H6orf132	-	7	647024	C6orf132	chromosome 7 C6orf132 homolog	0.592822	0.0626139	0.208913		18.0243	26.3245	31.6423	51.7106	45.4921	32.3299	38.7609	60.7474
100153952	C7H6orf136	-	7	221545	C6orf136	chromosome 7 C6orf136 homolog	0.0971473	0.801676	0.910737		14.6638	6.20861	5.93294	7.66083	9.52875	5.51078	9.60879	8.99961
102159017	C7H6orf226	-	7	441150	C6orf226	chromosome 7 C6orf226 homolog	-0.300892	0.386238	0.637815		13.4418	10.1821	6.59215	13.1329	5.8402	9.55201	8.79449	11.2495
100151942	C7H6orf47	C6orf47	7	57827	C6orf47	chromosome 7 C6orf47 homolog	-0.0693044	0.832562	0.927645		7.6374	7.45033	11.2067	10.3968	9.83613	8.08247	8.63163	8.24964
100270682	C7H6orf52	-	7	347744	C6orf52	chromosome 7 C6orf52 homolog	1.44676	6.5124e-06	0.000117165		7.94289	21.1093	28.6759	22.1617	50.4102	44.0862	58.9556	76.1217
100155872	C7H6orf62	-	7	81688	C6orf62	chromosome 7 C6orf62 homolog	0.0591475	0.804156	0.912172		211.709	200.414	226.44	281.262	286.785	232.555	236.311	202.491
100156227	C7H6orf89	-	7	221477	C6orf89	chromosome 7 C6orf89 homolog	-0.219349	0.294815	0.55186		101.425	89.6523	106.793	90.8356	85.4514	78.253	86.1534	83.6214
102162335	C8H4orf17	-	8	84103	C4orf17	chromosome 8 C4orf17 homolog	1.33171	0.0105892	0.0564755		0.916488	3.47682	2.63686	4.65122	9.52875	9.18463	6.02585	5.24977
100738623	C8H4orf19	-	8	55286	C4orf19	chromosome 8 C4orf19 homolog	-0.71286	0.0130806	0.0665677		29.0221	42.7152	36.9161	79.0707	25.5125	24.2474	23.9406	26.9988
100627417	C8H4orf36	-	8	132989	C4orf36	chromosome 8 C4orf36 homolog	0.406442	0.40114	0.649047		9.47037	17.1358	12.8547	47.6066	65.1644	8.08247	20.1948	23.249
100515617	C8H4orf46	-	8	201725	C4orf46	chromosome 8 C4orf46 homolog	-0.806231	0.16838	0.391505		5.49893	5.71192	6.92176	1.0944	3.68855	2.5717	2.76864	1.87492
100518503	C9H11orf1	-	9	64776	C11orf1	chromosome 9 C11orf1 homolog	-0.227236	0.534833	0.753226		10.0814	7.20198	9.22901	6.29283	7.3771	5.51078	6.18871	8.99961
100512671	C9H11orf54	-	9	28970	C11orf54	chromosome 9 C11orf54 homolog	0.435124	0.0835768	0.254453		33.6045	26.0761	18.458	24.3505	36.5781	33.0647	33.5493	35.6235
100512799	C9H11orf65	-	9	160140	C11orf65	chromosome 9 C11orf65 homolog	0.689685	0.108586	0.299892		5.19343	4.96688	8.89941	11.7648	23.0534	15.7976	7.81732	7.12469
100517177	C9H11orf97	-	9	643037	C11orf97	chromosome 9 C11orf97 homolog	1.71386	8.22957e-05	0.00107811		3.05496	2.2351	5.27372	6.56643	23.0534	15.4302	11.4003	7.87466
100516567	C9H1orf21	-	9	81563	C1orf21	chromosome 9 C1orf21 homolog	0.89084	0.000411369	0.00419052		23.8287	24.5861	23.0725	22.4353	47.3364	53.6382	41.5295	31.8736
100739703	C9H1orf74	-	9	148304	C1orf74	chromosome 9 C1orf74 homolog	0.797427	0.0419384	0.157633		10.0814	5.96026	7.91058	18.3313	25.2051	13.9606	10.4231	17.9992
100152749	CA12	-	1	771	CA12	carbonic anhydrase 12	1.21612	0.000118589	0.00147621		13.4418	8.4437	16.1508	18.6049	34.7338	33.7994	21.6605	41.9982
494016	CA3	-	4	761	CA3	carbonic anhydrase 3	8.74907	5.38822e-46	1.29317e-42		0	0	0	0.273601	33.1969	38.5754	38.2723	65.2472
100156418	CA5B	-	X	11238	CA5B	carbonic anhydrase 5B	0.0269929	0.961525	0.983238		6.10992	6.95364	10.8771	2.18881	1.84427	12.1237	8.46877	4.49981
100157869	CA8	-	4	767	CA8	carbonic anhydrase 8	-0.580256	0.288804	0.544692		10.9979	43.4602	101.519	65.6643	22.7461	7.3477	54.0698	58.1225
100511909	CAAP1	-	1	79886	CAAP1	caspase activity and apoptosis inhibitor 1	-0.552832	0.092874	0.273025		16.1913	20.8609	15.8212	13.9537	7.06972	9.18463	12.7032	16.8743
100620726	CAB39	-	15	51719	CAB39	calcium binding protein 39	0.284618	0.238058	0.485255		119.449	192.963	181.943	187.417	175.821	207.94	221.491	225.365
100519104	CAB39L	-	11	81617	CAB39L	calcium binding protein 39 like	-0.116212	0.606517	0.797771		46.1299	52.8973	52.7372	48.9746	39.0371	51.0665	50.9755	43.8731
100157740	CABCOCO1	C14H10orf107	14	219621	CABCOCO1	ciliary associated calcium binding coiled-coil 1	0.268877	0.472929	0.708862		7.3319	7.45033	5.93294	4.65122	6.45496	8.44986	8.46877	7.12469
100157110	CABIN1	-	14	23523	CABIN1	calcineurin binding protein 1	-0.350065	0.119098	0.317312		65.9871	51.6556	56.0333	67.0323	45.7995	44.821	51.3012	46.498
100526114	CABLES1	-	6	91768	CABLES1	Cdk5 and Abl enzyme substrate 1	0.850827	0.0196681	0.089502		3.05496	15.149	12.1955	13.1329	24.5903	16.8997	17.9147	25.1239
100156916	CABLES2	-	17	81928	CABLES2	Cdk5 and Abl enzyme substrate 2	-0.0188877	0.95935	0.982701		11.3033	10.6788	8.89941	10.6704	17.828	4.40862	10.9117	9.37459
100522413	CACHD1	-	6	57685	CACHD1	cache domain containing 1	-1.0768	0.000720034	0.00671361		84.6223	251.821	173.703	221.07	59.6315	81.5595	131.917	91.496
102164336	CACNA1B	-	Un	774	CACNA1B	calcium voltage-gated channel subunit alpha1 B	2.78028	0.0069041	0.0409942		0	0.993377	0.988823	19.9729	93.4432	9.18463	0.977165	5.62476
100518733	CACNA1C	-	5	775	CACNA1C	calcium voltage-gated channel subunit alpha1 C	1.25835	0.000759086	0.00701775		10.3869	4.22185	4.2849	5.19842	16.9058	13.2259	11.0745	11.6245
100511102	CACNA1D	-	13	776	CACNA1D	calcium voltage-gated channel subunit alpha1 D	-0.891352	0.0036571	0.0250058		80.6509	104.056	64.2735	217.239	71.3119	47.0253	48.8583	38.2483
100511769	CACNA1E	-	9	777	CACNA1E	calcium voltage-gated channel subunit alpha1 E	-0.772995	0.267691	0.520937		6.10992	3.97351	6.92176	1.36801	0.307379	6.61293	3.25722	1.87492
100513431	CACNA1G	-	12	8913	CACNA1G	calcium voltage-gated channel subunit alpha1 G	-0.139412	0.66786	0.832265		29.9386	17.3841	24.0614	12.312	18.4427	22.7779	21.6605	12.3745
110259950	CACNA1H	-	3	8912	CACNA1H	calcium voltage-gated channel subunit alpha1 H	0.688252	0.0226093	0.0990872		27.8001	15.6457	19.4469	12.312	35.3486	30.8603	28.9892	21.7491
397377	CACNA2D1	-	9	781	CACNA2D1	calcium voltage-gated channel auxiliary subunit alpha2delta 1	0.257929	0.454551	0.692298		85.5388	36.2583	28.6759	23.2561	32.8896	66.4967	40.3895	32.2486
100524021	CACNB3	-	5	784	CACNB3	calcium voltage-gated channel auxiliary subunit beta 3	0.303001	0.457453	0.694954		8.85938	6.45695	5.93294	3.55681	8.29923	9.9194	6.51444	5.99974
100521180	CACTIN	-	2	58509	CACTIN	cactin, spliceosome C complex subunit	-0.178812	0.55632	0.768103		13.4418	18.1291	12.1955	14.7745	15.369	9.9194	15.4718	10.4995
100737227	CACUL1	-	14	143384	CACUL1	CDK2 associated cullin domain 1	-0.540832	0.0203946	0.0918674		230.344	169.371	147.335	135.706	110.964	112.787	121.983	115.495
100519266	CACYBP	-	9	27101	CACYBP	calcyclin binding protein	-0.944967	0.000219222	0.00244486		77.9014	78.2284	61.9662	44.8706	29.8158	33.0647	41.2038	31.8736
100624530	CAD	-	3	790	CAD	carbamoyl-phosphate synthetase 2, aspartate transcarbamylase, and dihydroorotase	1.33965	0.000508301	0.00503684		24.4397	104.553	108.771	159.509	334.428	336.892	160.255	248.614
106504882	CADM1	-	9	23705	CADM1	cell adhesion molecule 1	1.23652	0.00213654	0.0161757		15.8858	73.2615	76.1394	38.0306	90.3694	85.6007	250.48	138.744
100525671	CADPS2	-	18	93664	CADPS2	calcium dependent secretion activator 2	0.291257	0.423295	0.667322		261.81	737.831	483.864	922.583	920.6	509.196	638.252	922.085
100621603	CAGE1	-	7	285782	CAGE1	cancer antigen 1	0.374239	0.242427	0.491185		18.9407	7.94702	14.1731	16.4161	22.1313	16.5323	15.7975	20.6241
100625970	CALCOCO1	-	5	57658	CALCOCO1	calcium binding and coiled-coil domain 1	1.33515	1.67296e-06	3.42003e-05		30.8551	21.8543	19.1172	38.8514	74.6931	72.7422	50.6497	78.7466
100523089	CALCOCO2	-	12	10241	CALCOCO2	calcium binding and coiled-coil domain 2	-0.34417	0.107146	0.297974		186.963	178.311	167.441	148.565	134.325	141.443	121.82	139.494
397172	CALCRL	CGRPR|CRLR	15	10203	CALCRL	calcitonin receptor like receptor	1.38521	0.00302742	0.0213574		72.4025	145.778	109.1	24.8977	55.943	344.975	240.22	265.488
100524227	CALD1	-	18	800	CALD1	caldesmon 1	0.324307	0.356974	0.61359		330.852	1008.77	1171.43	1186.88	954.719	1336.18	1080.42	1510.43
100738794	CALHM5	FAM26E	1	254228	CALHM5	calcium homeostasis modulator family member 5	-0.200091	0.654325	0.82461		16.4968	15.894	12.5251	2.73601	5.53282	17.6345	10.4231	10.4995
100154056	CALM1	-	7	801	CALM1	calmodulin 1	-0.954809	0.00355888	0.0245012		531.257	659.851	645.372	360.88	146.312	346.077	386.143	238.115
100522926	CALM2	-	3	805	CALM2	calmodulin 2	0.287382	0.366494	0.622001		260.588	447.516	364.876	211.22	389.757	657.987	288.264	337.11
396838	CALM3	-	6	808	CALM3	calmodulin 3	-0.198046	0.415378	0.661782		91.0378	108.03	108.441	79.3443	59.3242	83.3964	110.745	82.8714
100519528	CALML4	-	1	91860	CALML4	calmodulin like 4	-1.19953	0.0015526	0.0125528		12.2198	15.894	12.1955	20.5201	4.91806	6.24555	12.5403	4.87479
100737793	CALN1	-	3	83698	CALN1	calneuron 1	1.11921	0.00394767	0.0265389		13.1363	36.0099	33.2904	10.944	61.4758	69.8032	41.0409	29.6237
100381266	CALR	CRP55|Calregulin|ERp60|HACBP	2	811	CALR	calreticulin	-0.196074	0.509807	0.733535		558.141	864.983	832.259	776.48	604	706.114	892.478	443.231
397301	CALU	-	18	813	CALU	calumenin	0.0559565	0.824551	0.923005		204.377	249.338	209.301	158.141	150.308	250.557	239.731	212.991
100156272	CAMK1	-	13	8536	CAMK1	calcium/calmodulin dependent protein kinase I	-0.239642	0.528271	0.747755		22.3012	9.68542	9.88823	6.84003	6.76234	10.2868	7.81732	10.8745
100511150	CAMK1D	-	10	57118	CAMK1D	calcium/calmodulin dependent protein kinase ID	-0.990026	0.0016013	0.0128877		164.357	209.603	195.787	207.116	51.9471	60.9859	145.598	134.244
397674	CAMK2D	-	8	817	CAMK2D	calcium/calmodulin dependent protein kinase II delta	0.122893	0.665421	0.831132		54.0728	28.3112	24.391	24.8977	37.1929	33.432	32.2465	25.1239
397394	CAMK2G	-	14	818	CAMK2G	calcium/calmodulin dependent protein kinase II gamma	0.475348	0.096348	0.279135		19.5517	13.6589	22.7429	16.4161	17.828	28.656	28.8264	24.7489
100515264	CAMK2N1	-	6	55450	CAMK2N1	calcium/calmodulin dependent protein kinase II inhibitor 1	0.494013	0.298425	0.555726		16.1913	17.3841	25.7094	3.28321	6.76234	31.9625	28.3378	22.874
100157312	CAMKK2	-	14	10645	CAMKK2	calcium/calmodulin dependent protein kinase kinase 2	0.0650204	0.864737	0.9397		40.6309	13.9073	17.4692	13.6801	19.6723	33.0647	12.3774	15.3743
100737360	CAMKMT	-	3	79823	CAMKMT	calmodulin-lysine N-methyltransferase	0.197078	0.683233	0.842025		4.27694	5.46357	2.96647	10.3968	5.22544	6.24555	4.72297	8.99961
100513916	CAMLG	-	2	819	CAMLG	calcium modulating ligand	-0.153994	0.575859	0.779417		16.8023	21.1093	16.1508	16.9633	14.7542	14.328	17.4261	17.2493
100518948	CAMSAP1	-	1	157922	CAMSAP1	calmodulin regulated spectrin associated protein 1	-0.174118	0.48257	0.714847		59.2662	47.9304	41.201	48.1538	56.8651	34.9016	37.2951	45.373
100621685	CAMSAP2	CAMSAP1L1	10	23271	CAMSAP2	calmodulin regulated spectrin associated protein family member 2	0.133377	0.535209	0.753256		74.541	83.4437	83.0611	74.6931	95.9023	95.5201	72.3102	83.2464
100511741	CAMSAP3	-	2	57662	CAMSAP3	calmodulin regulated spectrin associated protein family member 3	-0.14597	0.678165	0.839223		33.299	19.1225	17.1396	39.3986	30.1231	11.0216	24.1034	31.1237
102160515	CAMTA1	-	6	23261	CAMTA1	calmodulin binding transcription activator 1	-0.416251	0.156917	0.375626		45.2134	30.5463	29.6647	20.2465	29.8158	18.3693	22.3119	21.3741
100511531	CAMTA2	-	12	23125	CAMTA2	calmodulin binding transcription activator 2	-0.21341	0.461262	0.698705		15.8858	21.3576	14.1731	18.3313	19.0575	13.9606	14.1689	13.1244
100514460	CAND1	-	5	55832	CAND1	cullin associated and neddylation dissociated 1	-0.15676	0.498024	0.726816		179.326	225.497	177.988	157.321	135.247	190.673	166.607	171.743
100525717	CAND2	-	13	23066	CAND2	cullin associated and neddylation dissociated 2 (putative)	0.0568955	0.903321	0.956703		9.47037	3.47682	8.89941	3.00961	7.3771	6.98032	5.37441	5.99974
100620107	CANT1	-	12	124583	CANT1	calcium activated nucleotidase 1	-0.35124	0.173052	0.398279		28.7166	34.7682	32.3016	24.3505	22.4387	18.7366	27.6864	24.7489
100519184	CANX	-	2	821	CANX	calnexin	-0.0388431	0.899958	0.955369		598.161	1239.73	1081.11	1400.29	1014.04	1063.95	1278.3	898.086
100621359	CAP1	CAP	6	10487	CAP1	cyclase associated actin cytoskeleton regulatory protein 1	-0.167563	0.475332	0.710374		296.025	259.271	245.228	216.145	193.649	265.252	215.954	230.615
100519653	CAPG	-	3	822	CAPG	capping actin protein, gelsolin like	-1.32669	2.30267e-06	4.58243e-05		59.5717	34.7682	53.0668	44.3234	18.1354	12.8585	23.9406	20.6241
397027	CAPN1	CANP|CANP 1	2	823	CAPN1	calpain 1	0.327339	0.165007	0.386794		33.299	44.9503	48.1227	51.1634	57.7873	50.6991	63.5158	50.2478
100523542	CAPN15	SOLH	3	6650	CAPN15	calpain 15	0.571911	0.0311141	0.126394		27.1891	22.351	20.1061	21.3409	42.7257	36.0037	23.9406	33.3736
397393	CAPN2	-	10	824	CAPN2	calpain 2	-1.27866	4.78248e-06	8.91145e-05		538.589	404.801	373.775	282.356	120.185	152.465	215.628	170.243
100524513	CAPN5	-	9	726	CAPN5	calpain 5	0.71653	0.0532037	0.186077		13.1363	61.341	66.2511	84.8163	67.0086	107.276	80.2904	148.119
100037936	CAPN7	-	13	23473	CAPN7	calpain 7	-0.286726	0.264235	0.516504		49.7958	35.0165	34.2792	29.0017	25.2051	31.9625	31.4322	32.2486
100625563	CAPN8	-	10	388743	CAPN8	calpain 8	-1.22396	0.0277425	0.115875		2.74946	11.6722	18.7876	22.9825	2.76641	4.04124	16.2861	7.12469
397587	CAPNS1	-	6	826	CAPNS1	calpain small subunit 1	-0.448618	0.0530979	0.18582		241.647	182.781	238.966	196.993	134.939	177.08	145.435	173.242
100512646	CAPRIN1	-	2	4076	CAPRIN1	cell cycle associated protein 1	-0.481584	0.065554	0.214755		731.663	695.861	565.936	516.832	399.593	490.092	493.957	413.982
100624034	CAPRIN2	-	5	65981	CAPRIN2	caprin family member 2	-0.573975	0.0137829	0.0692316		47.0464	51.9039	48.1227	53.3522	39.0371	31.5951	36.4808	26.9988
100037957	CAPZA1	Capza	4	829	CAPZA1	capping actin protein of muscle Z-line subunit alpha 1	-0.0126027	0.958226	0.982374		85.2333	102.566	91.6309	70.0419	60.2463	101.398	99.8337	84.7463
100037958	CAPZA2	-	18	830	CAPZA2	capping actin protein of muscle Z-line subunit alpha 2	-0.313187	0.192648	0.425945		91.3433	94.8675	98.5527	77.1555	45.7995	83.3964	77.1961	80.9965
100134958	CAPZB	-	6	832	CAPZB	capping actin protein of muscle Z-line subunit beta	-0.467104	0.0393649	0.150775		159.469	157.699	158.212	147.471	87.603	99.194	132.406	130.869
110260648	CARD10	-	5	29775	CARD10	caspase recruitment domain family member 10	0.888757	0.0096757	0.0527526		7.3319	7.45033	15.162	11.7648	14.1394	15.0628	22.1491	25.4989
100514222	CARD19	C9orf89	3	84270	CARD19	caspase recruitment domain family member 19	0.210708	0.574217	0.778687		8.24839	4.4702	7.91058	10.6704	5.8402	11.7563	8.95735	9.74958
100627238	CARD6	-	16	84674	CARD6	caspase recruitment domain family member 6	1.12455	9.78352e-07	2.13071e-05		28.1056	28.8079	30.6535	36.3889	69.1603	68.701	58.9556	74.2468
110258075	CARD9	-	Un	64170	CARD9	caspase recruitment domain family member 9	1.69323	0.000633257	0.00603581		1.83298	1.49007	3.95529	2.46241	7.99186	8.81724	5.86299	8.99961
100627358	CARF	-	15	79800	CARF	calcium responsive transcription factor	-0.534188	0.0299067	0.122652		43.3804	58.3609	49.1115	76.3347	38.7298	37.1059	40.0638	39.7483
100521547	CARHSP1	-	3	23589	CARHSP1	calcium regulated heat stable protein 1	0.816055	0.000418898	0.00425277		104.174	85.6788	91.3013	113.544	166.599	133.728	183.381	211.116
100294705	CARM1	-	2	10498	CARM1	coactivator associated arginine methyltransferase 1	-0.679231	0.00671947	0.0400763		67.8201	52.8973	59.3294	36.6625	34.7338	32.6973	32.8979	34.8735
100157771	CARMIL1	LRRC16A	7	55604	CARMIL1	capping protein regulator and myosin 1 linker 1	0.100424	0.693724	0.84725		223.928	136.093	141.402	157.321	224.079	162.752	132.732	180.742
100518712	CARNMT1	C1H9orf41	1	138199	CARNMT1	carnosine N-methyltransferase 1	-0.93929	0.0012465	0.0105264		62.3212	131.871	93.279	76.6083	26.742	45.5557	59.77	50.2478
100516312	CARS	-	2	833	CARS	cysteinyl-tRNA synthetase	-0.622525	0.0553211	0.191754		15.2748	26.0761	39.2233	32.2849	21.2092	12.1237	16.7747	23.999
100515851	CARS2	-	11	79587	CARS2	cysteinyl-tRNA synthetase 2, mitochondrial	0.295741	0.515634	0.738113		7.0264	7.20198	3.95529	4.92482	7.68448	2.5717	7.81732	10.1246
110260721	CASC1	-	5	55259	CASC1	cancer susceptibility 1	-0.778096	0.179174	0.406675		7.6374	6.95364	3.62568	12.312	15.369	5.87816	2.44291	1.87492
100525426	CASC3	-	12	22794	CASC3	CASC3, exon junction complex subunit	-0.116515	0.576903	0.780094		99.5916	84.6854	88.0052	92.2036	83.6071	81.1921	91.0392	79.8715
100523528	CASC4	-	1	113201	CASC4	cancer susceptibility 4	0.451455	0.0507554	0.179718		197.35	179.553	223.474	158.141	268.649	266.354	267.743	233.99
100521674	CASD1	-	9	64921	CASD1	CAS1 domain containing 1	-0.428868	0.0606453	0.204768		74.2355	68.2947	54.0557	60.7394	51.0249	52.5361	46.4154	41.2482
100152881	CASK	-	X	8573	CASK	calcium/calmodulin dependent serine protein kinase	-0.0791194	0.714658	0.85948		160.691	144.785	139.094	135.98	121.722	129.687	135.989	162.368
110255968	CASKIN2	-	12	57513	CASKIN2	CASK interacting protein 2	0.71686	0.00312032	0.0219098		27.8001	27.3179	32.3016	32.0113	48.2585	51.0665	38.9238	58.8724
100154896	CASP10	-	15	843	CASP10	caspase 10	0.0553021	0.823492	0.922421		33.91	30.7947	45.8155	37.2098	44.57	31.2277	37.9466	39.3733
100521118	CASP2	-	18	835	CASP2	caspase 2	-0.27825	0.271037	0.52501		44.9079	50.9106	61.9662	73.0515	37.8076	46.2905	44.7867	61.8723
397244	CASP3	-	15	836	CASP3	caspase 3	1.20128	9.16084e-05	0.00117574		13.7473	22.5993	17.1396	25.1713	43.9552	54.7404	24.7549	55.8726
100517293	CASP6	-	8	839	CASP6	caspase 6	0.499325	0.0302706	0.123934		44.6024	43.4602	35.9272	38.8514	51.9471	56.2099	70.0302	51.3728
100156777	CASP7	-	14	840	CASP7	caspase 7	-0.282027	0.300172	0.557958		49.7958	73.2615	66.2511	67.0323	56.5577	26.8191	65.4701	54.3726
595105	CASP8	-	15	841	CASP8	caspase 8	0.6059	0.0157407	0.0758085		23.2177	28.5596	38.5641	28.7281	46.1069	42.984	40.2266	52.1227
100523759	CASP8AP2	-	1	9994	CASP8AP2	caspase 8 associated protein 2	-0.201134	0.384676	0.636617		48.5738	75.4966	62.6255	65.6643	50.1028	54.7404	58.4671	56.2476
100518913	CASP9	-	6	842	CASP9	caspase 9	-0.337218	0.284031	0.539044		39.7145	19.1225	18.458	16.4161	14.1394	16.1649	19.2176	15.7493
397135	CAST	-	2	831	CAST	calpastatin	-0.041305	0.873284	0.94257		184.519	248.344	201.061	118.743	171.518	222.268	171.493	172.868
100157272	CASTOR1	GATSL3	14	652968	CASTOR1	cytosolic arginine sensor for mTORC1 subunit 1	0.926251	0.0055955	0.0347727		8.24839	9.93377	11.2067	24.8977	23.3608	23.5126	19.869	20.6241
100620792	CASTOR2	GATSL2	3	729438	CASTOR2	cytosolic arginine sensor for mTORC1 subunit 2	1.55529	9.28242e-05	0.00118878		1.83298	6.95364	5.60333	11.2176	22.7461	13.9606	20.8462	16.8743
100510911	CASZ1	-	6	54897	CASZ1	castor zinc finger 1	0.56472	0.0139771	0.0698561		100.508	117.964	118.329	158.415	188.116	161.282	182.73	200.616
397568	CAT	-	2	847	CAT	catalase	0.92183	0.00111303	0.00952667		141.445	113.493	92.6198	103.421	152.153	258.639	153.252	327.736
100519637	CATSPER2	-	1	117155	CATSPER2	cation channel sperm associated 2	0.368055	0.453676	0.691644		7.6374	5.21523	3.62568	12.0384	19.3649	11.0216	4.07152	6.74971
100512175	CATSPERB	-	7	79820	CATSPERB	cation channel sperm associated auxiliary subunit beta	-1.94317	0.0019792	0.0152149		9.77587	12.6656	19.4469	42.9554	6.76234	2.93908	0.488583	12.7494
100516914	CATSPERG	-	6	57828	CATSPERG	cation channel sperm associated auxiliary subunit gamma	0.0672604	0.850048	0.934749		22.6067	17.1358	18.1284	32.5585	43.9552	15.0628	15.9604	29.6237
404693	CAV1	-	18	857	CAV1	caveolin 1	0.0780762	0.837048	0.929459		186.658	240.646	209.301	60.7394	78.9964	281.784	214.814	175.492
100125375	CAV2	-	18	858	CAV2	caveolin 2	0.901572	0.00456201	0.0296183		102.952	233.444	170.078	91.6564	254.817	367.752	185.661	242.989
106505427	CAVIN1	PTRF	12	284119	CAVIN1	caveolae associated protein 1	-0.340248	0.252709	0.503738		184.519	243.874	270.608	109.714	103.894	190.673	189.082	167.993
100517010	CAVIN2	SDPR	15	8436	CAVIN2	caveolae associated protein 2	0.37314	0.376877	0.629439		56.5167	134.106	87.0164	18.3313	41.8036	129.32	99.0194	99.7457
100513556	CAVIN3	PRKCDBP	9	112464	CAVIN3	caveolae associated protein 3	-0.669473	0.0461376	0.168181		36.354	62.5827	113.385	71.4099	31.0453	33.7994	69.5416	43.1231
100736693	CBARP	C2H19orf26	2	255057	CBARP	CACN subunit beta associated regulatory protein	-2.12703	0.000210629	0.00237999		4.88793	5.71192	10.2178	10.1232	1.22952	1.46954	3.09436	0.749968
100157067	CBFA2T2	-	17	9139	CBFA2T2	CBFA2/RUNX1 translocation partner 2	-1.26682	0.000509345	0.00504302		491.237	58.6092	60.9774	139.537	45.7995	38.5754	42.9953	41.6232
110260942	CBFB	-	6	865	CBFB	core-binding factor subunit beta	-1.27138	1.29969e-07	3.48794e-06		207.126	203.891	182.273	117.101	77.1521	78.253	70.8445	70.8719
100518854	CBL	-	9	867	CBL	Cbl proto-oncogene	0.185165	0.4181	0.663996		93.1762	102.815	88.3349	76.3347	85.144	129.687	91.365	104.62
100621690	CBLB	-	13	868	CBLB	Cbl proto-oncogene B	0.430439	0.0439474	0.162718		56.8222	69.288	56.3629	66.2115	91.2916	87.805	83.5476	72.7468
100623482	CBLL1	-	9	79872	CBLL1	Cbl proto-oncogene like 1	1.15112	2.96339e-05	0.000448432		72.708	62.5827	41.5306	45.1442	103.587	92.2136	130.452	186.742
100153608	CBR4	-	14	84869	CBR4	carbonyl reductase 4	0.0128968	0.965968	0.985234		26.5781	26.5728	17.1396	13.1329	17.5206	24.6148	18.8919	23.624
110256498	CBS	-	13	875	CBS	cystathionine-beta-synthase	1.05326	0.00261021	0.0190527		21.9957	11.9205	27.687	15.8689	43.6478	16.5323	36.6437	58.1225
100520403	CBX1	-	12	10951	CBX1	chromobox 1	-0.349011	0.186408	0.417331		25.3562	37.0033	27.0278	27.0865	21.8239	18.3693	23.2891	28.1238
100622432	CBX3	-	18	11335	CBX3	chromobox 3	-0.0860177	0.707497	0.855153		83.0949	132.367	113.715	93.298	85.144	101.766	107.977	103.121
100511584	CBX4	-	12	8535	CBX4	chromobox 4	-0.494432	0.0651947	0.214163		21.6902	35.0165	29.6647	24.0769	18.1354	18.0019	19.5433	22.874
100519426	CBX5	-	5	23468	CBX5	chromobox 5	-0.739057	0.00525262	0.0330526		151.22	193.46	151.62	102.053	61.1684	90.7441	115.957	89.9961
110260645	CBX6	-	5	23466	CBX6	chromobox 6	-1.15723	3.61612e-06	6.94295e-05		150.304	124.917	126.24	102.053	41.8036	53.6382	78.499	54.7476
100520132	CBX7	-	5	23492	CBX7	chromobox 7	0.421278	0.214945	0.456037		11.3033	9.68542	12.5251	23.5297	19.3649	12.1237	17.589	20.9991
100144768	CBY1	-	5	25776	CBY1	chibby family member 1, beta catenin antagonist	-0.390501	0.177536	0.404599		22.3012	14.1556	17.7988	22.4353	15.9837	12.1237	14.4946	15.7493
100511068	CC2D1A	-	2	54862	CC2D1A	coiled-coil and C2 domain containing 1A	0.785219	0.00414688	0.0275999		17.1078	16.3907	18.458	24.3505	40.2667	29.0234	25.732	37.1234
100521020	CC2D1B	-	6	200014	CC2D1B	coiled-coil and C2 domain containing 1B	-0.223117	0.449562	0.688545		62.0157	26.0761	33.2904	43.229	43.9552	28.656	28.5007	32.9986
100510970	CC2D2A	-	8	57545	CC2D2A	coiled-coil and C2 domain containing 2A	-0.0621603	0.820468	0.921233		25.0507	39.2384	47.7931	42.1346	45.1847	40.7797	34.6894	26.9988
100524048	CC2D2B	C14H10orf131	14	387707	CC2D2B	coiled-coil and C2 domain containing 2B	-0.413183	0.102761	0.289944		304.579	452.98	313.127	390.976	263.424	260.109	238.103	336.735
100517429	CCAR1	-	14	55749	CCAR1	cell division cycle and apoptosis regulator 1	0.202064	0.363411	0.619715		133.807	163.659	133.161	144.188	138.013	192.877	159.604	171.368
100155718	CCAR2	KIAA1967	14	57805	CCAR2	cell cycle and apoptosis regulator 2	-0.184969	0.433887	0.675924		47.6574	36.5066	48.4523	47.8802	43.0331	34.1668	45.4382	35.2485
100520234	CCDC112	-	2	153733	CCDC112	coiled-coil domain containing 112	0.360085	0.421736	0.666319		1.83298	5.96026	7.58098	7.11363	8.60661	7.3477	5.53727	8.24964
100512660	CCDC113	-	6	29070	CCDC113	coiled-coil domain containing 113	0.849711	0.114579	0.310163		5.49893	1.73841	3.29608	5.47202	8.91399	8.81724	2.60577	8.99961
100622853	CCDC114	-	6	93233	CCDC114	coiled-coil domain containing 114	-1.62123	0.0123432	0.0636796		5.49893	4.22185	6.59215	14.2273	8.91399	0.73477	2.28005	1.87492
100736657	CCDC115	-	15	84317	CCDC115	coiled-coil domain containing 115	0.730225	0.00671615	0.0400763		24.4397	19.6192	20.7653	26.2657	36.8855	24.6148	49.3469	39.3733
110256859	CCDC117	-	14	150275	CCDC117	coiled-coil domain containing 117	-0.376104	0.172355	0.397561		194.906	82.6986	64.6031	104.516	78.3817	67.5988	65.9587	80.9965
100515924	CCDC12	-	13	151903	CCDC12	coiled-coil domain containing 12	-0.0208069	0.932321	0.970587		43.9914	72.5165	58.9998	84.2691	67.0086	54.0056	67.2616	67.8721
100511487	CCDC120	-	X	90060	CCDC120	coiled-coil domain containing 120	0.096391	0.801488	0.910695		10.9979	8.4437	4.61451	13.9537	8.91399	8.08247	8.63163	16.1243
100520301	CCDC121	-	3	79635	CCDC121	coiled-coil domain containing 121	0.621151	0.174787	0.400963		6.10992	5.21523	9.22901	2.18881	8.29923	13.5932	6.6773	6.37472
100152642	CCDC122	-	11	160857	CCDC122	coiled-coil domain containing 122	-0.199338	0.594541	0.790676		17.7188	13.1622	16.81	10.6704	22.1313	16.1649	9.44593	6.37472
100518956	CCDC124	-	2	115098	CCDC124	coiled-coil domain containing 124	-0.513349	0.0803863	0.247724		29.9386	17.6324	20.4357	19.6993	11.373	14.6954	17.4261	17.6242
100517130	CCDC125	-	16	202243	CCDC125	coiled-coil domain containing 125	-0.0529442	0.867632	0.940611		14.6638	21.3576	19.4469	29.8225	11.9878	24.2474	20.1948	26.2489
100621460	CCDC126	-	9	90693	CCDC126	coiled-coil domain containing 126	-0.44303	0.143098	0.355731		32.0771	15.894	17.7988	21.0673	14.7542	14.328	14.3318	18.3742
102163440	CCDC127	-	16	133957	CCDC127	coiled-coil domain containing 127	-0.244955	0.41999	0.665419		16.8023	10.4305	12.8547	13.4065	13.2173	11.3889	9.44593	11.2495
100525683	CCDC130	-	2	81576	CCDC130	coiled-coil domain containing 130	0.383231	0.234968	0.481398		11.9143	9.68542	15.4916	21.3409	16.2911	23.88	19.869	14.9994
110260625	CCDC134	-	5	79879	CCDC134	coiled-coil domain containing 134	-0.793492	0.107888	0.299065		9.77587	6.45695	5.93294	12.0384	10.4509	1.46954	4.88583	4.87479
100626340	CCDC137	-	12	339230	CCDC137	coiled-coil domain containing 137	0.0581381	0.871486	0.941638		10.0814	7.20198	7.91058	6.84003	9.83613	6.61293	6.02585	11.2495
100511190	CCDC138	-	3	165055	CCDC138	coiled-coil domain containing 138	0.534908	0.107462	0.298435		15.5803	13.1622	12.5251	29.8225	31.9674	24.6148	17.1004	19.8741
100625259	CCDC14	-	13	64770	CCDC14	coiled-coil domain containing 14	0.280297	0.311165	0.569202		30.2441	32.0364	29.0055	54.4466	52.8692	44.0862	34.3637	37.1234
100520053	CCDC141	-	15	285025	CCDC141	coiled-coil domain containing 141	-0.0276145	0.930246	0.969006		43.6859	64.5695	48.7819	24.3505	24.8977	49.2296	48.8583	56.2476
100627528	CCDC142	-	3	84865	CCDC142	coiled-coil domain containing 142	-0.175777	0.489812	0.720135		33.6045	29.8013	32.6312	23.2561	21.2092	31.5951	24.9177	28.1238
100737427	CCDC146	-	9	57639	CCDC146	coiled-coil domain containing 146	1.31392	0.000796457	0.00725873		5.80442	3.97351	6.26255	7.66083	11.6804	17.2671	8.79449	25.4989
100621948	CCDC149	-	8	91050	CCDC149	coiled-coil domain containing 149	0.598158	0.0361691	0.141148		36.6595	101.324	111.078	112.45	122.952	131.156	158.138	172.118
100525001	CCDC15	-	9	80071	CCDC15	coiled-coil domain containing 15	-0.0577751	0.817761	0.919866		40.9364	38.4934	41.8602	57.4562	54.7135	42.2493	34.3637	40.8732
100154260	CCDC150	-	15	284992	CCDC150	coiled-coil domain containing 150	-0.21144	0.518154	0.740484		9.77587	14.404	11.2067	21.0673	14.7542	10.2868	11.0745	11.6245
100739109	CCDC157	-	14	550631	CCDC157	coiled-coil domain containing 157	0.36626	0.370359	0.624727		11.3033	3.72516	5.93294	8.48163	14.4468	6.24555	8.79449	8.24964
100522937	CCDC158	-	8	339965	CCDC158	coiled-coil domain containing 158	-0.288355	0.637177	0.81576		8.55388	2.48344	5.93294	14.7745	14.1394	2.93908	2.11719	8.99961
100515600	CCDC159	-	2	126075	CCDC159	coiled-coil domain containing 159	0.412428	0.282453	0.537983		7.3319	3.47682	6.59215	9.84964	11.0656	8.44986	7.4916	9.37459
100514885	CCDC162P	C1H6orf183	1	221262	CCDC162P	coiled-coil domain containing 162, pseudogene	-1.12172	0.0475171	0.171368		7.6374	4.96688	5.60333	11.2176	17.2132	2.20431	2.76864	2.62489
106505342	CCDC168	-	11	643677	CCDC168	coiled-coil domain containing 168	0.420583	0.374419	0.628009		2.74946	7.20198	4.61451	5.74562	7.99186	10.6542	5.21155	3.74984
100516653	CCDC170	-	1	80129	CCDC170	coiled-coil domain containing 170	-0.492177	0.0794862	0.245833		101.119	75.745	63.6143	122.847	98.3613	62.0881	62.05	45.748
100514146	CCDC171	-	1	203238	CCDC171	coiled-coil domain containing 171	-0.938601	0.00716948	0.0421528		41.8529	25.0828	19.7765	16.4161	15.369	14.328	7.65446	13.1244
100520768	CCDC173	-	15	129881	CCDC173	coiled-coil domain containing 173	0.253029	0.505235	0.730823		5.49893	6.95364	5.60333	6.01922	8.91399	5.87816	7.16588	6.74971
100689257	CCDC174	-	13	51244	CCDC174	coiled-coil domain containing 174	-0.0733372	0.815614	0.918657		14.3583	22.8477	18.1284	19.4257	10.7583	24.6148	20.6833	14.9994
100518781	CCDC18	-	4	343099	CCDC18	coiled-coil domain containing 18	-0.184532	0.493006	0.722518		24.1342	29.3046	22.7429	21.8881	24.5903	24.2474	22.3119	14.9994
100513278	CCDC181	C1orf114|C4H1orf114	4	57821	CCDC181	coiled-coil domain containing 181	-0.346413	0.372614	0.626412		11.6088	6.20861	6.26255	14.5009	6.76234	6.61293	10.4231	5.99974
100152319	CCDC186	C14H10orf118	14	55088	CCDC186	coiled-coil domain containing 186	0.0776367	0.743483	0.87774		183.298	246.606	218.859	234.203	183.813	267.824	235.66	244.864
100156626	CCDC190	-	4	339512	CCDC190	coiled-coil domain containing 190	-1.03169	0.0542828	0.189084		5.49893	28.8079	10.5474	28.7281	11.6804	2.5717	16.2861	5.99974
100627364	CCDC191	-	13	57577	CCDC191	coiled-coil domain containing 191	-0.284832	0.346055	0.604552		23.5232	22.5993	19.1172	28.7281	33.5043	16.1649	16.2861	17.9992
100512878	CCDC22	-	X	28952	CCDC22	coiled-coil domain containing 22	-0.0605429	0.846697	0.933428		18.3298	11.9205	10.2178	12.5857	16.2911	12.4911	12.2146	9.74958
100620860	CCDC24	-	6	149473	CCDC24	coiled-coil domain containing 24	-0.208842	0.700665	0.850593		8.85938	3.47682	1.97765	9.30244	5.53282	3.30647	3.90866	7.87466
100627354	CCDC25	-	14	55246	CCDC25	coiled-coil domain containing 25	0.0923114	0.684032	0.842641		50.4068	59.851	58.9998	46.2386	60.2463	63.1902	57.8156	48.3729
100512200	CCDC28A	-	1	25901	CCDC28A	coiled-coil domain containing 28A	0.177785	0.477377	0.711053		23.5232	30.7947	36.9161	40.2194	40.2667	34.9016	37.7837	35.6235
100522685	CCDC30	-	6	728621	CCDC30	coiled-coil domain containing 30	-0.383606	0.343787	0.602683		7.0264	8.19536	14.1731	15.5953	13.2173	7.3477	4.23438	10.1246
102161682	CCDC32	C1H15orf57	1	90416	CCDC32	coiled-coil domain containing 32	0.325932	0.288559	0.544365		14.9693	10.1821	10.5474	12.312	14.4468	13.9606	19.7062	11.2495
100518823	CCDC34	-	2	91057	CCDC34	coiled-coil domain containing 34	-0.520238	0.176747	0.404009		10.0814	9.43708	10.5474	4.92482	5.53282	7.3477	5.86299	5.62476
100525008	CCDC39	-	13	339829	CCDC39	coiled-coil domain containing 39	0.0466248	0.905744	0.957848		8.55388	8.69205	25.7094	19.9729	20.287	9.18463	17.2633	14.6244
100526134	CCDC43	-	12	124808	CCDC43	coiled-coil domain containing 43	-0.171245	0.592937	0.789529		13.7473	16.3907	11.5363	10.3968	12.6025	7.71509	14.8203	10.4995
100513109	CCDC47	-	12	57003	CCDC47	coiled-coil domain containing 47	-0.317609	0.129906	0.335118		88.8993	105.546	87.6756	97.1284	75.0005	73.1096	79.639	76.4967
100520765	CCDC50	-	13	152137	CCDC50	coiled-coil domain containing 50	0.574203	0.00899612	0.0499785		100.203	111.01	127.888	106.431	170.288	188.469	166.77	137.619
100521222	CCDC51	-	13	79714	CCDC51	coiled-coil domain containing 51	-0.358586	0.352315	0.610158		11.3033	6.95364	7.58098	15.8689	6.76234	4.77601	10.586	9.74958
100627794	CCDC58	-	13	131076	CCDC58	coiled-coil domain containing 58	-0.330967	0.357484	0.613832		8.55388	15.6457	11.5363	6.56643	6.45496	9.18463	7.98018	10.1246
100511567	CCDC59	-	5	29080	CCDC59	coiled-coil domain containing 59	0.206812	0.571626	0.777411		4.88793	12.4172	6.92176	7.93443	7.3771	10.2868	8.95735	10.1246
100155896	CCDC6	-	14	8030	CCDC6	coiled-coil domain containing 6	0.394768	0.101644	0.28809		280.14	291.804	255.776	279.62	297.85	375.467	436.793	345.36
100620572	CCDC61	-	6	729440	CCDC61	coiled-coil domain containing 61	0.270546	0.481241	0.713919		7.0264	4.22185	6.59215	9.84964	10.7583	8.44986	6.51444	7.87466
100520106	CCDC62	-	14	84660	CCDC62	coiled-coil domain containing 62	-0.222071	0.376829	0.629439		20.7737	28.5596	26.039	25.9921	22.4387	21.6757	22.1491	20.6241
100525107	CCDC65	-	5	85478	CCDC65	coiled-coil domain containing 65	-0.0264554	0.95237	0.979938		3.66595	5.71192	5.27372	7.93443	4.91806	4.77601	7.32874	4.87479
100627348	CCDC66	-	13	285331	CCDC66	coiled-coil domain containing 66	0.219971	0.374417	0.628009		22.3012	24.3377	22.0837	19.6993	23.0534	26.4517	27.1978	26.2489
100152360	CCDC68	-	1	80323	CCDC68	coiled-coil domain containing 68	-0.41552	0.392393	0.6424		13.7473	22.8477	8.5698	2.73601	4.30331	11.7563	10.2602	7.12469
100515590	CCDC69	-	16	26112	CCDC69	coiled-coil domain containing 69	2.18602	0.000401381	0.0041344		2.74946	0.248344	1.31843	3.55681	12.9099	9.55201	3.7458	10.4995
100526185	CCDC71	-	13	64925	CCDC71	coiled-coil domain containing 71	0.0538928	0.847891	0.933944		28.4111	18.6258	29.0055	43.5026	26.742	34.9016	26.872	31.4986
100518922	CCDC71L	-	9	168455	CCDC71L	coiled-coil domain containing 71 like	0.29302	0.312911	0.571092		55.2947	159.189	117.34	83.4483	97.1318	123.809	144.946	125.995
100513353	CCDC77	-	5	84318	CCDC77	coiled-coil domain containing 77	0.160098	0.691262	0.845753		6.41541	7.45033	4.94412	8.20803	12.2952	7.3477	5.86299	5.62476
100513356	CCDC8	-	6	83987	CCDC8	coiled-coil domain containing 8	0.570683	0.2304	0.475272		6.72091	2.48344	6.26255	2.73601	7.68448	7.71509	5.21155	6.37472
100516578	CCDC80	-	13	151887	CCDC80	coiled-coil domain containing 80	0.453051	0.124031	0.325898		79.7344	53.8907	76.469	56.6354	131.558	94.7853	87.6192	39.3733
100521208	CCDC81	-	9	60494	CCDC81	coiled-coil domain containing 81	-0.268956	0.501039	0.72799		10.9979	12.6656	9.88823	24.0769	23.6682	8.81724	7.65446	11.6245
100518852	CCDC82	-	9	79780	CCDC82	coiled-coil domain containing 82	-0.0812235	0.773929	0.893628		34.2155	63.3278	62.9551	95.2132	61.4758	71.2727	48.2068	58.4975
100511688	CCDC85A	-	3	114800	CCDC85A	coiled-coil domain containing 85A	0.920466	0.0110604	0.0586132		7.6374	23.5927	14.8323	7.93443	16.9058	29.0234	22.4748	22.874
100525383	CCDC85B	-	2	11007	CCDC85B	coiled-coil domain containing 85B	0.065691	0.854509	0.937013		10.3869	6.45695	7.25137	6.29283	6.76234	10.2868	7.65446	7.12469
100512614	CCDC85C	-	7	317762	CCDC85C	coiled-coil domain containing 85C	-1.54157	0.000708464	0.00662632		18.9407	19.6192	22.0837	22.4353	2.76641	1.83693	10.9117	13.8744
100526154	CCDC86	-	2	79080	CCDC86	coiled-coil domain containing 86	-0.183138	0.536663	0.753953		11.6088	11.1755	11.5363	10.944	9.83613	8.44986	11.4003	9.74958
100514454	CCDC88A	-	3	55704	CCDC88A	coiled-coil domain containing 88A	0.337105	0.165722	0.388032		62.3212	70.7781	53.3964	43.229	59.0168	93.6832	70.8445	67.1221
100152429	CCDC88C	-	7	440193	CCDC88C	coiled-coil domain containing 88C	-0.120736	0.667948	0.832265		21.9957	48.9238	38.2345	46.7858	32.5822	30.8603	37.7837	45.373
100519041	CCDC89	-	9	220388	CCDC89	coiled-coil domain containing 89	0.0140261	0.966496	0.985383		11.6088	8.19536	7.25137	7.11363	7.99186	9.55201	9.28307	7.49968
100517590	CCDC9	-	6	26093	CCDC9	coiled-coil domain containing 9	0.577114	0.108226	0.299518		14.0528	5.46357	10.2178	13.1329	23.0534	11.3889	12.866	16.8743
100518207	CCDC90B	-	9	60492	CCDC90B	coiled-coil domain containing 90B	-0.111739	0.666164	0.83134		26.2726	48.1788	42.849	36.6625	41.1888	34.9016	32.8979	33.7485
100513281	CCDC91	-	5	55297	CCDC91	coiled-coil domain containing 91	-0.116337	0.636787	0.815522		51.0178	66.8046	54.3853	76.3347	46.7216	63.925	69.8673	48.3729
100521520	CCDC92	-	14	80212	CCDC92	coiled-coil domain containing 92	0.0900152	0.824531	0.923005		9.47037	5.71192	3.95529	6.84003	6.14758	7.3477	8.30591	5.62476
100155996	CCDC93	-	15	54520	CCDC93	coiled-coil domain containing 93	0.106296	0.644236	0.819292		39.1035	49.1722	54.3853	55.8146	48.5659	49.9644	56.187	58.8724
100738128	CCDC97	-	6	90324	CCDC97	coiled-coil domain containing 97	-0.219113	0.473834	0.709288		20.1627	10.9271	20.1061	18.3313	17.5206	14.328	12.2146	15.7493
100153607	CCDC9B	C1H15orf52	1	388115	CCDC9B	coiled-coil domain containing 9B	-0.279205	0.395576	0.643911		32.3826	16.6391	15.4916	14.2273	11.373	14.6954	14.1689	19.1242
100153563	CCHCR1	HCR	7	54535	CCHCR1	coiled-coil alpha-helical rod protein 1	1.86879	1.59892e-05	0.00026034		3.05496	4.71854	4.94412	13.6801	29.201	17.6345	11.0745	19.8741
100625698	CCKBR	-	9	887	CCKBR	cholecystokinin B receptor	-1.41981	0.0043824	0.0287842		9.77587	42.2185	54.3853	33.1057	5.22544	6.98032	25.732	19.1242
100516223	CCL14	-	12	6358	CCL14	C-C motif chemokine ligand 14	0.0608086	0.909468	0.958556		4.27694	7.20198	7.58098	1.91521	3.07379	8.81724	6.18871	3.74984
396613	CCL5	RANTES|SCYA5|SIS-delta	12	6352	CCL5	C-C motif chemokine ligand 5	0.479826	0.330009	0.589478		6.10992	3.22847	3.29608	5.19842	7.99186	2.93908	8.63163	4.87479
100511907	CCM2	-	18	83605	CCM2	CCM2 scaffold protein	0.00893536	0.973637	0.988547		16.1913	16.8874	17.7988	17.2369	16.5985	15.0628	19.869	16.4993
100153791	CCN1	-	4	3491	CCN1	cellular communication network factor 1	-0.353156	0.338335	0.596448		8.85938	11.1755	11.8659	5.47202	4.91806	8.44986	7.32874	8.62463
100152141	CCN2	CCN2	1	1490	CCN2	cellular communication network factor 2	-0.354614	0.409297	0.656538		314.966	1328.64	1520.81	2780.06	1160.36	720.075	1295.07	1282.07
100739115	CCN4	-	4	8840	CCN4	cellular communication network factor 4	-0.260533	0.591913	0.789329		10.0814	6.20861	8.24019	2.46241	3.68855	4.40862	7.98018	5.99974
100522769	CCN5	-	17	8839	CCN5	cellular communication network factor 5	-0.909637	0.164983	0.386794		2.74946	19.3708	34.2792	14.7745	7.68448	0.367385	16.2861	10.8745
397662	CCNB1	-	16	891	CCNB1	cyclin B1	-1.33973	0.0245008	0.105607		6.41541	7.45033	7.25137	1.91521	1.84427	3.30647	2.9315	0.749968
100515615	CCNB1IP1	-	7	57820	CCNB1IP1	cyclin B1 interacting protein 1	-0.917318	0.00103787	0.00900539		21.6902	20.6126	20.4357	19.6993	9.22137	11.0216	12.2146	10.8745
100153639	CCNC	-	1	892	CCNC	cyclin C	-0.320023	0.129249	0.33441		73.319	70.2814	77.4578	78.5235	55.943	55.1078	67.913	60.3724
100738589	CCND1	-	2	595	CCND1	cyclin D1	-0.224362	0.491411	0.721514		17.1078	54.139	42.1898	30.0961	21.5165	28.2886	36.6437	37.1234
397162	CCND2	-	5	894	CCND2	cyclin D2	-0.189843	0.603211	0.796282		18.3298	11.6722	14.1731	6.29283	10.7583	9.9194	15.1461	7.87466
780426	CCND3	-	7	896	CCND3	cyclin D3	1.18437	1.34488e-05	0.000225713		19.8572	23.5927	20.7653	27.9073	52.2544	66.4967	35.178	56.9975
106509015	CCNDBP1	-	1	23582	CCNDBP1	cyclin D1 binding protein 1	0.371222	0.101392	0.287834		35.743	40.2318	38.2345	48.1538	53.7913	55.4751	47.7182	53.6227
595110	CCNG1	-	16	900	CCNG1	cyclin G1	0.893261	0.0011351	0.00969481		116.699	111.507	86.3572	61.013	117.726	232.555	169.701	178.117
100523979	CCNG2	-	8	901	CCNG2	cyclin G2	0.637355	0.0041346	0.027578		92.5652	74.0066	70.536	72.2307	136.476	127.85	106.185	110.995
100310796	CCNH	-	2	902	CCNH	cyclin H	0.226032	0.309917	0.568047		71.7915	86.9205	69.8768	100.138	108.812	98.0918	89.5735	88.4962
100523679	CCNI	-	8	10983	CCNI	cyclin I	0.220829	0.374595	0.628042		496.431	536.672	473.976	487.284	541.909	635.576	586.299	560.601
100154790	CCNJ	-	14	54619	CCNJ	cyclin J	-0.493749	0.0608357	0.20518		188.491	293.791	182.273	176.473	139.857	128.217	120.843	204.366
100157799	CCNK	-	7	8812	CCNK	cyclin K	-0.292292	0.27397	0.528435		26.2726	32.7814	25.3798	22.1617	20.9018	16.8997	21.9862	27.3738
100626293	CCNL1	-	13	57018	CCNL1	cyclin L1	0.432693	0.113876	0.309025		123.42	236.92	185.24	286.46	318.445	262.313	253.574	305.612
100739567	CCNL2	-	6	81669	CCNL2	cyclin L2	0.337515	0.200635	0.437909		148.776	125.165	132.832	196.446	286.785	168.997	146.412	191.617
100520599	CCNQ	FAM58A	X	92002	CCNQ	cyclin Q	-0.0481228	0.910521	0.958948		8.85938	6.45695	8.89941	4.37762	11.0656	4.04124	6.84016	5.62476
100737376	CCNT1	-	5	904	CCNT1	cyclin T1	-0.296084	0.163803	0.385208		134.724	166.391	146.016	140.357	125.718	118.665	110.745	123.745
100737861	CCNT2	-	15	905	CCNT2	cyclin T2	-0.0526813	0.832138	0.927517		221.179	265.232	229.737	371.277	281.252	262.68	240.057	249.364
100525480	CCNY	-	10	219771	CCNY	cyclin Y	0.84007	0.000365864	0.00381108		34.2155	39.2384	47.4635	35.8417	64.2422	78.6204	59.6071	78.7466
100520645	CCNYL1	-	15	151195	CCNYL1	cyclin Y like 1	-0.231137	0.399001	0.647134		56.2112	44.2053	44.1674	26.5393	33.8117	47.3927	33.3865	32.2486
100623654	CCP110	-	3	9738	CCP110	centriolar coiled-coil protein 110	0.140541	0.553067	0.765932		44.6024	55.6291	40.8714	53.0786	42.4183	63.5576	54.5584	53.9977
100156919	CCPG1	-	1	9236	CCPG1	cell cycle progression 1	-0.150299	0.548667	0.762345		149.693	263.99	200.731	242.684	167.829	178.917	234.357	190.867
414371	CCR5	-	13	1234	CCR5	chemokine (C-C motif) receptor 5	0.620701	0.178242	0.40527		8.85938	4.71854	5.27372	1.91521	7.3771	6.61293	7.98018	8.62463
414913	CCS	-	2	9973	CCS	copper chaperone for superoxide dismutase	1.03321	0.0341645	0.135305		4.58244	2.2351	3.62568	4.10402	11.6804	4.04124	5.86299	8.24964
100521297	CCSAP	-	14	126731	CCSAP	centriole, cilia and spindle associated protein	1.79372	4.67797e-05	0.000666695		6.41541	11.9205	3.95529	5.74562	24.5903	38.9428	8.95735	22.499
100738411	CCSER1	-	8	401145	CCSER1	coiled-coil serine rich protein 1	0.3958	0.356979	0.61359		16.1913	26.0761	23.0725	38.0306	118.648	49.2296	17.7518	17.2493
100156899	CCSER2	-	14	54462	CCSER2	coiled-coil serine rich protein 2	0.107931	0.61489	0.80254		100.508	110.513	99.5415	101.232	103.587	133.361	100.974	106.495
100157776	CCT2	-	5	10576	CCT2	chaperonin containing TCP1 subunit 2	-0.592399	0.0197937	0.0897777		143.278	199.42	146.346	109.167	72.8488	119.033	113.188	91.496
100154317	CCT3	CCTG	4	7203	CCT3	chaperonin containing TCP1 subunit 3	0.201061	0.407482	0.654853		140.834	118.709	110.419	91.93	128.177	182.59	111.071	116.995
100521551	CCT4	-	3	10575	CCT4	chaperonin containing TCP1 subunit 4	-0.83117	0.000476772	0.00476375		227.289	195.199	176.999	149.113	83.2997	99.194	130.614	106.87
100627652	CCT5	-	16	22948	CCT5	chaperonin containing TCP1 subunit 5	-0.66026	0.00638409	0.0385164		166.495	133.609	114.044	107.525	67.316	75.6813	107	79.1216
102163415	CCT6A	-	3	908	CCT6A	chaperonin containing TCP1 subunit 6A	-0.770691	0.00719566	0.0422859		165.884	326.076	232.373	169.633	79.9186	123.441	146.575	156.368
100627253	CCT6B	-	12	10693	CCT6B	chaperonin containing TCP1 subunit 6B	-3.16891	1.39479e-10	6.53809e-09		44.2969	24.3377	26.6982	36.1153	2.45903	0.73477	20.1948	4.49981
100322871	CCT7	-	3	10574	CCT7	chaperonin containing TCP1 subunit 7	-0.413591	0.0679181	0.2198		129.225	148.262	139.754	117.648	80.2259	117.931	112.374	90.7461
100623886	CCT8	-	13	10694	CCT8	chaperonin containing TCP1 subunit 8	-0.450415	0.0557376	0.192642		106.313	118.46	75.8098	91.6564	57.4799	80.4573	82.8962	65.9971
100513979	CCZ1	-	3	51622	CCZ1	CCZ1 homolog, vacuolar protein trafficking and biogenesis associated	0.0918512	0.726487	0.867082		36.6595	51.9039	42.5194	28.4545	31.66	45.9231	49.5097	42.7481
100155478	CD109	-	1	135228	CD109	CD109 molecule	-1.20632	0.000270381	0.00293096		60.4882	195.944	225.122	117.922	62.3979	85.6007	76.3818	47.248
100511619	CD151	-	2	977	CD151	CD151 molecule (Raph blood group)	-0.569341	0.030342	0.12414		44.9079	30.5463	50.1004	33.1057	20.9018	27.5539	27.8492	30.3737
397031	CD163	-	5	9332	CD163	CD163 molecule	0.670101	0.246747	0.496806		13.4418	30.0497	41.201	3.83042	5.8402	57.3121	42.9953	29.2487
100152548	CD164	-	1	8763	CD164	CD164 molecule	0.326328	0.304982	0.562178		800.705	1273.26	1441.37	1402.48	1167.73	1374.02	2435.26	1444.06
100626182	CD200	-	13	4345	CD200	CD200 molecule	-0.529815	0.0993187	0.28397		45.8244	85.1821	114.044	185.502	94.3654	62.0881	58.4671	61.1224
397302	CD247	CD3Z	4	919	CD247	CD247 molecule	1.88364	1.18178e-08	3.97238e-07		4.58244	6.45695	5.27372	7.38723	23.0534	29.7582	17.9147	17.9992
100523587	CD248	-	2	57124	CD248	CD248 molecule	0.409922	0.22202	0.465126		17.1078	10.4305	19.1172	10.1232	23.9756	22.7779	12.3774	16.4993
574058	CD274	PDL1	1	29126	CD274	CD274 molecule	1.46093	0.0208035	0.0931153		1.22198	1.73841	4.94412	8.48163	33.8117	5.87816	5.37441	11.2495
100153704	CD276	-	7	80381	CD276	CD276 molecule	0.448942	0.116248	0.312776		13.7473	14.1556	18.458	10.944	18.4427	20.9409	21.1719	17.2493
100154585	CD2AP	-	7	23607	CD2AP	CD2 associated protein	-0.202056	0.370599	0.624781		200.711	195.695	177.329	196.172	143.546	188.101	191.362	145.869
100621208	CD2BP2	-	3	10421	CD2BP2	CD2 cytoplasmic tail binding protein 2	-0.426496	0.133945	0.340681		14.9693	22.5993	23.7318	21.3409	13.8321	15.0628	18.5661	13.4994
100515853	CD300LG	-	12	146894	CD300LG	CD300 molecule like family member g	0.410573	0.486582	0.717056		3.66595	18.6258	19.4469	1.91521	3.99593	18.0019	16.9375	19.8741
110259657	CD320	-	2	51293	CD320	CD320 molecule	0.136573	0.644672	0.819517		41.2419	103.063	152.279	125.036	107.275	118.665	148.529	119.62
397160	CD34	-	9	947	CD34	CD34 molecule	0.524554	0.208358	0.447439		34.2155	66.8046	70.2064	10.1232	37.1929	101.398	74.2646	65.6222
100511702	CD38	-	8	952	CD38	CD38 molecule	-0.635251	0.0807134	0.248222		49.4903	51.4073	40.8714	21.0673	19.0575	19.8388	68.8902	28.1238
100525150	CD44	-	2	960	CD44	CD44 molecule (Indian blood group)	0.700248	0.00683417	0.0406594		96.8422	125.165	188.206	182.492	232.993	244.311	226.702	260.614
396922	CD46	MCP	9	4179	CD46	CD46 molecule, complement regulatory protein	0.530927	0.0181326	0.084142		127.086	123.427	141.402	95.2132	203.178	160.915	175.075	164.243
397042	CD47	CD47/IAP	13	961	CD47	CD47 molecule	-0.189591	0.514413	0.737202		521.787	210.099	173.374	171.001	227.461	184.06	176.541	149.994
100152398	CD53	-	4	963	CD53	CD53 molecule	0.418221	0.412301	0.658979		7.6374	3.72516	4.94412	4.10402	9.52875	3.30647	10.7488	2.99987
396743	CD55	DAF	9	1604	CD55	CD55 molecule (Cromer blood group)	-0.74494	0.0594003	0.201699		56.5167	62.8311	127.888	148.292	239.141	63.5576	44.461	39.3733
396702	CD58	-	4	965	CD58	CD58 molecule	0.382668	0.185922	0.416865		14.0528	16.1424	13.8435	13.6801	12.9099	19.8388	20.1948	22.499
397347	CD59	-	2	966	CD59	CD59 molecule (CD59 blood group)	0.526719	0.0226048	0.0990872		47.3519	36.7549	48.4523	35.2945	63.0127	65.0271	55.2098	58.4975
100155929	CD63	-	5	967	CD63	CD63 molecule	-0.157513	0.524918	0.745622		164.051	217.55	268.96	184.681	162.604	168.997	231.914	184.492
397165	CD69	-	5	969	CD69	CD69 molecule	-2.11237	0.00211092	0.0160116		1.83298	20.3642	28.3463	55.541	3.99593	2.20431	19.869	5.62476
396660	CD74	-	2	972	CD74	CD74 molecule	1.13028	0.000423789	0.00429153		98.9807	125.662	180.295	55.541	193.034	340.199	224.585	226.115
780427	CD81	-	2	975	CD81	CD81 molecule	0.468105	0.0776517	0.241529		117.921	98.3443	155.575	69.2211	114.652	165.691	163.838	153.743
100270689	CD82	-	2	3732	CD82	CD82 molecule	-0.875953	0.00446179	0.0291938		27.8001	18.6258	24.7206	32.0113	13.5247	8.81724	19.3804	13.4994
100152851	CD84	-	4	8832	CD84	CD84 molecule	1.05015	0.0245395	0.105634		7.6374	2.2351	4.2849	3.28321	7.06972	11.7563	6.51444	8.99961
397441	CD86	-	13	942	CD86	CD86 molecule	-0.550296	0.0453003	0.165783		44.6024	63.0794	82.4019	51.7106	34.7338	59.149	40.0638	33.7485
397067	CD9	-	5	928	CD9	CD9 molecule	-0.677337	0.0163807	0.0778487		698.669	234.437	289.396	305.612	211.477	178.917	178.984	215.241
100155660	CD93	-	17	22918	CD93	CD93 molecule	0.638204	0.0951038	0.277271		30.8551	37.9967	37.5753	7.66083	29.5084	79.7226	44.9496	45.373
100624156	CD99	-	Y	4267	CD99	CD99 molecule (Xg blood group)	0.613216	0.0363092	0.141556		35.4375	54.6357	85.0388	77.7027	105.738	84.4986	132.895	68.622
100517448	CD99L2	-	X	83692	CD99L2	CD99 molecule like 2	-0.293708	0.487149	0.717275		48.8793	13.4106	12.5251	10.6704	18.7501	8.08247	7.32874	14.6244
100620546	CDADC1	-	11	81602	CDADC1	cytidine and dCMP deaminase domain containing 1	-0.0426719	0.863781	0.9397		40.6309	49.9172	41.8602	35.8417	45.1847	38.5754	49.184	29.6237
100512030	CDAN1	-	1	146059	CDAN1	codanin 1	-0.011672	0.973959	0.988791		16.8023	13.6589	12.5251	27.0865	24.2829	9.18463	14.1689	19.8741
100511344	CDC123	-	10	8872	CDC123	cell division cycle 123	-0.455479	0.126739	0.3305		28.4111	24.3377	16.1508	22.9825	10.7583	16.8997	20.6833	18.3742
100525219	CDC14A	-	4	8556	CDC14A	cell division cycle 14A	0.399915	0.29836	0.555726		35.132	45.1986	49.4412	106.157	188.423	82.6616	48.2068	40.8732
100626260	CDC14B	-	10	8555	CDC14B	cell division cycle 14B	0.151729	0.560024	0.769881		93.1762	182.036	156.564	167.17	122.952	170.099	201.948	177.367
100621739	CDC16	-	11	8881	CDC16	cell division cycle 16	-0.298956	0.231551	0.476807		31.4661	34.0232	27.0278	30.6433	25.8198	18.7366	28.5007	26.6238
100515014	CDC23	-	2	8697	CDC23	cell division cycle 23	0.128015	0.650766	0.823416		13.7473	13.4106	13.1843	11.2176	11.9878	14.328	14.3318	15.7493
100737380	CDC25A	-	13	993	CDC25A	cell division cycle 25A	-0.558171	0.114302	0.309624		9.77587	8.94039	8.89941	8.75524	6.14758	5.87816	7.65446	4.49981
100329127	CDC25B	-	17	994	CDC25B	cell division cycle 25B	-1.10202	0.00361924	0.0248035		33.6045	66.3079	51.0892	78.5235	31.0453	15.4302	21.3348	90.7461
100621961	CDC26	-	1	246184	CDC26	cell division cycle 26	-0.332554	0.207122	0.446044		22.3012	36.7549	33.2904	36.3889	29.201	22.7779	29.4778	20.2491
100517185	CDC27	-	12	996	CDC27	cell division cycle 27	-0.928794	3.06474e-05	0.000460863		110.895	157.699	129.865	127.498	60.5537	70.9053	74.916	69.747
100620788	CDC34	-	2	997	CDC34	cell division cycle 34	0.231572	0.384174	0.636312		14.6638	16.3907	21.0949	19.9729	20.5944	20.5736	19.7062	23.999
100141402	CDC37	-	2	11140	CDC37	cell division cycle 37	-0.462509	0.049338	0.176155		47.6574	53.394	37.9049	45.4178	32.5822	33.7994	36.8066	30.3737
100522234	CDC37L1	-	1	55664	CDC37L1	cell division cycle 37 like 1	-0.169483	0.455653	0.693474		50.4068	65.8112	58.6702	64.5699	44.8773	53.6382	58.7928	55.4976
100511111	CDC40	-	1	51362	CDC40	cell division cycle 40	0.231626	0.326306	0.586389		36.6595	49.1722	37.5753	37.4834	39.0371	53.2708	47.2297	49.8728
780428	CDC42	-	6	998	CDC42	cell division cycle 42	-0.435373	0.0820052	0.2511		417.918	385.679	387.289	312.179	205.637	298.317	312.204	295.112
100511216	CDC42BPA	-	10	8476	CDC42BPA	CDC42 binding protein kinase alpha	0.771541	0.00764239	0.0441969		251.423	410.513	380.038	483.18	700.824	822.208	532.718	548.601
100156588	CDC42BPB	-	7	9578	CDC42BPB	CDC42 binding protein kinase beta	0.155188	0.529099	0.748196		190.629	117.218	132.832	136.801	208.096	151.363	123.449	160.493
100520358	CDC42BPG	-	2	55561	CDC42BPG	CDC42 binding protein kinase gamma	-0.0405926	0.895884	0.95355		11.9143	9.68542	12.8547	13.6801	10.1435	9.18463	11.726	15.7493
100738372	CDC42EP1	-	5	11135	CDC42EP1	CDC42 effector protein 1	0.966179	0.00546305	0.0340731		11.3033	12.1689	5.27372	6.01922	14.4468	13.2259	19.5433	20.9991
100513778	CDC42EP2	-	2	10435	CDC42EP2	CDC42 effector protein 2	1.91755	8.13228e-07	1.80717e-05		2.74946	8.4437	12.5251	19.6993	41.4962	34.5342	32.0836	50.6228
100521443	CDC42EP3	-	3	10602	CDC42EP3	CDC42 effector protein 3	1.49502	1.62699e-05	0.000264192		17.1078	9.93377	11.2067	8.48163	23.9756	41.8819	20.1948	46.498
100517117	CDC42EP4	-	12	23580	CDC42EP4	CDC42 effector protein 4	0.0417946	0.864197	0.9397		27.8001	26.5728	37.9049	27.3601	26.4346	34.1668	32.8979	29.2487
100156313	CDC42SE1	-	4	56882	CDC42SE1	CDC42 small effector 1	-0.565296	0.0138754	0.069522		168.023	118.46	101.19	122.573	76.5374	89.6419	86.8049	89.9961
100523052	CDC42SE2	-	2	56990	CDC42SE2	CDC42 small effector 2	-0.551578	0.119688	0.31826		991.639	132.616	141.731	206.295	193.956	123.441	92.3421	111.745
100151862	CDC45	-	14	8318	CDC45	cell division cycle 45	0.54809	0.0513563	0.181389		12.2198	12.6656	18.1284	15.3217	26.1272	19.4714	19.7062	19.8741
100153900	CDC5L	-	7	988	CDC5L	cell division cycle 5 like	-0.0892865	0.695128	0.847717		76.0685	109.023	86.6868	103.695	71.9267	103.97	93.645	83.6214
100520671	CDC7	-	4	8317	CDC7	cell division cycle 7	-0.0763347	0.797263	0.90832		14.9693	15.3973	11.5363	18.6049	17.5206	12.4911	12.3774	15.3743
100526068	CDC73	-	10	79577	CDC73	cell division cycle 73	-0.154132	0.498314	0.726822		102.036	153.477	153.927	151.575	119.878	132.259	137.78	113.995
100156303	CDCA2	-	14	157313	CDCA2	cell division cycle associated 2	-0.885171	0.159428	0.37929		5.80442	8.94039	7.91058	1.36801	3.38117	5.14339	3.58294	0.749968
100518624	CDCA7L	-	9	55536	CDCA7L	cell division cycle associated 7 like	-1.25995	0.00011637	0.0014501		36.0485	49.1722	36.5865	27.6337	9.22137	21.3083	21.1719	10.1246
100512497	CDCP1	-	13	64866	CDCP1	CUB domain containing protein 1	0.56752	0.0365569	0.142245		106.313	72.0198	75.1505	89.7412	182.583	150.995	83.7105	102.371
100048953	CDH1	E-cadherin	6	999	CDH1	cadherin 1	0.451922	0.0881237	0.263909		978.809	942.715	878.075	1169.64	1370.91	1370.71	1293.12	1394.94
100525579	CDH11	-	6	1009	CDH11	cadherin 11	-0.057867	0.846526	0.933325		59.5717	42.4669	54.3853	19.6993	37.1929	56.2099	43.4839	40.4982
100126163	CDH13	-	6	1012	CDH13	cadherin 13	-1.51058	0.00289046	0.0206338		384.314	93.1291	159.86	473.056	304.92	38.9428	85.9906	103.121
100623412	CDH16	-	6	1014	CDH16	cadherin 16	3.51041	5.27499e-09	1.88393e-07		110.589	12.6656	8.89941	14.7745	251.743	145.117	24.2663	255.364
100157834	CDH17	-	4	1015	CDH17	cadherin 17	-6.59715	8.67551e-24	2.97446e-21		2218.51	91.8874	54.0557	29.5489	0.614758	0.73477	1.30289	0
100522414	CDH20	-	1	28316	CDH20	cadherin 20	2.08096	0.00352219	0.0243049		0.916488	7.20198	38.8937	125.583	121.415	56.2099	99.9966	112.87
100157198	CDH23	-	14	64072	CDH23	cadherin related 23	1.22147	0.00041352	0.00420529		6.72091	5.71192	6.59215	5.47202	18.4427	9.9194	17.9147	10.1246
414737	CDH5	-	6	1003	CDH5	cadherin 5	0.695751	0.0961521	0.278769		61.0992	109.52	119.318	15.8689	66.0865	186.999	143.155	134.994
100627510	CDH6	-	16	1004	CDH6	cadherin 6	-3.72859	1.42515e-06	2.96906e-05		42.1584	5.21523	16.81	9.30244	8.60661	0	0.325722	1.87492
100512562	CDHR1	-	14	92211	CDHR1	cadherin related family member 1	0.0336544	0.948993	0.978764		13.4418	2.48344	6.26255	9.02884	19.3649	7.3477	7.32874	3.37485
100517845	CDHR3	-	9	222256	CDHR3	cadherin related family member 3	-1.93628	0.0129664	0.0660989		9.47037	3.47682	2.96647	21.6145	18.4427	0.73477	1.30289	1.87492
100512098	CDIP1	C16orf5|C3H16orf5	3	29965	CDIP1	cell death inducing p53 target 1	0.657193	0.0522087	0.183349		12.5253	16.1424	21.0949	32.2849	36.2707	17.6345	29.1521	39.7483
100312963	CDIPT	-	3	10423	CDIPT	CDP-diacylglycerol--inositol 3-phosphatidyltransferase	0.122823	0.631544	0.813076		33.299	31.2914	34.9384	52.5314	45.1847	43.7188	34.8522	39.3733
100233178	CDK10	-	6	8558	CDK10	cyclin dependent kinase 10	0.294679	0.372706	0.626412		12.8308	10.9271	9.22901	12.312	20.5944	15.7976	10.0974	10.1246
100511569	CDK11B	-	6	984	CDK11B	cyclin-dependent kinase 11B	-0.183353	0.52132	0.742684		15.5803	15.894	16.4804	23.2561	13.2173	15.4302	17.1004	16.8743
100513815	CDK12	-	12	51755	CDK12	cyclin dependent kinase 12	0.0772321	0.732007	0.870046		116.088	136.341	116.352	155.405	168.136	134.463	130.614	119.995
100519067	CDK13	-	18	8621	CDK13	cyclin dependent kinase 13	0.183978	0.390654	0.641463		114.866	112.003	110.089	128.319	145.698	121.972	117.748	143.619
100515962	CDK14	-	9	5218	CDK14	cyclin dependent kinase 14	0.506799	0.0600215	0.203348		27.4946	28.5596	18.1284	38.8514	38.7298	34.5342	42.8324	43.8731
100521238	CDK16	-	X	5127	CDK16	cyclin dependent kinase 16	-0.271028	0.302626	0.559836		67.5146	42.4669	38.8937	38.0306	44.57	30.493	34.6894	38.9983
100622337	CDK17	-	5	5128	CDK17	cyclin dependent kinase 17	-0.189494	0.463963	0.701027		65.9871	48.6755	54.3853	37.757	36.8855	59.149	46.9039	38.2483
100627418	CDK18	-	9	5129	CDK18	cyclin dependent kinase 18	-0.956965	0.000669685	0.00632275		64.4596	54.6357	51.7484	58.0034	26.1272	18.7366	32.4093	49.8728
100525621	CDK19	-	1	23097	CDK19	cyclin dependent kinase 19	-0.0798876	0.715481	0.859814		66.2926	93.1291	83.7203	95.4868	77.1521	73.8444	81.1047	88.4962
100154715	CDK2	-	5	1017	CDK2	cyclin dependent kinase 2	-0.425854	0.157921	0.376979		13.7473	13.1622	11.2067	11.7648	9.22137	8.44986	11.0745	7.87466
100157041	CDK20	-	14	23552	CDK20	cyclin dependent kinase 20	-1.04206	0.0184586	0.085259		8.24839	5.96026	7.25137	9.84964	5.22544	2.5717	4.39724	2.62489
100153712	CDK2AP1	-	14	8099	CDK2AP1	cyclin dependent kinase 2 associated protein 1	-0.326309	0.30155	0.558943		56.2112	31.043	29.9943	17.2369	19.6723	27.5539	26.7092	23.249
100526092	CDK2AP2	-	2	10263	CDK2AP2	cyclin dependent kinase 2 associated protein 2	-0.591184	0.025996	0.110075		34.8265	33.2781	47.4635	35.5681	19.9796	23.88	34.3637	21.7491
100144492	CDK4	-	5	1019	CDK4	cyclin dependent kinase 4	-0.485553	0.0491759	0.175628		33.6045	42.4669	29.9943	35.8417	23.3608	30.8603	25.8949	21.3741
733700	CDK5	-	18	1020	CDK5	cyclin dependent kinase 5	-0.0418465	0.918487	0.963195		10.6924	6.45695	4.94412	6.29283	4.61069	5.87816	7.98018	8.99961
100113467	CDK5R1	-	12	8851	CDK5R1	cyclin dependent kinase 5 regulatory subunit 1	-2.39844	5.97733e-09	2.12339e-07		24.1342	20.8609	22.0837	38.3042	4.30331	3.30647	13.5175	4.12482
100153041	CDK5RAP1	-	17	51654	CDK5RAP1	CDK5 regulatory subunit associated protein 1	-0.395792	0.194007	0.427643		13.4418	11.6722	14.8323	15.8689	13.5247	7.71509	10.7488	10.1246
100737979	CDK5RAP2	-	1	55755	CDK5RAP2	CDK5 regulatory subunit associated protein 2	-0.143315	0.642693	0.818173		15.5803	32.0364	28.3463	44.0498	35.656	25.717	27.6864	20.2491
100521291	CDK5RAP3	-	12	80279	CDK5RAP3	CDK5 regulatory subunit associated protein 3	-0.0612773	0.802304	0.911135		30.5496	24.3377	29.6647	31.1905	33.5043	24.2474	25.732	27.3738
100518921	CDK6	-	9	1021	CDK6	cyclin dependent kinase 6	0.138189	0.685895	0.843228		48.8793	121.192	79.1058	29.2753	47.6438	94.7853	68.4016	71.2469
100310797	CDK7	-	16	1022	CDK7	cyclin dependent kinase 7	-0.408035	0.104654	0.293852		54.6838	46.192	39.2233	57.7298	32.5822	28.656	41.5295	46.123
100739805	CDK8	-	11	1024	CDK8	cyclin dependent kinase 8	-0.510319	0.0641397	0.211867		20.1627	28.3112	19.4469	27.6337	20.5944	13.9606	16.449	16.1243
100307051	CDK9	-	1	1025	CDK9	cyclin dependent kinase 9	-0.0796266	0.74591	0.879006		68.1256	46.4404	61.307	81.2595	74.6931	50.3317	56.3499	61.8723
100512355	CDKAL1	-	7	54901	CDKAL1	CDK5 regulatory subunit associated protein 1 like 1	0.0494641	0.846082	0.933259		18.9407	20.6126	21.4245	23.2561	24.2829	20.5736	20.3576	22.124
100152969	CDKL1	-	1	8814	CDKL1	cyclin dependent kinase like 1	0.38145	0.281211	0.536406		5.80442	12.1689	9.88823	7.66083	17.2132	9.18463	11.4003	8.62463
100737771	CDKL2	-	8	8999	CDKL2	cyclin dependent kinase like 2	-0.0689283	0.818572	0.92037		28.4111	32.0364	26.039	61.013	34.4265	24.9822	41.2038	24.7489
100738632	CDKL4	-	3	344387	CDKL4	cyclin dependent kinase like 4	-0.238934	0.597758	0.792257		4.58244	6.95364	8.24019	19.1521	7.06972	7.71509	8.79449	3.74984
100623797	CDKL5	-	X	6792	CDKL5	cyclin dependent kinase like 5	-0.189162	0.457318	0.694837		40.6309	46.192	32.3016	58.277	42.1109	40.7797	41.8553	30.7487
100152215	CDKN1A	-	7	1026	CDKN1A	cyclin dependent kinase inhibitor 1A	1.73104	0.000155527	0.00183875		2.74946	2.73179	6.26255	4.65122	22.1313	16.5323	5.86299	10.8745
397584	CDKN1B	-	5	1027	CDKN1B	cyclin dependent kinase inhibitor 1B	0.784062	0.00279687	0.0201697		165.884	168.626	168.43	236.118	298.772	421.758	225.237	328.111
100513762	CDKN2AIP	-	15	55602	CDKN2AIP	CDKN2A interacting protein	0.318835	0.217781	0.460021		39.1035	25.3311	31.3127	24.3505	41.4962	41.5145	29.9664	37.1234
100513343	CDKN2AIPNL	-	2	91368	CDKN2AIPNL	CDKN2A interacting protein N-terminal like	-0.468397	0.156264	0.374584		21.9957	22.5993	29.6647	10.944	10.4509	17.2671	16.449	18.3742
397227	CDKN2B	-	1	1030	CDKN2B	cyclin dependent kinase inhibitor 2B	3.24998	8.88295e-18	1.25935e-15		5.80442	4.4702	5.60333	28.1809	43.6478	67.9662	57.9785	71.2469
100515210	CDKN2C	-	6	1031	CDKN2C	cyclin dependent kinase inhibitor 2C	0.00777873	0.987727	0.995219		10.6924	7.20198	9.55862	2.18881	3.38117	9.55201	12.3774	4.12482
100312964	CDO1	-	2	1036	CDO1	cysteine dioxygenase type 1	0.566555	0.308483	0.566178		18.6352	441.308	289.066	470.047	380.535	220.064	646.395	664.846
100622989	CDON	-	9	50937	CDON	cell adhesion associated, oncogene regulated	-0.303412	0.451063	0.689874		124.337	10.9271	15.8212	13.4065	16.5985	11.0216	12.2146	11.9995
102157476	CDR1	-	X	1038	CDR1	cerebellar degeneration related protein 1	-0.64699	0.259233	0.512234		7.6374	17.6324	7.91058	1.0944	3.68855	3.67385	6.02585	6.37472
100626193	CDR2	-	3	1039	CDR2	cerebellar degeneration related protein 2	0.905361	0.00502715	0.0320031		20.7737	12.4172	13.8435	13.1329	21.8239	53.6382	24.9177	26.6238
100511219	CDR2L	-	12	30850	CDR2L	cerebellar degeneration related protein 2 like	-0.451003	0.153457	0.370763		83.0949	23.5927	51.7484	56.0882	31.66	34.5342	39.4123	52.1227
100523091	CDRT1	-	12	374286	CDRT1	CMT1A duplicated region transcript 1	-0.173538	0.478031	0.71133		166.19	125.911	125.251	185.228	163.526	98.0918	124.589	148.119
100523279	CDRT4	-	12	284040	CDRT4	CMT1A duplicated region transcript 4	-0.0298087	0.957342	0.982141		6.72091	2.98013	4.2849	13.1329	10.4509	1.83693	5.37441	6.37472
733582	CDS1	-	8	1040	CDS1	CDP-diacylglycerol synthase 1	-0.276265	0.317117	0.576139		313.744	102.815	107.452	129.14	121.107	92.9484	114.98	92.996
100170145	CDS2	-	17	8760	CDS2	CDP-diacylglycerol synthase 2	0.285636	0.257588	0.509891		89.2048	109.023	82.0723	68.1267	76.23	137.769	91.6907	119.995
100627162	CDV3	-	13	55573	CDV3	CDV3 homolog	1.1546	1.06909e-05	0.000183365		201.322	304.718	240.614	237.486	617.832	547.036	430.279	596.974
100155291	CDYL	-	7	9425	CDYL	chromodomain Y like	0.0229257	0.927474	0.968097		25.6617	22.8477	25.3798	20.7937	23.3608	22.7779	21.8234	28.4988
100627470	CDYL2	-	6	124359	CDYL2	chromodomain Y like 2	0.881227	0.0143206	0.0711566		10.9979	10.4305	10.8771	13.4065	30.1231	29.3908	14.006	10.8745
100512285	CEACAM1	-	6	634	CEACAM1	carcinoembryonic antigen related cell adhesion molecule 1	-0.0270146	0.951373	0.979886		25.0507	49.1722	166.452	102.327	59.0168	42.984	80.4533	153.368
397360	CEBPB	-	17	1051	CEBPB	CCAAT enhancer binding protein beta	-0.479135	0.121813	0.322009		16.4968	30.5463	30.6535	43.229	20.5944	16.8997	28.3378	21.3741
100153946	CEBPD	-	4	1052	CEBPD	CCAAT enhancer binding protein delta	1.38541	5.26941e-08	1.50914e-06		44.2969	94.1225	85.698	90.0148	221.313	208.675	192.176	226.49
100525580	CEBPG	-	6	1054	CEBPG	CCAAT enhancer binding protein gamma	0.968031	0.000252506	0.00275963		31.1606	59.6026	67.24	47.8802	102.357	96.9896	81.1047	128.619
100522073	CEBPZ	-	3	10153	CEBPZ	CCAAT enhancer binding protein zeta	-0.459765	0.0632601	0.210166		64.1541	104.056	76.469	83.9955	40.574	62.4555	63.5158	72.7468
100522251	CEBPZOS	-	3	100505876	CEBPZOS	CEBPZ opposite strand	0.0859128	0.704223	0.853431		83.7059	108.775	84.05	72.2307	76.23	102.868	97.8794	93.371
100514512	CELF1	-	2	10658	CELF1	CUGBP Elav-like family member 1	-0.487111	0.0224773	0.0987653		160.996	157.202	164.474	135.159	115.575	101.398	108.954	114.745
100737017	CELF2	CUGBP2	10	10659	CELF2	CUGBP Elav-like family member 2	0.495071	0.154418	0.372004		57.7387	58.1125	77.1282	22.4353	59.3242	87.805	151.298	54.7476
106510206	CELSR2	-	4	1952	CELSR2	cadherin EGF LAG seven-pass G-type receptor 2	-0.959154	0.00879655	0.0491427		11.6088	51.6556	32.9608	44.597	11.6804	19.4714	26.0577	19.1242
100738461	CEMIP	-	7	57214	CEMIP	cell migration inducing hyaluronidase 1	0.276356	0.649074	0.822306		8.24839	7.45033	13.8435	44.3234	37.8076	19.4714	2.11719	12.3745
100516588	CEMIP2	-	1	23670	CEMIP2	cell migration inducing hyaluronidase 2	1.19359	2.44326e-07	6.05768e-06		66.5981	63.0794	71.1953	70.8627	177.972	186.264	135.012	122.62
100622502	CENPB	-	17	1059	CENPB	centromere protein B	-0.395218	0.109802	0.302174		80.6509	56.3741	66.2511	63.4755	43.0331	39.3102	53.907	66.3721
102161342	CENPBD1	-	6	92806	CENPBD1	CENPB DNA-binding domain containing 1	-0.340341	0.390691	0.641463		7.6374	6.20861	8.89941	9.84964	9.52875	3.67385	5.70013	6.74971
100737668	CENPC	CENPC1	8	1060	CENPC	centromere protein C	-0.273262	0.236224	0.483076		47.9628	59.1059	56.6925	66.7587	41.1888	52.9034	52.9298	43.4981
100626792	CENPE	-	8	1062	CENPE	centromere protein E	0.892365	0.0222011	0.0979117		5.80442	31.5397	14.8323	9.57604	23.6682	27.9213	23.1262	16.1243
100521032	CENPF	-	9	1063	CENPF	centromere protein F	-0.564241	0.424762	0.668214		12.2198	38.7417	28.6759	1.91521	12.2952	17.2671	24.4291	0.749968
100736772	CENPH	-	16	64946	CENPH	centromere protein H	-2.08933	3.91154e-06	7.42697e-05		35.132	21.1093	9.55862	14.2273	3.38117	6.61293	5.37441	1.49994
100516889	CENPI	FSHPRH1	X	2491	CENPI	centromere protein I	0.0532585	0.868466	0.940611		8.24839	12.1689	15.4916	12.312	9.22137	12.8585	11.726	16.4993
106504774	CENPJ	-	11	55835	CENPJ	centromere protein J	0.332155	0.287249	0.543174		10.3869	16.1424	10.2178	17.5105	19.9796	19.8388	13.8432	15.3743
100512688	CENPK	-	16	64105	CENPK	centromere protein K	-0.572574	0.0356055	0.13963		21.9957	25.3311	27.687	21.6145	21.5165	14.328	14.1689	14.9994
100623867	CENPP	-	3	401541	CENPP	centromere protein P	-0.515718	0.358394	0.614565		7.3319	5.21523	3.29608	5.74562	6.14758	3.67385	4.23438	0.749968
100513550	CENPQ	-	7	55166	CENPQ	centromere protein Q	-0.217201	0.528037	0.747755		13.7473	17.3841	15.4916	16.6897	4.61069	16.8997	14.8203	15.3743
100524763	CENPV	-	12	201161	CENPV	centromere protein V	0.233234	0.565203	0.773016		3.66595	5.96026	10.8771	8.48163	6.14758	8.44986	7.32874	12.3745
110255926	CENPX	-	12	201254	CENPX	centromere protein X	-0.356273	0.367413	0.622633		22.6067	5.96026	10.8771	9.30244	9.83613	6.24555	8.63163	7.49968
106510608	CEP104	-	6	9731	CEP104	centrosomal protein 104	0.459745	0.129412	0.334614		28.7166	18.3775	22.0837	38.5778	51.0249	27.5539	28.0121	40.1233
100739667	CEP112	-	12	201134	CEP112	centrosomal protein 112	0.625062	0.0695243	0.223431		16.1913	21.8543	25.7094	7.11363	21.8239	40.045	25.732	26.6238
100511682	CEP120	-	2	153241	CEP120	centrosomal protein 120	1.60902	7.62031e-09	2.666e-07		95.3147	155.463	130.195	192.068	492.729	454.088	328.165	474.729
100520090	CEP126	KIAA1377	9	57562	CEP126	centrosomal protein 126	0.0887845	0.798392	0.908802		15.2748	15.3973	24.7206	25.9921	34.1191	19.4714	23.452	10.1246
100520033	CEP128	-	7	145508	CEP128	centrosomal protein 128	-0.566604	0.0242843	0.104862		62.6266	69.5364	66.2511	58.0034	40.8814	42.984	60.4214	30.7487
100627819	CEP135	-	8	9662	CEP135	centrosomal protein 135	0.440519	0.0763637	0.238637		40.3255	50.4139	36.9161	67.3059	59.3242	69.0684	65.6329	65.9971
100152345	CEP152	-	1	22995	CEP152	centrosomal protein 152	-0.323432	0.480907	0.713689		5.49893	9.43708	6.92176	5.74562	11.6804	4.40862	4.07152	4.87479
100516163	CEP162	KIAA1009	1	22832	CEP162	centrosomal protein 162	0.298228	0.218659	0.461388		42.1584	54.3874	41.5306	68.9475	69.4677	63.925	62.3757	58.4975
100526179	CEP164	-	9	22897	CEP164	centrosomal protein 164	0.300497	0.357362	0.613781		7.6374	11.4238	8.24019	13.4065	16.9058	10.6542	12.2146	10.4995
100623007	CEP170	-	10	9859	CEP170	centrosomal protein 170	0.151076	0.582359	0.782916		61.0992	56.1258	79.7651	31.4641	62.3979	82.2942	58.4671	56.9975
100521503	CEP170B	-	7	283638	CEP170B	centrosomal protein 170B	-0.0948563	0.708693	0.855823		70.264	46.192	62.6255	45.1442	67.0086	43.3514	44.7867	54.7476
100620380	CEP19	-	13	84984	CEP19	centrosomal protein 19	-0.672574	0.0539521	0.188205		14.0528	16.6391	9.22901	12.5857	4.30331	8.44986	10.586	9.37459
100622752	CEP192	-	6	55125	CEP192	centrosomal protein 192	-0.490403	0.0592042	0.201147		68.1256	155.96	114.374	126.404	82.3776	87.0703	98.5308	70.122
100151840	CEP250	-	17	11190	CEP250	centrosomal protein 250	-0.422304	0.145088	0.358525		42.7694	25.3311	21.0949	45.4178	30.1231	23.1453	24.2663	22.874
100155832	CEP290	-	5	80184	CEP290	centrosomal protein 290	0.0330331	0.886875	0.948953		53.7673	86.6721	75.4802	68.1267	73.771	80.0899	78.8247	57.7475
100738450	CEP295	KIAA1731	9	85459	CEP295	centrosomal protein 295	0.0961844	0.652876	0.824152		55.9057	77.4834	72.8433	68.6739	68.2382	76.4161	74.7532	74.6218
110255243	CEP295NL	-	12	100653515	CEP295NL	CEP295 N-terminal like	1.19162	0.066935	0.217439		2.74946	4.71854	4.61451	35.0209	51.0249	10.6542	2.9315	14.6244
100621225	CEP350	-	9	9857	CEP350	centrosomal protein 350	0.103011	0.672271	0.834946		345.821	285.844	244.898	235.023	274.797	344.24	278.166	296.987
100513768	CEP41	TSGA14	18	95681	CEP41	centrosomal protein 41	-0.845423	0.00503763	0.0320358		20.7737	27.5662	20.1061	21.8881	13.2173	7.3477	15.3089	13.8744
110256874	CEP44	-	14	80817	CEP44	centrosomal protein 44	-0.283715	0.369179	0.624053		13.1363	17.8808	13.8435	9.84964	14.7542	10.6542	9.60879	10.1246
100739524	CEP57	-	9	9702	CEP57	centrosomal protein 57	-0.276111	0.234286	0.480645		63.2376	61.8377	54.0557	56.3618	36.5781	55.1078	53.907	48.7479
100157714	CEP63	-	13	80254	CEP63	centrosomal protein 63	-0.492588	0.0471575	0.170658		25.0507	31.7881	32.6312	33.9265	21.2092	21.3083	21.3348	23.999
100517706	CEP68	-	3	23177	CEP68	centrosomal protein 68	0.29721	0.216726	0.458575		110.284	193.957	153.927	153.217	207.481	173.773	164.49	206.241
100621655	CEP70	-	13	80321	CEP70	centrosomal protein 70	0.459382	0.133337	0.339929		20.1627	12.6656	16.81	9.30244	16.9058	21.6757	21.8234	20.2491
100623002	CEP76	-	6	79959	CEP76	centrosomal protein 76	1.15769	0.000485145	0.00483533		7.6374	8.69205	10.5474	12.0384	30.1231	23.1453	13.6803	20.6241
100154982	CEP78	-	1	84131	CEP78	centrosomal protein 78	-0.128325	0.672144	0.834946		12.5253	12.1689	13.5139	8.75524	11.6804	9.55201	10.0974	11.6245
100624783	CEP83	CCDC41	5	51134	CEP83	centrosomal protein 83	-0.106537	0.704357	0.853508		33.91	33.0298	26.6982	29.8225	48.8733	31.2277	22.9634	21.7491
100621740	CEP85	-	6	64793	CEP85	centrosomal protein 85	0.467791	0.0357474	0.140003		63.5431	81.2086	64.2735	59.9186	75.9226	106.542	95.4365	94.4959
100522409	CEP85L	-	1	387119	CEP85L	centrosomal protein 85 like	1.29157	1.73517e-05	0.000280243		27.1891	37.9967	31.6423	12.312	52.2544	75.6813	83.2219	68.622
100620768	CEP89	-	6	84902	CEP89	centrosomal protein 89	0.348961	0.145092	0.358525		29.9386	29.553	29.0055	38.0306	40.574	45.9231	35.178	40.1233
100624364	CEP95	-	12	90799	CEP95	centrosomal protein 95	0.387309	0.0954047	0.277633		40.02	28.8079	34.2792	34.7473	45.7995	46.2905	42.5067	45.748
100521822	CEP97	-	13	79598	CEP97	centrosomal protein 97	0.208525	0.401744	0.64965		21.9957	32.0364	22.7429	24.6241	28.2789	29.3908	28.5007	31.4986
100154792	CEPT1	-	4	10390	CEPT1	choline/ethanolamine phosphotransferase 1	-0.404716	0.0984016	0.282831		36.965	35.5132	38.8937	36.6625	21.8239	35.269	25.5692	29.6237
100157139	CERCAM	-	1	51148	CERCAM	cerebral endothelial cell adhesion molecule	0.569056	0.189083	0.421277		15.5803	4.71854	10.2178	3.83042	6.76234	10.6542	14.4946	13.1244
110260834	CERK	-	5	64781	CERK	ceramide kinase	0.702591	0.081036	0.248959		8.55388	3.22847	4.2849	6.84003	8.91399	12.1237	8.46877	7.87466
100156737	CERS2	LASS2	4	29956	CERS2	ceramide synthase 2	-0.149758	0.508565	0.73289		47.6574	44.4536	57.6813	50.069	39.9593	48.1274	48.5326	43.1231
100127167	CERS4	LASS4	2	79603	CERS4	ceramide synthase 4	1.02367	0.00566265	0.0351281		8.24839	5.71192	8.24019	6.29283	27.0494	12.1237	9.60879	15.3743
110260661	CERS5	-	5	91012	CERS5	ceramide synthase 5	-0.222611	0.337982	0.596103		32.9936	31.5397	38.8937	36.6625	31.9674	28.2886	29.315	30.3737
100126279	CERS6	LASS6	15	253782	CERS6	ceramide synthase 6	-0.440509	0.144977	0.358515		602.132	180.546	148.323	208.21	172.747	125.278	126.217	179.992
397478	CES1	APLE|PLE-B9|PLE-C4|PMPMEase|REH|TGH	6	1066	CES1	carboxylesterase 1	5.3768	2.35548e-13	1.89596e-11		0	0.248344	5.93294	0.273601	18.1354	11.7563	5.70013	22.874
100626873	CES3	-	6	23491	CES3	carboxylesterase 3	-3.24142	4.75004e-05	0.000673566		96.8422	5.71192	8.5698	33.1057	61.4758	1.10216	2.60577	0.749968
606742	CETN2	-	X	1069	CETN2	centrin 2	-0.265923	0.282823	0.538121		57.7387	52.4006	59.659	58.277	32.2748	58.4142	56.5127	41.9982
574052	CETN3	-	2	1070	CETN3	centrin 3	0.202506	0.462553	0.699689		16.4968	24.5861	18.1284	23.5297	18.1354	27.9213	22.4748	27.3738
100155072	CFAP100	-	7	348807	CFAP100	cilia and flagella associated protein 100	-2.60756	0.000134868	0.00163642		6.41541	5.96026	4.2849	9.02884	4.61069	0	1.14003	0.749968
100621973	CFAP126	C4H1orf192	4	257177	CFAP126	cilia and flagella associated protein 126	-0.4747	0.316667	0.575497		9.77587	6.95364	9.22901	7.66083	18.1354	7.71509	3.25722	3.74984
100513209	CFAP20	C16orf80|C6H16orf80	6	29105	CFAP20	cilia and flagella associated protein 20	0.0402264	0.883261	0.947736		24.7452	19.3708	30.9831	23.8033	24.8977	33.0647	24.1034	19.4992
100524957	CFAP298	-	13	56683	CFAP298	cilia and flagella associated protein 298	-0.424004	0.118948	0.317134		25.9671	34.2715	34.6088	29.2753	21.5165	15.4302	29.9664	24.7489
100513146	CFAP36	CCDC104	3	112942	CFAP36	cilia and flagella associated protein 36	0.195228	0.511492	0.734902		16.8023	14.1556	9.55862	13.4065	15.369	12.8585	15.9604	17.6242
100621858	CFAP410	-	13	755	CFAP410	cilia and flagella associated protein 410	0.45985	0.345859	0.604537		5.80442	2.98013	3.62568	4.92482	7.99186	3.30647	7.65446	4.49981
100154215	CFAP43	WDR96	14	80217	CFAP43	cilia and flagella associated protein 43	-0.426268	0.292356	0.548854		9.47037	6.45695	7.91058	10.6704	10.1435	5.14339	6.84016	3.37485
100739658	CFAP44	WDR52	13	55779	CFAP44	cilia and flagella associated protein 44	-1.96388	0.000433186	0.00437561		10.3869	6.45695	12.5251	22.1617	28.5863	2.20431	1.79147	3.37485
100158140	CFAP46	TTC40	14	54777	CFAP46	cilia and flagella associated protein 46	0.372241	0.437891	0.679132		7.94289	5.21523	10.5474	32.2849	27.9715	14.328	7.98018	8.62463
100523157	CFAP47	-	X	286464	CFAP47	cilia and flagella associated protein 47	-2.01285	0.00704822	0.0416032		19.8572	6.45695	4.2849	23.5297	15.369	1.10216	5.21155	0
100523937	CFAP53	CCDC11	1	220136	CFAP53	cilia and flagella associated protein 53	-0.892896	0.0133129	0.0674638		53.1563	23.3444	15.8212	25.1713	14.4468	7.3477	17.1004	14.9994
102161224	CFAP54	-	5	144535	CFAP54	cilia and flagella associated protein 54	0.291249	0.540029	0.756276		14.0528	7.69867	12.5251	44.3234	48.8733	12.8585	9.93452	19.4992
100511790	CFAP61	C17H20orf26	17	26074	CFAP61	cilia and flagella associated protein 61	-0.33616	0.411044	0.658197		6.72091	10.6788	5.93294	16.9633	11.373	6.98032	6.18871	5.62476
100622715	CFAP69	-	9	79846	CFAP69	cilia and flagella associated protein 69	2.33074	9.58967e-12	5.64098e-10		21.3847	12.1689	8.89941	26.5393	91.9063	58.0468	73.1245	115.12
100516698	CFAP70	TTC18	14	118491	CFAP70	cilia and flagella associated protein 70	-0.0805865	0.808089	0.914111		18.3298	16.3907	13.1843	30.3697	23.0534	13.9606	13.0289	20.9991
100518043	CFAP97	KIAA1430	15	57587	CFAP97	cilia and flagella associated protein 97	-0.0557637	0.807776	0.913946		58.3497	70.7781	57.6813	57.7298	54.0987	74.2118	53.5812	53.9977
100516278	CFAP99	-	8	402160	CFAP99	cilia and flagella associated protein 99	-1.02355	0.288279	0.544094		11.3033	4.4702	8.24019	1.64161	7.3771	5.51078	0	0
396877	CFD	DF	2	1675	CFD	complement factor D	1.91404	0.000158932	0.00186796		25.0507	66.0596	184.91	280.441	350.72	325.136	625.386	590.224
100144464	CFDP1	BCNT	6	10428	CFDP1	craniofacial development protein 1	-0.512925	0.0238949	0.103527		94.7037	109.023	88.3349	91.6564	49.488	80.0899	72.636	66.7471
397525	CFH	HF1	Un	3075	CFH	complement factor H	-1.46617	0.00149263	0.0121516		20.4682	58.3609	40.5417	69.4947	17.2132	8.08247	101.788	16.1243
100516921	CFI	-	8	3426	CFI	complement factor I	-0.384217	0.352981	0.610645		16.8023	57.8642	83.7203	21.6145	26.742	32.3299	43.1581	19.1242
445532	CFL1	COFILIN	2	1072	CFL1	cofilin 1	-0.831688	0.000996517	0.00872542		373.01	300.993	326.641	355.134	127.255	205.736	224.422	203.991
497233	CFL2	-	7	1073	CFL2	cofilin 2	-0.347287	0.307814	0.565401		46.4354	43.2119	26.3686	21.0673	18.7501	43.3514	32.0836	17.6242
414381	CFLAR	C-FLIP|FLIP	15	8837	CFLAR	CASP8 and FADD like apoptosis regulator	0.46122	0.0357012	0.139913		146.943	113.99	113.715	126.951	191.805	184.427	150.483	164.243
403154	CFTR	ABCC7	18	1080	CFTR	cystic fibrosis transmembrane conductance regulator	-1.66491	1.29358e-06	2.72333e-05		85.8443	43.4602	32.3016	48.701	18.7501	22.0431	9.44593	11.2495
110256454	CGGBP1	-	13	8545	CGGBP1	CGG triplet repeat binding protein 1	-0.0769483	0.761926	0.887078		178.715	214.569	177.988	123.668	114.652	179.651	174.587	190.117
100157963	CGN	-	4	57530	CGN	cingulin	-0.262644	0.372882	0.626516		85.5388	129.884	119.318	171.548	110.656	66.1293	99.6709	171.743
100621470	CGNL1	-	1	84952	CGNL1	cingulin like 1	0.488731	0.0353235	0.138614		228.511	213.079	188.536	215.324	241.6	307.134	333.376	304.112
100625719	CGRRF1	-	1	10668	CGRRF1	cell growth regulator with ring finger domain 1	-0.256395	0.354823	0.612204		29.9386	18.8742	22.0837	19.4257	15.9837	17.6345	19.0547	22.874
100157868	CH25H	-	14	9023	CH25H	cholesterol 25-hydroxylase	2.53765	2.22669e-11	1.23705e-09		10.0814	7.45033	4.2849	10.6704	80.2259	55.4751	25.0806	39.7483
100524302	CHAF1A	-	2	10036	CHAF1A	chromatin assembly factor 1 subunit A	0.204652	0.639197	0.816688		3.97145	4.22185	5.93294	5.47202	6.14758	4.40862	6.51444	5.24977
100153416	CHCHD1	-	14	118487	CHCHD1	coiled-coil-helix-coiled-coil-helix domain containing 1	-0.204051	0.482317	0.714633		14.9693	13.9073	14.5027	16.4161	10.4509	11.0216	14.4946	15.7493
100152325	CHCHD10	-	14	400916	CHCHD10	coiled-coil-helix-coiled-coil-helix domain containing 10	0.557299	0.111537	0.305115		17.4133	8.4437	6.26255	7.93443	12.2952	11.0216	13.5175	15.7493
100518545	CHCHD2	-	3	51142	CHCHD2	coiled-coil-helix-coiled-coil-helix domain containing 2	-0.495256	0.0336327	0.133995		135.946	99.3377	108.111	96.8548	56.8651	84.1312	86.3163	84.7463
414383	CHCHD3	-	18	54927	CHCHD3	coiled-coil-helix-coiled-coil-helix domain containing 3	-0.396184	0.147701	0.362605		33.299	55.3808	46.4747	55.2674	27.6641	31.5951	36.318	52.4977
100154663	CHCHD4	-	13	131474	CHCHD4	coiled-coil-helix-coiled-coil-helix domain containing 4	-0.866081	0.0398619	0.152145		8.85938	8.69205	8.5698	9.02884	2.45903	3.30647	7.32874	5.62476
100516792	CHCHD5	-	3	84269	CHCHD5	coiled-coil-helix-coiled-coil-helix domain containing 5	-0.3902	0.228765	0.473144		14.9693	11.6722	12.8547	7.66083	9.52875	10.2868	7.98018	8.24964
100156121	CHCHD7	-	4	79145	CHCHD7	coiled-coil-helix-coiled-coil-helix domain containing 7	0.613652	0.071679	0.228398		10.3869	5.21523	9.88823	8.75524	15.0616	9.18463	11.5631	16.4993
100525390	CHD1	CHD-1	2	1105	CHD1	chromodomain helicase DNA binding protein 1	-0.197776	0.379584	0.631807		259.977	285.596	227.429	261.015	217.01	234.392	237.125	212.991
100154153	CHD1L	-	4	9557	CHD1L	chromodomain helicase DNA binding protein 1 like	0.678245	0.0104156	0.0557547		29.9386	41.9702	28.3463	52.805	66.3939	73.1096	52.9298	50.9978
100156869	CHD2	-	7	1106	CHD2	chromodomain helicase DNA binding protein 2	0.141572	0.588166	0.786524		275.252	336.755	286.429	455.819	435.249	351.587	326.21	380.983
100188906	CHD3	-	12	1107	CHD3	chromodomain helicase DNA binding protein 3	-0.354382	0.155631	0.373739		254.784	249.834	195.787	274.422	151.23	155.404	218.722	236.99
100515610	CHD4	-	5	1108	CHD4	chromodomain helicase DNA binding protein 4	0.0204811	0.927864	0.968097		238.898	243.626	225.452	206.295	202.87	247.985	246.897	229.49
100519806	CHD6	-	17	84181	CHD6	chromodomain helicase DNA binding protein 6	0.0891897	0.755157	0.884604		288.999	420.695	276.211	542.551	408.814	310.073	462.362	416.982
100157083	CHD7	-	4	55636	CHD7	chromodomain helicase DNA binding protein 7	-0.0393403	0.903	0.956703		80.9564	138.328	147.335	462.386	162.911	107.644	159.278	126.37
100156733	CHD8	CHD8_tv1	7	57680	CHD8	chromodomain helicase DNA binding protein 8	0.0395357	0.857748	0.938321		202.238	208.361	189.524	228.731	211.169	215.655	203.413	221.99
110260954	CHD9	-	6	80205	CHD9	chromodomain helicase DNA binding protein 9	-0.105068	0.652715	0.824048		286.25	336.506	325.652	351.851	279.408	317.053	327.676	284.613
100151982	CHDH	-	13	55349	CHDH	choline dehydrogenase	2.89168	1.14501e-17	1.56138e-15		11.9143	14.404	12.8547	42.1346	127.255	71.2727	124.589	128.244
100511709	CHEK1	-	9	1111	CHEK1	checkpoint kinase 1	0.57908	0.202197	0.440197		6.41541	6.70529	4.61451	3.00961	4.91806	12.8585	8.14305	5.62476
100192447	CHEK2	-	14	11200	CHEK2	checkpoint kinase 2	0.186664	0.570908	0.77701		11.9143	13.6589	7.25137	11.7648	15.6763	11.7563	14.8203	8.24964
100738028	CHERP	-	2	10523	CHERP	calcium homeostasis endoplasmic reticulum protein	-0.244528	0.262316	0.515439		70.875	60.0993	60.3182	64.5699	53.7913	56.9447	52.4412	52.8727
100154400	CHFR	-	14	55743	CHFR	checkpoint with forkhead and ring finger domains	0.0440359	0.87254	0.942183		39.7145	20.8609	31.3127	33.3793	40.574	28.2886	25.2434	35.2485
100526199	CHIC1	-	X	53344	CHIC1	cysteine rich hydrophobic domain 1	0.371552	0.111121	0.304164		77.2904	102.318	77.1282	94.1188	87.9104	112.052	112.211	142.494
100524031	CHIC2	-	8	26511	CHIC2	cysteine rich hydrophobic domain 2	0.821404	0.00454957	0.0295746		49.1848	68.2947	78.4466	137.621	161.374	130.789	94.6222	139.869
100511064	CHID1	-	2	66005	CHID1	chitinase domain containing 1	-0.266377	0.346875	0.605367		55.9057	31.7881	48.4523	63.4755	50.4102	30.1256	51.7898	32.6236
100524478	CHKA	-	2	1119	CHKA	choline kinase alpha	0.0286602	0.928082	0.968097		12.8308	14.404	11.5363	20.7937	20.9018	13.2259	12.7032	14.2494
100505461	CHKB	-	5	1120	CHKB	choline kinase beta	-0.129068	0.697904	0.849349		14.0528	9.93377	9.22901	11.4912	15.0616	6.98032	9.28307	9.74958
100511780	CHL1	-	13	10752	CHL1	cell adhesion molecule L1 like	-3.64866	6.03218e-17	7.54022e-15		130.447	87.9139	82.0723	185.228	21.2092	5.51078	12.7032	3.37485
100523763	CHM	-	X	1121	CHM	CHM, Rab escort protein 1	-1.05664	1.92948e-05	0.000306267		254.173	183.03	163.815	138.989	76.23	97.357	97.228	77.2467
100521677	CHML	-	10	1122	CHML	CHM like, Rab escort protein 2	0.471494	0.178959	0.406339		33.299	18.3775	17.1396	12.0384	30.4305	37.4733	17.7518	18.3742
100628127	CHMP1A	-	6	5119	CHMP1A	charged multivesicular body protein 1A	0.350043	0.29235	0.548854		32.0771	11.6722	22.7429	18.3313	32.5822	28.2886	16.7747	27.3738
100623785	CHMP1B	-	6	57132	CHMP1B	charged multivesicular body protein 1B	0.378421	0.143562	0.356381		142.056	192.467	185.569	271.412	253.588	202.797	288.59	271.488
100622139	CHMP2A	-	6	27243	CHMP2A	charged multivesicular body protein 2A	-0.111507	0.628854	0.810989		75.152	51.4073	60.3182	73.8723	52.2544	56.2099	67.913	64.4972
100516044	CHMP2B	-	13	25978	CHMP2B	charged multivesicular body protein 2B	0.158573	0.486144	0.716898		37.8815	44.702	46.8043	38.3042	41.4962	46.2905	51.7898	47.248
100522249	CHMP3	-	3	51652	CHMP3	charged multivesicular body protein 3	-0.19737	0.372767	0.626412		58.9607	75.9933	68.2288	71.6835	50.1028	57.3121	65.1444	67.1221
100520257	CHMP4A	-	7	29082	CHMP4A	charged multivesicular body protein 4A	-0.554166	0.0638581	0.211626		19.8572	16.1424	15.8212	21.3409	11.0656	15.0628	14.3318	8.99961
100516767	CHMP4B	-	17	128866	CHMP4B	charged multivesicular body protein 4B	-0.127835	0.573878	0.778579		112.117	108.278	106.793	90.0148	73.771	87.4376	111.397	108.745
100154336	CHMP4C	-	4	92421	CHMP4C	charged multivesicular body protein 4C	-0.0921636	0.757194	0.885802		80.9564	56.3741	33.2904	55.2674	61.4758	37.4733	41.3667	69.747
100513035	CHMP5	-	10	51510	CHMP5	charged multivesicular body protein 5	0.0403244	0.861154	0.939654		132.585	124.42	128.877	103.421	91.2916	127.115	147.063	137.244
100512857	CHMP6	-	12	79643	CHMP6	charged multivesicular body protein 6	-0.120364	0.74016	0.876274		13.4418	7.94702	11.2067	7.66083	13.5247	6.24555	6.84016	10.4995
110256869	CHMP7	-	14	91782	CHMP7	charged multivesicular body protein 7	-0.270472	0.264665	0.517091		25.6617	33.7748	34.6088	29.0017	25.2051	25.717	27.5235	23.249
100513051	CHN1	-	15	1123	CHN1	chimerin 1	-0.253693	0.390712	0.641463		45.8244	77.4834	63.9439	124.489	72.2341	55.8425	40.7152	71.9969
100134961	CHORDC1	Chp-1|Morgana	9	26973	CHORDC1	cysteine and histidine rich domain containing 1	-0.649685	0.00531953	0.0333861		72.097	59.6026	54.7149	74.1459	45.4921	34.9016	45.4382	39.7483
100621371	CHP1	-	1	11261	CHP1	calcineurin like EF-hand protein 1	-0.653247	0.0059583	0.036498		217.819	165.646	156.893	215.871	97.7465	109.113	125.891	148.119
102163757	CHP2	-	3	63928	CHP2	calcineurin like EF-hand protein 2	3.08595	2.8489e-08	8.78837e-07		1.52748	0.496688	1.31843	2.73601	20.9018	13.5932	5.21155	13.1244
100623047	CHPF	-	15	79586	CHPF	chondroitin polymerizing factor	0.322398	0.20421	0.442413		34.521	34.5198	38.2345	25.1713	51.0249	34.1668	43.4839	36.3734
100523738	CHPT1	-	5	56994	CHPT1	choline phosphotransferase 1	0.363636	0.127486	0.33168		62.3212	41.7218	61.9662	67.3059	87.9104	57.3121	77.5218	76.8717
100519089	CHRAC1	-	4	54108	CHRAC1	chromatin accessibility complex subunit 1	0.163089	0.602496	0.795874		14.6638	23.5927	16.1508	10.6704	17.2132	20.9409	19.3804	14.2494
100521058	CHRDL1	-	X	91851	CHRDL1	chordin like 1	-0.360038	0.586738	0.785897		35.743	6.45695	6.59215	76.0611	101.435	7.71509	10.4231	19.8741
397498	CHRM2	-	18	1129	CHRM2	cholinergic receptor muscarinic 2	1.04311	0.0604769	0.204429		0.610992	6.20861	6.92176	3.00961	5.53282	16.1649	6.51444	8.62463
100144478	CHRM3	-	14	1131	CHRM3	cholinergic receptor muscarinic 3	-1.38731	0.00287064	0.0205339		146.333	16.8874	25.3798	94.3924	23.0534	18.3693	25.0806	25.1239
100415931	CHRNA7	-	1	1139	CHRNA7	cholinergic receptor nicotinic alpha 7 subunit	-5.30814	4.83286e-19	8.16822e-17		21.6902	65.5629	17.4692	134.612	1.22952	0.367385	1.14003	1.49994
100739757	CHRNB1	-	12	1140	CHRNB1	cholinergic receptor nicotinic beta 1 subunit	0.585498	0.153429	0.370763		6.72091	6.70529	3.95529	10.1232	12.6025	12.1237	4.72297	12.3745
100520428	CHST10	-	3	9486	CHST10	carbohydrate sulfotransferase 10	-0.059237	0.885917	0.948446		11.3033	7.94702	12.5251	3.28321	5.53282	11.7563	9.44593	7.49968
100157186	CHST11	-	5	50515	CHST11	carbohydrate sulfotransferase 11	0.492723	0.169278	0.392453		13.4418	11.1755	7.58098	4.92482	13.5247	16.1649	13.5175	8.99961
100520059	CHST14	-	1	113189	CHST14	carbohydrate sulfotransferase 14	0.382749	0.319342	0.577995		8.55388	14.1556	22.4133	7.11363	14.7542	22.0431	15.9604	9.37459
100152393	CHST15	-	14	51363	CHST15	carbohydrate sulfotransferase 15	1.21257	0.000337724	0.00355187		13.7473	23.841	29.9943	8.75524	32.2748	50.6991	40.5524	51.3728
100626514	CHST2	-	13	9435	CHST2	carbohydrate sulfotransferase 2	-0.597729	0.168906	0.391969		27.4946	20.8609	14.8323	3.00961	9.22137	11.7563	10.0974	16.1243
100151968	CHST3	-	14	9469	CHST3	carbohydrate sulfotransferase 3	0.18429	0.640896	0.817343		11.9143	12.9139	17.1396	3.28321	8.91399	18.3693	14.4946	12.3745
100521649	CHST7	-	X	56548	CHST7	carbohydrate sulfotransferase 7	0.521898	0.279412	0.534078		6.72091	6.95364	8.24019	1.64161	11.6804	4.40862	11.8888	5.99974
100515146	CHST9	-	6	83539	CHST9	carbohydrate sulfotransferase 9	2.16472	2.67317e-06	5.26734e-05		11.6088	14.9007	11.2067	3.00961	64.2422	31.9625	71.3331	14.6244
100520288	CHSY1	-	1	22856	CHSY1	chondroitin sulfate synthase 1	-0.196842	0.485897	0.716751		44.2969	39.4867	44.8266	29.0017	24.5903	32.3299	51.7898	32.9986
110260923	CHTF8	-	6	54921	CHTF8	chromosome transmission fidelity factor 8	-0.109966	0.63238	0.813247		36.354	50.4139	42.1898	42.6818	38.7298	41.1471	37.6209	41.9982
100153064	CHTOP	-	4	26097	CHTOP	chromatin target of PRMT1	-0.28829	0.183357	0.413044		163.135	137.334	138.435	176.746	131.558	112.42	132.732	127.119
100135662	CHUK	IKK-alpha	14	1147	CHUK	conserved helix-loop-helix ubiquitous kinase	0.134514	0.569812	0.776216		32.3826	30.298	35.268	27.0865	34.4265	38.5754	32.0836	32.2486
100514910	CHURC1	-	7	91612	CHURC1	churchill domain containing 1	-0.0579059	0.802611	0.911245		71.486	72.0198	58.6702	54.173	52.5618	74.9465	65.4701	53.2477
100738991	CIAO1	-	3	9391	CIAO1	cytosolic iron-sulfur assembly component 1	0.0997981	0.668768	0.832904		81.5674	73.0132	58.6702	48.701	63.9348	81.1921	67.2616	68.622
100156836	CIAO2A	-	1	84191	CIAO2A	cytosolic iron-sulfur assembly component 2A	-0.187866	0.503641	0.729744		48.2683	32.7814	27.0278	32.8321	20.287	30.1256	33.8751	39.3733
100627721	CIAO2B	-	6	51647	CIAO2B	cytosolic iron-sulfur assembly component 2B	-0.337366	0.264836	0.517257		24.7452	20.1159	23.0725	14.2273	11.0656	16.8997	20.3576	16.1243
100519650	CIAO3	-	3	64428	CIAO3	cytosolic iron-sulfur assembly component 3	-0.426801	0.238675	0.485933		12.2198	7.20198	11.8659	15.8689	11.373	4.77601	7.98018	10.8745
100620929	CIAPIN1	-	6	57019	CIAPIN1	cytokine induced apoptosis inhibitor 1	-0.535435	0.0866238	0.260981		58.6552	28.3112	35.5976	25.4449	22.4387	14.328	28.1749	29.2487
100156195	CIART	-	4	148523	CIART	circadian associated repressor of transcription	0.622596	0.223008	0.466544		4.88793	9.93377	4.2849	1.91521	4.91806	11.3889	7.65446	5.62476
100157484	CIB1	-	7	10519	CIB1	calcium and integrin binding 1	0.85663	0.000156614	0.00184795		60.4882	37.9967	56.0333	50.069	90.0621	84.8659	96.2508	98.6207
100515732	CIC	-	6	23152	CIC	capicua transcriptional repressor	0.15471	0.504333	0.730124		54.0728	54.139	48.7819	64.5699	75.9226	55.1078	53.0927	62.9973
106509697	CIITA	-	3	4261	CIITA	class II major histocompatibility complex transactivator	1.53838	0.000216314	0.00242595		7.0264	10.1821	10.8771	4.65122	86.0661	24.9822	15.9604	18.7492
100155781	CINP	-	7	51550	CINP	cyclin dependent kinase 2 interacting protein	0.11648	0.636225	0.815421		22.3012	22.8477	27.0278	26.2657	25.8198	29.3908	26.3835	25.1239
110256431	CIP2A	KIAA1524	13	57650	CIP2A	cell proliferation regulating inhibitor of protein phosphatase 2A	0.154642	0.615223	0.802552		14.9693	29.553	17.1396	15.5953	25.8198	22.0431	18.4033	15.7493
100157174	CIPC	KIAA1737	7	85457	CIPC	CLOCK interacting pacemaker	-0.428293	0.0632061	0.21007		55.9057	60.3476	70.536	72.5043	46.4142	40.045	49.8354	56.2476
100511415	CIR1	-	15	9541	CIR1	corepressor interacting with RBPJ, 1	0.363169	0.135652	0.343489		30.5496	33.2781	27.687	30.0961	32.5822	40.7797	48.044	34.4985
100522851	CIRBP	CIRP	2	1153	CIRBP	cold inducible RNA binding protein	-0.247482	0.329468	0.589124		240.731	203.891	233.033	343.096	272.03	193.979	199.342	191.242
110256737	CISD1	-	14	55847	CISD1	CDGSH iron sulfur domain 1	-0.471063	0.130909	0.336312		70.5695	51.4073	32.3016	35.0209	20.287	29.7582	41.5295	40.1233
100524158	CISD2	-	8	493856	CISD2	CDGSH iron sulfur domain 2	-1.53884	7.22789e-07	1.63342e-05		69.9585	122.93	129.865	87.2788	26.742	26.4517	66.1215	38.2483
100153706	CIT	-	14	11113	CIT	citron rho-interacting serine/threonine kinase	2.27943	3.12567e-08	9.56837e-07		5.80442	34.2715	66.9104	41.861	209.633	226.309	155.206	148.119
100156022	CITED2	-	1	10370	CITED2	Cbp/p300 interacting transactivator with Glu/Asp rich carboxy-terminal domain 2	1.07205	4.54777e-06	8.52707e-05		38.4925	34.7682	34.6088	35.2945	65.7791	82.2942	90.0621	62.2473
100157558	CIZ1	-	1	25792	CIZ1	CDKN1A interacting zinc finger protein 1	0.112436	0.665891	0.83127		33.91	25.0828	28.0167	44.0498	42.1109	33.7994	33.0608	32.6236
100515274	CKAP2	-	11	26586	CKAP2	cytoskeleton associated protein 2	-0.510034	0.483828	0.715315		3.05496	10.9271	9.88823	0.547202	2.15165	6.61293	7.00302	1.12495
100516489	CKAP2L	-	3	150468	CKAP2L	cytoskeleton associated protein 2 like	-1.98394	8.17015e-09	2.83838e-07		22.3012	31.5397	19.4469	16.1425	6.14758	4.77601	7.00302	4.12482
100523493	CKAP4	-	5	10970	CKAP4	cytoskeleton associated protein 4	-0.450908	0.201581	0.439285		23.8287	22.351	31.6423	9.57604	11.373	19.104	21.9862	12.7494
100519182	CKAP5	-	2	9793	CKAP5	cytoskeleton associated protein 5	0.527343	0.0172563	0.0810469		122.198	140.811	104.486	111.082	151.23	196.551	179.961	162.368
100627332	CKB	B-CK	Un	1152	CKB	creatine kinase B	-1.29026	0.00295325	0.0209947		13.1363	37.2516	38.2345	65.6643	14.1394	4.77601	19.2176	21.3741
100519994	CKMT1A	CKMT1|CKMT1B|Mia-CK|U-MtCK	1	548596	CKMT1A	creatine kinase, mitochondrial 1A	3.26008	1.63253e-13	1.3796e-11		2.13847	2.98013	2.30725	0.273601	16.2911	17.6345	16.2861	30.7487
100155110	CKS1B	-	4	1163	CKS1B	CDC28 protein kinase regulatory subunit 1B	0.0785586	0.819582	0.920878		14.6638	51.9039	63.9439	37.757	35.9634	34.5342	61.7243	55.4976
100520933	CKS2	-	14	1164	CKS2	CDC28 protein kinase regulatory subunit 2	2.14511	2.58649e-11	1.40443e-09		20.7737	67.3013	40.8714	35.8417	152.46	171.569	127.846	229.115
100622496	CLASP1	-	15	23332	CLASP1	cytoplasmic linker associated protein 1	0.439421	0.0630215	0.209722		136.862	123.675	102.178	148.292	208.403	188.469	129.474	167.618
100512630	CLASP2	-	13	23122	CLASP2	cytoplasmic linker associated protein 2	-0.30113	0.217376	0.459487		111.506	150.248	107.782	93.298	70.6972	120.502	94.4593	90.3711
100622514	CLASRP	-	6	11129	CLASRP	CLK4 associating serine/arginine rich protein	0.0891282	0.814406	0.917727		5.80442	8.4437	6.59215	9.30244	7.06972	10.6542	5.04869	10.1246
100155876	CLCC1	-	4	23155	CLCC1	chloride channel CLIC like 1	0.276935	0.214904	0.456029		50.4068	73.0132	65.2623	72.7779	76.23	83.3964	69.2159	88.8711
397147	CLCN2	CLC-2	13	1181	CLCN2	chloride voltage-gated channel 2	-0.318538	0.471401	0.707278		14.6638	5.71192	13.5139	6.84003	14.7542	9.55201	4.39724	5.99974
100156049	CLCN3	-	14	1182	CLCN3	chloride voltage-gated channel 3	0.0918295	0.764624	0.888467		525.147	231.457	184.251	371.55	350.105	281.417	298.85	357.36
100151985	CLCN4	-	X	1183	CLCN4	chloride voltage-gated channel 4	-1.83972	0.00105713	0.00913944		1.22198	27.5662	37.5753	20.7937	3.68855	4.77601	9.28307	7.87466
397263	CLCN5	CLC-5	X	1184	CLCN5	chloride voltage-gated channel 5	0.451286	0.113419	0.308115		36.354	18.1291	20.4357	24.8977	38.4224	26.4517	27.8492	39.7483
100511997	CLCN6	-	6	1185	CLCN6	chloride voltage-gated channel 6	-0.266177	0.428111	0.670495		17.1078	20.1159	19.7765	34.2001	22.1313	16.8997	10.2602	25.1239
100626534	CLCN7	-	3	1186	CLCN7	chloride voltage-gated channel 7	0.190665	0.594148	0.790353		15.5803	6.95364	10.8771	17.7841	21.5165	10.6542	12.3774	13.8744
100625166	CLDN1	claudin1	13	9076	CLDN1	claudin 1	3.77864	1.90418e-13	1.58682e-11		0.610992	1.98675	2.63686	7.93443	59.3242	24.6148	19.3804	36.3734
100294674	CLDN12	-	9	9069	CLDN12	claudin 12	0.392821	0.10232	0.289311		45.2134	41.9702	47.1339	58.277	62.3979	50.6991	59.1185	80.9965
100294683	CLDN22	-	15	53842	CLDN22	claudin 22	1.71402	0.0975036	0.280901		9.77587	0.745033	0	1.0944	7.68448	6.98032	0.325722	0.374984
431781	CLDN3	-	3	1365	CLDN3	claudin 3	0.591172	0.0247051	0.106068		75.4575	72.0198	101.849	129.14	149.694	147.321	98.6937	171.368
733578	CLDN4	-	3	1364	CLDN4	claudin 4	0.626039	0.0305988	0.124893		224.234	245.861	438.378	402.194	527.77	560.997	404.058	530.227
100127486	CLDN7	-	12	1366	CLDN7	claudin 7	-0.120833	0.635131	0.814724		98.3697	82.6986	145.687	153.764	136.784	101.766	97.5537	105.745
100302021	CLDN8	-	13	9073	CLDN8	claudin 8	-0.922806	0.0044923	0.0292976		632.682	627.566	709.975	680.172	202.87	254.23	561.382	443.981
100154619	CLDND1	-	13	56650	CLDND1	claudin domain containing 1	0.0102317	0.968412	0.986414		76.985	122.434	86.0276	51.437	73.1562	88.5398	82.5705	84.3713
100157365	CLEC14A	-	7	161198	CLEC14A	C-type lectin domain containing 14A	0.722623	0.0513632	0.181389		25.0507	42.4669	38.8937	11.4912	25.2051	72.7422	54.3955	48.3729
100519828	CLEC16A	-	3	23274	CLEC16A	C-type lectin domain containing 16A	-0.559591	0.0338768	0.134788		109.062	56.3741	68.5584	89.4676	52.2544	41.1471	53.5812	72.3719
100519486	CLEC1A	-	5	51267	CLEC1A	C-type lectin domain family 1 member A	0.581351	0.314936	0.573132		9.47037	20.3642	20.7653	1.0944	6.14758	34.5342	24.592	15.3743
100520839	CLEC2B	-	5	9976	CLEC2B	C-type lectin domain family 2, member B	0.743151	0.078722	0.244162		3.36045	8.19536	4.61451	4.10402	7.3771	11.3889	8.30591	6.74971
100521013	CLEC2D	-	5	29121	CLEC2D	C-type lectin domain family 2 member D	1.16395	2.29811e-05	0.000356296		27.8001	32.0364	32.3016	15.5953	47.9511	58.0468	71.0074	68.247
100620511	CLEC3B	-	13	7123	CLEC3B	C-type lectin domain family 3 member B	0.800915	0.0256691	0.109172		46.4354	62.8311	88.6645	17.2369	57.1725	123.074	109.605	90.7461
100624991	CLGN	-	8	1047	CLGN	calmegin	-1.1121	0.01458	0.0718227		67.2091	595.033	710.634	713.552	214.858	197.653	430.604	217.866
100628091	CLHC1	-	3	130162	CLHC1	clathrin heavy chain linker domain containing 1	0.15003	0.776369	0.894778		3.05496	4.4702	7.25137	9.30244	21.8239	5.51078	4.23438	5.99974
110255330	CLIC1	-	7	1192	CLIC1	chloride intracellular channel 1	-1.01417	0.00054883	0.00534575		85.8443	162.914	211.938	162.793	54.7135	64.6598	90.8764	104.62
100516055	CLIC2	-	X	1193	CLIC2	chloride intracellular channel 2	1.15583	0.00235755	0.0175827		10.6924	8.69205	19.7765	3.83042	16.9058	24.2474	22.3119	22.499
110258086	CLIC3	-	Un	9022	CLIC3	chloride intracellular channel 3	-2.0428	5.3442e-06	9.74625e-05		10.9979	20.3642	28.6759	19.4257	3.07379	0.73477	6.84016	7.12469
100622787	CLIC4	-	6	25932	CLIC4	chloride intracellular channel 4	0.368039	0.266404	0.519137		137.168	251.573	298.295	103.968	184.12	342.403	208.136	269.613
100154589	CLIC5	-	7	53405	CLIC5	chloride intracellular channel 5	0.865375	0.0129653	0.0660989		13.7473	15.894	29.6647	15.5953	24.5903	39.3102	46.9039	18.3742
100522525	CLINT1	-	16	9685	CLINT1	clathrin interactor 1	0.897146	0.0132068	0.0670962		208.043	814.321	850.058	936.263	1184.64	1406.35	1385.46	1621.05
100153677	CLIP1	-	14	6249	CLIP1	CAP-Gly domain containing linker protein 1	1.08896	4.20628e-06	7.96141e-05		52.8508	58.8576	46.4747	67.5795	114.96	119.4	95.5994	151.868
100512954	CLIP2	-	3	7461	CLIP2	CAP-Gly domain containing linker protein 2	2.91101	7.50613e-11	3.69154e-09		5.49893	5.21523	5.60333	3.83042	75.0005	48.1274	28.1749	10.1246
100524809	CLIP3	CLIPR-59	6	25999	CLIP3	CAP-Gly domain containing linker protein 3	0.755488	0.00699322	0.0413964		29.9386	15.6457	16.4804	20.2465	34.7338	38.5754	33.3865	27.7488
100518607	CLIP4	-	3	79745	CLIP4	CAP-Gly domain containing linker protein family member 4	0.607099	0.020962	0.0936499		221.179	168.129	187.217	288.923	331.662	261.211	307.97	417.732
100141471	CLK1	-	15	1195	CLK1	CDC like kinase 1	0.565132	0.0269904	0.113286		145.111	142.301	161.837	248.977	271.416	247.985	203.088	274.113
100155149	CLK2	-	4	1196	CLK2	CDC like kinase 2	0.177027	0.437401	0.678649		32.6881	34.5198	32.6312	36.6625	38.115	37.8407	39.7381	38.6233
100155768	CLK3	-	7	1198	CLK3	CDC like kinase 3	0.109609	0.683396	0.842139		32.6881	30.5463	31.6423	43.7762	53.484	33.0647	28.9892	37.4984
100521252	CLK4	-	2	57396	CLK4	CDC like kinase 4	0.447119	0.046318	0.168664		98.9807	103.56	86.0276	109.714	148.157	153.567	107	135.369
100511700	CLMN	-	7	79789	CLMN	calmin	-0.825121	0.0747269	0.23499		4.58244	14.6523	11.2067	20.5201	11.6804	2.20431	7.4916	7.12469
100512427	CLMP	-	9	79827	CLMP	CXADR like membrane protein	-0.215055	0.579406	0.781222		22.3012	23.3444	32.9608	9.84964	7.99186	24.2474	26.2206	16.8743
100127354	CLN3	-	3	1201	CLN3	CLN3, battenin	0.298764	0.390302	0.641463		80.0399	16.8874	23.0725	20.2465	39.9593	27.5539	22.8005	25.1239
100152208	CLN5	-	11	1203	CLN5	CLN5, intracellular trafficking protein	0.322362	0.144935	0.358515		63.2376	91.1423	82.7315	76.8819	90.6768	90.3767	111.885	99.3707
100156072	CLN6	-	1	54982	CLN6	CLN6, transmembrane ER protein	0.467712	0.159756	0.379694		10.0814	16.8874	22.4133	10.3968	18.7501	16.5323	27.1978	17.6242
100624678	CLN8	-	15	2055	CLN8	CLN8, transmembrane ER and ERGIC protein	-0.468274	0.139564	0.350076		24.7452	15.3973	17.4692	22.7089	15.0616	10.2868	12.2146	21.7491
100623383	CLNS1A	-	9	1207	CLNS1A	chloride nucleotide-sensitive channel 1A	0.030345	0.884688	0.947736		73.319	73.5099	87.346	68.9475	75.6152	72.7422	80.9419	79.8715
100628097	CLOCK	-	8	9575	CLOCK	clock circadian regulator	-0.0333785	0.882467	0.947736		223.928	221.523	226.111	251.439	196.415	250.189	226.702	228.74
100520541	CLP1	-	2	10978	CLP1	cleavage and polyadenylation factor I subunit 1	-0.314425	0.325065	0.584913		10.3869	12.6656	15.8212	11.2176	7.68448	8.08247	12.7032	11.2495
100524385	CLPB	-	9	81570	CLPB	ClpB homolog, mitochondrial AAA ATPase chaperonin	-0.330594	0.349024	0.607526		11.6088	19.1225	6.59215	16.4161	12.9099	11.7563	10.586	8.24964
100737271	CLPP	-	2	8192	CLPP	caseinolytic mitochondrial matrix peptidase proteolytic subunit	-0.330223	0.277723	0.532461		11.9143	9.43708	11.5363	10.6704	8.60661	8.08247	8.79449	8.99961
100511021	CLPTM1	-	6	1209	CLPTM1	CLPTM1, transmembrane protein	-0.374806	0.0694854	0.223366		85.8443	80.7119	86.0276	87.826	68.5455	58.4142	70.1931	64.8722
100520811	CLPTM1L	-	16	81037	CLPTM1L	CLPTM1 like	0.0352286	0.878743	0.945138		50.7123	39.4867	54.7149	44.0498	48.2585	47.7601	54.3955	42.3732
100151784	CLPX	-	1	10845	CLPX	caseinolytic mitochondrial matrix peptidase chaperone subunit	-0.0232466	0.916451	0.96175		112.117	144.785	133.491	153.217	111.886	132.626	140.223	150.368
100525928	CLSPN	-	6	63967	CLSPN	claspin	0.43831	0.354525	0.612053		3.36045	6.45695	6.59215	2.18881	5.53282	6.98032	7.00302	5.62476
100520617	CLSTN1	-	6	22883	CLSTN1	calsyntenin 1	0.239839	0.33809	0.596103		305.801	212.583	312.468	318.472	378.691	290.234	305.038	383.233
100187581	CLTA	LCA	1	1211	CLTA	clathrin light chain A	0.116081	0.605846	0.797604		137.779	164.652	177.329	196.446	184.12	200.96	174.424	173.617
100525860	CLTB	-	2	1212	CLTB	clathrin light chain B	0.300273	0.389983	0.641332		14.3583	9.43708	10.5474	6.56643	7.68448	16.1649	12.0517	14.6244
100271929	CLTC	-	12	1213	CLTC	clathrin heavy chain	0.485569	0.0709606	0.226832		914.96	904.47	784.796	691.39	1047.86	1253.15	1059.41	1254.32
102167302	CLTRN	-	X	57393	CLTRN	collectrin, amino acid transport regulator	2.53173	4.91383e-09	1.76545e-07		3.05496	13.4106	14.1731	41.3138	77.7669	52.1687	90.0621	100.121
397025	CLU	-	14	1191	CLU	clusterin	3.1839	1.28504e-14	1.2537e-12		33.6045	84.6854	105.145	125.583	925.518	711.625	438.259	1207.45
100514829	CLUAP1	-	3	23059	CLUAP1	clusterin associated protein 1	0.0847179	0.756511	0.885384		25.9671	18.3775	15.8212	21.6145	23.0534	18.0019	21.6605	23.999
100513375	CLUH	-	12	23277	CLUH	clustered mitochondria homolog	1.47862	4.31094e-09	1.58199e-07		51.3233	59.1059	50.7596	62.6547	161.989	142.178	115.143	232.115
100154139	CLYBL	-	11	171425	CLYBL	citrate lyase beta like	-0.365881	0.283132	0.538185		7.0264	17.3841	20.1061	21.0673	13.5247	15.7976	11.4003	12.3745
100520022	CMAS	-	5	55907	CMAS	cytidine monophosphate N-acetylneuraminic acid synthetase	0.464574	0.0802792	0.247596		19.5517	28.3112	35.268	20.5201	30.1231	39.6776	38.2723	34.4985
100625451	CMBL	-	16	134147	CMBL	carboxymethylenebutenolidase homolog	-0.503631	0.126787	0.330533		14.6638	24.3377	16.81	16.1425	7.99186	10.2868	14.8203	17.6242
102164646	CMC1	-	13	152100	CMC1	C-X9-C motif containing 1	0.951497	0.00387057	0.0262017		5.80442	13.9073	12.1955	11.4912	16.9058	27.5539	17.9147	22.874
110261262	CMC2	-	6	56942	CMC2	C-X9-C motif containing 2	-0.236771	0.528807	0.748045		10.3869	7.20198	8.24019	9.57604	5.53282	12.4911	8.14305	4.87479
100518307	CMIP	-	6	80790	CMIP	c-Maf inducing protein	0.449046	0.0725024	0.230434		58.3497	74.2549	82.0723	68.1267	109.12	76.7835	72.4731	130.869
780421	CMKLR1	CMLKR1|GPCR	14	1240	CMKLR1	chemerin chemokine-like receptor 1	-0.5561	0.196256	0.430859		11.6088	21.8543	21.4245	4.65122	5.53282	9.55201	11.5631	15.3743
100521561	CMPK1	CK|CMPK|UCK|UMP/CMPK	6	51727	CMPK1	cytidine/uridine monophosphate kinase 1	0.0706802	0.736308	0.873265		115.783	120.447	121.955	114.639	117.111	120.87	139.898	118.12
100623872	CMPK2	-	3	129607	CMPK2	cytidine/uridine monophosphate kinase 2	-0.0319241	0.93667	0.973335		76.6795	12.4172	29.3351	15.8689	22.7461	13.9606	30.455	22.124
110260936	CMTM3	-	6	123920	CMTM3	CKLF like MARVEL transmembrane domain containing 3	0.577871	0.0226249	0.0990872		24.4397	35.0165	41.8602	33.9265	46.4142	40.4124	60.4214	53.9977
110260935	CMTM4	-	6	146223	CMTM4	CKLF like MARVEL transmembrane domain containing 4	1.18707	4.71567e-05	0.00067127		518.732	406.291	330.267	576.478	1115.17	1112.07	804.533	1139.95
100511532	CMTM6	-	13	54918	CMTM6	CKLF like MARVEL transmembrane domain containing 6	-0.547895	0.0187735	0.0862488		343.377	269.205	335.211	304.518	220.698	208.307	240.871	185.992
100511961	CMTM7	-	13	112616	CMTM7	CKLF like MARVEL transmembrane domain containing 7	-1.75253	5.24403e-06	9.57813e-05		21.6902	14.1556	38.5641	44.3234	9.83613	5.14339	8.30591	12.3745
100624671	CMTM8	-	13	152189	CMTM8	CKLF like MARVEL transmembrane domain containing 8	0.021632	0.957225	0.982105		7.6374	7.45033	4.94412	8.20803	10.4509	8.44986	5.21155	4.87479
100154061	CMTR1	FTSJD2	7	23070	CMTR1	cap methyltransferase 1	0.738425	0.00941051	0.0517772		65.6816	32.7814	35.5976	27.6337	67.9308	52.5361	47.8811	74.9968
100625187	CMTR2	-	6	55783	CMTR2	cap methyltransferase 2	-0.800708	0.000796646	0.00725873		79.4289	81.2086	82.7315	59.3714	33.1969	44.4536	47.5554	48.3729
100312965	CNBP	-	13	7555	CNBP	CCHC-type zinc finger nucleic acid binding protein	-0.366729	0.193416	0.426889		258.144	455.96	466.724	496.586	241.907	337.259	399.498	326.986
100516053	CNDP1	CN1|CPGL2	1	84735	CNDP1	carnosine dipeptidase 1	-0.000971109	0.996916	0.99908		87.6773	54.139	70.2064	64.2963	90.3694	73.8444	49.3469	62.9973
100158127	CNDP2	-	1	55748	CNDP2	carnosine dipeptidase 2	0.596968	0.0238974	0.103527		104.48	70.5298	61.6366	87.2788	171.21	103.97	89.7364	131.994
110260965	CNEP1R1	-	6	255919	CNEP1R1	CTD nuclear envelope phosphatase 1 regulatory subunit 1	-0.249632	0.327239	0.587136		31.4661	44.4536	54.7149	45.4178	39.0371	40.4124	40.0638	28.1238
100154949	CNIH1	CNIH	1	10175	CNIH1	cornichon family AMPA receptor auxiliary protein 1	-0.669305	0.0180256	0.0838399		140.834	156.954	142.391	79.8915	47.6438	94.0506	103.091	79.4966
100521359	CNIH2	-	2	254263	CNIH2	cornichon family AMPA receptor auxiliary protein 2	-0.0881068	0.867242	0.940525		8.24839	2.98013	7.91058	2.46241	5.53282	3.30647	6.51444	4.49981
100523134	CNIH4	-	10	29097	CNIH4	cornichon family AMPA receptor auxiliary protein 4	-0.659987	0.0412345	0.155847		16.1913	15.894	14.1731	10.3968	6.76234	6.98032	10.2602	11.6245
100624309	CNKSR1	-	6	10256	CNKSR1	connector enhancer of kinase suppressor of Ras 1	0.1134	0.6603	0.827999		21.0792	21.3576	18.7876	24.0769	21.5165	25.717	19.869	25.8739
100523478	CNKSR2	-	X	22866	CNKSR2	connector enhancer of kinase suppressor of Ras 2	0.625253	0.502754	0.729089		17.4133	0.745033	0	3.83042	7.3771	0.367385	5.70013	2.2499
100513248	CNKSR3	-	1	154043	CNKSR3	CNKSR family member 3	-0.184686	0.476429	0.710757		27.4946	28.5596	32.3016	37.4834	26.742	18.7366	30.7807	34.1235
397565	CNN2	Calponin-2	2	1265	CNN2	calponin 2	-1.85219	9.75841e-07	2.12911e-05		25.3562	71.0264	74.4913	42.1346	9.22137	15.0628	26.0577	13.1244
100049656	CNN3	-	4	1266	CNN3	calponin 3	-0.380645	0.304776	0.561971		273.419	279.636	341.474	74.1459	109.734	249.454	270.512	159.743
100154357	CNNM1	-	14	26507	CNNM1	cyclin and CBS domain divalent metal cation transport mediator 1	-1.49194	6.8617e-06	0.000122201		61.7102	78.9735	137.446	116.007	42.1109	14.328	45.7639	31.4986
100155831	CNNM2	-	14	54805	CNNM2	cyclin and CBS domain divalent metal cation transport mediator 2	0.964748	0.000774679	0.00712349		41.5474	55.3808	36.2568	96.5812	130.021	84.4986	83.2219	97.8708
100512161	CNNM3	-	3	26505	CNNM3	cyclin and CBS domain divalent metal cation transport mediator 3	0.427285	0.073006	0.231154		51.9343	51.1589	58.6702	80.1651	96.517	69.8032	89.4106	68.247
100739697	CNNM4	-	3	26504	CNNM4	cyclin and CBS domain divalent metal cation transport mediator 4	0.691212	0.0631464	0.210021		52.2398	57.8642	136.787	188.511	176.743	86.3355	197.876	169.118
100511993	CNOT1	-	6	23019	CNOT1	CCR4-NOT transcription complex subunit 1	0.151832	0.563478	0.772151		760.074	604.967	518.802	630.651	698.673	689.214	652.584	753.342
100623377	CNOT10	-	13	25904	CNOT10	CCR4-NOT transcription complex subunit 10	-0.345972	0.13827	0.347703		68.1256	57.1192	49.7708	46.2386	39.0371	46.6579	40.3895	48.3729
100519595	CNOT11	-	3	55571	CNOT11	CCR4-NOT transcription complex subunit 11	0.0257878	0.905776	0.957848		49.1848	48.6755	51.0892	50.6162	45.7995	49.597	52.9298	54.7476
100153354	CNOT2	-	5	4848	CNOT2	CCR4-NOT transcription complex subunit 2	-1.79853	5.63626e-11	2.84181e-09		292.36	366.804	318.401	218.607	61.7832	70.5379	112.537	98.2457
100520963	CNOT3	-	6	4849	CNOT3	CCR4-NOT transcription complex subunit 3	0.0840108	0.751594	0.882671		38.4925	25.8278	30.6535	46.2386	45.7995	30.1256	36.4808	37.1234
100622832	CNOT4	-	18	4850	CNOT4	CCR4-NOT transcription complex subunit 4	0.140803	0.53502	0.753256		78.5124	69.5364	56.6925	71.4099	89.7547	76.7835	58.9556	79.8715
100516183	CNOT6	-	2	57472	CNOT6	CCR4-NOT transcription complex subunit 6	0.014178	0.948002	0.978764		124.948	127.897	124.921	120.111	108.505	145.484	138.269	110.245
100512848	CNOT6L	-	8	246175	CNOT6L	CCR4-NOT transcription complex subunit 6 like	0.213502	0.455776	0.693547		233.399	446.026	322.356	472.783	381.765	363.344	534.347	430.106
100154442	CNOT7	-	17	29883	CNOT7	CCR4-NOT transcription complex subunit 7	-0.455293	0.039418	0.150882		95.9257	104.801	88.6645	85.3635	52.8692	74.5792	74.916	70.8719
100525087	CNOT8	-	16	9337	CNOT8	CCR4-NOT transcription complex subunit 8	-0.16633	0.511673	0.734996		84.9278	71.5231	76.469	47.333	45.4921	77.1509	69.053	57.7475
100153939	CNOT9	-	15	9125	CNOT9	CCR4-NOT transcription complex subunit 9	-0.610428	0.0152015	0.0741237		46.4354	39.9834	48.1227	30.6433	28.8936	22.7779	28.6635	27.3738
100511587	CNP	-	12	1267	CNP	2',3'-cyclic nucleotide 3' phosphodiesterase	0.22541	0.502635	0.729073		33.6045	22.351	29.9943	54.7202	35.0412	27.1865	38.2723	80.6215
100157604	CNPPD1	-	15	27013	CNPPD1	cyclin Pas1/PHO80 domain containing 1	1.13004	5.63587e-05	0.000780051		32.9936	19.8675	27.3574	44.3234	72.2341	64.6598	50.324	80.2465
100151912	CNPY2	-	5	10330	CNPY2	canopy FGF signaling regulator 2	-0.300202	0.208716	0.447728		51.6288	46.4404	58.3406	52.5314	45.1847	41.8819	50.4869	31.1237
100126290	CNPY3	TNRC5	7	10695	CNPY3	canopy FGF signaling regulator 3	0.177125	0.477641	0.711053		31.7716	25.5795	19.4469	29.0017	31.66	27.9213	30.7807	29.2487
110259876	CNPY4	-	3	245812	CNPY4	canopy FGF signaling regulator 4	0.359177	0.37931	0.63169		5.80442	6.95364	9.55862	4.92482	4.91806	6.24555	13.0289	10.1246
100737807	CNRIP1	-	3	25927	CNRIP1	cannabinoid receptor interacting protein 1	1.10828	0.0108569	0.0577241		4.58244	5.71192	6.59215	1.0944	9.52875	10.2868	11.8888	8.62463
100516823	CNST	-	10	163882	CNST	consortin, connexin sorting protein	0.168368	0.48267	0.714847		41.2419	46.4404	45.1563	33.9265	55.6356	51.4339	41.2038	39.3733
100154767	CNTLN	-	1	54875	CNTLN	centlein	0.421109	0.15925	0.379016		12.8308	14.404	22.4133	13.4065	20.287	21.6757	16.2861	25.8739
100511594	CNTN3	-	13	5067	CNTN3	contactin 3	1.53666	1.78421e-05	0.000287005		23.8287	61.8377	67.8992	147.745	174.899	143.28	236.8	197.991
100153462	CNTN4	-	13	152330	CNTN4	contactin 4	0.729409	0.0614025	0.20651		43.0749	20.8609	22.4133	6.56643	33.5043	55.4751	28.0121	29.2487
100737634	CNTNAP2	-	9	26047	CNTNAP2	contactin associated protein like 2	0.136772	0.772959	0.89325		255.7	123.924	168.43	25.9921	53.1766	236.963	168.561	173.242
100153004	CNTRL	CEP110	1	11064	CNTRL	centriolin	0.592476	0.0331495	0.132378		42.7694	48.9238	37.2457	85.0899	92.2137	58.0468	63.0272	81.7465
100626956	CNTROB	-	12	116840	CNTROB	centrobin, centriole duplication and spindle assembly protein	0.400341	0.197531	0.432865		14.6638	9.43708	8.89941	16.6897	18.1354	14.328	16.9375	16.1243
396688	COASY	PPAT/DPCK	12	80347	COASY	Coenzyme A synthase	-0.22725	0.51986	0.741518		42.1584	13.1622	20.7653	37.2098	33.1969	15.4302	25.2434	24.7489
100516568	COBL	-	9	23242	COBL	cordon-bleu WH2 repeat protein	0.880201	0.00109463	0.00940268		111.811	112.5	120.636	177.294	307.686	174.141	194.619	284.238
100737004	COBLL1	-	15	22837	COBLL1	cordon-bleu WH2 repeat protein like 1	1.19077	1.4382e-05	0.000239368		160.08	74.7516	71.5249	106.978	228.075	251.291	180.613	212.241
100624179	COCH	-	7	1690	COCH	cochlin	-3.69177	1.2522e-13	1.08887e-11		108.757	101.821	90.9717	16.4161	1.5369	7.3477	9.60879	6.37472
100517851	COG1	-	12	9382	COG1	component of oligomeric golgi complex 1	0.275373	0.262948	0.516002		103.869	63.5761	79.4354	94.3924	140.472	88.9072	96.4137	90.7461
100151825	COG2	-	14	22796	COG2	component of oligomeric golgi complex 2	0.108119	0.632382	0.813247		39.409	49.9172	39.5529	42.1346	49.488	42.984	46.2525	45.748
100622528	COG3	-	11	83548	COG3	component of oligomeric golgi complex 3	0.157924	0.48482	0.715983		79.4289	87.4172	73.8321	111.082	93.4432	109.113	84.362	106.495
100625346	COG4	-	6	25839	COG4	component of oligomeric golgi complex 4	-0.2554	0.263686	0.516312		54.3783	43.9569	43.5082	45.6914	40.574	38.5754	34.8522	43.4981
100623191	COG5	-	9	10466	COG5	component of oligomeric golgi complex 5	1.08101	3.70574e-05	0.000544962		84.3169	58.8576	39.2233	57.4562	114.652	117.931	104.882	158.993
100526131	COG6	-	11	57511	COG6	component of oligomeric golgi complex 6	-1.65944	2.89887e-10	1.28363e-08		288.999	176.076	145.687	177.567	56.8651	52.5361	76.2189	50.2478
100627695	COG7	-	3	91949	COG7	component of oligomeric golgi complex 7	0.000270554	0.999149	0.99962		38.4925	50.1655	42.1898	59.3714	39.6519	37.1059	54.8841	58.4975
100517220	COG8	-	6	84342	COG8	component of oligomeric golgi complex 8	0.238449	0.389752	0.641128		23.8287	15.894	16.1508	18.8785	17.2132	27.1865	23.1262	20.6241
100525713	COIL	-	12	8161	COIL	coilin	-0.209891	0.465023	0.70163		18.9407	22.351	23.0725	25.9921	25.8198	12.4911	21.0091	18.3742
397175	COL11A1	COLL11A1	4	1301	COL11A1	collagen type XI alpha 1 chain	0.0325453	0.958469	0.982374		7.94289	8.69205	2.30725	1.36801	7.99186	5.87816	5.37441	1.49994
100156689	COL12A1	-	1	1303	COL12A1	collagen type XII alpha 1 chain	0.669857	0.0615903	0.206968		194.601	82.947	131.184	47.333	131.866	281.05	168.072	135.744
100157199	COL13A1	-	14	1305	COL13A1	collagen type XIII alpha 1 chain	-0.381945	0.496424	0.725325		30.2441	39.2384	76.469	4.37762	5.53282	34.9016	33.2236	30.7487
100158059	COL14A1	-	4	7373	COL14A1	collagen type XIV alpha 1 chain	-1.17041	0.0245222	0.105634		962.617	617.88	800.287	126.951	148.771	385.02	690.53	149.619
100620394	COL15A1	-	1	1306	COL15A1	collagen type XV alpha 1 chain	-0.923846	0.0780799	0.242663		257.533	179.305	208.312	22.4353	20.287	121.604	134.36	83.9964
100737666	COL16A1	-	6	1307	COL16A1	collagen type XVI alpha 1 chain	0.0551167	0.859972	0.939261		101.73	34.2715	58.6702	47.333	51.3323	67.9662	67.5873	36.3734
414914	COL17A1	-	14	1308	COL17A1	collagen type XVII alpha 1 chain	-1.72485	0.00239453	0.0178253		1.83298	61.0927	26.039	13.9537	5.53282	5.14339	8.30591	4.87479
100624675	COL18A1	-	13	80781	COL18A1	collagen type XVIII alpha 1 chain	-0.390777	0.171118	0.395802		172.3	125.165	173.374	72.7779	131.558	113.522	108.465	71.9969
100738123	COL1A1	-	12	1277	COL1A1	collagen type I alpha 1 chain	0.401058	0.208427	0.447508		3388.56	2309.85	2783.21	1475.53	3582.2	3944.98	3370.73	2249.9
100626716	COL1A2	-	9	1278	COL1A2	collagen type I alpha 2 chain	0.10267	0.776599	0.894957		3790.59	2531.62	3541.63	996.455	2588.13	4108.1	3058.69	2457.27
100521775	COL23A1	-	2	91522	COL23A1	collagen type XXIII alpha 1 chain	-0.957503	1.26528e-05	0.000214151		111.506	93.3774	111.407	84.2691	59.6315	49.2296	48.8583	48.3729
102157845	COL24A1	-	4	255631	COL24A1	collagen type XXIV alpha 1 chain	-0.610754	0.409224	0.656509		25.3562	6.95364	13.1843	0.820803	0.307379	7.3477	7.81732	11.2495
102159686	COL27A1	-	1	85301	COL27A1	collagen type XXVII alpha 1 chain	-0.316936	0.518925	0.740936		12.2198	7.45033	9.55862	2.18881	2.76641	8.44986	7.32874	7.12469
100152001	COL3A1	-	15	1281	COL3A1	collagen type III alpha 1 chain	0.204928	0.578727	0.780849		7404.91	4695.2	7113.59	1890.86	4754.23	8296.66	6948.62	5468.01
100515336	COL4A1	-	11	1282	COL4A1	collagen type IV alpha 1 chain	0.71229	0.0321538	0.129599		594.189	895.529	832.589	323.397	865.579	1317.44	1249.14	1002.71
100153454	COL4A2	-	11	1284	COL4A2	collagen type IV alpha 2 chain	0.56137	0.0908647	0.269747		280.14	304.718	300.932	99.8644	271.108	485.316	471.157	297.362
100518474	COL4A3BP	-	2	10087	COL4A3BP	collagen type IV alpha 3 binding protein	0.113739	0.645386	0.820062		162.218	96.3576	99.2119	103.148	129.099	146.587	99.8337	107.62
100621403	COL4A4	-	15	1286	COL4A4	collagen type IV alpha 4 chain	0.41647	0.409632	0.656816		1.83298	9.93377	6.92176	3.55681	9.22137	8.08247	6.18871	4.87479
100737091	COL4A5	-	X	1287	COL4A5	collagen type IV alpha 5 chain	0.103534	0.781647	0.898703		120.365	79.7185	145.357	25.1713	59.0168	137.402	126.054	103.496
100620724	COL4A6	-	X	1288	COL4A6	collagen type IV alpha 6 chain	0.350943	0.394026	0.642751		50.7123	26.8212	34.6088	8.75524	21.5165	48.8622	58.1413	27.3738
397533	COL5A1	-	1	1289	COL5A1	collagen type V alpha 1 chain	0.260587	0.412672	0.659376		290.527	123.427	197.435	107.252	221.313	243.209	205.205	120.745
397532	COL5A2	-	15	1290	COL5A2	collagen type V alpha 2 chain	-0.166814	0.696811	0.848907		726.469	565.976	714.919	126.13	259.428	693.99	690.042	368.234
397531	COL5A3	-	2	50509	COL5A3	collagen type V alpha 3 chain	1.00602	0.00129168	0.0108427		18.9407	40.4801	53.3964	29.5489	55.6356	66.8641	61.0728	100.496
100101552	COL6A2	-	Un	1292	COL6A2	collagen type VI alpha 2 chain	0.610338	0.0610376	0.205571		191.851	101.324	155.575	64.2963	254.817	241.372	135.337	152.618
100101551	COL6A3	-	15	1293	COL6A3	collagen type VI alpha 3 chain	-0.467361	0.366893	0.622292		1126.67	1299.34	1615.74	166.076	262.809	959.242	1313.8	646.472
100523209	COL7A1	-	13	1294	COL7A1	collagen type VII alpha 1 chain	0.161773	0.714091	0.859286		106.313	37.5	38.5641	11.2176	30.1231	79.7226	45.7639	28.8737
100622782	COLEC10	-	4	10584	COLEC10	collectin subfamily member 10	1.35161	0.000940129	0.00832168		3.97145	5.21523	2.63686	5.19842	17.5206	9.18463	8.95735	9.37459
100736753	COLEC11	-	3	78989	COLEC11	collectin subfamily member 11	1.47831	0.0323297	0.130012		3.66595	2.73179	9.22901	0.273601	2.76641	11.3889	15.7975	5.24977
102166764	COLEC12	-	6	81035	COLEC12	collectin subfamily member 12	0.486002	0.352069	0.610084		6.41541	3.47682	9.88823	2.18881	7.3771	12.1237	4.23438	5.62476
100517457	COLGALT1	GLT25D1	2	79709	COLGALT1	collagen beta(1-O)galactosyltransferase 1	-0.153549	0.563114	0.771974		69.3476	43.2119	53.7261	38.5778	57.7873	47.0253	45.6011	32.9986
100624924	COLGALT2	-	9	23127	COLGALT2	collagen beta(1-O)galactosyltransferase 2	-0.389015	0.199157	0.435395		11.9143	18.6258	19.7765	23.8033	11.9878	15.7976	13.3546	15.7493
100521368	COMMD1	-	3	150684	COMMD1	copper metabolism domain containing 1	-0.515246	0.190973	0.423757		15.8858	14.1556	10.8771	9.02884	2.15165	8.44986	10.586	11.6245
100522728	COMMD10	-	2	51397	COMMD10	COMM domain containing 10	-0.145809	0.563928	0.772528		73.93	116.722	89.3237	147.197	101.128	77.1509	100.648	100.496
100522759	COMMD2	-	13	51122	COMMD2	COMM domain containing 2	-0.25591	0.310148	0.568209		41.2419	47.9304	41.5306	53.6258	27.6641	41.5145	49.3469	35.2485
102167371	COMMD3	-	10	23412	COMMD3	COMM domain containing 3	-0.272994	0.231569	0.476807		52.2398	38.7417	49.7708	50.6162	40.2667	38.9428	39.5752	39.3733
100152086	COMMD4	-	7	54939	COMMD4	COMM domain containing 4	0.180603	0.592569	0.789329		9.77587	5.96026	8.5698	9.57604	8.29923	8.08247	9.60879	12.3745
100522132	COMMD5	-	4	28991	COMMD5	COMM domain containing 5	-0.164117	0.729937	0.869106		6.10992	3.22847	4.2849	7.11363	4.30331	5.87816	4.56011	3.74984
100623421	COMMD6	-	11	170622	COMMD6	COMM domain containing 6	-0.280126	0.292404	0.548858		180.548	95.3642	62.2958	83.1747	71.6193	73.477	77.5218	75.3717
100514995	COMMD7	-	17	149951	COMMD7	COMM domain containing 7	-0.462437	0.0770047	0.240202		30.8551	23.096	25.7094	30.0961	24.2829	17.2671	17.589	20.6241
100518136	COMMD8	-	8	54951	COMMD8	COMM domain containing 8	-0.197953	0.516039	0.738253		37.8815	50.4139	43.5082	27.9073	16.2911	44.4536	36.1551	37.8734
100524189	COMMD9	-	2	29099	COMMD9	COMM domain containing 9	-0.286954	0.392937	0.642751		16.4968	8.4437	8.5698	11.7648	7.99186	11.3889	8.30591	9.37459
100155530	COMT	-	14	1312	COMT	catechol-O-methyltransferase	-0.40004	0.0805434	0.248017		51.3233	52.1523	57.0221	41.5874	39.3445	34.9016	39.2495	39.3733
100520856	COP1	-	9	64326	COP1	COP1, E3 ubiquitin ligase	0.1451	0.51364	0.737048		109.368	83.9403	81.7427	74.4195	90.6768	85.9681	102.277	107.245
100157296	COPA	-	4	1314	COPA	coatomer protein complex subunit alpha	-0.134573	0.576033	0.779559		294.498	293.543	261.379	220.796	186.272	261.578	267.092	259.864
100337660	COPB1	Beta-COP	2	1315	COPB1	coatomer protein complex subunit beta 1	-0.19256	0.406235	0.65405		208.654	219.785	195.457	155.132	138.013	178.182	183.544	181.867
100156939	COPB2	-	13	9276	COPB2	coatomer protein complex subunit beta 2	-0.255675	0.27065	0.524589		212.014	231.208	224.792	184.407	143.239	188.101	209.276	172.868
100525632	COPE	-	2	11316	COPE	coatomer protein complex subunit epsilon	-0.0641646	0.794492	0.906701		51.6288	38.4934	49.4412	34.2001	33.1969	41.1471	47.3925	43.8731
100516936	COPG1	COPG	13	22820	COPG1	coatomer protein complex subunit gamma 1	0.0412466	0.859643	0.939261		210.487	165.894	180.955	155.132	146.312	187.734	216.931	181.492
100515937	COPG2	-	18	26958	COPG2	coatomer protein complex subunit gamma 2	-0.229181	0.333263	0.592818		103.258	109.271	93.279	120.384	115.267	78.253	69.2159	101.621
100125956	COPS2	-	1	9318	COPS2	COP9 signalosome subunit 2	0.0427807	0.85657	0.937832		72.708	110.265	86.6868	77.9763	72.5415	113.889	87.4563	84.7463
100512312	COPS3	-	12	8533	COPS3	COP9 signalosome subunit 3	0.00840363	0.972052	0.988065		45.5189	34.0232	50.1004	43.229	37.1929	52.1687	40.0638	44.6231
100125960	COPS4	-	8	51138	COPS4	COP9 signalosome subunit 4	-0.348656	0.117511	0.314691		77.9014	63.5761	69.8768	71.4099	45.7995	59.5164	63.6786	52.4977
100125955	COPS5	JAB1	4	10987	COPS5	COP9 signalosome subunit 5	-0.240988	0.309651	0.56782		40.9364	35.2649	33.62	35.8417	28.2789	27.1865	32.4093	35.2485
100125954	COPS6	-	3	10980	COPS6	COP9 signalosome subunit 6	-0.0434956	0.883626	0.947736		28.1056	23.5927	21.0949	28.1809	12.6025	26.8191	31.4322	24.3739
100157341	COPS7A	-	5	50813	COPS7A	COP9 signalosome subunit 7A	0.114782	0.643366	0.818549		30.8551	31.5397	34.6088	42.9554	34.1191	31.5951	40.3895	45.373
[truncated: 10,001 more rows]

## Sheet: GE
Ssc_Gene ID	Ssc_Gene symbol	Alias	Chr.	Hsa_Gene ID	Hsa_Gene Symbol	Ssc Gene description	logFC	PValue	FDR	cpm	CG128	CG40	CG42	CG78	PG139	PG39	PG43
403166	A2M	-	5	2	A2M	alpha-2-macroglobulin	0.554702	0.302687	0.60577		48.1466	56.6006	3.77288	47.3573	101.238	56.2642	26.1276
100524987	A4GALT	-	5	53947	A4GALT	alpha 1,4-galactosyltransferase (P blood group)	1.37307	0.00534714	0.0521214		7.5473	64.8076	85.267	132.019	131.057	214.249	238.092
100154333	AAAS	-	5	8086	AAAS	aladin WD repeat nucleoporin	-0.914235	0.0773868	0.287226		6.76655	7.92408	6.0366	10.0535	2.64518	8.26479	2.94396
100156545	AACS	-	14	65985	AACS	acetoacetyl-CoA synthetase	-1.11707	0.000122896	0.00307074		31.7507	28.3003	46.2806	41.5369	19.2377	16.2117	15.4558
100517743	AAGAB	-	1	79719	AAGAB	alpha and gamma adaptin binding protein	0.779453	0.000820142	0.013428		108.004	124.238	111.174	111.911	224.6	161.163	200.189
110255208	AAK1	-	3	22848	AAK1	AP2 associated kinase 1	0.131487	0.601121	0.828414		47.1056	50.3745	42.0047	37.5684	42.0824	44.5027	59.2471
100737883	AAMDC	-	9	28971	AAMDC	adipogenesis associated Mth938 domain containing	-0.435196	0.391533	0.687289		5.98579	5.37705	4.52745	5.82046	3.84753	4.1324	4.04794
100621415	AAMP	-	15	14	AAMP	angio associated migratory cell protein	0.0638167	0.79857	0.924644		37.9968	36.5074	36.2196	33.5999	40.1586	40.3703	32.3835
100152525	AAR2	-	17	25980	AAR2	AAR2 splicing factor homolog	-0.33792	0.215692	0.510698		26.8059	22.6402	25.9071	27.5149	20.44	17.1653	23.5516
100522252	AARD	-	4	441376	AARD	alanine and arginine rich domain containing protein	-1.77189	0.00269303	0.0316397		25.5047	11.8861	26.4101	1.85196	6.97365	4.45027	3.67994
100525399	AARS	-	6	16	AARS	alanyl-tRNA synthetase	-0.0971486	0.704785	0.881368		65.0629	43.8654	53.8264	45.7699	57.232	41.6418	47.1033
100155115	AARS2	-	7	57505	AARS2	alanyl-tRNA synthetase 2, mitochondrial	0.152546	0.736286	0.895477		4.16403	5.09405	8.30033	10.8472	5.7713	11.7614	6.25591
110255998	AARSD1	-	12	80755	AARSD1	alanyl-tRNA synthetase domain containing 1	-0.67226	0.0204876	0.127211		20.8201	30.5643	33.4528	26.9857	16.352	16.5296	19.8717
100627475	AASDH	-	8	132949	AASDH	aminoadipate-semialdehyde dehydrogenase	0.243898	0.299635	0.602764		55.9541	50.3745	52.3172	60.8502	61.801	72.4759	60.7191
100525064	AASDHPPT	-	9	60496	AASDHPPT	aminoadipate-semialdehyde dehydrogenase-phosphopantetheinyl transferase	-0.234088	0.368536	0.66911		71.309	44.1484	50.0535	50.003	38.9563	48.953	49.3113
100513962	AASS	-	18	10157	AASS	aminoadipate-semialdehyde synthase	1.35111	2.67132e-06	0.000142586		18.4779	37.6394	29.1769	26.7212	66.3699	56.582	91.6306
100513881	AATF	-	12	26574	AATF	apoptosis antagonizing transcription factor	0.267092	0.574393	0.81321		4.94478	2.83003	6.28813	7.67242	7.69506	6.35753	5.51992
397500	ABAT	GABAT	3	18	ABAT	4-aminobutyrate aminotransferase	0.0479202	0.911615	0.968489		13.5331	8.20708	7.54575	6.61415	8.65695	5.08603	15.0878
100152112	ABCA1	-	1	19	ABCA1	ATP binding cassette subfamily A member 1	0.30257	0.379426	0.677856		363.051	599.966	707.54	729.674	519.898	864.942	835.715
110258083	ABCA2	-	Un	20	ABCA2	ATP binding cassette subfamily A member 2	-0.487482	0.0503391	0.220858		215.228	150.557	224.36	223.823	151.016	133.19	151.246
100518064	ABCA3	-	3	21	ABCA3	ATP binding cassette subfamily A member 3	-0.732195	0.0289099	0.157202		23.9432	17.5462	20.6251	15.3448	12.9854	7.62904	14.3518
100520049	ABCA5	-	12	23461	ABCA5	ATP binding cassette subfamily A member 5	0.989157	0.00535095	0.0521214		7.80755	8.20708	4.52745	10.0535	13.7068	16.8475	15.0878
100520861	ABCA6	-	12	23460	ABCA6	ATP binding cassette subfamily A member 6	1.72272	0.00680782	0.0619049		5.20504	3.67904	0.50305	1.5874	12.9854	7.31116	5.88791
100623892	ABCA7	-	2	10347	ABCA7	ATP binding cassette subfamily A member 7	-0.911888	0.00841432	0.0714887		18.7381	27.1683	28.4223	14.8157	11.3021	8.90055	15.4558
396910	ABCB1	MDR1|P-gp|Pgp1A	9	5243	ABCB1	ATP-binding cassette, sub-family B (MDR/TAP), member 1	1.31953	0.000518587	0.00955532		7.5473	5.09405	5.28203	7.40785	22.8447	11.1257	13.2478
100153026	ABCB10	-	14	23456	ABCB10	ATP binding cassette subfamily B member 10	1.06118	0.000121189	0.00304752		69.227	140.652	110.923	151.332	252.254	238.725	265.324
100155585	ABCB6	-	15	10058	ABCB6	ATP binding cassette subfamily B member 6 (Langereis blood group)	0.743394	0.184304	0.470746		4.42428	2.26402	4.52745	7.93699	16.352	5.72178	4.78393
100157043	ABCB7	-	X	22	ABCB7	ATP binding cassette subfamily B member 7	-0.80004	0.00127512	0.0183751		75.2128	67.9207	65.648	61.3794	43.2847	32.4234	40.4794
100626423	ABCB8	-	18	11194	ABCB8	ATP binding cassette subfamily B member 8	-1.40553	7.32742e-05	0.00205047		26.0252	16.4142	21.3796	17.9905	5.53083	7.62904	10.3038
733619	ABCC1	-	3	4363	ABCC1	ATP binding cassette subfamily C member 1	0.0832234	0.867336	0.953069		20.0394	4.81105	11.3186	14.2866	30.2993	11.1257	7.72788
100152696	ABCC10	-	7	89845	ABCC10	ATP binding cassette subfamily C member 10	-0.236718	0.455521	0.736076		21.0804	15.2822	16.0976	22.7527	20.921	13.6687	12.8798
100513231	ABCC3	-	12	8714	ABCC3	ATP binding cassette subfamily C member 3	0.069216	0.865175	0.951685		110.867	22.6402	36.9742	30.4251	54.3464	38.1452	19.5037
100513626	ABCC5	-	13	10057	ABCC5	ATP binding cassette subfamily C member 5	0.278693	0.574482	0.81321		48.9273	361.112	188.895	662.209	258.987	302.936	439.385
100127449	ABCC9	SUR2A|SUR2B	5	10060	ABCC9	ATP binding cassette subfamily C member 9	1.78678	0.00195691	0.0254078		2.34227	6.22606	0.50305	4.23306	18.2758	6.35753	9.19986
100519529	ABCD1	-	X	215	ABCD1	ATP binding cassette subfamily D member 1	0.253528	0.447218	0.731114		7.5473	11.0371	10.8156	10.5826	10.5807	12.0793	13.2478
100626343	ABCD3	-	4	5825	ABCD3	ATP binding cassette subfamily D member 3	-0.155973	0.516705	0.77695		80.6781	104.145	94.0704	76.1951	83.9243	82.0122	72.8629
100152503	ABCD4	-	7	5826	ABCD4	ATP binding cassette subfamily D member 4	-0.13237	0.655083	0.857146		32.7917	33.1113	28.4223	23.0173	34.8683	17.4832	27.5996
100524881	ABCE1	-	8	6059	ABCE1	ATP binding cassette subfamily E member 1	-0.388122	0.0986426	0.332901		92.3894	90.5609	77.9728	78.8407	63.4843	58.4893	72.8629
100144452	ABCF1	-	7	23	ABCF1	ATP binding cassette subfamily F member 1	-0.246908	0.312116	0.617417		55.1734	43.5824	57.3477	43.918	41.8419	41.9597	42.6874
100522910	ABCF2	-	18	10061	ABCF2	ATP binding cassette subfamily F member 2	-0.828865	0.00799825	0.0691884		26.5457	17.2632	21.8827	18.7842	13.9473	10.8078	10.6718
100626614	ABCF3	-	13	55324	ABCF3	ATP binding cassette subfamily F member 3	-0.198906	0.436382	0.72164		33.052	30.2813	38.9864	35.7164	33.4254	28.6089	27.9676
100620416	ABCG1	-	13	9619	ABCG1	ATP binding cassette subfamily G member 1	-0.31734	0.309646	0.614618		186.34	280.456	367.981	302.399	201.274	169.11	327.883
397073	ABCG2	BMDP	8	9429	ABCG2	ATP-binding cassette, sub-family G (WHITE), member 2	-1.07769	0.0890631	0.312907		4.94478	14.9991	47.2867	25.3984	14.4282	1.58938	11.7758
100623142	ABHD10	-	13	55347	ABHD10	abhydrolase domain containing 10	0.15233	0.588169	0.820459		17.4369	18.9612	14.84	16.9322	19.2377	18.7547	18.7677
100525863	ABHD11	-	3	83451	ABHD11	abhydrolase domain containing 11	-0.340663	0.227513	0.524315		29.4085	21.2252	33.2013	30.6897	23.8066	25.1123	18.7677
100621636	ABHD12	-	17	26090	ABHD12	abhydrolase domain containing 12	0.0299129	0.925727	0.972219		16.3959	11.6031	12.3247	14.5511	16.352	13.6687	11.7758
100154680	ABHD13	-	11	84945	ABHD13	abhydrolase domain containing 13	0.469255	0.0500328	0.22		62.2002	67.3547	74.1999	59.5274	109.414	80.4228	83.1667
100625665	ABHD14A	-	13	25864	ABHD14A	abhydrolase domain containing 14A	-0.0833203	0.735344	0.895447		42.421	35.9414	47.7898	45.7699	39.1967	37.8273	44.8953
100621118	ABHD14B	-	13	84836	ABHD14B	abhydrolase domain containing 14B	-0.451005	0.106504	0.34816		46.8453	87.4479	83.0033	79.6344	68.0532	48.3173	47.8393
100516224	ABHD15	-	12	116236	ABHD15	abhydrolase domain containing 15	4.58559	3.89489e-18	5.1512e-15		1.04101	1.98102	1.0061	0.529132	14.1878	51.8139	27.2316
100155979	ABHD16A	BAT5	7	7920	ABHD16A	abhydrolase domain containing 16A	0.196338	0.397219	0.691814		80.4178	62.2606	73.1938	65.0833	78.153	76.2904	87.2147
100524666	ABHD17A	-	2	81926	ABHD17A	abhydrolase domain containing 17A	0.126998	0.643139	0.851723		32.7917	55.1855	60.366	56.6172	48.0941	55.3105	66.239
100155547	ABHD17B	FAM108B1	1	51104	ABHD17B	abhydrolase domain containing 17B	0.0529644	0.821828	0.934876		48.6671	55.4685	52.3172	55.0298	52.6631	52.7675	59.2471
100522555	ABHD17C	-	7	58489	ABHD17C	abhydrolase domain containing 17C	0.15926	0.560822	0.804136		22.3817	20.9422	21.6312	21.4299	19.7186	28.6089	24.2876
100516683	ABHD18	-	8	80167	ABHD18	abhydrolase domain containing 18	0.432786	0.152915	0.425269		11.7113	14.7161	14.3369	18.2551	23.5661	16.8475	19.1357
100153434	ABHD2	-	7	11057	ABHD2	abhydrolase domain containing 2	-0.0810843	0.815453	0.932674		122.318	472.615	362.196	383.621	353.732	317.241	340.395
100524684	ABHD3	-	6	171586	ABHD3	abhydrolase domain containing 3	-0.479566	0.115422	0.36202		17.6971	29.1493	20.8766	28.8377	14.4282	20.662	16.9277
100154266	ABHD4	-	7	63874	ABHD4	abhydrolase domain containing 4	0.149064	0.532549	0.786629		94.9919	87.4479	95.8311	83.0738	97.1502	85.5088	118.126
497624	ABHD5	CGI-58	13	51099	ABHD5	abhydrolase domain containing 5	0.218482	0.530688	0.785376		22.9022	13.0181	16.8522	24.6047	30.7803	23.5229	12.1438
100515411	ABHD6	-	13	57406	ABHD6	abhydrolase domain containing 6	-0.619141	0.0658245	0.260444		15.6151	21.2252	13.8339	18.5196	12.9854	12.7151	7.72788
100738420	ABI1	-	10	10006	ABI1	abl interactor 1	-0.0560984	0.807256	0.928916		129.085	151.123	126.014	141.278	117.109	138.594	139.47
100514879	ABI2	-	15	10152	ABI2	abl interactor 2	-0.223981	0.417353	0.707866		45.0236	27.4513	29.1769	31.7479	30.0588	29.5625	25.3916
100154641	ABI3BP	-	13	25890	ABI3BP	ABI family member 3 binding protein	1.48604	5.45729e-05	0.00163622		3.12302	13.5841	10.3125	10.8472	31.0207	31.4698	21.7117
100524544	ABL1	-	1	25	ABL1	ABL proto-oncogene 1, non-receptor tyrosine kinase	0.299408	0.221832	0.517092		57.7759	44.4314	51.5626	53.9715	71.6603	53.4033	66.607
100627019	ABL2	-	9	27	ABL2	ABL proto-oncogene 2, non-receptor tyrosine kinase	-0.680818	0.0239494	0.139946		537.16	189.046	239.452	230.966	177.948	141.455	146.094
100154343	ABLIM1	-	14	3983	ABLIM1	actin binding LIM protein 1	-0.0787813	0.798641	0.924644		53.6119	105.277	81.4941	69.3163	59.8772	60.0787	114.814
100515194	ABLIM3	-	2	22885	ABLIM3	actin binding LIM protein family member 3	0.103574	0.871616	0.954934		5.72554	34.5263	10.061	23.811	17.3139	6.35753	96.0465
100522463	ABR	-	12	29	ABR	ABR, RhoGEF and GTPase activating protein	-0.193441	0.48329	0.755529		68.4462	51.2235	70.6785	47.8865	68.0532	40.6882	47.1033
100525723	ABRACL	-	1	58527	ABRACL	ABRA C-terminal like	-0.955181	0.00144235	0.0201034		23.1624	25.7533	19.8705	19.8425	12.264	10.8078	11.0398
100524450	ABRAXAS1	FAM175A	8	84142	ABRAXAS1	abraxas 1, BRCA1 A complex subunit	0.409003	0.173011	0.454802		28.6277	17.2632	16.6007	25.6629	28.8565	34.9664	23.9196
100158023	ABRAXAS2	FAM175B	14	23172	ABRAXAS2	abraxas 2, BRISC complex subunit	-0.118282	0.613523	0.836618		77.8153	65.0906	63.1328	71.962	69.496	61.6681	60.7191
100153723	ABT1	-	7	29777	ABT1	activator of basal transcription 1	-0.41952	0.208093	0.501442		18.9984	17.2632	14.3369	15.6094	10.5807	9.5363	17.2957
100623950	ABTB1	-	13	80325	ABTB1	ankyrin repeat and BTB domain containing 1	0.323437	0.421188	0.710941		7.5473	15.5652	5.53355	14.5511	17.0734	11.7614	11.4078
100515577	ACAA1	ACAA	13	30	ACAA1	acetyl-CoA acyltransferase 1	0.280492	0.321857	0.625184		20.2996	17.5462	25.9071	19.0488	27.6541	27.0195	20.6077
100312959	ACAA2	-	1	10449	ACAA2	acetyl-CoA acyltransferase 2	-0.632938	0.119817	0.369617		26.5457	10.4711	23.6434	11.3763	9.13789	16.2117	9.56786
397324	ACACA	-	12	31	ACACA	acetyl-CoA carboxylase alpha	-0.465751	0.140982	0.405117		140.276	275.928	190.404	193.398	114.464	120.793	232.94
100154993	ACACB	-	14	32	ACACB	acetyl-CoA carboxylase beta	1.5412	4.16553e-06	0.000209208		14.8344	39.3374	47.2867	26.9857	126.007	82.9658	80.2228
100157748	ACAD10	-	14	80724	ACAD10	acyl-CoA dehydrogenase family member 10	-0.204944	0.463402	0.740784		21.8611	23.2062	27.4162	33.3353	23.3257	24.4765	20.9757
100153698	ACAD11	-	13	84129	ACAD11	acyl-CoA dehydrogenase family member 11	0.00251991	0.992225	0.998007		35.9147	41.8844	37.7288	31.7479	37.273	42.2776	30.9115
100627341	ACAD8	-	9	27034	ACAD8	acyl-CoA dehydrogenase family member 8	-0.124468	0.730256	0.892709		26.2854	13.5841	19.8705	10.5826	18.5162	17.1653	11.4078
100621922	ACAD9	-	13	28976	ACAD9	acyl-CoA dehydrogenase family member 9	0.99344	0.00126986	0.0183378		13.0126	12.1691	13.3308	17.9905	19.9591	36.8737	27.9676
396931	ACADL	-	15	33	ACADL	acyl-CoA dehydrogenase long chain	-0.966544	0.00145705	0.0202731		53.3516	103.579	101.365	83.8675	58.6749	40.3703	32.3835
397104	ACADM	-	6	34	ACADM	acyl-CoA dehydrogenase medium chain	-0.339056	0.237939	0.53803		79.3768	121.974	76.2121	69.0518	45.6894	76.6083	78.7508
396932	ACADS	-	14	35	ACADS	acyl-CoA dehydrogenase short chain	-0.426292	0.0814117	0.29666		50.4888	45.5634	54.8325	45.7699	34.8683	40.6882	34.2235
100154810	ACADSB	-	14	36	ACADSB	acyl-CoA dehydrogenase short/branched chain	0.0630826	0.813275	0.931446		26.8059	31.6963	38.9864	34.6582	31.0207	30.1983	42.6874
100520636	ACADVL	-	12	37	ACADVL	acyl-CoA dehydrogenase very long chain	-0.170374	0.530102	0.784842		25.5047	26.8853	24.6495	26.7212	26.9327	18.4368	23.5516
100627914	ACAP2	-	13	23527	ACAP2	ArfGAP with coiled-coil, ankyrin repeat and PH domains 2	0.175025	0.470912	0.747164		180.875	202.064	165.503	180.963	216.424	172.289	228.893
100626793	ACAT1	-	9	38	ACAT1	acetyl-CoA acetyltransferase 1	0.253761	0.28654	0.588252		80.6781	82.6368	86.0216	85.984	90.1765	121.429	88.3187
100152303	ACAT2	-	1	39	ACAT2	acetyl-CoA acetyltransferase 2	-1.39516	0.00250452	0.0301191		31.2302	12.1691	23.3918	35.981	12.7449	2.54301	12.1438
494461	ACBD3	PAP7	10	64746	ACBD3	acyl-CoA binding domain containing 3	0.08989	0.704541	0.881269		49.1876	44.9974	53.3233	57.1463	54.8273	50.8603	57.7751
100520929	ACBD4	-	12	79777	ACBD4	acyl-CoA binding domain containing 4	-0.392815	0.401039	0.694741		8.32806	7.35807	6.28813	7.14329	7.93553	2.22514	6.25591
100514676	ACBD5	-	10	91452	ACBD5	acyl-CoA binding domain containing 5	-0.148182	0.692867	0.876801		203.777	798.068	473.873	538.921	379.463	494.298	497.16
100525243	ACBD6	-	9	84320	ACBD6	acyl-CoA binding domain containing 6	-0.136717	0.615207	0.837275		26.5457	26.0363	32.6983	37.5684	26.4518	33.0592	24.2876
106504160	ACCS	-	2	84680	ACCS	1-aminocyclopropane-1-carboxylate synthase homolog (inactive)	-0.122796	0.85096	0.946452		3.90378	3.39603	5.78508	3.96849	7.45459	1.58938	2.94396
613133	ACE	-	12	1636	ACE	angiotensin I converting enzyme (peptidyl-dipeptidase A) 1	2.71888	3.41731e-07	2.51088e-05		4.94478	74.7127	76.2121	58.2046	199.35	571.224	370.938
100144303	ACE2	-	X	59272	ACE2	angiotensin I converting enzyme 2	0.474334	0.375557	0.674593		2.34227	5.94306	6.53965	6.08502	5.53083	4.45027	13.6158
100524160	ACER3	-	9	55331	ACER3	alkaline ceramidase 3	-0.375545	0.342697	0.646236		81.1986	28.0173	27.4162	28.8377	41.8419	14.3045	24.6556
100156353	ACIN1	-	7	22985	ACIN1	apoptotic chromatin condensation inducer 1	0.267294	0.275654	0.577659		200.134	185.65	186.883	242.343	213.538	276.553	245.82
100515346	ACKR3	CXCR7	15	57007	ACKR3	atypical chemokine receptor 3	-0.330723	0.471264	0.747164		20.8201	100.749	104.383	35.7164	29.097	64.2111	68.815
100037292	ACKR4	CCR11|CCRL1|CCX-CKR	13	51554	ACKR4	atypical chemokine receptor 4	-0.211985	0.599684	0.827407		8.58831	23.2062	15.8461	8.99525	10.8212	8.90055	14.7198
100125957	ACLY	ACL	12	47	ACLY	ATP citrate lyase	-1.26119	4.00106e-05	0.00126999		427.854	189.046	241.464	171.703	76.9506	90.277	117.758
100628006	ACO1	-	10	48	ACO1	aconitase 1	-0.832267	0.00448076	0.0461318		265.717	260.363	327.486	191.546	96.1883	162.435	182.157
396999	ACO2	-	5	50	ACO2	aconitase 2	-0.411459	0.117912	0.366153		260.512	275.362	366.221	265.095	216.664	183.733	257.964
110261225	ACOT11	-	6	26027	ACOT11	acyl-CoA thioesterase 11	-0.140737	0.636456	0.847968		53.6119	26.3193	26.4101	29.896	26.6923	26.3838	32.0155
100514587	ACOT13	-	7	55856	ACOT13	acyl-CoA thioesterase 13	-0.180619	0.598168	0.826177		21.8611	10.4711	22.3857	15.0803	15.8711	18.119	12.1438
100152868	ACOT6	-	7	641372	ACOT6	acyl-CoA thioesterase 6	-0.518607	0.19884	0.488805		11.7113	19.5272	16.3491	15.6094	6.25224	10.8078	20.2397
100157173	ACOT8	-	17	10005	ACOT8	acyl-CoA thioesterase 8	-0.157995	0.684086	0.872666		7.0268	11.6031	8.30033	6.34959	7.21412	6.35753	8.83187
100525265	ACOT9	-	X	23597	ACOT9	acyl-CoA thioesterase 9	0.396988	0.261406	0.564465		14.0536	10.4711	10.5641	16.6677	24.2875	14.6223	11.7758
100113422	ACOX1	ACO	12	51	ACOX1	acyl-CoA oxidase 1	0.909696	0.00490745	0.049294		280.812	256.684	365.466	316.95	373.211	548.337	890.915
100516877	ACOX2	-	13	8309	ACOX2	acyl-CoA oxidase 2	0.635808	0.0324946	0.169642		24.7239	39.9034	35.9681	44.4471	52.1821	78.8334	39.7434
100523005	ACOX3	-	8	8310	ACOX3	acyl-CoA oxidase 3, pristanoyl	-0.201828	0.488476	0.759347		24.4637	18.9612	20.8766	28.3086	24.528	17.1653	18.3997
100737301	ACP1	LMW-PTP|LMW-PTPase	3	52	ACP1	acid phosphatase 1	0.235178	0.322354	0.62573		39.5583	37.6394	42.5077	44.7117	49.2965	45.1385	50.7832
100513002	ACP2	-	2	53	ACP2	acid phosphatase 2, lysosomal	0.132813	0.668341	0.86417		12.2318	20.6592	15.0915	20.107	16.5925	17.4832	22.0797
397414	ACP5	TR-AP|TRAP|UF	2	54	ACP5	acid phosphatase 5, tartrate resistant	1.91635	0.0189538	0.120904		17.1766	2487.88	1915.61	2976.9	8199.81	5422.02	7320.88
100302507	ACPP	-	13	55	ACPP	acid phosphatase, prostate	0.428415	0.440379	0.725413		33.052	3.96204	14.84	13.7574	30.2993	20.662	5.15192
100512859	ACSF2	-	12	80221	ACSF2	acyl-CoA synthetase family member 2	0.770453	0.0193423	0.122282		17.9574	12.7351	13.0793	17.9905	40.6396	23.205	18.7677
100739500	ACSF3	-	6	197322	ACSF3	acyl-CoA synthetase family member 3	-0.0431865	0.929212	0.974228		6.50629	3.11303	8.30033	5.55589	4.32847	6.67541	6.25591
448982	ACSL1	FACL2	15	2180	ACSL1	acyl-CoA synthetase long chain family member 1	0.787622	0.0519149	0.224952		29.929	6.22606	12.0732	8.20155	20.1995	16.5296	18.0317
100233169	ACSL3	-	15	2181	ACSL3	acyl-CoA synthetase long chain family member 3	-1.20658	0.000160714	0.00385682		929.359	746.278	592.342	590.512	382.108	275.599	270.844
448980	ACSL4	-	X	2182	ACSL4	acyl-CoA synthetase long chain family member 4	-0.126204	0.666028	0.863493		88.2254	111.22	140.351	85.4549	83.6838	76.9262	142.046
100157521	ACSL5	-	14	51703	ACSL5	acyl-CoA synthetase long chain family member 5	0.0517141	0.876061	0.95594		22.3817	23.4892	16.8522	25.9275	37.7539	17.8011	18.7677
100512220	ACSM3	-	3	6296	ACSM3	acyl-CoA synthetase medium chain family member 3	-0.148919	0.747094	0.900573		7.28705	4.52804	8.0488	5.82046	4.088	8.26479	5.15192
100154828	ACSS1	-	17	84532	ACSS1	acyl-CoA synthetase short chain family member 1	0.170396	0.681926	0.871574		46.3248	30.8473	22.1342	12.9637	54.8273	25.4301	19.5037
100153866	ACSS2	-	17	55902	ACSS2	acyl-CoA synthetase short chain family member 2	-0.367547	0.220564	0.516579		31.2302	20.0932	23.1403	26.9857	25.2494	17.4832	15.8238
100512104	ACSS3	-	5	79611	ACSS3	acyl-CoA synthetase short chain family member 3	-0.550561	0.0827527	0.299394		61.1592	120.842	56.3416	102.387	41.1205	70.5686	60.3511
733615	ACTA2	ACT-4|actin	14	59	ACTA2	actin, alpha 2, smooth muscle, aorta	-1.40503	0.138652	0.40165		7.0268	84.6178	3.26983	1.85196	4.088	0	2.94396
414396	ACTB	-	3	60	ACTB	actin beta	-0.291479	0.367006	0.667851		1871.99	2256.66	2612.09	1970.49	1560.17	1638.02	2140.26
397653	ACTG1	actin	12	71	ACTG1	actin gamma 1	-0.292246	0.372749	0.672438		1620.07	2280.44	2467.71	2025.25	1571.96	1480.99	2088
100523570	ACTL6A	-	13	86	ACTL6A	actin like 6A	-0.873557	0.000777696	0.0129106		49.7081	44.4314	44.7715	41.0078	27.8946	21.9335	23.5516
100513412	ACTN1	-	7	87	ACTN1	actinin alpha 1	-0.30321	0.218727	0.514514		156.932	193.857	188.141	158.74	109.895	161.481	153.086
100517284	ACTN4	-	6	81	ACTN4	actinin alpha 4	0.0814344	0.77595	0.914157		143.659	201.781	284.475	169.587	159.432	246.99	209.757
100620619	ACTR10	-	1	55860	ACTR10	actin related protein 10 homolog	-0.628857	0.00643353	0.0591338		160.575	163.576	166.51	138.368	94.7455	100.131	110.398
100156619	ACTR1A	-	14	10121	ACTR1A	ARP1 actin related protein 1 homolog A	-0.34885	0.142197	0.407062		75.473	70.1847	73.9484	64.5541	59.1558	46.7279	61.4551
100511252	ACTR1B	-	3	10120	ACTR1B	ARP1 actin related protein 1 homolog B	-0.106867	0.695766	0.877578		22.1214	19.5272	22.3857	20.9007	21.4019	20.9799	16.5597
100174962	ACTR2	-	3	10097	ACTR2	ARP2 actin related protein 2 homolog	-0.306645	0.245126	0.544151		361.229	417.429	358.926	359.016	260.189	308.658	338.923
396738	ACTR3	ARP3	15	10096	ACTR3	ARP3 actin related protein 3 homolog	-0.59389	0.024649	0.142081		250.622	155.652	158.964	149.744	102.441	103.946	137.63
102159531	ACTR3B	-	18	57180	ACTR3B	ARP3 actin related protein 3 homolog B	0.651438	0.0260127	0.146892		40.5993	45.8465	44.5199	48.151	94.2645	37.5094	70.6549
100156550	ACTR5	-	17	79913	ACTR5	ARP5 actin related protein 5 homolog	-0.382026	0.34952	0.652377		10.4101	6.79207	11.3186	9.52438	3.84753	9.21842	9.19986
100511382	ACTR6	-	5	64431	ACTR6	ARP6 actin related protein 6 homolog	-0.241904	0.429735	0.717914		21.6009	45.8465	26.4101	32.8062	25.009	21.6156	31.2795
100154005	ACTR8	-	13	93973	ACTR8	ARP8 actin related protein 8 homolog	0.412113	0.108256	0.351413		75.9935	120.559	87.0277	118.79	141.878	118.25	141.31
100152307	ACVR1	-	15	90	ACVR1	activin A receptor type 1	0.102477	0.666385	0.863571		83.5408	105.843	92.5612	100.271	110.136	86.7803	110.766
100152462	ACVR1B	-	5	91	ACVR1B	activin A receptor type 1B	0.94311	0.000685985	0.0117486		16.9164	25.1872	28.1708	32.2771	54.3464	46.7279	46.7353
397282	ACVR2A	ACVR2	15	92	ACVR2A	activin A receptor type 2A	-0.182621	0.527248	0.783402		23.4227	32.8283	23.1403	25.3984	22.8447	17.8011	28.7036
448845	ACVR2B	-	13	93	ACVR2B	activin A receptor type 2B	0.893125	0.00142513	0.0199569		49.9683	26.3193	30.4345	26.4566	63.4843	61.3502	49.6792
100153279	ACVRL1	-	5	94	ACVRL1	activin A receptor like type 1	1.49529	0.0185852	0.119611		1.30126	2.26402	1.76068	2.11653	6.73318	5.72178	3.31195
396930	ACY1	-	13	95	ACY1	aminoacylase 1	-0.704406	0.0613643	0.248878		18.7381	9.62209	11.8217	10.0535	7.93553	7.62904	6.99189
100155997	ACYP1	ACYPE	7	97	ACYP1	acylphosphatase 1	0.104824	0.65164	0.855368		187.381	151.689	140.099	151.596	168.089	171.018	169.645
100624194	ADAD1	-	8	132612	ADAD1	adenosine deaminase domain containing 1	3.0268	4.5834e-09	6.23048e-07		1.04101	2.83003	3.77288	0	13.4664	17.1653	17.2957
100155388	ADAL	-	1	161823	ADAL	adenosine deaminase like	-0.299956	0.269466	0.571669		91.6086	72.7317	50.0535	67.9935	61.32	44.8206	65.871
397345	ADAM10	ADAM-10	1	102	ADAM10	ADAM metallopeptidase domain 10	0.159324	0.540632	0.791238		79.1165	133.011	83.5063	99.4769	98.1121	103.946	125.854
100157228	ADAM12	-	14	8038	ADAM12	ADAM metallopeptidase domain 12	-0.0947957	0.823054	0.935553		18.2176	8.49008	9.80948	6.08502	9.37836	12.0793	5.88791
100153483	ADAM15	-	4	8751	ADAM15	ADAM metallopeptidase domain 15	0.143903	0.646518	0.853633		12.2318	23.4892	23.6434	23.5464	20.1995	20.662	28.7036
397343	ADAM17	TACE	3	6868	ADAM17	ADAM metallopeptidase domain 17	-0.0296481	0.90633	0.966283		48.1466	53.4875	39.2379	39.9495	37.7539	46.41	48.9433
100521528	ADAM19	-	16	8728	ADAM19	ADAM metallopeptidase domain 19	-1.63129	0.0251464	0.143542		2.86277	7.35807	12.0732	6.08502	6.73318	1.27151	1.10398
100152711	ADAM28	-	14	10863	ADAM28	ADAM metallopeptidase domain 28	-0.0905945	0.778337	0.915245		62.4604	44.7144	31.9437	46.0345	27.8946	64.8468	42.3194
100738366	ADAM33	-	17	80332	ADAM33	ADAM metallopeptidase domain 33	1.16132	0.0653254	0.259189		0.780755	4.81105	2.26373	3.43936	6.49271	7.31116	5.15192
397344	ADAM9	ADAM-9	15	8754	ADAM9	ADAM metallopeptidase domain 9	1.01466	0.000635822	0.0112		23.1624	44.4314	30.4345	50.5321	65.1676	92.5021	68.079
497061	ADAMTS1	-	13	9510	ADAMTS1	ADAM metallopeptidase with thrombospondin type 1 motif 1	-0.0953483	0.836619	0.940969		52.3106	450.257	424.071	602.946	316.94	393.531	457.049
100511353	ADAMTS12	-	16	81792	ADAMTS12	ADAM metallopeptidase with thrombospondin type 1 motif 12	-0.888876	0.00251815	0.0301848		71.5692	57.7326	79.7334	35.7164	29.5779	33.6949	38.2714
100627950	ADAMTS13	-	1	11093	ADAMTS13	ADAM metallopeptidase with thrombospondin type 1 motif 13	-0.111926	0.78125	0.91654		5.98579	11.3201	8.80338	6.08502	7.45459	5.72178	9.19986
100153539	ADAMTS14	-	14	140766	ADAMTS14	ADAM metallopeptidase with thrombospondin type 1 motif 14	0.468745	0.53236	0.786491		2.86277	0.566006	6.53965	3.96849	7.21412	5.72178	1.47198
100518325	ADAMTS15	-	9	170689	ADAMTS15	ADAM metallopeptidase with thrombospondin type 1 motif 15	0.0841991	0.802386	0.926577		15.8754	10.4711	14.0854	9.78895	15.8711	11.7614	12.1438
102167408	ADAMTS18	-	6	170692	ADAMTS18	ADAM metallopeptidase with thrombospondin type 1 motif 18	-1.5423	0.000335831	0.00690396		386.734	913.25	685.657	821.743	172.658	195.494	499.368
100518181	ADAMTS19	-	2	171019	ADAMTS19	ADAM metallopeptidase with thrombospondin type 1 motif 19	-0.553692	0.291079	0.593465		7.28705	5.09405	3.77288	9.78895	4.80941	5.72178	2.57596
100521434	ADAMTS2	-	2	9509	ADAMTS2	ADAM metallopeptidase with thrombospondin type 1 motif 2	0.258161	0.545091	0.794283		31.7507	14.4331	6.28813	10.0535	11.7831	17.8011	14.7198
100524818	ADAMTS3	-	8	9508	ADAMTS3	ADAM metallopeptidase with thrombospondin type 1 motif 3	1.03548	0.00903869	0.0749739		4.16403	5.37705	3.77288	7.14329	8.89742	12.3972	10.3038
100522952	ADAMTS5	-	13	11096	ADAMTS5	ADAM metallopeptidase with thrombospondin type 1 motif 5	1.01168	0.0081109	0.0697355		20.2996	67.0717	37.4772	41.8015	76.7102	47.6815	131.742
100513765	ADAMTS6	-	16	11174	ADAMTS6	ADAM metallopeptidase with thrombospondin type 1 motif 6	0.130793	0.643757	0.852056		41.1198	74.1467	64.8935	96.3021	75.0269	83.2837	69.9189
100520218	ADAMTS9	-	13	56999	ADAMTS9	ADAM metallopeptidase with thrombospondin type 1 motif 9	-0.876825	0.0068871	0.0623874		27.3264	18.3952	22.1342	15.3448	11.5426	12.3972	9.93585
100157238	ADAMTSL3	-	7	57188	ADAMTSL3	ADAMTS like 3	0.706817	0.0990383	0.333747		3.12302	3.96204	8.0488	7.14329	9.13789	10.4899	7.72788
100514576	ADAMTSL4	-	4	54507	ADAMTSL4	ADAMTS like 4	1.20773	0.0616239	0.249663		3.64352	1.13201	2.51525	5.55589	13.2259	6.35753	2.57596
100337675	ADAP2	-	12	55803	ADAP2	ArfGAP with dual PH domains 2	0.0101058	0.987554	0.996428		5.46529	4.81105	3.52135	4.49762	8.65695	4.45027	0.735989
100523784	ADAR	-	4	103	ADAR	adenosine deaminase, RNA specific	-0.114179	0.696675	0.878352		103.58	64.5246	73.9484	76.4596	112.059	55.3105	65.871
100154277	ADARB1	-	13	104	ADARB1	adenosine deaminase, RNA specific B1	-0.973626	0.00975216	0.0792355		27.8469	44.9974	63.3843	58.7337	21.6424	17.4832	47.4713
100521793	ADAT1	-	6	23536	ADAT1	adenosine deaminase, tRNA specific 1	-0.205336	0.720712	0.889095		4.16403	3.96204	6.53965	4.49762	3.84753	6.35753	2.20797
102159223	ADAT3	-	2	113179	ADAT3	adenosine deaminase, tRNA specific 3	0.831524	0.178765	0.463077		3.64352	2.26402	2.0122	3.70393	5.7713	2.86089	6.99189
100514083	ADCK2	-	18	90956	ADCK2	aarF domain containing kinase 2	0.0428003	0.893952	0.961543		12.2318	13.0181	10.8156	13.2283	10.8212	12.3972	15.0878
100156475	ADCK5	-	4	203054	ADCK5	aarF domain containing kinase 5	0.371337	0.362351	0.664078		9.36906	8.77309	9.55795	17.4614	8.176	22.2514	13.6158
100155970	ADCY5	-	13	111	ADCY5	adenylate cyclase 5	1.51615	0.0183161	0.118359		1.04101	4.24504	1.25763	3.70393	6.01177	4.76815	11.4078
100522613	ADCY6	-	5	112	ADCY6	adenylate cyclase 6	-0.266542	0.370542	0.670947		305.015	126.785	199.459	134.664	170.494	132.237	131.006
100620994	ADCY7	-	6	113	ADCY7	adenylate cyclase 7	1.52579	0.000597788	0.0106839		13.5331	5.09405	9.0549	11.3763	47.3727	27.9731	9.93585
100625423	ADCY9	-	3	115	ADCY9	adenylate cyclase 9	-1.04395	0.00137584	0.0194702		455.961	305.077	568.195	282.821	257.304	150.674	173.325
100517353	ADD1	-	8	118	ADD1	adducin 1	0.20239	0.37583	0.674665		136.632	120.559	131.548	120.642	132.259	142.091	165.597
100155574	ADD3	-	14	120	ADD3	adducin 3	-0.607314	0.0159796	0.108317		331.821	220.176	265.107	267.476	181.555	171.336	181.053
100155164	ADGB	-	1	79747	ADGB	androglobin	0.0471196	0.878677	0.956642		84.0613	45.5634	46.5321	70.9037	87.7718	60.0787	43.0553
100524344	ADGRA2	GPR124	15	25960	ADGRA2	adhesion G protein-coupled receptor A2	0.14399	0.661892	0.861272		13.0126	16.4142	13.3308	12.4346	20.44	12.7151	12.1438
100516144	ADGRA3	GPR125	8	166647	ADGRA3	adhesion G protein-coupled receptor A3	1.36627	0.000669729	0.0115533		152.768	436.107	478.401	469.605	658.649	1009.58	1401.69
100736796	ADGRB3	-	1	577	ADGRB3	adhesion G protein-coupled receptor B3	2.68697	6.883e-05	0.00197895		0.520504	1.69802	1.25763	0.793699	5.53083	8.26479	7.35989
100736874	ADGRD1	-	14	283383	ADGRD1	adhesion G protein-coupled receptor D1	0.734755	0.00861356	0.0726628		32.7917	32.8283	27.1647	23.5464	35.8301	62.9396	46.7353
396964	ADGRE5	CD97	2	976	ADGRE5	adhesion G protein-coupled receptor E5	0.565058	0.119831	0.369617		20.8201	9.05609	17.3552	9.52438	25.009	23.205	14.3518
100158176	ADGRF1	GPR110	7	266977	ADGRF1	adhesion G protein-coupled receptor F1	0.681472	0.239709	0.538859		4.68453	2.54703	2.26373	6.61415	9.8593	6.03966	3.31195
100152930	ADGRF5	GPR116	7	221395	ADGRF5	adhesion G protein-coupled receptor F5	1.76165	0.027325	0.151068		3.38327	1.98102	1.0061	4.23306	23.0852	0.635753	8.83187
100515029	ADGRG1	GPR56	6	9289	ADGRG1	adhesion G protein-coupled receptor G1	-0.494244	0.160861	0.438153		25.7649	13.3011	13.5824	17.7259	10.5807	15.576	10.6718
100157214	ADGRG2	GPR64	X	10149	ADGRG2	adhesion G protein-coupled receptor G2	0.866647	0.0685191	0.267404		2.60252	5.09405	5.28203	6.61415	4.80941	12.7151	9.56786
100514215	ADGRL1	LPHN1	2	22859	ADGRL1	adhesion G protein-coupled receptor L1	-0.54827	0.0360161	0.179518		76.514	71.8827	98.3463	65.0833	60.8391	57.8536	40.8474
100524685	ADGRL2	LPHN2	6	23266	ADGRL2	adhesion G protein-coupled receptor L2	0.494993	0.1177	0.365756		13.0126	11.3201	11.0671	12.17	19.9591	17.1653	12.8798
100525348	ADGRL4	ELTD1	6	64123	ADGRL4	adhesion G protein-coupled receptor L4	1.11175	0.0553687	0.234922		7.5473	6.79207	3.0183	6.08502	27.4137	1.90726	12.5118
100519889	ADGRV1	-	2	84059	ADGRV1	adhesion G protein-coupled receptor V1	-0.63755	0.199424	0.489494		78.596	21.2252	13.3308	19.3133	34.8683	8.58267	11.4078
100513366	ADH4	-	X	127	ADH4	alcohol dehydrogenase 4 (class II), pi polypeptide	0.270018	0.347693	0.651067		22.6419	52.3555	42.7593	39.1558	52.1821	42.9134	49.6792
100513555	ADH5	-	8	128	ADH5	alcohol dehydrogenase 5 (class III), chi polypeptide	-0.842954	0.00506213	0.0505067		128.044	50.9405	59.3599	53.7069	31.5017	41.6418	30.1755
100521620	ADHFE1	-	4	137872	ADHFE1	alcohol dehydrogenase, iron containing 1	1.09595	0.00591583	0.055753		12.7523	4.24504	6.0366	7.67242	12.7449	20.0262	13.6158
100626434	ADI1	-	3	55256	ADI1	acireductone dioxygenase 1	0.399049	0.145995	0.41356		22.3817	25.1872	23.6434	17.7259	30.7803	33.0592	23.9196
404695	ADIPOR1	-	10	51094	ADIPOR1	adiponectin receptor 1	-0.378993	0.142925	0.408459		120.497	99.334	125.008	89.6879	69.7365	75.0189	106.35
404694	ADIPOR2	-	5	79602	ADIPOR2	adiponectin receptor 2	0.866771	0.0228522	0.136688		57.2554	97.919	239.452	132.019	217.866	288.95	122.542
100154626	ADK	-	14	132	ADK	adenosine kinase	-1.14961	0.00512142	0.0508851		36.9558	10.4711	18.6129	14.5511	8.176	7.62904	7.35989
100141411	ADNP	-	17	23394	ADNP	activity dependent neuroprotector homeobox	0.0292223	0.908061	0.966838		326.095	234.609	308.37	275.149	282.072	299.758	294.028
100522237	ADNP2	-	6	22850	ADNP2	ADNP homeobox 2	-0.0896529	0.703031	0.880791		59.3374	68.7697	64.3904	74.0785	57.713	59.7608	70.6549
100153304	ADO	-	14	84890	ADO	2-aminoethanethiol dioxygenase	-0.0715577	0.787423	0.919324		25.2444	33.9603	34.4589	33.3353	25.4899	30.5162	34.9595
100623786	ADPGK	-	7	83440	ADPGK	ADP dependent glucokinase	0.149215	0.589043	0.821004		23.1624	28.8663	27.4162	25.6629	21.8828	29.2447	36.7994
100153158	ADPRH	-	13	141	ADPRH	ADP-ribosylarginine hydrolase	-0.53479	0.0588889	0.243303		267.799	224.704	226.373	197.631	234.218	123.972	139.102
100525405	ADPRHL2	-	6	54936	ADPRHL2	ADP-ribosylhydrolase like 2	-0.0672543	0.877856	0.956255		6.50629	5.94306	9.0549	4.76219	5.7713	5.08603	8.09588
100519388	ADPRM	-	12	56985	ADPRM	ADP-ribose/CDP-alcohol diphosphatase, manganese dependent	-0.155242	0.55311	0.799359		43.9826	58.2986	48.7959	35.981	36.5516	48.3173	41.2154
399501	ADRA2A	ADRA2|PORA2AR	14	150	ADRA2A	adrenoceptor alpha 2A	-2.45355	1.29633e-05	0.000504255		46.3248	145.746	38.7349	30.4251	5.7713	6.35753	61.8231
110257483	ADRM1	-	17	11047	ADRM1	adhesion regulating molecule 1	0.0232186	0.944072	0.979967		13.0126	11.6031	17.6068	15.3448	18.2758	14.6223	10.6718
100170844	ADSL	-	5	158	ADSL	adenylosuccinate lyase	0.000390307	0.998993	0.99958		11.1908	13.3011	13.5824	12.9637	16.833	11.1257	9.93585
100048942	ADSS	ADSS2	10	159	ADSS	adenylosuccinate synthase	0.172673	0.447333	0.731126		117.894	126.502	109.162	116.938	133.221	123.972	140.574
100048943	ADSSL1	ADSS1	7	122622	ADSSL1	adenylosuccinate synthase like 1	1.18489	0.000903979	0.0145406		4.42428	5.94306	8.30033	10.0535	16.352	15.8938	16.9277
733628	AEBP1	-	18	165	AEBP1	AE binding protein 1	1.02585	0.000236003	0.0052352		16.6561	18.1122	22.6373	17.4614	44.4871	28.291	41.5834
100522805	AEBP2	-	5	121536	AEBP2	AE binding protein 2	0.0696262	0.781833	0.916683		57.7759	92.5419	69.1694	80.6927	69.0151	89.3233	78.0148
100522657	AEN	-	1	64782	AEN	apoptosis enhancing nuclease	-0.410667	0.377687	0.676439		13.0126	4.81105	9.55795	5.29132	8.176	5.72178	4.04794
110259367	AES	-	2	166	AES	amino-terminal enhancer of split	-0.422378	0.115363	0.361932		136.372	77.2598	93.8189	74.0785	69.496	61.6681	73.5989
100522448	AFAP1	-	8	60312	AFAP1	actin filament associated protein 1	0.216231	0.596167	0.825449		13.2728	6.50906	8.55185	4.76219	10.0998	7.62904	9.93585
100514741	AFDN	-	1	4301	AFDN	afadin, adherens junction formation factor	0.310138	0.396593	0.691062		218.351	374.696	487.204	347.111	366.718	327.095	825.044
100739621	AFF1	-	8	4299	AFF1	AF4/FMR2 family member 1	0.214661	0.504877	0.770517		367.736	214.799	247.249	248.957	535.047	240.315	266.06
100512515	AFF2	-	X	2334	AFF2	AF4/FMR2 family member 2	0.50079	0.280124	0.581863		4.42428	4.24504	3.77288	6.08502	6.97365	5.72178	6.99189
100522606	AFF3	-	3	3899	AFF3	AF4/FMR2 family member 3	0.13666	0.6933	0.876897		390.638	142.35	142.363	192.604	227.485	259.705	118.862
100524487	AFF4	-	2	27125	AFF4	AF4/FMR2 family member 4	-0.279529	0.336939	0.640509		701.639	633.36	647.677	641.838	488.877	551.516	581.431
100155926	AFG1L	LACE1	1	246269	AFG1L	AFG1 like ATPase	-0.97017	0.00284992	0.0330087		36.175	21.2252	24.901	30.9542	19.7186	11.7614	11.4078
100623478	AFG3L2	-	6	10939	AFG3L2	AFG3 like matrix AAA peptidase subunit 2	0.098836	0.702781	0.880711		37.216	29.4323	44.2684	33.0708	38.2348	40.6882	36.7994
110255955	AFMID	-	12	125061	AFMID	arylformamidase	0.460847	0.568284	0.809937		15.6151	0.566006	3.0183	2.91023	6.97365	2.54301	3.67994
100518778	AFTPH	-	3	54812	AFTPH	aftiphilin	0.0352549	0.894069	0.961543		177.752	296.304	228.636	251.338	202.476	271.149	259.804
100152203	AGA	-	15	175	AGA	aspartylglucosaminidase	0.170343	0.54615	0.794625		18.7381	15.5652	17.8583	21.959	20.6805	18.119	23.9196
100620812	AGAP1	-	15	116987	AGAP1	ArfGAP with GTPase domain, ankyrin repeat and PH domain 1	0.167811	0.639584	0.848874		171.766	77.5428	110.168	67.9935	134.664	53.7212	135.79
100625238	AGAP3	-	18	116988	AGAP3	ArfGAP with GTPase domain, ankyrin repeat and PH domain 3	0.968729	0.00579457	0.0549146		9.62932	5.66006	8.80338	13.2283	17.7948	15.576	21.7117
100514151	AGBL2	-	2	79841	AGBL2	ATP/GTP binding protein like 2	-0.414657	0.0688927	0.268247		143.138	140.652	151.67	138.633	107.49	118.25	97.1505
100524964	AGBL3	-	18	340351	AGBL3	ATP/GTP binding protein like 3	-0.110527	0.711329	0.884176		27.8469	48.3935	44.2684	57.4109	29.3374	46.41	48.5753
100523841	AGBL5	-	3	60509	AGBL5	ATP/GTP binding protein like 5	0.0682195	0.815872	0.932795		28.3674	19.2442	25.9071	29.896	33.185	28.6089	19.1357
100514990	AGFG1	-	15	3267	AGFG1	ArfGAP with FG repeats 1	-0.155485	0.508246	0.772329		97.0739	112.069	97.5917	112.441	104.845	82.9658	94.2066
100514569	AGFG2	-	3	3268	AGFG2	ArfGAP with FG repeats 2	-0.742524	0.0232237	0.13794		88.2254	35.9414	41.2501	38.3621	32.2231	27.6553	18.7677
100520064	AGGF1	-	2	55109	AGGF1	angiogenic factor with G-patch and FHA domains 1	0.210839	0.423702	0.712535		110.607	166.972	140.854	207.42	158.951	184.368	199.453
100233170	AGK	-	18	55750	AGK	acylglycerol kinase	-0.606422	0.0774583	0.287343		14.3138	15.2822	18.1098	15.3448	6.97365	13.6687	10.6718
100156940	AGL	GDE	4	178	AGL	amylo-alpha-1, 6-glucosidase, 4-alpha-glucanotransferase	-0.425077	0.069374	0.268871		161.356	161.029	142.363	130.96	97.8716	111.893	123.278
100513371	AGMO	TMEM195	9	392636	AGMO	alkylglycerol monooxygenase	-2.2661	2.62921e-07	2.00612e-05		87.1843	77.5428	59.6114	32.0125	6.01177	13.6687	23.5516
100499510	AGO1	EIF2C1	6	26523	AGO1	argonaute RISC catalytic component 1	-0.330907	0.175978	0.458553		140.015	117.446	103.628	103.975	102.2	90.9127	83.9027
100155245	AGO2	EIF2C2	4	27161	AGO2	argonaute RISC catalytic component 2	0.497581	0.0861265	0.306726		14.3138	18.3952	18.1098	17.1968	17.7948	26.7016	27.9676
100499509	AGO3	EIF2C3	6	192669	AGO3	argonaute RISC catalytic component 3	0.181718	0.440367	0.725413		124.14	122.257	112.432	126.992	109.174	152.581	151.982
100499507	AGO4	EIF2C4	6	192670	AGO4	argonaute RISC catalytic component 4	0.597468	0.0400312	0.191516		42.1608	61.9776	31.4406	61.9085	84.6457	82.9658	56.3031
613128	AGPAT1	-	7	10554	AGPAT1	1-acylglycerol-3-phosphate O-acyltransferase 1	0.0549909	0.830123	0.938487		31.4905	31.4133	30.9376	24.6047	31.5017	33.0592	27.5996
100170768	AGPAT2	-	1	10555	AGPAT2	1-acylglycerol-3-phosphate O-acyltransferase 2	0.420001	0.2342	0.533528		8.84856	14.7161	22.3857	13.2283	14.1878	21.6156	22.0797
100233171	AGPAT3	-	13	56894	AGPAT3	1-acylglycerol-3-phosphate O-acyltransferase 3	0.725057	0.0724292	0.275439		41.1198	195.838	104.383	123.552	145.966	143.362	338.555
100233172	AGPAT5	-	15	55326	AGPAT5	1-acylglycerol-3-phosphate O-acyltransferase 5	0.233782	0.362533	0.664188		82.2396	79.5238	66.6541	84.9257	70.6984	121.429	84.6387
100627169	AGPS	-	15	8540	AGPS	alkylglycerone phosphate synthase	-0.831792	0.000930544	0.0147917		149.905	133.011	113.941	111.647	64.6866	64.8468	85.0067
100514482	AGR2	-	9	10551	AGR2	anterior gradient 2, protein disulphide isomerase family member	0.122362	0.853837	0.947178		4.42428	1.98102	4.52745	55.0298	7.45459	3.81452	4.78393
100621139	AGRN	-	6	375790	AGRN	agrin	-0.75051	0.0300884	0.161721		109.306	38.7714	74.1999	72.7557	37.273	32.4234	64.767
100157073	AGT	-	14	183	AGT	angiotensinogen	3.6721	7.84396e-19	1.55611e-15		2.86277	30.5643	7.79728	7.14329	96.6692	75.0189	114.814
100518857	AGTPBP1	-	10	23287	AGTPBP1	ATP/GTP binding protein 1	-0.226681	0.429597	0.717783		27.0662	31.9793	30.6861	32.0125	17.0734	33.0592	28.3356
100519976	AGTR1	AT1	13	185	AGTR1	angiotensin II receptor type 1	1.69032	1.90548e-05	0.000679069		3.64352	10.1881	4.77898	6.61415	23.3257	13.3508	21.7117
100524812	AGTRAP	-	6	57085	AGTRAP	angiotensin II receptor associated protein	-0.136992	0.614291	0.837081		37.9968	25.7533	28.6739	26.1921	29.5779	28.291	22.8157
100511581	AHCTF1	-	10	25909	AHCTF1	AT-hook containing transcription factor 1	0.24858	0.313257	0.61846		151.727	155.369	135.572	184.932	147.649	211.388	200.557
497050	AHCY	-	17	191	AHCY	adenosylhomocysteinase	-2.46249	1.47875e-09	2.31599e-07		30.97	35.3753	27.4162	13.7574	6.73318	4.45027	3.31195
100512899	AHCYL1	-	4	10768	AHCYL1	adenosylhomocysteinase like 1	-0.781745	0.0205594	0.127579		743.019	723.921	1148.21	694.751	528.795	352.843	562.295
100514931	AHCYL2	-	18	23382	AHCYL2	adenosylhomocysteinase like 2	-0.768344	0.00854757	0.0722597		60.3784	64.2416	46.2806	75.6659	24.0471	47.6815	37.1674
100512968	AHDC1	-	6	27245	AHDC1	AT-hook DNA binding motif containing 1	-0.109849	0.777228	0.914773		23.4227	9.9051	12.3247	8.73068	13.4664	11.7614	8.46387
100514806	AHI1	-	1	54806	AHI1	Abelson helper integration site 1	0.161278	0.588485	0.820707		17.1766	29.9983	33.2013	38.0975	29.8184	32.1055	39.3754
106504153	AHNAK	-	2	79026	AHNAK	AHNAK nucleoprotein	1.50434	1.31179e-05	0.000508607		696.954	963.341	850.155	1357.22	2570.15	3396.83	2262.43
100522557	AHNAK2	-	7	113146	AHNAK2	AHNAK nucleoprotein 2	1.24675	0.00274367	0.032049		5.98579	8.49008	5.0305	15.3448	14.6687	14.3045	27.2316
396654	AHR	-	9	196	AHR	aryl hydrocarbon receptor	0.859176	0.00150249	0.0206754		16.9164	21.2252	17.6068	26.7212	35.5897	35.9201	40.8474
100626607	AHSA1	-	7	10598	AHSA1	activator of HSP90 ATPase activity 1	-0.491299	0.0780556	0.28836		121.277	67.6377	75.206	63.4959	48.0941	66.4362	50.4152
110260004	AHSA2P	AHSA2	3	130872	AHSA2P	activator of HSP90 ATPase homolog 2, pseudogene	-0.408202	0.221102	0.517092		20.0394	21.5082	11.0671	16.6677	12.0235	14.9402	12.1438
100518326	AIDA	-	10	64853	AIDA	axin interactor, dorsalization associated	0.135916	0.564938	0.807545		107.744	145.463	131.296	108.737	127.449	129.058	150.142
100524062	AIFM1	-	X	9131	AIFM1	apoptosis inducing factor mitochondria associated 1	-0.0192733	0.947266	0.981082		34.8737	23.7722	25.6556	23.2818	19.2377	29.5625	31.2795
100153541	AIFM2	-	14	84883	AIFM2	apoptosis inducing factor, mitochondria associated 2	-0.333966	0.556357	0.80098		2.86277	7.35807	6.53965	5.29132	4.32847	2.22514	6.6239
100135670	AIMP1	SCYE1	8	9255	AIMP1	aminoacyl tRNA synthetase complex interacting multifunctional protein 1	-0.150493	0.525454	0.782462		74.432	67.3547	75.206	70.9037	74.7864	59.4429	59.9831
100511065	AIP	-	2	9049	AIP	aryl hydrocarbon receptor interacting protein	0.0821318	0.870503	0.95433		7.5473	3.11303	5.78508	6.61415	6.97365	8.26479	2.94396
100521423	AK1	Myokinase	1	203	AK1	adenylate kinase 1	0.650955	0.189515	0.477517		2.08201	4.24504	5.78508	5.55589	6.49271	6.35753	8.09588
100620859	AK2	-	6	204	AK2	adenylate kinase 2	1.33258	1.4942e-08	1.69385e-06		39.5583	33.1113	36.2196	42.066	90.6575	104.581	90.1586
100155691	AK3	AK3L1	1	50808	AK3	adenylate kinase 3	0.146293	0.539652	0.790425		44.2428	57.7326	51.0596	55.0298	59.6367	58.8072	54.0952
733667	AK4	AK3L1	6	205	AK4	adenylate kinase 4	2.4261	2.36933e-09	3.56989e-07		5.72554	5.94306	9.0549	11.1118	38.7158	116.979	27.5996
106504175	AK6	-	16	102157402	AK6	adenylate kinase 6	-0.329517	0.323533	0.626895		16.3959	11.3201	16.6007	19.5779	10.8212	11.7614	15.8238
100152573	AK7	-	7	122481	AK7	adenylate kinase 7	0.23324	0.544338	0.793637		45.8043	26.0363	24.3979	36.5101	56.5106	39.0988	12.5118
102167403	AK8	-	1	158067	AK8	adenylate kinase 8	0.386708	0.385822	0.682181		17.9574	5.09405	7.29423	9.25982	15.6306	12.3972	6.25591
102166322	AK9	-	1	221264	AK9	adenylate kinase 9	0.125707	0.737678	0.895638		76.7743	30.2813	40.9986	74.0785	88.7337	60.3966	31.6475
106508616	AKAIN1	-	6	642597	AKAIN1	A-kinase anchor inhibitor 1	0.213115	0.686326	0.873254		7.28705	6.79207	6.0366	3.70393	8.89742	9.21842	1.47198
100533549	AKAP1	-	12	8165	AKAP1	A-kinase anchoring protein 1	0.381393	0.325644	0.629346		5.72554	5.37705	10.3125	7.93699	9.13789	7.62904	12.1438
397262	AKAP10	D-AKAP2	12	11216	AKAP10	A-kinase anchoring protein 10	-0.0964155	0.718129	0.887822		23.1624	32.2623	28.4223	30.9542	23.3257	30.834	26.4956
100736642	AKAP11	-	11	11215	AKAP11	A-kinase anchoring protein 11	0.00192921	0.994308	0.998418		320.89	425.636	328.743	322.771	294.817	379.227	376.09
100152595	AKAP12	-	1	9590	AKAP12	A-kinase anchoring protein 12	-0.236823	0.427776	0.716284		139.495	359.131	261.083	228.85	208.488	226.646	188.413
397631	AKAP13	-	7	11214	AKAP13	A-kinase anchoring protein 13	0.505207	0.0817908	0.29736		523.366	508.839	446.457	449.498	619.693	812.811	620.071
100512513	AKAP14	-	X	158798	AKAP14	A-kinase anchoring protein 14	-0.0951582	0.877081	0.956029		6.24604	6.22606	5.0305	2.3811	7.45459	4.76815	1.47198
110258188	AKAP17A	-	Un	8227	AKAP17A	A-kinase anchoring protein 17A	-0.0324419	0.90311	0.965053		23.4227	27.4513	29.9315	34.6582	30.2993	24.1586	30.1755
100513257	AKAP17B	-	X	107985692	LOC107985692	A kinase (PRKA) anchor protein 17B	0.277736	0.289498	0.591773		74.1718	43.5824	68.6663	50.7967	62.2819	72.158	81.6948
100153149	AKAP2	-	1	11217	AKAP2	A-kinase anchoring protein 2	0.951983	0.0900244	0.314984		5.20504	11.6031	2.51525	6.61415	26.6923	4.45027	11.4078
100337663	AKAP3	-	5	10566	AKAP3	A-kinase anchoring protein 3	-0.633167	0.0712952	0.273187		23.4227	14.7161	23.8949	19.5779	9.37836	20.3441	11.4078
100153460	AKAP5	-	7	9495	AKAP5	A-kinase anchoring protein 5	-1.40422	0.0243156	0.141065		2.60252	18.6782	20.122	17.7259	3.84753	3.81452	19.5037
100155181	AKAP6	-	7	9472	AKAP6	A-kinase anchoring protein 6	-0.838222	0.015757	0.107389		43.7223	112.069	86.5246	100.271	35.1087	76.9262	43.4233
100523651	AKAP7	-	1	9465	AKAP7	A-kinase anchoring protein 7	0.119414	0.694357	0.877381		21.8611	16.1312	21.8827	28.044	30.0588	17.8011	23.5516
100518772	AKAP8	-	2	10270	AKAP8	A-kinase anchoring protein 8	-0.191777	0.485691	0.757925		72.0897	38.7714	42.7593	56.8817	52.6631	40.3703	43.0553
100518955	AKAP8L	-	2	26993	AKAP8L	A-kinase anchoring protein 8 like	-0.0861442	0.754437	0.9037		169.944	92.8249	85.77	115.88	115.426	99.1775	97.1505
396908	AKAP9	yotiao	9	10142	AKAP9	A-kinase anchoring protein 9	0.179419	0.526242	0.782673		534.557	454.502	424.323	530.191	543.223	577.582	529.912
100517841	AKIP1	-	9	56672	AKIP1	A-kinase interacting protein 1	-0.251293	0.604272	0.830495		4.42428	5.66006	9.80948	8.73068	5.7713	2.86089	9.56786
100144621	AKIRIN1	-	6	79647	AKIRIN1	akirin 1	-0.747648	0.014802	0.104007		32.2712	21.2252	22.8888	19.0488	15.3901	12.0793	15.0878
100519991	AKIRIN2	-	1	55122	AKIRIN2	akirin 2	0.208781	0.494158	0.762991		13.5331	24.3382	17.3552	15.0803	22.8447	20.3441	17.2957
100152364	AKNA	-	1	80709	AKNA	AT-hook transcription factor	0.66398	0.151108	0.422515		15.0946	3.11303	9.30643	7.40785	20.1995	10.1721	9.19986
396924	AKR1A1	ALR1|Akr1a4	6	10327	AKR1A1	aldo-keto reductase family 1 member A1	-0.488332	0.109268	0.353043		110.867	44.7144	64.3904	58.2046	41.1205	38.1452	56.3031
396816	AKR1B1	ALR2|AR	18	231	AKR1B1	aldo-keto reductase family 1 member B	-0.168701	0.658368	0.859329		14.8344	11.6031	14.3369	10.3181	15.3901	5.4039	12.5118
733635	AKR1C2	-	10	1646	AKR1C2	putative aldo-keto reductase family 1 member C2	0.74206	0.0854513	0.305421		6.76655	6.22606	3.77288	6.34959	15.1497	6.67541	7.35989
733694	AKR1C3	AKR1C3	10	8644	AKR1C3	aldo-keto reductase family 1 member C3	0.465785	0.491073	0.760803		2.60252	7.35807	1.25763	3.70393	6.73318	3.17877	4.41593
654406	AKR1C4	AKR1C6|PGFS|akr	10	1109	AKR1C4	aldo-keto reductase family 1 member C4	-0.717997	0.0652616	0.259109		17.4369	14.7161	21.3796	20.107	15.8711	11.4436	3.67994
100511331	AKR7A2	-	6	8574	AKR7A2	aldo-keto reductase family 7 member A2	0.0162089	0.977216	0.992305		10.9306	1.98102	6.28813	5.55589	6.01177	9.21842	2.94396
100126861	AKT1	Akt|PKB	6	207	AKT1	AKT serine/threonine kinase 1	0.335743	0.15098	0.422515		80.4178	92.2589	86.5246	84.132	113.983	92.5021	118.494
100519715	AKT1S1	-	6	84335	AKT1S1	AKT1 substrate 1	0.141671	0.651863	0.855471		12.4921	13.3011	11.0671	11.3763	13.9473	13.3508	12.5118
100127478	AKT2	PRKBB	6	208	AKT2	AKT serine/threonine kinase 2	0.546733	0.0322165	0.168734		60.8989	82.6368	58.3538	92.3336	103.883	120.475	97.8865
100513811	AKT3	PKBgamma	10	10000	AKT3	AKT serine/threonine kinase 3	1.37906	0.000959879	0.0150774		9.62932	8.77309	6.0366	4.49762	35.3492	14.6223	13.6158
100627614	AKTIP	-	6	64400	AKTIP	AKT interacting protein	-0.241654	0.36454	0.665961		40.8595	37.3564	36.4711	37.5684	24.2875	33.0592	39.7434
100621486	ALAD	-	1	210	ALAD	aminolevulinate dehydratase	0.0683182	0.816298	0.933048		32.2712	77.5428	49.0474	59.5274	49.7774	58.1714	62.927
100307125	ALAS1	-	13	211	ALAS1	aminolevulinate, delta-, synthase 1 pseudogene	-0.27263	0.356206	0.658884		16.9164	29.7153	28.9254	24.6047	23.0852	19.3905	19.5037
397269	ALCAM	-	13	214	ALCAM	activated leukocyte cell adhesion molecule	-0.602943	0.115801	0.362731		865.597	178.575	353.644	222.765	274.137	160.21	149.038
100514292	ALDH16A1	-	6	126133	ALDH16A1	aldehyde dehydrogenase 16 family member A1	-0.674228	0.139728	0.403392		18.4779	7.35807	12.3247	10.8472	14.6687	5.72178	5.15192
100151977	ALDH18A1	-	14	5832	ALDH18A1	aldehyde dehydrogenase 18 family member A1	0.0204434	0.952317	0.982614		93.9509	31.6963	55.8386	37.0393	34.8683	45.1385	66.607
100517137	ALDH1A1	-	1	216	ALDH1A1	aldehyde dehydrogenase 1 family member A1	0.0729384	0.865649	0.951942		229.282	1086.73	410.489	538.657	274.377	560.417	664.598
100737077	ALDH1A2	-	1	8854	ALDH1A2	aldehyde dehydrogenase 1 family member A2	0.694827	0.0548949	0.233863		19.2586	13.8671	19.3674	19.8425	50.0179	28.9268	14.7198
102162530	ALDH1A3	-	1	220	ALDH1A3	aldehyde dehydrogenase 1 family member A3	-2.05453	4.38004e-09	6.06228e-07		277.949	149.142	234.421	106.62	62.2819	40.0525	35.6955
100622210	ALDH1L1	-	7	10840	ALDH1L1	aldehyde dehydrogenase 1 family member L1	1.05919	0.00137965	0.0194804		6.76655	10.1881	13.0793	14.2866	24.7685	26.0659	18.3997
100151976	ALDH1L2	-	5	160428	ALDH1L2	aldehyde dehydrogenase 1 family member L2	-0.0592663	0.881633	0.957036		31.4905	13.3011	10.8156	9.25982	15.6306	11.7614	10.3038
733685	ALDH2	-	14	217	ALDH2	aldehyde dehydrogenase 2 family member	0.219962	0.557659	0.801959		13.7933	7.92408	8.80338	6.08502	9.37836	11.1257	11.0398
100525303	ALDH3A2	-	12	224	ALDH3A2	aldehyde dehydrogenase 3 family member A2	-0.158837	0.501063	0.767785		104.101	100.749	126.517	99.4769	96.6692	103.31	89.4226
100820830	ALDH4A1	-	6	8659	ALDH4A1	aldehyde dehydrogenase 4 family member A1	-0.456477	0.364145	0.665809		9.10881	5.37705	7.0427	5.55589	7.93553	2.54301	4.04794
100157072	ALDH5A1	-	7	7915	ALDH5A1	aldehyde dehydrogenase 5 family member A1	0.482152	0.295616	0.597913		2.86277	5.66006	7.29423	6.87872	10.8212	7.94692	4.78393
100153301	ALDH6A1	-	7	4329	ALDH6A1	aldehyde dehydrogenase 6 family member A1	-0.177289	0.570304	0.810563		230.843	486.765	516.129	381.504	326.559	396.074	364.314
106504110	ALDH7A1	-	2	501	ALDH7A1	aldehyde dehydrogenase 7 family member A1	0.0734077	0.77991	0.915962		189.724	163.293	227.63	173.026	151.978	193.905	249.5
100153809	ALDH9A1	ALDH9|TMABADH	4	223	ALDH9A1	aldehyde dehydrogenase 9 family member A1	-0.690182	0.009662	0.0787178		90.3074	65.9396	73.9484	53.4424	36.792	46.41	48.9433
110260081	ALDOA	-	3	226	ALDOA	aldolase, fructose-bisphosphate A	-0.373076	0.116302	0.363458		132.989	119.993	169.025	159.798	116.147	112.528	108.19
100512013	ALDOC	-	12	230	ALDOC	aldolase, fructose-bisphosphate C	-2.02305	0.00787352	0.0684077		7.0268	1.69802	9.80948	6.34959	2.64518	0.635753	1.10398
100524193	ALG1	-	3	56052	ALG1	ALG1, chitobiosyldiphosphodolichol beta-mannosyltransferase	-0.106743	0.730022	0.892709		15.3549	15.8482	16.3491	13.4929	14.9092	11.4436	16.1918
100525643	ALG10	-	5	84920	ALG10	ALG10, alpha-1,2-glucosyltransferase	-0.0079166	0.975859	0.991604		35.134	35.6584	33.2013	46.5636	35.5897	43.5491	33.1195
100152645	ALG11	-	11	440138	ALG11	ALG11, alpha-1,2-mannosyltransferase	-0.0732605	0.771837	0.912422		45.8043	63.6756	60.6175	69.5809	60.8391	49.5888	60.3511
100520494	ALG12	-	5	79087	ALG12	ALG12, alpha-1,6-mannosyltransferase	0.124328	0.697185	0.878716		17.6971	14.4331	13.3308	13.4929	14.4282	12.7151	21.3437
100523348	ALG13	-	X	79868	ALG13	ALG13, UDP-N-acetylglucosaminyltransferase subunit	0.309042	0.288016	0.590061		49.9683	85.4668	51.5626	100.271	72.8626	89.9591	100.094
100157203	ALG14	-	4	199857	ALG14	ALG14, UDP-N-acetylglucosaminyltransferase subunit	-0.565344	0.0810994	0.295659		47.8863	30.5643	21.1281	35.7164	26.6923	15.8938	25.0236
100113423	ALG2	-	1	85365	ALG2	ALG2, alpha-1,3/1,6-mannosyltransferase	0.461516	0.0696119	0.269373		73.1308	53.2045	62.8813	67.9935	90.417	65.4826	110.03
100154411	ALG5	-	11	29880	ALG5	ALG5, dolichyl-phosphate beta-glucosyltransferase	0.20153	0.537351	0.789292		24.2034	16.9802	12.5763	12.17	18.9972	20.0262	16.1918
100521457	ALG6	-	6	29929	ALG6	ALG6, alpha-1,3-glucosyltransferase	0.276678	0.330941	0.634747		21.8611	24.3382	18.8644	32.8062	31.7421	25.1123	32.0155
100511030	ALG8	-	9	79053	ALG8	ALG8, alpha-1,3-glucosyltransferase	-0.382968	0.270406	0.572535		14.0536	21.5082	15.0915	11.9055	9.61883	11.1257	15.4558
100519965	ALG9	-	9	79796	ALG9	ALG9, alpha-1,2-mannosyltransferase	0.277628	0.277462	0.579651		53.8721	81.2218	52.5687	77.5179	76.7102	75.0189	89.4226
100623752	ALKBH1	-	7	8846	ALKBH1	alkB homolog 1, histone H2A dioxygenase	0.294488	0.291391	0.593909		23.6829	16.4142	21.1281	26.4566	26.9327	24.7944	29.0716
100520333	ALKBH2	-	14	121642	ALKBH2	alkB homolog 2, alpha-ketoglutarate dependent dioxygenase	-0.235209	0.669847	0.865147		8.06781	1.98102	7.79728	5.02676	4.80941	5.72178	4.04794
100624169	ALKBH3	-	2	221120	ALKBH3	alkB homolog 3, alpha-ketoglutaratedependent dioxygenase	0.14774	0.663793	0.862651		14.0536	11.8861	10.8156	14.5511	17.7948	9.21842	15.4558
100520070	ALKBH4	-	3	54784	ALKBH4	alkB homolog 4, lysine demethylase	-0.173269	0.595162	0.824801		11.7113	11.0371	12.0732	14.8157	12.7449	10.4899	9.56786
100622998	ALKBH5	-	12	54890	ALKBH5	alkB homolog 5, RNA demethylase	0.292851	0.221739	0.517092		45.8043	61.9776	55.8386	51.0613	67.3318	60.7144	69.183
100523906	ALKBH6	-	6	84964	ALKBH6	alkB homolog 6	-0.0372804	0.917577	0.970279		8.58831	10.4711	9.30643	11.3763	9.61883	6.67541	12.8798
100517144	ALKBH7	-	2	84266	ALKBH7	alkB homolog 7	-0.369325	0.356369	0.659083		8.84856	8.49008	11.3186	8.73068	11.3021	5.4039	5.15192
100626321	ALKBH8	-	9	91801	ALKBH8	alkB homolog 8, tRNA methyltransferase	-0.225906	0.531119	0.785669		17.9574	13.3011	12.5763	10.5826	11.7831	15.576	7.35989
100516187	ALMS1	-	3	7840	ALMS1	ALMS1, centrosome and basal body associated protein	0.166163	0.488475	0.759347		226.159	178.575	194.68	189.959	207.526	248.58	208.285
100514116	ALPK1	-	8	80216	ALPK1	alpha kinase 1	0.152372	0.660877	0.860565		13.2728	7.92408	10.3125	9.52438	13.9473	10.4899	9.56786
100152584	ALPK2	-	1	115701	ALPK2	alpha kinase 2	0.989718	0.0338636	0.17374		0.780755	11.0371	13.0793	17.4614	23.5661	23.8408	22.0797
100170147	ALPL	ALP	6	249	ALPL	alkaline phosphatase, biomineralization associated	-0.669035	0.130915	0.389279		178.793	254.986	588.569	238.639	43.5252	198.037	225.949
100626864	ALS2	-	15	57679	ALS2	ALS2, alsin Rho guanine nucleotide exchange factor	-0.629197	0.0241373	0.140449		410.157	283.569	319.185	286.525	163.28	193.905	273.42
102164483	ALS2CL	-	13	259173	ALS2CL	ALS2 C-terminal like	-1.24836	0.0132952	0.0973864		3.90378	12.7351	30.183	29.1023	9.13789	9.5363	6.6239
100625172	ALS2CR12	-	15	130540	ALS2CR12	amyotrophic lateral sclerosis 2 chromosome region 12	-0.357337	0.412298	0.704153		15.8754	12.7351	11.0671	17.7259	26.6923	10.4899	5.88791
100620496	ALYREF	-	12	10189	ALYREF	Aly/REF export factor	-0.169784	0.660139	0.860356		9.88957	7.07507	7.0427	8.99525	7.21412	9.5363	5.15192
100512020	AMACR	-	16	23600	AMACR	alpha-methylacyl-CoA racemase	-1.62715	0.000279995	0.00601709		23.1624	23.7722	23.1403	10.0535	6.73318	2.54301	9.93585
100519700	AMBRA1	-	2	55626	AMBRA1	autophagy and beclin 1 regulator 1	0.208377	0.387901	0.684364		50.2286	53.4875	41.7532	51.0613	49.537	63.8932	57.0391
100155925	AMD1	-	1	262	AMD1	adenosylmethionine decarboxylase 1	-0.83758	0.00233925	0.028944		121.538	200.083	142.112	121.436	64.9271	79.1513	98.2545
100518775	AMDHD2	-	3	51005	AMDHD2	amidohydrolase domain containing 2	0.171143	0.628796	0.843551		13.0126	9.62209	12.3247	8.46612	16.1115	11.7614	8.46387
100512031	AMER1	-	X	139285	AMER1	APC membrane recruitment protein 1	0.364741	0.183258	0.469743		29.6687	24.6212	24.1464	31.2188	25.9708	38.1452	42.3194
100516197	AMFR	-	6	267	AMFR	autocrine motility factor receptor	-0.347996	0.169949	0.450655		174.629	196.121	180.343	194.192	154.142	105.535	179.581
100514767	AMIGO1	-	4	57463	AMIGO1	adhesion molecule with Ig like domain 1	0.969658	0.0207752	0.128261		6.76655	7.92408	4.27593	5.55589	15.8711	13.9866	5.51992
100152349	AMIGO2	-	5	347902	AMIGO2	adhesion molecule with Ig like domain 2	0.475449	0.12151	0.372431		149.124	93.3909	56.0901	80.9572	127.209	145.588	92.3666
100520351	AMMECR1	-	X	9949	AMMECR1	Alport syndrome, mental retardation, midface hypoplasia and elliptocytosis chromosomal region gene 1	-0.17709	0.63988	0.849021		72.8705	35.3753	31.1891	22.7527	51.2203	24.4765	23.1836
100625170	AMMECR1L	-	15	83607	AMMECR1L	AMMECR1 like	-0.193973	0.448424	0.731705		53.3516	70.4677	53.3233	60.5857	47.8537	43.867	64.399
110260713	AMN1	-	5	196394	AMN1	antagonist of mitotic exit network 1 homolog	-0.36326	0.136917	0.399936		94.7316	114.899	94.3219	88.1005	65.6485	88.3697	74.7029
100158213	AMOT	-	X	154796	AMOT	angiomotin	0.0199465	0.942928	0.979378		204.037	340.169	216.06	246.311	197.186	308.976	256.492
100513610	AMOTL1	-	9	154810	AMOTL1	angiomotin like 1	-0.971269	0.016832	0.112179		16.9164	13.0181	8.0488	8.99525	7.45459	4.76815	5.51992
100523696	AMOTL2	-	13	51421	AMOTL2	angiomotin like 2	0.143179	0.721704	0.889648		15.0946	14.4331	13.0793	11.6409	20.44	4.45027	16.5597
110260356	AMPD2	-	4	271	AMPD2	adenosine monophosphate deaminase 2	-0.350511	0.470815	0.747164		5.46529	3.96204	11.0671	8.73068	3.60706	5.4039	8.46387
100620914	AMPD3	-	2	272	AMPD3	adenosine monophosphate deaminase 3	-0.795335	0.0116705	0.0893913		46.5851	24.6212	34.7105	31.2188	23.3257	13.0329	22.8157
397397	AMY2	AMY2B	4	280	AMY2B	amylase, alpha 2B (pancreatic)	-2.419	1.44376e-06	8.72339e-05		32.011	80.0898	64.6419	8.46612	7.93553	9.21842	9.93585
100626953	AMZ2	-	12	51321	AMZ2	archaelysin family metallopeptidase 2	-0.664568	0.02357	0.138905		51.2696	64.2416	110.42	95.2438	45.6894	54.9927	50.4152
100519830	ANAPC1	-	3	64682	ANAPC1	anaphase promoting complex subunit 1	-0.0539426	0.813311	0.931446		67.145	68.2037	59.863	68.2581	65.6485	61.6681	62.927
100415930	ANAPC10	APC10	8	10393	ANAPC10	anaphase promoting complex subunit 10	-0.412664	0.225884	0.522271		13.7933	16.4142	11.3186	20.107	9.61883	12.7151	12.5118
100620851	ANAPC11	-	12	51529	ANAPC11	anaphase promoting complex subunit 11	0.0981296	0.740635	0.896641		14.5741	24.3382	26.1586	24.6047	21.4019	23.205	27.5996
100415776	ANAPC13	-	13	25847	ANAPC13	anaphase promoting complex subunit 13	-0.40583	0.125032	0.37869		47.1056	38.7714	35.7166	37.0393	25.2494	29.5625	35.3275
100520682	ANAPC15	-	9	25906	ANAPC15	anaphase promoting complex subunit 15	-0.230965	0.372691	0.672438		35.134	44.4314	50.0535	43.6534	36.0706	42.9134	31.6475
100155019	ANAPC16	-	14	119504	ANAPC16	anaphase promoting complex subunit 16	-0.282882	0.258745	0.561809		64.5424	63.6756	65.8996	45.5054	46.1704	53.4033	48.2073
100621019	ANAPC2	-	Un	29882	ANAPC2	anaphase promoting complex subunit 2	0.359793	0.263396	0.566285		10.6703	17.2632	19.3674	23.0173	26.9327	23.5229	16.9277
100518619	ANAPC4	-	8	29945	ANAPC4	anaphase promoting complex subunit 4	-0.367362	0.29049	0.593292		81.9793	22.9232	37.7288	24.0755	26.6923	21.6156	27.5996
100152087	ANAPC5	-	14	51433	ANAPC5	anaphase promoting complex subunit 5	-0.100309	0.698498	0.879376		46.5851	38.4884	54.5809	65.0833	48.8156	42.2776	52.2552
100155743	ANAPC7	-	14	51434	ANAPC7	anaphase promoting complex subunit 7	-0.161757	0.490084	0.760358		76.514	87.7309	70.427	84.9257	64.2057	79.1513	71.0229
733639	ANG	ANG1	7	283	ANG	angiogenin	-0.194347	0.501571	0.768266		19.7791	18.3952	21.8827	16.9322	16.352	19.7084	14.3518
100154390	ANGEL1	-	7	23357	ANGEL1	angel homolog 1	-0.175967	0.556333	0.80098		16.9164	21.5082	18.1098	25.9275	21.8828	18.119	14.3518
100523200	ANGEL2	-	9	90806	ANGEL2	angel homolog 2	-0.18686	0.545927	0.794506		129.866	52.0725	44.5199	65.3478	62.0414	45.4564	54.0952
396730	ANGPT2	ANG2	15	285	ANGPT2	angiopoietin 2	0.984527	0.0152381	0.105294		3.90378	12.7351	12.5763	15.6094	18.9972	16.2117	34.9595
100126164	ANGPTL2	-	1	23452	ANGPTL2	angiopoietin like 2	0.596367	0.0713244	0.273187		24.4637	14.4331	17.1037	11.1118	19.4781	22.5692	33.1195
445466	ANGPTL3	-	6	27329	ANGPTL3	angiopoietin like 3	1.1832	0.208818	0.501932		0.260252	1.98102	0.251525	6.34959	2.16424	6.03966	1.10398
100512728	ANK2	-	8	287	ANK2	ankyrin 2	1.05313	0.00590212	0.0557121		432.278	158.765	109.916	194.456	619.453	303.572	280.412
100154687	ANK3	-	14	288	ANK3	ankyrin 3	-0.577098	0.0710142	0.272689		935.605	361.112	345.847	336.528	301.791	254.301	242.508
100525181	ANKFN1	-	12	162282	ANKFN1	ankyrin repeat and fibronectin type III domain containing 1	-0.0948704	0.812015	0.931157		64.8027	29.7153	29.68	59.5274	63.0033	43.2312	16.1918
100522641	ANKFY1	-	12	51479	ANKFY1	ankyrin repeat and FYVE domain containing 1	0.231609	0.329423	0.633665		125.702	115.182	125.008	124.611	179.151	131.919	120.334
100624458	ANKH	-	16	56172	ANKH	ANKH inorganic pyrophosphate transport regulator	-3.562	7.38822e-06	0.000331856		207.421	16.4142	73.1938	24.3401	12.5045	0.635753	4.04794
100512270	ANKHD1	-	2	54882	ANKHD1	ankyrin repeat and KH domain containing 1	0.011003	0.965063	0.988907		345.875	300.549	274.665	282.821	298.905	314.698	296.236
100517844	ANKIB1	-	9	54467	ANKIB1	ankyrin repeat and IBR domain containing 1	-0.0894141	0.708119	0.882788		160.575	149.142	182.104	141.807	124.564	150.356	172.221
100624394	ANKLE2	-	14	23141	ANKLE2	ankyrin repeat and LEM domain containing 2	-0.165556	0.486181	0.758167		88.4856	94.8059	94.0704	76.7242	69.7365	90.277	76.9108
100526143	ANKMY1	-	15	51281	ANKMY1	ankyrin repeat and MYND domain containing 1	0.186326	0.825078	0.936688		6.24604	1.41501	0.251525	4.49762	6.01177	1.90726	2.57596
100627896	ANKMY2	-	9	57037	ANKMY2	ankyrin repeat and MYND domain containing 2	-0.0936646	0.70181	0.880392		52.0504	63.3926	60.1145	71.6974	49.7774	63.8932	60.3511
100515129	ANKRA2	-	2	57763	ANKRA2	ankyrin repeat family A member 2	0.657066	0.0208644	0.128545		17.1766	21.5082	25.1525	33.3353	40.3991	33.3771	40.4794
100154231	ANKRD10	-	11	55608	ANKRD10	ankyrin repeat domain 10	0.619002	0.0345564	0.175555		54.3926	37.9224	41.5016	51.0613	106.288	67.7077	48.9433
100627188	ANKRD11	-	6	29123	ANKRD11	ankyrin repeat domain 11	0.559507	0.0214781	0.131037		66.104	67.3547	74.7029	93.3919	121.438	113.8	97.8865
100519490	ANKRD12	-	6	23253	ANKRD12	ankyrin repeat domain 12	0.303454	0.296179	0.598654		424.991	605.626	463.309	534.159	630.995	608.734	637.366
100522465	ANKRD13A	-	14	88455	ANKRD13A	ankyrin repeat domain 13A	0.024161	0.924486	0.9716		99.6764	67.9207	108.91	77.7825	100.757	83.6016	85.7427
100515670	ANKRD13C	-	6	81573	ANKRD13C	ankyrin repeat domain 13C	0.742145	0.00505083	0.0504363		54.3926	73.5807	72.9423	76.9888	93.5431	101.403	156.398
100515297	ANKRD13D	-	2	338692	ANKRD13D	ankyrin repeat domain 13D	0.369035	0.339859	0.643344		4.68453	8.49008	6.0366	7.40785	7.45459	9.21842	9.19986
100520501	ANKRD17	-	8	26057	ANKRD17	ankyrin repeat domain 17	0.0985136	0.705447	0.881588		393.761	376.677	373.766	368.012	385.234	429.134	400.01
100524146	ANKRD27	-	6	84079	ANKRD27	ankyrin repeat domain 27	0.0625411	0.790049	0.920512		72.8705	97.636	84.0094	87.0423	85.6076	89.9591	91.9986
100152333	ANKRD28	-	13	23243	ANKRD28	ankyrin repeat domain 28	0.151908	0.531805	0.786149		100.457	93.3909	72.9423	107.414	111.338	107.124	93.1026
100739254	ANKRD29	-	6	147463	ANKRD29	ankyrin repeat domain 29	-0.0803191	0.807258	0.928916		65.3232	266.589	161.479	174.614	151.016	177.057	148.67
100523704	ANKRD33B	-	16	651746	ANKRD33B	ankyrin repeat domain 33B	1.49997	0.00278929	0.0324544		4.42428	3.96204	3.0183	2.11653	15.1497	6.03966	7.35989
100513200	ANKRD34B	-	2	340120	ANKRD34B	ankyrin repeat domain 34B	-2.05439	0.000196732	0.00454699		331.301	46.6955	111.174	56.8817	69.2556	14.6223	15.0878
100511691	ANKRD35	-	4	148741	ANKRD35	ankyrin repeat domain 35	-0.294656	0.373517	0.672899		10.9306	13.8671	13.0793	14.022	12.9854	8.90055	9.56786
100153642	ANKRD37	-	15	353322	ANKRD37	ankyrin repeat domain 37	0.786971	0.112053	0.356762		5.72554	2.26402	5.0305	3.43936	8.41648	6.67541	6.25591
100525640	ANKRD39	-	3	51239	ANKRD39	ankyrin repeat domain 39	-0.195555	0.582486	0.817714		8.84856	10.7541	13.3308	8.46612	10.5807	8.26479	8.09588
100512492	ANKRD40	-	12	91369	ANKRD40	ankyrin repeat domain 40	-0.347197	0.142576	0.407657		79.637	69.6187	63.1328	80.1636	60.3582	57.8536	54.0952
100516028	ANKRD42	-	9	338699	ANKRD42	ankyrin repeat domain 42	0.0779862	0.780604	0.916234		81.9793	48.6765	45.2745	66.6707	78.8744	59.4429	52.6232
100620944	ANKRD44	-	15	91526	ANKRD44	ankyrin repeat domain 44	0.066967	0.833266	0.939536		33.052	97.919	63.6358	93.3919	71.6603	96.3166	68.815
100152758	ANKRD46	-	4	157567	ANKRD46	ankyrin repeat domain 46	0.555564	0.037369	0.183511		47.3658	58.8646	43.2623	62.7022	101.238	57.8536	74.3349
100516989	ANKRD49	-	9	54851	ANKRD49	ankyrin repeat domain 49	0.1835	0.515086	0.776084		21.0804	27.1683	25.6556	25.9275	20.6805	29.8804	34.9595
100625549	ANKRD50	-	8	57182	ANKRD50	ankyrin repeat domain 50	0.0878633	0.718134	0.887822		54.3926	51.5065	48.5443	41.5369	50.2584	45.4564	60.7191
100519313	ANKRD52	-	5	283373	ANKRD52	ankyrin repeat domain 52	0.121383	0.628202	0.843294		40.5993	37.6394	30.4345	40.7432	42.8038	38.1452	40.8474
100525518	ANKRD54	-	5	129138	ANKRD54	ankyrin repeat domain 54	-0.159087	0.661958	0.861272		9.10881	7.64108	9.0549	8.99525	9.8593	6.99329	6.25591
102167335	ANKRD6	-	1	22881	ANKRD6	ankyrin repeat domain 6	0.482237	0.116169	0.363406		18.7381	42.4504	24.1464	38.6267	42.0824	47.0457	41.2154
100526225	ANKRD65	-	6	441869	ANKRD65	ankyrin repeat domain 65	-0.569665	0.334279	0.638364		8.06781	1.98102	5.0305	7.67242	4.56894	3.17877	3.67994
100155360	ANKRD66	-	7	100287718	ANKRD66	ankyrin repeat domain 66	0.723507	0.0185578	0.119531		16.3959	15.5652	13.8339	22.4881	36.5516	27.3374	20.2397
100625697	ANKS1A	-	7	23294	ANKS1A	ankyrin repeat and sterile alpha motif domain containing 1A	0.967712	0.00118954	0.017503		56.2144	97.636	79.7334	78.3116	101.96	147.813	220.797
100511250	ANKS3	-	3	124401	ANKS3	ankyrin repeat and sterile alpha motif domain containing 3	0.605646	0.0473786	0.21209		11.4511	16.6972	15.5946	22.4881	22.1233	23.205	30.5435
100525512	ANKS4B	-	3	257629	ANKS4B	ankyrin repeat and sterile alpha motif domain containing 4B	0.883645	0.0107228	0.084863		17.1766	59.4306	22.8888	24.6047	31.7421	49.9066	57.0391
100523093	ANKUB1	-	13	389161	ANKUB1	ankyrin repeat and ubiquitin domain containing 1	0.403626	0.699973	0.879926		15.0946	1.69802	1.25763	1.85196	12.5045	2.54301	0
100152759	ANKZF1	-	15	55139	ANKZF1	ankyrin repeat and zinc finger domain containing 1	0.503802	0.087345	0.309671		13.0126	14.1501	21.3796	18.5196	20.921	23.5229	27.2316
100511155	ANO10	-	13	55129	ANO10	anoctamin 10	0.00550362	0.983438	0.995509		45.5441	48.6765	29.68	37.0393	43.0443	37.8273	40.1114
100155593	ANO6	-	5	196527	ANO6	anoctamin 6	-0.141982	0.626845	0.842603		87.9651	211.12	178.834	207.949	163.52	135.733	186.205
110259324	ANO8	-	2	57719	ANO8	anoctamin 8	-0.24233	0.630652	0.844993		10.6703	5.66006	7.79728	3.17479	6.25224	7.62904	3.31195
100627366	ANO9	-	2	338440	ANO9	anoctamin 9	-0.197885	0.65972	0.859999		4.16403	8.77309	11.5702	19.8425	10.5807	8.90055	6.99189
100155298	ANP32A	-	1	8125	ANP32A	acidic nuclear phosphoprotein 32 family member A	-0.248669	0.356123	0.658833		103.06	68.7697	66.1511	56.8817	58.4344	71.2044	51.1512
100152263	ANP32B	-	1	10541	ANP32B	acidic nuclear phosphoprotein 32 family member B	-0.0696158	0.768364	0.911113		109.306	96.504	117.714	120.378	98.1121	107.124	112.238
100153768	ANP32E	-	4	81611	ANP32E	acidic nuclear phosphoprotein 32 family member E	0.0276014	0.906896	0.966408		131.687	176.028	163.491	148.422	159.673	175.468	138.366
397520	ANPEP	APN|PEPN	7	290	ANPEP	alanyl aminopeptidase, membrane	0.530557	0.225044	0.521332		26.0252	112.635	96.5856	63.7604	41.361	126.197	156.398
100513853	ANTXR1	-	3	84168	ANTXR1	ANTXR cell adhesion molecule 1	-0.328867	0.314681	0.619374		94.2111	89.1459	120.732	41.8015	47.8537	78.8334	87.9507
100514416	ANTXR2	-	8	118429	ANTXR2	ANTXR cell adhesion molecule 2	0.684529	0.0196481	0.123521		13.2728	16.6972	12.8278	11.1118	22.1233	22.8871	19.8717
396942	ANXA1	ANX1	1	301	ANXA1	annexin A1	-0.54589	0.0328489	0.170519		103.32	89.4289	88.0338	66.1415	63.7247	67.072	47.1033
100156481	ANXA11	-	14	311	ANXA11	annexin A11	-0.207214	0.382241	0.679888		108.004	132.445	123.75	105.562	103.402	95.0451	106.718
100155380	ANXA13	-	4	312	ANXA13	annexin A13	-4.01804	4.82578e-13	1.98073e-10		10.9306	24.3382	15.8461	11.6409	0.480941	1.58938	0.735989
406192	ANXA2	-	1	302	ANXA2	annexin A2	-0.998146	0.00811176	0.0697355		350.559	948.342	477.395	613.794	177.948	280.049	389.706
102166512	ANXA3	-	8	306	ANXA3	annexin A3	1.37088	6.5905e-05	0.00190868		24.2034	76.1277	84.5124	81.2218	125.045	238.09	186.941
100312960	ANXA4	ANX4|Annexin-4|P32.5|PAP-II|PP4-X	3	307	ANXA4	annexin A4	-1.06471	0.000755143	0.0127315		932.742	783.352	883.105	596.068	334.976	381.77	429.082
100521982	ANXA5	-	8	308	ANXA5	annexin A5	-0.368179	0.297238	0.599665		165.78	122.257	106.898	276.736	110.136	77.5619	193.933
100515934	ANXA6	-	16	309	ANXA6	annexin A6	-0.195924	0.693763	0.877003		58.8169	11.0371	8.30033	4.49762	8.176	10.1721	7.35989
100156638	ANXA7	-	14	310	ANXA7	annexin A7	-0.0627696	0.789129	0.920161		90.8279	81.5048	89.5429	75.1368	72.8626	90.9127	78.3828
100513615	AOPEP	C9orf3	10	84909	AOPEP	aminopeptidase O (putative)	0.043921	0.868345	0.953564		46.0646	46.1295	56.0901	69.5809	68.2937	45.7742	54.0952
100523701	AOX1	-	15	316	AOX1	aldehyde oxidase 1	-0.11192	0.855189	0.947381		21.8611	2.26402	6.0366	5.82046	8.41648	6.03966	2.57596
100513805	AP1AR	-	8	55435	AP1AR	adaptor related protein complex 1 associated regulatory protein	0.072891	0.789785	0.920385		29.929	43.8654	39.741	57.6754	40.3991	46.41	47.8393
100157709	AP1B1	-	14	162	AP1B1	adaptor related protein complex 1 subunit beta 1	1.05445	0.00377844	0.0407749		155.891	504.028	338.553	341.29	542.983	738.428	836.451
100514713	AP1G1	-	6	164	AP1G1	adaptor related protein complex 1 subunit gamma 1	-0.224827	0.402908	0.696965		470.535	457.899	439.163	421.718	364.554	358.883	425.034
100157682	AP1G2	-	7	8906	AP1G2	adaptor related protein complex 1 subunit gamma 2	-0.745512	0.0249834	0.143301		117.634	35.9414	39.2379	34.129	28.1351	26.0659	20.2397
100511918	AP1M1	-	2	8907	AP1M1	adaptor related protein complex 1 subunit mu 1	-0.0281007	0.929849	0.974366		21.3406	23.4892	19.619	13.4929	15.1497	26.0659	16.1918
102168166	AP1M2	-	2	10053	AP1M2	adaptor related protein complex 1 subunit mu 2	-0.397757	0.107511	0.350057		62.7207	55.7515	74.9545	58.4691	53.3845	44.1849	45.6313
100624239	AP1S1	-	3	1174	AP1S1	adaptor related protein complex 1 subunit sigma 1	-0.156443	0.617733	0.838986		14.0536	15.8482	13.0793	14.2866	11.7831	14.6223	12.1438
100517795	AP1S2	-	X	8905	AP1S2	adaptor related protein complex 1 subunit sigma 2	-0.44831	0.172138	0.453585		248.28	133.86	193.171	88.3651	148.13	126.833	84.2707
100627432	AP1S3	-	15	130340	AP1S3	adaptor related protein complex 1 subunit sigma 3	-1.28833	0.00238364	0.02925		21.6009	9.62209	13.5824	10.8472	7.69506	3.81452	4.78393
100520250	AP2A1	-	6	160	AP2A1	adaptor related protein complex 2 subunit alpha 1	0.157496	0.494343	0.762991		65.0629	68.2037	76.7151	62.1731	74.5459	76.2904	76.9108
100513262	AP2A2	-	2	161	AP2A2	adaptor related protein complex 2 subunit alpha 2	0.0993614	0.685685	0.873097		88.4856	88.0139	106.144	95.5084	116.147	77.5619	110.03
100620457	AP2B1	-	12	163	AP2B1	adaptor related protein complex 2 subunit beta 1	-0.4682	0.0734496	0.27737		303.454	390.544	418.538	339.174	270.289	259.069	257.596
100626761	AP2M1	-	13	1173	AP2M1	adaptor related protein complex 2 subunit mu 1	-0.257606	0.27711	0.579182		84.8421	88.5799	96.0826	78.047	62.2819	76.6083	79.4868
100514408	AP2S1	-	6	1175	AP2S1	adaptor related protein complex 2 subunit sigma 1	-0.407878	0.169956	0.450655		26.5457	23.2062	28.4223	19.3133	16.833	23.5229	14.7198
100049670	AP3B1	-	2	8546	AP3B1	adaptor related protein complex 3 subunit beta 1	-0.445885	0.0617027	0.249738		121.277	119.71	113.689	90.4816	81.2791	78.8334	85.0067
100049700	AP3D1	-	2	8943	AP3D1	adaptor related protein complex 3 subunit delta 1	-0.174021	0.466391	0.743171		221.214	200.649	219.33	174.614	171.696	190.408	180.317
100155017	AP3M1	-	14	26985	AP3M1	adaptor related protein complex 3 subunit mu 1	-0.303024	0.180306	0.465405		171.506	174.896	156.7	161.385	132.98	139.548	131.374
100525135	AP3M2	-	17	10947	AP3M2	adaptor related protein complex 3 subunit mu 2	-0.943674	0.103859	0.343113		3.90378	5.94306	5.28203	6.87872	3.60706	1.90726	2.94396
100736866	AP3S1	-	2	1176	AP3S1	adaptor related protein complex 3 subunit sigma 1	-0.337816	0.212455	0.506988		35.6545	46.9785	35.465	37.5684	30.7803	24.1586	37.5354
100153862	AP3S2	-	7	10239	AP3S2	adaptor-related protein complex 3, sigma 2 subunit	0.0937143	0.735042	0.895447		29.1482	22.0742	20.8766	25.1338	26.4518	29.8804	21.3437
100516855	AP4B1	-	4	10717	AP4B1	adaptor related protein complex 4 subunit beta 1	-0.466558	0.18051	0.465655		11.7113	11.3201	12.0732	16.9322	8.41648	12.0793	7.72788
100155124	AP4E1	-	1	23431	AP4E1	adaptor related protein complex 4 subunit epsilon 1	0.0931779	0.708129	0.882788		46.5851	47.5445	37.9803	43.918	51.4607	51.8139	37.1674
110259873	AP4M1	-	3	9179	AP4M1	adaptor related protein complex 4 subunit mu 1	-0.544215	0.0549727	0.234027		19.2586	23.7722	22.8888	23.0173	15.1497	13.3508	17.2957
100154615	AP4S1	-	7	11154	AP4S1	adaptor related protein complex 4 subunit sigma 1	0.0438625	0.860925	0.950232		47.6261	41.6014	42.5077	40.4786	37.7539	54.3569	41.2154
100511736	AP5B1	-	2	91056	AP5B1	adaptor related protein complex 5 subunit beta 1	-1.09599	0.00531599	0.0520819		9.36906	15.5652	16.6007	9.52438	5.53083	5.08603	7.35989
100153219	AP5M1	MUDENG	1	55745	AP5M1	adaptor related protein complex 5 subunit mu 1	0.032978	0.896814	0.961786		90.0471	102.164	65.648	109.795	95.9478	96.9524	89.0547
100524719	AP5S1	-	17	55317	AP5S1	adaptor related protein complex 5 subunit sigma 1	0.562723	0.084885	0.30415		10.9306	8.49008	11.5702	9.25982	14.6687	17.8011	12.1438
100513142	AP5Z1	-	3	9907	AP5Z1	adaptor related protein complex 5 subunit zeta 1	0.205764	0.441735	0.726641		22.1214	26.8853	28.6739	23.2818	34.3873	25.4301	27.2316
100513283	APAF1	APAF1_tv3|Apaf-1	5	317	APAF1	apoptotic peptidase activating factor 1	1.19116	0.000472966	0.00893606		69.7475	48.9595	37.2257	101.593	200.312	103.31	115.55
100513711	APBA1	-	1	320	APBA1	amyloid beta precursor protein binding family A member 1	-0.0169235	0.976757	0.992008		6.24604	7.35807	4.52745	2.3811	8.176	3.81452	2.94396
100521713	APBA3	-	2	9546	APBA3	amyloid beta precursor protein binding family A member 3	-0.549662	0.238435	0.538333		8.58831	5.66006	9.55795	7.67242	2.64518	8.90055	5.15192
100519163	APBB1	-	9	322	APBB1	amyloid beta precursor protein binding family B member 1	0.263634	0.409089	0.701438		9.10881	11.3201	10.061	12.17	13.4664	12.7151	12.1438
100514179	APBB1IP	-	10	54518	APBB1IP	amyloid beta precursor protein binding family B member 1 interacting protein	-0.278593	0.692056	0.876523		5.98579	3.67904	1.25763	5.29132	4.32847	1.58938	4.04794
100514856	APBB2	-	8	323	APBB2	amyloid beta precursor protein binding family B member 2	-0.385969	0.126358	0.380812		79.1165	56.0346	74.9545	60.5857	46.1704	60.3966	48.9433
100513399	APBB3	-	2	10307	APBB3	amyloid beta precursor protein binding family B member 3	0.244438	0.373139	0.672543		17.9574	25.7533	26.9132	25.6629	30.5398	24.7944	30.1755
100517932	APC	APC1	2	324	APC	APC, WNT signaling pathway regulator	-0.226556	0.319019	0.623463		183.998	175.462	172.295	161.121	150.054	142.091	151.982
100626308	APCDD1	-	6	147495	APCDD1	APC down-regulated 1	1.5171	0.000315559	0.00657812		4.16403	7.35807	4.77898	7.40785	30.5398	11.4436	13.9838
396961	APEH	AAP|AARE|APH	13	327	APEH	acylaminoacyl-peptide hydrolase	-0.275296	0.288014	0.590061		32.2712	26.8853	31.4406	32.5416	28.1351	21.9335	26.1276
100154728	APEX1	-	7	328	APEX1	apurinic/apyrimidinic endodeoxyribonuclease 1	-1.54943	0.000210269	0.00480391		35.3942	10.1881	21.8827	20.6362	6.01177	9.5363	6.25591
100519003	APEX2	-	X	27301	APEX2	apurinic/apyrimidinic endodeoxyribonuclease 2	-0.179799	0.615613	0.837597		14.5741	9.05609	12.3247	7.93699	10.5807	9.21842	9.19986
100154978	APH1A	-	4	51107	APH1A	aph-1 homolog A, gamma-secretase subunit	0.0386314	0.872185	0.954934		48.4068	63.3926	58.8569	57.1463	63.9652	54.9927	56.3031
100624829	APH1B	-	1	83464	APH1B	aph-1 homolog B, gamma-secretase subunit	0.423364	0.182159	0.467738		17.1766	21.2252	16.6007	27.5149	17.7948	34.3307	31.2795
100522006	API5	-	2	8539	API5	apoptosis inhibitor 5	-0.298291	0.19226	0.481121		139.495	148.576	161.479	149.48	110.617	121.429	133.582
[truncated: 11,403 more rows]

## Sheet: BV
Ssc_Gene ID	Ssc_Gene symbol	Alias	Chr.	Hsa_Gene ID	Hsa_Gene Symbol	Ssc Gene description	logFC	PValue	FDR	cpm	CB128	CB40	CB42	CB78	PB139	PB39	PB41	PB43
[truncated: 11,094 more rows]

[truncated: 2 more sheets: Stroma, Complete]
