# Supplementary material for: Spatial organization of endometrial gene expression at the onset of embryo attachment in pigs
Source: BMC Genomics. 2019 Nov 21;20:895. doi: 10.1186/s12864-019-6264-2 (PMC6873571; doi:10.1186/s12864-019-6264-2)
Supplement: Supplementary file 6 — Additional file 6: Table S3. Differentially expressed genes in luminal epithelium (LE), glandular epithelium (GE), stroma (S), and complete tissue. [file 12864_2019_6264_MOESM6_ESM.xlsx]

## Sheet: LE
Supplemental Table 3-1: Differentially expressed genes in luminal epithelium (LE)						Ssc: Sus scrofa, Hsa: Homo sapiens, logFC: log2 fold change, Pvalue: nominal P-value, FDR: false discovery rate (adjusted P-value), CL: cyclic LE, PL: pregnant LE
Ssc_Gene ID	Ssc_Gene symbol	Alias	Chr.	Hsa_Gene ID	Hsa_Gene Symbol	Ssc Gene description	logFC	PValue	FDR	cpm	CL128	CL40	CL42	CL78	PL139	PL39	PL41	PL43
100152492	A2ML1	-	5	144568	A2ML1	alpha-2-macroglobulin like 1	-3.07465	2.70925e-08	8.40077e-07		11.9143	5.46357	10.8771	12.8593	0.922137	1.10216	1.95433	0.374984
100156545	AACS	-	14	65985	AACS	acetoacetyl-CoA synthetase	-1.54171	1.10055e-09	4.46167e-08		75.152	75.2483	79.7651	73.3251	31.0453	24.9822	17.589	31.4986
100525399	AARS	-	6	16	AARS	alanyl-tRNA synthetase	-1.33921	4.05843e-09	1.4939e-07		247.452	196.937	225.122	186.322	69.1603	81.5595	92.3421	94.8709
100525064	AASDHPPT	-	9	60496	AASDHPPT	aminoadipate-semialdehyde dehydrogenase-phosphopantetheinyl transferase	-0.872566	0.00100013	0.00874751		93.7872	79.4702	68.5584	56.0882	27.9715	42.2493	53.0927	38.6233
110258083	ABCA2	-	Un	20	ABCA2	ATP binding cassette subfamily A member 2	-1.05557	0.00010606	0.00133829		340.933	187.997	192.82	191.247	113.423	66.4967	118.4	115.495
100518064	ABCA3	-	3	21	ABCA3	ATP binding cassette subfamily A member 3	-1.47122	3.10421e-07	7.57124e-06		70.875	36.5066	32.9608	44.3234	17.828	13.2259	15.1461	15.7493
397073	ABCG2	BMDP	8	9429	ABCG2	ATP-binding cassette, sub-family G (WHITE), member 2	-2.74698	1.69267e-16	2.03121e-14		630.849	337.251	455.518	303.971	30.7379	72.0075	76.3818	65.6222
497624	ABHD5	CGI-58	13	51099	ABHD5	abhydrolase domain containing 5	-1.47152	1.63677e-05	0.000265422		41.2419	72.0198	109.759	89.4676	22.4387	21.3083	54.0698	29.2487
100152303	ACAT2	-	1	39	ACAT2	acetyl-CoA acetyltransferase 2	-2.30301	8.3267e-20	1.63804e-17		64.4596	67.0529	68.5584	77.7027	17.2132	14.6954	13.3546	10.8745
100515346	ACKR3	CXCR7	15	57007	ACKR3	atypical chemokine receptor 3	-1.41177	0.00028467	0.00306922		224.845	267.467	269.289	57.1826	64.857	41.1471	98.5308	124.495
100037292	ACKR4	CCR11|CCRL1|CCX-CKR	13	51554	ACKR4	atypical chemokine receptor 4	-2.53327	4.43275e-06	8.34667e-05		7.94289	7.20198	5.27372	7.38723	1.5369	0.73477	1.46575	0.749968
100628006	ACO1	-	10	48	ACO1	aconitase 1	-1.98809	3.22892e-11	1.72978e-09		673.618	526.49	456.836	369.635	101.435	89.2746	175.238	143.994
100525265	ACOT9	-	X	23597	ACOT9	acyl-CoA thioesterase 9	-1.03987	0.000364277	0.00379785		54.0728	34.0232	24.7206	34.4737	16.5985	17.6345	20.0319	14.2494
100513412	ACTN1	-	7	87	ACTN1	actinin alpha 1	-0.937974	0.000179784	0.00208445		92.8707	80.4635	124.262	83.7219	40.2667	45.9231	68.7273	45.748
102167408	ADAMTS18	-	6	170692	ADAMTS18	ADAM metallopeptidase with thrombospondin type 1 motif 18	-4.14822	0.000196311	0.00224998		14.6638	1.98675	0.988823	36.9361	12.9099	0	0.325722	0.374984
100154626	ADK	-	14	132	ADK	adenosine kinase	-2.38862	2.30797e-13	1.87133e-11		146.638	101.076	50.7596	59.0978	17.2132	12.8585	17.4261	13.8744
100514482	AGR2	-	9	10551	AGR2	anterior gradient 2, protein disulphide isomerase family member	-2.71086	0.00110542	0.00948858		34.8265	2248.76	2975.37	1855.02	197.03	159.078	1382.69	200.616
100518857	AGTPBP1	-	10	23287	AGTPBP1	ATP/GTP binding protein 1	-1.27356	7.696e-07	1.72621e-05		73.319	63.5761	64.2735	43.7762	23.3608	23.88	31.4322	21.7491
497050	AHCY	-	17	191	AHCY	adenosylhomocysteinase	-1.73044	1.01791e-06	2.20486e-05		60.7937	36.0099	26.6982	20.7937	7.3771	9.55201	13.6803	7.87466
100514931	AHCYL2	-	18	23382	AHCYL2	adenosylhomocysteinase like 2	-1.33424	2.1333e-05	0.000333763		128.614	45.447	35.268	52.805	17.2132	18.0019	22.3119	23.249
100523651	AKAP7	-	1	9465	AKAP7	A-kinase anchoring protein 7	-1.07467	0.000137911	0.00166324		97.1477	55.6291	37.2457	52.5314	24.8977	27.1865	26.3835	25.8739
100525643	ALG10	-	5	84920	ALG10	ALG10, alpha-1,2-glucosyltransferase	-1.27854	4.99354e-07	1.17265e-05		125.559	208.857	243.91	178.662	75.6152	87.0703	86.9677	62.6223
100155925	AMD1	-	1	262	AMD1	adenosylmethionine decarboxylase 1	-2.02096	4.4126e-16	5.04297e-14		178.41	201.407	202.709	152.396	31.3527	42.6167	53.4184	53.2477
100512031	AMER1	-	X	139285	AMER1	APC membrane recruitment protein 1	-1.60198	4.40461e-11	2.27825e-09		153.053	90.894	96.2454	131.329	36.8855	37.1059	39.5752	41.6232
100516197	AMFR	-	6	267	AMFR	autocrine motility factor receptor	-0.952188	0.000203204	0.00231132		377.593	211.093	211.938	252.807	158.608	120.502	123.937	119.995
100626953	AMZ2	-	12	51321	AMZ2	archaelysin family metallopeptidase 2	-1.13727	4.44863e-05	0.000640091		45.8244	38.4934	52.078	32.2849	16.9058	17.2671	26.872	15.3743
100152087	ANAPC5	-	14	51433	ANAPC5	anaphase promoting complex subunit 5	-0.830127	0.00105253	0.00910624		60.7937	61.8377	89.3237	106.431	38.7298	44.0862	51.7898	43.4981
100126165	ANGPTL1	-	9	9068	ANGPTL1	angiopoietin like 1	-2.68632	3.69794e-08	1.10386e-06		29.3276	58.6092	34.6088	57.4562	3.07379	10.6542	21.4976	2.2499
100627366	ANO9	-	2	338440	ANO9	anoctamin 9	-1.7681	1.18526e-07	3.21064e-06		27.8001	23.096	31.6423	48.4274	10.4509	7.3477	12.7032	5.99974
100153768	ANP32E	-	4	81611	ANP32E	acidic nuclear phosphoprotein 32 family member E	-0.832416	0.000243582	0.00267184		91.9542	102.318	77.1282	77.7027	52.2544	54.0056	51.6269	37.8734
396942	ANXA1	ANX1	1	301	ANXA1	annexin A1	-2.43059	2.09474e-11	1.18014e-09		181.77	398.096	444.641	291.932	29.8158	73.8444	90.2249	47.9979
406192	ANXA2	-	1	302	ANXA2	annexin A2	-1.57332	9.38817e-06	0.000163272		190.324	361.093	464.747	335.161	65.4717	125.278	222.468	99.7457
100156638	ANXA7	-	14	310	ANXA7	annexin A7	-1.19738	4.74887e-07	1.12026e-05		238.898	262.252	294.34	266.761	92.8285	101.766	136.803	131.244
100514179	APBB1IP	-	10	54518	APBB1IP	amyloid beta precursor protein binding family B member 1 interacting protein	-1.94529	0.000132705	0.0016118		24.4397	21.1093	58.9998	10.3968	1.84427	6.98032	5.21155	12.7494
100154728	APEX1	-	7	328	APEX1	apurinic/apyrimidinic endodeoxyribonuclease 1	-1.57518	2.87969e-06	5.62807e-05		33.6045	58.1125	55.3741	49.7954	5.53282	16.5323	23.1262	16.4993
100522376	APITD1	-	6	378708	CENPS	apoptosis-inducing, TAF9-like domain 1	-2.234	4.59439e-09	1.66173e-07		14.3583	13.9073	22.0837	13.9537	2.15165	2.20431	4.88583	3.74984
100512412	APOBEC1	-	5	339	APOBEC1	apolipoprotein B mRNA editing enzyme catalytic subunit 1	-4.60781	3.84296e-05	0.000563759		0	9.93377	19.7765	9.30244	0.307379	0	1.79147	0
100127151	AQP11	-	9	282679	AQP11	aquaporin 11	-1.29438	0.00068975	0.0064816		17.7188	14.9007	21.7541	15.0481	5.8402	3.30647	13.6803	7.87466
100126235	AQP3	SAQP3	10	360	AQP3	aquaporin 3 (Gill blood group)	-3.07544	1.17382e-06	2.50192e-05		10.3869	7.94702	3.62568	12.312	1.22952	1.46954	1.14003	0
100126278	AQP5	-	5	362	AQP5	aquaporin 5	-5.20521	1.6548e-06	3.38867e-05		0	7.20198	11.8659	5.74562	0	0	0.162861	0.374984
100622552	AREL1	-	7	9870	AREL1	apoptosis resistant E3 ubiquitin protein ligase 1	-1.27703	4.47656e-07	1.06585e-05		224.845	127.152	121.625	126.13	58.402	54.0056	69.2159	48.3729
100155893	ARG2	-	7	384	ARG2	arginase 2	-2.05807	3.28448e-08	1.00035e-06		41.8529	54.6357	41.201	40.2194	5.8402	8.08247	39.5752	12.7494
100521615	ARHGAP17	-	3	55114	ARHGAP17	Rho GTPase activating protein 17	-0.79165	0.000734964	0.00683687		100.814	73.0132	76.7986	92.2036	61.4758	41.8819	41.3667	53.6227
100525547	ARHGAP18	-	1	93663	ARHGAP18	Rho GTPase activating protein 18	-1.23623	4.9772e-06	9.17456e-05		300.608	225.745	133.161	155.679	76.5374	74.5792	78.1732	100.121
100738766	ARHGEF38	-	8	54848	ARHGEF38	Rho guanine nucleotide exchange factor 38	-2.28497	8.25803e-12	4.93017e-10		58.0442	37.9967	54.0557	41.0402	22.4387	5.87816	9.28307	9.74958
595114	ARL3	-	14	403	ARL3	ADP ribosylation factor like GTPase 3	-1.02132	0.00104218	0.00903622		18.0243	14.404	12.1955	16.6897	7.99186	9.18463	6.51444	6.74971
100514255	ARL4C	-	15	10123	ARL4C	ADP ribosylation factor like GTPase 4C	-1.25574	0.000585567	0.00564402		52.5453	20.3642	21.7541	19.9729	14.7542	9.18463	10.4231	5.99974
100516925	ARMC4	-	10	55130	ARMC4	armadillo repeat containing 4	-1.31792	0.000165698	0.00193988		41.2419	32.2847	45.1563	48.1538	23.3608	7.3477	25.2434	9.37459
100157219	ARNT2	-	7	9915	ARNT2	aryl hydrocarbon receptor nuclear translocator 2	-1.43031	3.98057e-05	0.000581813		34.2155	70.7781	45.1563	71.9571	37.1929	22.4105	12.3774	18.3742
100312961	ASNS	-	9	440	ASNS	asparagine synthetase (glutamine-hydrolyzing)	-2.30672	7.46229e-07	1.68007e-05		9.47037	32.0364	46.1451	24.3505	4.61069	3.30647	11.2374	5.24977
100518495	ASXL3	-	6	80816	ASXL3	ASXL transcriptional regulator 3	-1.79554	1.83836e-08	5.8936e-07		35.743	60.596	58.0109	51.437	5.8402	16.5323	18.4033	15.3743
397481	ATP1A1	-	4	476	ATP1A1	ATPase Na+/K+ transporting subunit alpha 1	-1.40143	2.04665e-06	4.10699e-05		6565.11	4029.63	3916.07	3672.82	1688.13	1554.77	1952.21	1520.56
396898	ATP1B1	-	4	481	ATP1B1	ATPase Na+/K+ transporting subunit beta 1	-2.08448	3.8494e-12	2.48349e-10		523.314	646.192	483.864	321.755	113.73	78.9878	112.537	160.493
100514493	ATP1B3	-	13	483	ATP1B3	ATPase Na+/K+ transporting subunit beta 3	-0.856405	0.000842195	0.00759875		164.662	189.487	178.977	100.959	65.4717	92.581	88.2706	107.245
100623420	ATP2B4	PMCA4	9	493	ATP2B4	ATPase plasma membrane Ca2+ transporting 4	-1.80535	1.58309e-09	6.26968e-08		789.401	479.056	427.831	282.63	120.8	120.87	161.069	115.87
100523018	ATP6V0A1	-	12	535	ATP6V0A1	ATPase H+ transporting V0 subunit a1	-1.23614	3.72831e-07	8.98388e-06		321.687	369.288	468.043	407.939	159.837	148.424	186.15	170.243
100515393	ATP8A1	-	8	10396	ATP8A1	ATPase phospholipid transporting 8A1	-1.9624	9.81651e-09	3.35607e-07		1568.72	562.003	488.808	749.12	182.583	251.291	152.764	130.869
100516227	ATR	-	13	545	ATR	ATR serine/threonine kinase	-1.00807	0.000199615	0.00228348		121.282	278.146	228.748	262.383	110.042	92.2136	137.129	116.995
100158237	AZIN1	-	4	51582	AZIN1	antizyme inhibitor 1	-1.29028	2.55554e-06	5.04382e-05		646.429	526.49	498.696	323.944	176.436	204.633	237.125	197.241
100622671	BANF1	-	2	8815	BANF1	barrier to autointegration factor 1	-0.864677	0.000767037	0.00706404		123.726	95.1158	115.033	105.61	40.2667	56.2099	87.9449	63.7472
100738241	BCAM	-	6	4059	BCAM	basal cell adhesion molecule (Lutheran blood group)	-0.902706	0.000504101	0.00500349		51.6288	61.5894	70.8656	53.3522	19.9796	37.8407	32.2465	36.3734
100518784	BCAT1	-	5	586	BCAT1	branched chain amino acid transaminase 1	-3.67232	2.17827e-20	4.86343e-18		2519.42	3704.3	3667.21	3684.86	167.214	225.207	636.298	288.737
100626912	BHLHE41	-	5	79365	BHLHE41	basic helix-loop-helix family member e41	-1.86367	0.000506022	0.0050184		18.6352	11.4238	39.8825	46.7858	7.99186	0.367385	8.79449	12.7494
100624635	BMP2K	-	8	55589	BMP2K	BMP2 inducible kinase	-0.817236	0.000926573	0.00822402		240.12	261.258	262.038	390.429	174.899	167.528	138.595	166.493
100515917	BPNT1	-	10	10380	BPNT1	3'(2'), 5'-bisphosphate nucleotidase 1	-0.997415	0.000183221	0.00211409		40.02	32.5331	34.6088	33.6529	12.6025	17.6345	17.2633	23.249
100155348	BRI3BP	-	14	140707	BRI3BP	BRI3 binding protein	-1.49999	0.000217876	0.00243664		31.1606	23.841	17.1396	10.6704	5.8402	3.30647	8.63163	11.2495
100515791	C10H9orf72	-	10	203228	C9orf72	chromosome 10 C9orf72 homolog	-2.30629	7.98065e-12	4.78839e-10		329.63	324.586	282.144	242.411	39.3445	31.9625	97.7165	79.4966
110256103	C1QBP	cDNA	12	708	C1QBP	complement C1q binding protein	-1.41219	2.22669e-06	4.45338e-05		95.6202	74.7516	65.5919	47.333	15.9837	24.9822	28.1749	37.4984
100522413	CACHD1	-	6	57685	CACHD1	cache domain containing 1	-1.0768	0.000720034	0.00671361		84.6223	251.821	173.703	221.07	59.6315	81.5595	131.917	91.496
100519266	CACYBP	-	9	27101	CACYBP	calcyclin binding protein	-0.944967	0.000219222	0.00244486		77.9014	78.2284	61.9662	44.8706	29.8158	33.0647	41.2038	31.8736
100519653	CAPG	-	3	822	CAPG	capping actin protein, gelsolin like	-1.32669	2.30267e-06	4.58243e-05		59.5717	34.7682	53.0668	44.3234	18.1354	12.8585	23.9406	20.6241
397393	CAPN2	-	10	824	CAPN2	calpain 2	-1.27866	4.78248e-06	8.91145e-05		538.589	404.801	373.775	282.356	120.185	152.465	215.628	170.243
100736693	CBARP	C2H19orf26	2	255057	CBARP	CACN subunit beta associated regulatory protein	-2.12703	0.000210629	0.00237999		4.88793	5.71192	10.2178	10.1232	1.22952	1.46954	3.09436	0.749968
100157067	CBFA2T2	-	17	9139	CBFA2T2	CBFA2/RUNX1 translocation partner 2	-1.26682	0.000509345	0.00504302		491.237	58.6092	60.9774	139.537	45.7995	38.5754	42.9953	41.6232
110260942	CBFB	-	6	865	CBFB	core-binding factor subunit beta	-1.27138	1.29969e-07	3.48794e-06		207.126	203.891	182.273	117.101	77.1521	78.253	70.8445	70.8719
110260645	CBX6	-	5	23466	CBX6	chromobox 6	-1.15723	3.61612e-06	6.94295e-05		150.304	124.917	126.24	102.053	41.8036	53.6382	78.499	54.7476
100512614	CCDC85C	-	7	317762	CCDC85C	coiled-coil domain containing 85C	-1.54157	0.000708464	0.00662632		18.9407	19.6192	22.0837	22.4353	2.76641	1.83693	10.9117	13.8744
100515615	CCNB1IP1	-	7	57820	CCNB1IP1	cyclin B1 interacting protein 1	-0.917318	0.00103787	0.00900539		21.6902	20.6126	20.4357	19.6993	9.22137	11.0216	12.2146	10.8745
100521551	CCT4	-	3	10575	CCT4	chaperonin containing TCP1 subunit 4	-0.83117	0.000476772	0.00476375		227.289	195.199	176.999	149.113	83.2997	99.194	130.614	106.87
100627253	CCT6B	-	12	10693	CCT6B	chaperonin containing TCP1 subunit 6B	-3.16891	1.39479e-10	6.53809e-09		44.2969	24.3377	26.6982	36.1153	2.45903	0.73477	20.1948	4.49981
100155478	CD109	-	1	135228	CD109	CD109 molecule	-1.20632	0.000270381	0.00293096		60.4882	195.944	225.122	117.922	62.3979	85.6007	76.3818	47.248
100517185	CDC27	-	12	996	CDC27	cell division cycle 27	-0.928794	3.06474e-05	0.000460863		110.895	157.699	129.865	127.498	60.5537	70.9053	74.916	69.747
100518624	CDCA7L	-	9	55536	CDCA7L	cell division cycle associated 7 like	-1.25995	0.00011637	0.0014501		36.0485	49.1722	36.5865	27.6337	9.22137	21.3083	21.1719	10.1246
100157834	CDH17	-	4	1015	CDH17	cadherin 17	-6.59715	8.67551e-24	2.97446e-21		2218.51	91.8874	54.0557	29.5489	0.614758	0.73477	1.30289	0
100627510	CDH6	-	16	1004	CDH6	cadherin 6	-3.72859	1.42515e-06	2.96906e-05		42.1584	5.21523	16.81	9.30244	8.60661	0	0.325722	1.87492
100627418	CDK18	-	9	5129	CDK18	cyclin dependent kinase 18	-0.956965	0.000669685	0.00632275		64.4596	54.6357	51.7484	58.0034	26.1272	18.7366	32.4093	49.8728
100113467	CDK5R1	-	12	8851	CDK5R1	cyclin dependent kinase 5 regulatory subunit 1	-2.39844	5.97733e-09	2.12339e-07		24.1342	20.8609	22.0837	38.3042	4.30331	3.30647	13.5175	4.12482
100736772	CENPH	-	16	64946	CENPH	centromere protein H	-2.08933	3.91154e-06	7.42697e-05		35.132	21.1093	9.55862	14.2273	3.38117	6.61293	5.37441	1.49994
100626873	CES3	-	6	23491	CES3	carboxylesterase 3	-3.24142	4.75004e-05	0.000673566		96.8422	5.71192	8.5698	33.1057	61.4758	1.10216	2.60577	0.749968
100155072	CFAP100	-	7	348807	CFAP100	cilia and flagella associated protein 100	-2.60756	0.000134868	0.00163642		6.41541	5.96026	4.2849	9.02884	4.61069	0	1.14003	0.749968
100739658	CFAP44	WDR52	13	55779	CFAP44	cilia and flagella associated protein 44	-1.96388	0.000433186	0.00437561		10.3869	6.45695	12.5251	22.1617	28.5863	2.20431	1.79147	3.37485
445532	CFL1	COFILIN	2	1072	CFL1	cofilin 1	-0.831688	0.000996517	0.00872542		373.01	300.993	326.641	355.134	127.255	205.736	224.422	203.991
403154	CFTR	ABCC7	18	1080	CFTR	cystic fibrosis transmembrane conductance regulator	-1.66491	1.29358e-06	2.72333e-05		85.8443	43.4602	32.3016	48.701	18.7501	22.0431	9.44593	11.2495
100511780	CHL1	-	13	10752	CHL1	cell adhesion molecule L1 like	-3.64866	6.03218e-17	7.54022e-15		130.447	87.9139	82.0723	185.228	21.2092	5.51078	12.7032	3.37485
100523763	CHM	-	X	1121	CHM	CHM, Rab escort protein 1	-1.05664	1.92948e-05	0.000306267		254.173	183.03	163.815	138.989	76.23	97.357	97.228	77.2467
100415931	CHRNA7	-	1	1139	CHRNA7	cholinergic receptor nicotinic alpha 7 subunit	-5.30814	4.83286e-19	8.16822e-17		21.6902	65.5629	17.4692	134.612	1.22952	0.367385	1.14003	1.49994
100524158	CISD2	-	8	493856	CISD2	CDGSH iron sulfur domain 2	-1.53884	7.22789e-07	1.63342e-05		69.9585	122.93	129.865	87.2788	26.742	26.4517	66.1215	38.2483
100516489	CKAP2L	-	3	150468	CKAP2L	cytoskeleton associated protein 2 like	-1.98394	8.17015e-09	2.83838e-07		22.3012	31.5397	19.4469	16.1425	6.14758	4.77601	7.00302	4.12482
100151985	CLCN4	-	X	1183	CLCN4	chloride voltage-gated channel 4	-1.83972	0.00105713	0.00913944		1.22198	27.5662	37.5753	20.7937	3.68855	4.77601	9.28307	7.87466
110255330	CLIC1	-	7	1192	CLIC1	chloride intracellular channel 1	-1.01417	0.00054883	0.00534575		85.8443	162.914	211.938	162.793	54.7135	64.6598	90.8764	104.62
110258086	CLIC3	-	Un	9022	CLIC3	chloride intracellular channel 3	-2.0428	5.3442e-06	9.74625e-05		10.9979	20.3642	28.6759	19.4257	3.07379	0.73477	6.84016	7.12469
100511961	CMTM7	-	13	112616	CMTM7	CKLF like MARVEL transmembrane domain containing 7	-1.75253	5.24403e-06	9.57813e-05		21.6902	14.1556	38.5641	44.3234	9.83613	5.14339	8.30591	12.3745
100625187	CMTR2	-	6	55783	CMTR2	cap methyltransferase 2	-0.800708	0.000796646	0.00725873		79.4289	81.2086	82.7315	59.3714	33.1969	44.4536	47.5554	48.3729
397565	CNN2	Calponin-2	2	1265	CNN2	calponin 2	-1.85219	9.75841e-07	2.12911e-05		25.3562	71.0264	74.4913	42.1346	9.22137	15.0628	26.0577	13.1244
100154357	CNNM1	-	14	26507	CNNM1	cyclin and CBS domain divalent metal cation transport mediator 1	-1.49194	6.8617e-06	0.000122201		61.7102	78.9735	137.446	116.007	42.1109	14.328	45.7639	31.4986
100153354	CNOT2	-	5	4848	CNOT2	CCR4-NOT transcription complex subunit 2	-1.79853	5.63626e-11	2.84181e-09		292.36	366.804	318.401	218.607	61.7832	70.5379	112.537	98.2457
100624179	COCH	-	7	1690	COCH	cochlin	-3.69177	1.2522e-13	1.08887e-11		108.757	101.821	90.9717	16.4161	1.5369	7.3477	9.60879	6.37472
100526131	COG6	-	11	57511	COG6	component of oligomeric golgi complex 6	-1.65944	2.89887e-10	1.28363e-08		288.999	176.076	145.687	177.567	56.8651	52.5361	76.2189	50.2478
100521775	COL23A1	-	2	91522	COL23A1	collagen type XXIII alpha 1 chain	-0.957503	1.26528e-05	0.000214151		111.506	93.3774	111.407	84.2691	59.6315	49.2296	48.8583	48.3729
100624870	COPS9	MYEOV2	15	150678	COPS9	COP9 signalosome subunit 9	-1.7575	1.48629e-08	4.85979e-07		124.337	136.093	126.569	33.1057	28.5863	35.6363	37.2951	33.3736
406870	CP	-	13	1356	CP	ceruloplasmin	-4.47846	3.96608e-12	2.54508e-10		107.535	424.917	226.111	70.0419	19.6723	0.73477	10.586	4.49981
100519789	CRYAB	-	9	1410	CRYAB	crystallin alpha B	-3.54876	2.47506e-16	2.94066e-14		279.223	72.0198	49.7708	47.0594	2.76641	5.14339	9.44593	5.62476
100515986	CSTF2	-	X	1478	CSTF2	cleavage stimulation factor subunit 2	-1.05622	0.000406547	0.0041626		53.4618	77.2351	70.536	42.6818	17.2132	30.493	41.6924	27.7488
100521810	CXXC4	-	8	80319	CXXC4	CXXC finger protein 4	-2.16061	3.2252e-09	1.20945e-07		54.9893	32.7814	29.0055	33.3793	8.29923	7.3477	15.6346	4.49981
100170131	CYCS	CYC	18	54205	CYCS	cytochrome c, somatic	-1.01851	0.00026918	0.00292058		77.5959	94.1225	85.698	39.3986	31.0453	42.984	33.5493	44.2481
100124408	CYP20A1	-	15	57404	CYP20A1	cytochrome P450, family 20, subfamily A, polypeptide 1	-1.07505	4.72354e-05	0.000671594		47.3519	94.3708	107.122	108.072	37.1929	48.1274	49.8354	40.4982
100124374	CYP26A1	-	14	1592	CYP26A1	cytochrome P450, family 26, subfamily A, polypeptide 1	-4.33918	1.5006e-08	4.89325e-07		567.917	111.755	376.082	368.541	4.91806	2.20431	84.1991	29.9987
100516879	CYP2C91	-	14	1559	CYP2C9	cytochrome P450 2C21 pseudogene	-3.23828	1.33726e-08	4.42068e-07		10.6924	99.8344	145.687	95.4868	14.4468	4.40862	15.9604	3.74984
100524750	CYP2J34	-	6	1573	CYP2J2	cytochrome P450, family 2, subfamily J, polypeptide 34	-2.01751	1.30755e-05	0.000220064		18.9407	12.4172	6.92176	8.75524	3.68855	2.5717	3.25722	1.49994
403334	CYP51	CYP51A1	9	1595	CYP51A1	cytochrome P450, family 51, subfamily A, polypeptide 1	-2.47203	3.30022e-24	1.20008e-21		289.61	274.172	261.049	307.528	49.488	49.2296	40.8781	65.2472
100156679	DCBLD1	-	1	285761	DCBLD1	discoidin, CUB and LCCL domain containing 1	-1.68718	3.44138e-10	1.5017e-08		130.141	123.924	207.323	203.012	44.57	38.208	61.0728	61.8723
100153111	DDX21	-	14	9188	DDX21	DExD-box helicase 21	-1.01064	0.00040255	0.00414288		110.589	269.453	205.346	139.537	64.857	87.805	84.0362	106.87
404699	DEFB1	PBD-2	Un	1672	DEFB1	defensin beta 1	-4.08081	3.26217e-11	1.73983e-09		171.078	27.5662	32.9608	13.6801	1.84427	0	4.07152	1.49994
102165384	DENND5B	-	5	160518	DENND5B	DENN domain containing 5B	-0.857779	0.000111295	0.00139409		106.007	103.063	108.441	121.479	62.0906	46.6579	69.3787	63.3723
100627707	DHCR7	-	2	1717	DHCR7	7-dehydrocholesterol reductase	-1.70186	3.40689e-05	0.000505681		7.94289	13.9073	14.8323	17.2369	6.76234	2.5717	2.76864	4.87479
397337	DHDH	2DD|SUS2DD	6	27294	DHDH	dihydrodiol dehydrogenase	-1.11653	0.00108052	0.00931443		13.1363	11.6722	11.5363	11.4912	4.91806	4.77601	7.4916	4.12482
100152785	DHRS7	-	1	51635	DHRS7	dehydrogenase/reductase 7	-1.36503	7.9643e-05	0.00104908		23.8287	128.146	144.368	131.602	32.8896	52.1687	51.9526	45.373
100517858	DIPK2A	-	13	205428	DIPK2A	divergent protein kinase domain 2A	-1.14175	1.51086e-06	3.13132e-05		133.196	95.6125	106.793	87.2788	44.2626	61.7207	42.5067	43.4981
100157729	DLG1	-	13	1739	DLG1	discs large MAGUK scaffold protein 1	-0.893268	7.19842e-05	0.000961927		234.926	211.093	169.089	196.172	110.656	92.9484	118.074	114.745
497636	DMD	-	X	1756	DMD	dystrophin	-1.68726	9.42472e-07	2.07137e-05		135.335	450	258.412	528.324	129.714	98.8266	126.217	84.7463
100622420	DNM3	-	9	26052	DNM3	dynamin 3	-2.07407	1.51486e-06	3.1342e-05		151.22	506.374	311.479	646.246	131.866	49.9644	151.298	55.8726
100620637	DOK4	-	6	55715	DOK4	docking protein 4	-1.58957	5.15394e-06	9.44233e-05		23.2177	12.6656	14.8323	13.6801	4.30331	6.24555	6.18871	4.12482
100519350	DPP3	-	2	10072	DPP3	dipeptidyl peptidase 3	-1.21943	0.000227627	0.00253153		23.5232	19.8675	24.391	16.4161	6.45496	5.87816	12.5403	10.4995
100525453	DPYSL3	-	2	1809	DPYSL3	dihydropyrimidinase like 3	-1.26905	9.64779e-06	0.000167061		147.86	148.758	172.055	127.772	34.4265	76.7835	88.2706	46.498
100512860	DYNLL2	-	12	140735	DYNLL2	dynein light chain LC8-type 2	-0.757855	0.000671702	0.00633681		173.216	140.066	134.48	139.537	96.517	81.9269	95.4365	72.7468
100156275	EBAG9	-	4	9166	EBAG9	estrogen receptor binding site associated, antigen, 9	-0.841451	0.000705728	0.0066178		112.117	75.4966	79.7651	70.0419	35.3486	50.3317	58.4671	43.1231
100312968	EBP	-	X	10682	EBP	EBP, cholestenol delta-isomerase	-1.62323	4.75156e-08	1.37395e-06		22.3012	20.1159	23.4021	22.1617	5.8402	7.3477	6.84016	8.62463
100522106	EDRF1	C14H10orf137	14	26098	EDRF1	erythroid differentiation regulatory factor 1	-1.63323	1.71499e-06	3.48811e-05		40.02	172.848	89.6533	166.076	46.4142	31.2277	37.1323	46.498
100155141	EEF1E1	-	7	9521	EEF1E1	eukaryotic translation elongation factor 1 epsilon 1	-1.06761	0.000980096	0.00862887		24.4397	28.8079	26.3686	18.8785	6.45496	9.55201	14.1689	16.4993
100513721	EFNA5	-	2	1946	EFNA5	ephrin A5	-2.0714	2.08132e-13	1.71067e-11		237.37	204.139	259.072	294.121	104.509	46.2905	62.05	47.9979
100153585	EGFL6	-	X	25975	EGFL6	EGF like domain multiple 6	-2.99068	4.64132e-06	8.66188e-05		19.8572	5.21523	10.5474	6.01922	2.76641	0.73477	1.14003	0.374984
100517970	EIF5A	-	12	1984	EIF5A	eukaryotic translation initiation factor 5A	-0.768391	0.000889559	0.00793069		184.825	191.722	169.418	127.225	86.0661	89.2746	112.537	106.87
100511670	ELOVL4	-	1	6785	ELOVL4	ELOVL fatty acid elongase 4	-1.92632	9.60832e-06	0.000166618		8.85938	14.1556	9.55862	7.93443	2.15165	2.5717	3.09436	2.62489
100739825	EMP2	-	3	2013	EMP2	epithelial membrane protein 2	-1.36433	1.832e-07	4.72054e-06		672.396	557.533	623.947	536.258	176.128	222.635	265.626	263.614
397298	ENTPD1	CD39	14	953	ENTPD1	ectonucleoside triphosphate diphosphohydrolase 1	-1.18429	2.85485e-05	0.000433648		1731.86	1130.96	1217.57	1537.91	645.496	505.889	638.578	682.095
100623360	ENTPD3	-	13	956	ENTPD3	ectonucleoside triphosphate diphosphohydrolase 3	-2.20841	3.26397e-06	6.30719e-05		7.6374	25.0828	41.5306	19.4257	5.8402	1.46954	4.56011	7.12469
100519989	EPHA1	-	18	2041	EPHA1	EPH receptor A1	-1.30102	3.75788e-05	0.000551953		60.1827	30.0497	60.9774	51.7106	28.2789	11.0216	21.3348	20.6241
100525921	EPS8	-	5	2059	EPS8	epidermal growth factor receptor pathway substrate 8	-1.82634	1.9578e-13	1.62024e-11		360.18	350.165	459.143	436.394	90.3694	126.748	127.683	107.62
100739122	ERICH5	C4H8orf47	4	203111	ERICH5	glutamate rich 5	-2.63484	7.33965e-07	1.65556e-05		12.5253	31.5397	35.5976	45.965	4.91806	0.73477	16.2861	4.87479
100620576	EVC	-	8	2121	EVC	EvC ciliary complex subunit 1	-1.94169	0.00013709	0.00165501		12.2198	97.3509	104.156	122.026	15.9837	15.0628	72.636	24.3739
100513162	EVL	-	7	51466	EVL	Enah/Vasp-like	-1.63787	1.99766e-07	5.08958e-06		156.719	59.3543	65.5919	67.5795	20.287	20.5736	20.6833	37.8734
100155300	EXD2	-	7	55218	EXD2	exonuclease 3'-5' domain containing 2	-1.13597	1.51497e-05	0.000248696		39.1035	35.5132	26.039	34.2001	13.8321	16.5323	15.6346	15.3743
102158067	EXOC6	-	14	54536	EXOC6	exocyst complex component 6	-0.905742	9.39001e-05	0.00120128		85.8443	78.4768	74.8209	104.242	36.8855	41.5145	49.9983	54.7476
396949	FAAH	-	6	2166	FAAH	fatty acid amide hydrolase	-2.84422	1.5051e-06	3.12478e-05		42.4639	10.1821	12.8547	9.84964	0.614758	2.93908	3.7458	0.374984
444995	FADS1	D5FAD|FADS1a|FADS1b	2	3992	FADS1	fatty acid desaturase 1	-1.91792	2.5394e-10	1.1413e-08		26.2726	27.3179	23.4021	22.1617	5.22544	8.08247	6.84016	5.99974
100627876	FAM160A1	-	8	729830	FAM160A1	family with sequence similarity 160 member A1	-1.5529	6.446e-06	0.000116144		64.4596	39.7351	50.7596	43.7762	36.5781	12.8585	10.0974	20.9991
100523629	FAM20B	-	9	9917	FAM20B	FAM20B, glycosaminoglycan xylosylkinase	-0.999784	5.8302e-05	0.000800485		127.086	205.381	157.552	138.169	75.6152	57.6794	95.4365	84.7463
397561	FASN	-	12	2194	FASN	fatty acid synthase	-1.35128	2.75679e-06	5.40548e-05		113.95	226.49	193.809	152.943	54.7135	44.0862	81.2676	88.8711
100626002	FBL	-	6	2091	FBL	fibrillarin	-1.23338	0.000157845	0.00185882		26.2726	34.2715	26.3686	22.7089	13.8321	6.98032	17.589	8.24964
100625830	FCGBP	-	6	8857	FCGBP	Fc fragment of IgG binding protein	-1.83125	0.000308134	0.00328969		5.80442	7.69867	6.26255	6.29283	1.5369	2.20431	1.95433	1.49994
100153932	FDPS	-	4	2224	FDPS	farnesyl diphosphate synthase	-1.71705	2.04004e-06	4.10057e-05		2097.23	1000.83	842.807	1113.56	275.412	261.578	597.7	361.484
396762	FGFR2	BEK|FGF-R|FGFR2IIIb|fgfr72IIIb	14	2263	FGFR2	fibroblast growth factor receptor 2	-1.40645	1.07146e-06	2.31667e-05		185.13	152.483	153.927	236.118	131.866	53.2708	72.636	54.7476
100514115	FGFR3	-	8	2261	FGFR3	fibroblast growth factor receptor 3	-1.81162	0.000136811	0.0016533		9.77587	44.2053	41.201	28.7281	14.7542	2.20431	6.6773	11.6245
654323	FKBP1A	-	17	2280	FKBP1A	FKBP prolyl isomerase 1A	-1.21338	2.28631e-06	4.55742e-05		109.368	161.175	118.659	95.7604	37.8076	45.9231	63.8415	61.1224
100337672	FKBP4	-	5	2288	FKBP4	FKBP prolyl isomerase 4	-0.936957	8.21854e-05	0.00107784		95.0092	118.957	97.8935	100.959	39.9593	59.5164	69.2159	46.123
100144486	FOS	c-fos	7	2353	FOS	Fos proto-oncogene, AP-1 transcription factor subunit	-1.66617	0.000358639	0.0037521		4.88793	51.6556	65.2623	75.5139	23.6682	19.8388	11.8888	12.3745
100514970	FRAS1	-	8	80144	FRAS1	Fraser extracellular matrix complex subunit 1	-1.70865	3.46914e-08	1.05319e-06		120.976	130.381	147.664	194.257	37.1929	44.4536	127.357	36.7484
100519727	FRMD3	-	10	257019	FRMD3	FERM domain containing 3	-1.98754	1.78364e-12	1.22307e-10		272.502	196.192	135.798	154.858	31.9674	59.5164	51.1383	42.7481
100525565	FSTL4	-	2	23105	FSTL4	follistatin like 4	-1.84024	0.000126832	0.00156159		114.866	211.589	225.452	307.254	33.8117	15.7976	157.812	85.8713
100511475	FXYD4	-	14	53828	FXYD4	FXYD domain containing ion transport regulator 4	-5.7525	2.22907e-20	4.86343e-18		203.155	33.7748	37.9049	15.0481	0	0.367385	1.14003	0.749968
100153078	FZD3	-	14	7976	FZD3	frizzled class receptor 3	-1.15682	0.000497596	0.00495121		237.065	79.9668	90.6421	140.905	64.5496	26.8191	63.3529	56.6225
100157360	FZD6	-	4	8323	FZD6	frizzled class receptor 6	-1.01272	4.43765e-06	8.34667e-05		201.627	206.374	225.452	167.717	90.3694	102.5	111.723	91.871
100525792	GABRP	-	16	2568	GABRP	gamma-aminobutyric acid type A receptor pi subunit	-4.81805	1.80272e-07	4.66221e-06		598.466	4.22185	11.2067	12.0384	8.29923	0.367385	0.325722	0
100621801	GALNT4	-	5	8693	GALNT4	polypeptide N-acetylgalactosaminyltransferase 4	-1.20874	1.82208e-05	0.000292312		32.6881	60.8443	69.5472	70.0419	29.201	19.8388	30.2921	23.249
100623908	GALT	-	10	2592	GALT	galactose-1-phosphate uridylyltransferase	-0.96614	0.00084707	0.00762898		212.32	84.6854	99.8711	125.036	41.1888	56.2099	64.4929	78.7466
396823	GAPDH	GAPD	5	2597	GAPDH	glyceraldehyde-3-phosphate dehydrogenase	-0.978609	0.000910113	0.00810189		296.025	369.536	292.362	215.871	127.562	107.276	265.463	155.993
100156351	GARNL3	-	1	84253	GARNL3	GTPase activating Rap/RanGAP domain like 3	-3.13307	2.38978e-20	5.12096e-18		54.0728	39.4867	60.6478	59.9186	6.45496	6.24555	7.81732	1.12495
100512260	GARS	-	18	2617	GARS	glycyl-tRNA synthetase	-0.941206	1.74061e-05	0.000280744		85.2333	101.076	120.966	100.412	51.9471	58.4142	53.0927	48.7479
106508649	GCNT1	-	1	2650	GCNT1	glucosaminyl (N-acetyl) transferase 1	-1.43482	1.52652e-05	0.000249908		555.697	268.46	374.434	223.259	105.124	124.911	210.905	89.2461
100621043	GDA	-	1	9615	GDA	guanine deaminase	-1.82855	0.000800386	0.00728728		40.9364	87.4172	81.7427	160.33	10.4509	8.81724	110.745	39.3733
100153342	GDAP2	-	4	54834	GDAP2	ganglioside induced differentiation associated protein 2	-0.936293	7.17115e-05	0.000959351		71.1805	90.894	82.4019	112.45	47.029	36.3711	49.6726	53.2477
100379630	GDF15	-	2	9518	GDF15	growth differentiation factor 15	-4.12333	1.65895e-07	4.34659e-06		6.72091	6.20861	11.2067	3.00961	0.922137	0	0	0.749968
100620986	GDPD3	-	3	79153	GDPD3	glycerophosphodiester phosphodiesterase domain containing 3	-2.1506	1.65185e-05	0.000267506		5.19343	18.8742	22.0837	27.3601	8.60661	1.46954	3.58294	4.87479
100524456	GGACT	-	11	87769	GGACT	gamma-glutamylamine cyclotransferase	-1.21465	5.13196e-05	0.000720276		68.4311	42.4669	41.8602	37.757	12.9099	16.5323	26.5463	23.624
100233182	GK	-	X	2710	GK	glycerol kinase	-1.00447	0.000417788	0.00424509		82.4839	63.5761	56.3629	118.743	43.3404	25.3496	39.2495	44.9981
100622488	GKAP1	-	10	80318	GKAP1	G kinase anchoring protein 1	-1.08559	0.00084575	0.00762509		14.9693	27.0695	27.0278	21.8881	6.45496	13.5932	11.5631	11.2495
100520846	GMDS	-	7	2762	GMDS	GDP-mannose 4,6-dehydratase	-1.2795	3.59988e-06	6.92284e-05		29.0221	39.2384	34.2792	35.5681	11.0656	11.0216	17.4261	16.8743
654405	GNAQ	-	1	2776	GNAQ	G protein subunit alpha q	-0.747564	0.000868512	0.00776613		143.278	91.3907	130.195	111.356	71.6193	69.4358	70.6816	71.6219
102165618	GNG2	-	1	54331	GNG2	G protein subunit gamma 2	-2.38388	1.99422e-08	6.31416e-07		34.8265	164.404	121.955	76.6083	11.0656	26.0843	27.8492	10.4995
396967	GOT1	CASPAT|cCAT	14	2805	GOT1	glutamic-oxaloacetic transaminase 1	-1.13497	1.38472e-05	0.000231753		115.783	64.0728	94.5974	65.6643	35.3486	34.1668	36.9694	46.873
100525965	GPC1	-	15	2817	GPC1	glypican 1	-1.68213	0.000363777	0.00379594		14.3583	30.0497	33.2904	4.37762	3.99593	6.24555	7.98018	8.62463
100624347	GPD1L	-	13	23171	GPD1L	glycerol-3-phosphate dehydrogenase 1 like	-1.07267	0.000111498	0.00139518		115.477	63.8245	62.9551	47.333	27.3567	29.7582	37.1323	29.9987
100521003	GPER1	-	3	2852	GPER1	G protein-coupled estrogen receptor 1	-2.9836	7.32098e-09	2.56876e-07		42.7694	15.6457	23.7318	9.57604	6.76234	1.83693	2.28005	1.49994
100738686	GPM6A	-	15	2823	GPM6A	glycoprotein M6A	-3.82237	1.30663e-07	3.4921e-06		27.1891	14.9007	4.61451	22.4353	11.0656	0	1.95433	0
100155237	GPM6B	-	X	2824	GPM6B	glycoprotein M6B	-1.59648	1.14258e-05	0.000195035		75.152	160.182	255.116	420.525	67.9308	47.3927	91.5278	67.1221
100513220	GPR83	-	9	10888	GPR83	G protein-coupled receptor 83	-6.64899	2.54705e-19	4.67722e-17		5.49893	24.5861	15.4916	26.5393	0	0	0.488583	0
100524319	GREB1L	-	6	80000	GREB1L	GREB1 like retinoic acid receptor coactivator	-1.18907	0.000993474	0.00870832		272.197	64.5695	66.2511	83.1747	57.7873	27.1865	23.1262	43.4981
100624513	GRIK1	-	13	2897	GRIK1	glutamate ionotropic receptor kainate type subunit 1	-4.57975	1.07442e-10	5.15189e-09		43.3804	116.97	236.329	186.049	68.5455	5.14339	0.814305	7.12469
100736832	GRIN2A	-	3	2903	GRIN2A	glutamate ionotropic receptor NMDA type subunit 2A	-2.70414	1.41291e-14	1.367e-12		40.3255	179.553	178.318	114.639	22.7461	27.1865	19.0547	15.7493
100514231	GSTM3	-	4	2947	GSTM3	glutathione S-transferase mu 3	-1.53886	0.000136542	0.00165172		359.263	139.569	117.34	74.6931	14.7542	38.5754	60.4214	59.9974
100626869	GTF2F2	-	11	2963	GTF2F2	general transcription factor IIF subunit 2	-1.03183	1.53501e-05	0.000250956		55.6002	68.2947	61.9662	58.5506	30.1231	34.5342	23.1262	32.6236
100141311	H2AFZ	H2A.Z|H2A.Z-1	8	3015	H2AFZ	H2A histone family, member Z	-1.14137	2.16863e-05	0.000338849		97.4532	91.1423	181.284	83.1747	32.8896	51.0665	53.2555	47.6229
100156724	HDC	-	1	3067	HDC	histidine decarboxylase	-4.54716	4.36753e-10	1.88527e-08		617.102	94.3708	72.5137	44.3234	0.922137	1.10216	37.1323	6.37472
100151787	HECTD4	-	14	283450	HECTD4	HECT domain E3 ubiquitin protein ligase 4	-1.10317	9.03986e-05	0.00116643		479.323	445.033	385.641	665.398	206.251	175.61	313.996	222.74
100144446	HMGCR	HMGR	2	3156	HMGCR	3-hydroxy-3-methylglutaryl-CoA reductase	-2.03698	2.53772e-11	1.38421e-09		718.221	329.553	413.987	375.928	99.5908	143.28	69.053	105.37
100524223	HMGCS1	-	16	3157	HMGCS1	3-hydroxy-3-methylglutaryl-CoA synthase 1	-3.00002	7.75353e-31	6.64588e-28		555.697	436.589	489.467	489.746	48.8733	63.925	61.7243	71.9969
100127170	HNRNPAB	CBF-A|HNRPAB	2	3182	HNRNPAB	heterogeneous nuclear ribonucleoprotein A/B	-0.779775	0.000409293	0.00418358		120.671	163.907	148.983	137.074	73.771	79.3552	90.8764	88.1212
100511070	HOMER1	-	2	9456	HOMER1	homer scaffold protein 1	-1.39604	0.000473807	0.00473807		27.8001	19.8675	9.22901	10.1232	5.8402	7.3477	6.35158	4.12482
100156186	HPGD	-	14	3248	HPGD	15-hydroxyprostaglandin dehydrogenase	-2.67656	3.38461e-10	1.48231e-08		869.441	1390.98	844.455	427.091	45.7995	142.913	132.895	198.741
100155418	HSD17B7	-	4	51478	HSD17B7	hydroxysteroid 17-beta dehydrogenase 7	-2.0973	5.14313e-07	1.1984e-05		46.7409	150.993	173.703	280.988	31.9674	22.7779	72.7988	39.3733
100524853	HSPA4	-	2	3308	HSPA4	heat shock protein family A (Hsp70) member 4	-1.40378	1.85157e-08	5.8936e-07		401.727	346.937	301.261	259.374	99.2834	119.768	133.872	141.744
100048931	HSPH1	-	11	10808	HSPH1	heat shock protein family H (Hsp110) member 1	-1.16466	5.29213e-05	0.000740157		179.021	201.407	121.955	138.716	40.574	65.7619	102.44	76.8717
100513208	HYDIN	-	6	54768	HYDIN	HYDIN, axonemal central pair apparatus protein	-3.04278	1.70586e-06	3.47544e-05		70.875	12.1689	30.9831	91.3828	92.8285	2.93908	7.16588	3.37485
100624746	IARS	-	3	3376	IARS	isoleucyl-tRNA synthetase	-0.777374	0.000538297	0.00527194		175.66	198.924	229.077	174.831	99.2834	105.44	119.54	129.744
100144508	ID4	-	7	3400	ID4	inhibitor of DNA binding 4, HLH protein	-2.15555	4.21728e-05	0.000610463		34.8265	58.3609	21.7541	49.2482	17.2132	2.20431	14.8203	2.2499
102166364	IDH1	IDH|IDP	15	3417	IDH1	isocitrate dehydrogenase (NADP(+)) 1, cytosolic	-1.04054	2.31577e-05	0.000358109		109.979	156.209	86.3572	116.554	51.9471	49.9644	69.7045	54.7476
110261124	IFI6	2018-06-16	6	2537	IFI6	interferon alpha inducible protein 6	-2.02553	2.23792e-05	0.000347863		826.977	130.877	433.764	182.766	69.775	46.2905	203.413	68.247
100737978	IKZF2	-	15	22807	IKZF2	IKAROS family zinc finger 2	-1.69377	4.67824e-08	1.36259e-06		171.078	252.069	302.909	368.814	132.788	56.2099	85.6648	78.3716
100516292	IKZF3	-	12	22806	IKZF3	IKAROS family zinc finger 3	-1.78103	0.000265087	0.00287877		9.47037	13.9073	29.0055	10.944	8.29923	2.20431	5.37441	1.49994
100513377	IL17RD	-	13	54756	IL17RD	interleukin 17 receptor D	-2.71494	1.54515e-11	8.95738e-10		219.957	544.619	517.814	908.082	55.6356	64.6598	153.089	83.6214
397179	IL18R1	IL-18RA	3	8809	IL18R1	interleukin 18 receptor 1	-1.53625	2.99135e-05	0.000451897		100.814	341.97	424.535	328.869	101.128	65.7619	174.75	109.495
397094	IL1A	IL-1alpha	3	3552	IL1A	interleukin 1 alpha	-2.38599	0.000538617	0.00527194		2.44397	60.0993	57.6813	62.3811	7.68448	2.20431	30.9436	9.37459
100739374	IL24	-	9	11009	IL24	interleukin 24	-9.88603	1.03534e-28	6.53897e-26		115.783	82.947	85.698	10.1232	0.922137	0	0	0
100620323	ILDR1	-	13	286676	ILDR1	immunoglobulin like domain containing receptor 1	-1.29098	1.70098e-07	4.44432e-06		130.447	185.513	119.648	148.565	65.1644	43.3514	73.1245	56.2476
100513906	INIP	C1H9orf80|C9orf80	1	58493	INIP	INTS3 and NABP interacting protein	-0.898627	0.00101512	0.00884639		57.1277	91.8874	107.122	62.9283	36.8855	31.5951	51.464	50.6228
403162	INSIG1	CL-6	18	3638	INSIG1	insulin induced gene 1	-2.1442	1.63592e-06	3.36149e-05		65.6816	18.6258	50.43	86.1843	15.6763	6.98032	9.28307	30.3737
100525182	INTS2	-	12	57508	INTS2	integrator complex subunit 2	-0.896755	0.000145483	0.00174405		40.3255	40.2318	39.2233	35.0209	19.0575	19.8388	20.3576	23.999
100155489	INVS	-	1	27130	INVS	inversin	-1.32273	4.20845e-05	0.00060992		148.165	75	72.8433	43.229	25.5125	36.0037	36.318	19.8741
100517640	ISOC1	-	2	51015	ISOC1	isochorismatase domain containing 1	-1.6375	2.55041e-06	5.042e-05		536.451	103.56	122.614	58.5506	27.9715	44.0862	35.6665	37.8734
100158200	ITGA6	-	15	3655	ITGA6	integrin subunit alpha 6	-1.09627	0.000644609	0.00613426		774.126	1505.71	1217.24	987.974	414.962	368.855	723.428	589.849
474165	JPT2	HN1L	3	90861	JPT2	Jupiter microtubule associated homolog 2	-1.43988	3.63566e-07	8.77825e-06		53.7673	40.7285	40.8714	28.7281	12.9099	12.1237	16.1232	19.1242
100152071	KCNJ15	-	13	3772	KCNJ15	potassium voltage-gated channel subfamily J member 15	-2.06261	6.12874e-13	4.568e-11		146.638	81.4569	76.469	123.668	26.4346	19.4714	21.6605	34.8735
100154587	KCNMB4	-	5	27345	KCNMB4	potassium calcium-activated channel subfamily M regulatory beta subunit 4	-3.7242	2.68955e-24	1.00858e-21		266.087	211.341	280.826	134.885	22.7461	11.0216	23.6148	7.49968
100514526	KCTD1	-	6	284252	KCTD1	potassium channel tetramerization domain containing 1	-1.51255	2.07966e-07	5.26259e-06		47.9628	106.291	91.3013	98.77	25.5125	38.208	36.9694	22.124
110259528	KCTD16	-	2	57528	KCTD16	potassium channel tetramerization domain containing 16	-2.74096	1.06338e-13	9.38277e-12		20.1627	23.841	17.1396	23.2561	5.22544	1.46954	2.76864	3.37485
100736589	KIAA0930	-	5	23313	KIAA0930	KIAA0930 ortholog	-0.896384	0.000930021	0.00824853		106.007	203.146	188.206	206.569	95.2875	63.5576	109.768	114.37
100524242	KIAA1191	-	2	57179	KIAA1191	KIAA1191 ortholog	-0.987836	0.000855415	0.00767762		336.656	135.596	83.7203	105.61	74.0784	62.8228	61.5614	50.6228
100513712	KIAA1958	-	1	158405	KIAA1958	KIAA1958 ortholog	-1.68035	7.98568e-11	3.89545e-09		80.6509	66.8046	48.4523	58.8242	22.1313	16.5323	18.729	22.124
110258336	KIF26A	-	Un	26153	KIF26A	kinesin family member 26A	-2.06071	3.58205e-07	8.66624e-06		25.6617	29.553	79.1058	48.9746	5.53282	6.61293	16.1232	11.9995
100516102	KIF26B	-	10	55083	KIF26B	kinesin family member 26B	-0.982895	0.000863894	0.0077306		31.1606	39.7351	31.3127	23.2561	15.6763	15.7976	21.0091	10.1246
100525739	KIF3A	-	2	11127	KIF3A	kinesin family member 3A	-0.765301	0.000434941	0.00438965		119.143	131.871	125.581	123.941	68.5455	87.4376	75.0789	63.3723
110261030	KLK11	-	6	11012	KLK11	kallikrein related peptidase 11	-1.99294	2.56208e-05	0.000392656		12.2198	4.96688	14.8323	12.8593	3.68855	2.20431	3.42008	1.49994
100126286	KRT18	-	5	3875	KRT18	keratin 18	-1.52812	5.35652e-08	1.5268e-06		185.741	255.05	285.111	220.796	68.5455	55.8425	126.543	91.871
100515339	KRT19	-	12	3880	KRT19	keratin 19	-2.67383	4.6521e-13	3.53324e-11		648.262	103.808	138.765	139.263	32.5822	27.1865	12.5403	21.3741
100626722	KRT7	-	5	3855	KRT7	keratin 7	-2.73086	9.95185e-19	1.55094e-16		125.864	147.02	247.865	135.433	15.369	23.1453	22.4748	37.8734
100152077	KRT8	-	5	3856	KRT8	keratin 8	-1.6061	6.68071e-07	1.53286e-05		1416.89	1032.62	1240.64	1039.41	279.1	253.128	552.587	470.23
100156298	LAS1L	-	X	81887	LAS1L	LAS1 like, ribosome biogenesis factor	-1.20728	1.69494e-06	3.45906e-05		59.8772	68.2947	87.0164	88.3732	33.5043	23.5126	37.1323	36.7484
100523064	LDHD	-	6	197257	LDHD	lactate dehydrogenase D	-2.30765	7.406e-11	3.6724e-09		92.8707	121.689	149.312	97.1284	17.2132	13.2259	67.5873	28.8737
396801	LDLR	-	2	3949	LDLR	low density lipoprotein receptor	-1.23251	9.16095e-05	0.00117574		139.001	129.139	234.021	246.515	99.5908	79.3552	37.2951	92.621
100038033	LGALS3	-	1	3958	LGALS3	galectin 3	-1.6866	1.14623e-05	0.000195102		687.671	842.135	1054.41	919.3	133.403	169.732	483.86	373.859
396972	LGALS9	UATP.I	12	3965	LGALS9	galectin 9	-1.56615	2.94791e-07	7.21937e-06		123.115	65.5629	113.715	76.8819	32.5822	23.5126	55.5356	26.6238
100151994	LGR5	-	5	8549	LGR5	leucine rich repeat containing G protein-coupled receptor 5	-3.18112	7.31394e-06	0.00012945		6.41541	74.2549	9.88823	18.3313	0.614758	0.73477	13.5175	1.87492
100523234	LHFPL2	-	2	10184	LHFPL2	LHFPL tetraspan subfamily member 2	-0.916816	0.000543945	0.00531055		136.251	136.341	132.173	72.2307	49.488	80.8247	53.4184	73.4968
100511559	LIMS1	-	3	3987	LIMS1	LIM zinc finger domain containing 1	-1.10888	4.51084e-06	8.47106e-05		125.253	151.49	148.653	119.564	47.029	62.0881	60.4214	85.1213
100513342	LMNB1	-	2	4001	LMNB1	lamin B1	-1.33611	8.43348e-05	0.00110242		20.7737	48.4271	39.2233	24.3505	14.1394	10.2868	17.7518	8.99961
100620983	LMNB2	-	2	84823	LMNB2	lamin B2	-1.47286	8.73004e-07	1.93285e-05		36.354	33.2781	28.6759	22.7089	7.99186	8.44986	13.5175	13.1244
100127131	LOC100127131	TUBA1C	5	84790	TUBA1C	tubulin alpha-1C chain	-0.993927	0.000300879	0.00322083		354.681	289.818	471.339	279.894	125.718	236.963	174.261	163.868
100156167	LOC100156167	-	4	26227	PHGDH	D-3-phosphoglycerate dehydrogenase-like	-1.8615	1.24183e-05	0.000210777		169.55	20.8609	31.9719	49.5218	15.0616	5.51078	11.4003	13.1244
100156967	LOC100156967	-	7	9377	COX5A	cytochrome c oxidase subunit 5A, mitochondrial	-1.03698	0.000333109	0.00351257		177.493	103.808	96.575	56.909	43.9552	39.6776	56.187	55.1226
100512195	LOC100512195	-	15	10923	SUB1	activated RNA polymerase II transcriptional coactivator p15	-0.776833	0.000442198	0.00444049		123.42	127.152	98.2231	97.1284	56.8651	69.4358	69.7045	64.1222
100513317	LOC100513317	-	15	51142	CHCHD2	coiled-coil-helix-coiled-coil-helix domain-containing protein 2 pseudogene	-1.41141	0.000840046	0.00758507		27.1891	8.19536	8.89941	20.5201	7.06972	5.87816	4.07152	5.99974
100514051	LOC100514051	-	5	196475	RMST	uncharacterized LOC100514051	-3.20925	0.000966058	0.00852404		5.80442	10.1821	2.63686	74.1459	83.9145	0	0.651444	0.749968
100515383	LOC100515383	-	6	946	SIGLEC6	sialic acid-binding Ig-like lectin 5	-3.65238	5.15218e-11	2.6309e-09		9.16488	22.351	19.1172	21.6145	1.22952	0.367385	9.12021	1.12495
100517427	LOC100517427	-	13	4345	CD200	OX-2 membrane glycoprotein-like	-2.38688	0.000166016	0.00194171		7.94289	23.3444	22.0837	32.8321	3.07379	0	21.9862	4.87479
100519082	LOC100519082	-	2	8519	IFITM1	interferon-induced transmembrane protein 1	-1.43616	0.000436039	0.00439334		522.092	105.795	200.731	84.5427	52.2544	33.7994	106.511	57.3725
100521789	LOC100521789	AMY2A	4	280	AMY2B	pancreatic alpha-amylase	-1.15369	0.000603127	0.00576236		11.3033	13.4106	9.88823	12.312	4.91806	4.40862	5.37441	6.37472
100522455	LOC100522455	PgpIC	9	5243	ABCB1	multidrug resistance protein 1	-2.0165	0.00031021	0.00330137		2.74946	46.4404	87.346	25.9921	9.22137	5.14339	11.726	9.37459
100524940	LOC100524940	-	6	1573	CYP2J2	cytochrome P450 2J2	-1.5118	0.000550088	0.00535365		11.9143	9.68542	9.22901	12.8593	7.06972	1.46954	4.56011	2.62489
100525112	LOC100525112	-	6	1573	CYP2J2	cytochrome P450 2J2-like	-2.5311	4.58925e-14	4.17205e-12		29.6331	27.5662	29.3351	25.4449	5.8402	2.93908	3.58294	7.49968
100621407	LOC100621407	-	6	1573	CYP2J2	cytochrome P450 2J2-like	-3.09284	6.47176e-20	1.29435e-17		216.902	166.639	178.318	156.773	19.0575	12.1237	57.327	22.499
100623616	LOC100623616	AADAC	13	13	AADAC	arylacetamide deacetylase-like	-4.98223	3.04829e-08	9.35537e-07		12.2198	494.453	215.893	311.358	7.68448	7.71509	40.8781	1.12495
100625049	LOC100625049	IDI1	10	3422	IDI1	isopentenyl-diphosphate Delta-isomerase 1	-2.96264	6.74792e-25	2.69917e-22		136.557	134.354	113.385	161.151	14.7542	20.5736	11.5631	26.6238
100625810	LOC100625810	-	15	150681	OR6B3	olfactory receptor 6B3-like	-9.13994	5.12587e-11	2.62865e-09		14.0528	32.2847	31.9719	0	0	0	0	0
100626147	LOC100626147	-	12	9884	LRRC37A	leucine-rich repeat-containing protein 37A-like	-1.50045	0.000789958	0.00721423		19.2462	30.0497	5.60333	18.3313	5.53282	6.61293	4.23438	11.9995
100626247	LOC100626247	-	2	8519	IFITM1	interferon-induced transmembrane protein 1-like	-1.59311	5.20074e-05	0.000729076		628.71	131.126	243.91	103.421	59.3242	44.0862	112.048	53.9977
100626264	LOC100626264	-	15	-	-	uncharacterized LOC100626264	-6.81079	4.17857e-12	2.66718e-10		197.961	42.2185	22.4133	241.863	109.734	0	0.977165	0.374984
100627466	LOC100627466	RP1	4	107984125	LOC107984125	uncharacterized LOC100627466	-1.62763	1.11022e-12	8.02572e-11		183.298	195.695	263.027	220.249	62.0906	69.0684	71.9845	75.7467
100739663	LOC100739663	-	6	4500	MT1L	metallothionein-1C	-5.53329	1.12315e-06	2.39817e-05		6.41541	5.71192	6.26255	0.547202	7.06972	0	0	0
102157546	LOC102157546	-	7	100996492	CTXND1	uncharacterized LOC102157546	-3.91971	1.188e-16	1.45469e-14		22.6067	17.3841	16.4804	32.8321	4.61069	1.10216	1.30289	0.749968
102158372	LOC102158372	-	12	387646	LRRC37A6P	leucine-rich repeat-containing protein 37A3-like	-1.61357	0.000150131	0.00179083		24.4397	19.8675	4.61451	16.4161	3.38117	7.3477	5.21155	6.74971
102159591	LOC102159591	LRRC37A	12	9884	LRRC37A	leucine-rich repeat-containing protein 37A	-1.89789	0.000127989	0.00156901		18.6352	16.6391	1.97765	13.6801	5.22544	3.30647	2.44291	3.74984
102162631	LOC102162631	-	8	-	-	uncharacterized LOC102162631	-2.60055	1.70917e-07	4.44904e-06		3.66595	24.8344	26.3686	19.1521	4.61069	1.83693	2.11719	4.49981
102163149	LOC102163149	-	3	-	-	uncharacterized LOC102163149	-2.22043	0.00023108	0.00256045		10.0814	6.95364	4.94412	10.6704	1.5369	1.10216	4.88583	0.749968
102165584	LOC102165584	-	17	-	-	uncharacterized LOC102165584	-3.6135	4.67395e-08	1.36259e-06		5.19343	9.93377	6.59215	7.93443	1.22952	0	0.814305	0
102165712	LOC102165712	-	3	-	-	uncharacterized LOC102165712	-3.72734	0.000198389	0.00227163		0	10.1821	9.22901	21.0673	0.614758	0.367385	2.28005	0
102166140	LOC102166140	-	8	-	-	uncharacterized LOC102166140	-4.51956	4.71263e-08	1.36598e-06		5.80442	14.1556	9.22901	5.74562	0.307379	0	3.7458	0
102166616	LOC102166616	-	6	-	-	uncharacterized LOC102166616	-3.0745	0.000199972	0.00228495		40.3255	2.98013	3.29608	22.9825	13.5247	1.46954	0.977165	0.749968
102166699	LOC102166699	-	4	107984125	LOC107984125	uncharacterized LOC102166699	-3.1401	1.23466e-07	3.32941e-06		10.9979	6.45695	6.59215	16.6897	1.22952	0	1.79147	1.12495
102166944	LOC102166944	-	6	4500	MT1L	metallothionein-1E-like	-2.47587	2.17928e-05	0.000340069		46.7409	29.8013	43.5082	11.7648	43.6478	1.10216	4.39724	7.49968
110255172	LOC110255172	-	1	-	-	acyl-coenzyme A amino acid N-acyltransferase 2-like	-1.73792	2.20482e-05	0.000343608		28.4111	108.278	94.927	106.157	30.4305	15.7976	63.19	19.4992
110255187	LOC110255187	-	3	5968	REG1B	uncharacterized LOC110255187	-6.77245	1.25112e-12	8.83141e-11		1.83298	65.0662	10.8771	23.5297	0	0	0.325722	0
110255210	LOC110255210	-	8	9429	ABCG2	ATP-binding cassette sub-family G member 2-like	-2.74378	5.68153e-17	7.17667e-15		532.785	250.331	367.513	262.11	25.8198	60.6185	53.907	56.9975
110255465	LOC110255465	-	9	-	-	uncharacterized LOC110255465	-3.11041	5.88451e-10	2.47769e-08		53.1563	15.6457	12.8547	33.9265	5.53282	1.10216	2.60577	2.99987
110256674	LOC110256674	-	14	165918	RNF168	E3 ubiquitin-protein ligase RNF168 pseudogene	-2.46245	2.27192e-09	8.76625e-08		10.0814	38.99	24.7206	21.6145	3.38117	4.04124	3.58294	5.99974
110257335	LOC110257335	GOLPH3	16	64083	GOLPH3	Golgi phosphoprotein 3	-0.922484	0.000586974	0.00564964		488.488	421.192	341.144	275.516	150.308	208.675	201.622	244.864
110257412	LOC110257412	-	17	-	-	uncharacterized LOC110257412	-1.69607	0.000343141	0.00360569		171.689	24.3377	38.2345	99.0436	27.3567	32.6973	13.3546	11.6245
110258046	LOC110258046	-	Un	280	AMY2B	pancreatic alpha-amylase-like	-2.13787	0.000284451	0.00306922		9.47037	9.18874	8.24019	3.83042	1.22952	1.10216	1.46575	4.49981
110258133	LOC110258133	-	Un	51142	CHCHD2	coiled-coil-helix-coiled-coil-helix domain-containing protein 2 pseudogene	-1.73144	8.59001e-05	0.00112166		39.409	11.1755	14.8323	33.3793	11.0656	8.81724	4.56011	4.87479
110258184	LOC110258184	-	Un	51142	CHCHD2	coiled-coil-helix-coiled-coil-helix domain-containing protein 2 pseudogene	-1.45133	0.000287873	0.00310096		32.9936	10.6788	12.1955	24.6241	8.60661	8.08247	4.88583	6.37472
110258498	LOC110258498	-	Un	51142	CHCHD2	coiled-coil-helix-coiled-coil-helix domain-containing protein 2 pseudogene	-1.18592	0.000912562	0.00811767		17.1078	8.69205	11.8659	14.2273	4.61069	7.3477	4.72297	6.37472
110258602	LOC110258602	-	Un	-	-	leucine carboxyl methyltransferase 1-like	-0.999474	0.000778449	0.00714881		41.5474	46.9371	52.4076	51.7106	23.9756	12.8585	37.458	23.624
110258604	LOC110258604	-	Un	-	-	mitochondrial import inner membrane translocase subunit Tim17-A pseudogene	-4.15054	1.876e-10	8.69189e-09		18.9407	25.8278	20.7653	64.0227	12.2952	2.93908	0.488583	0
110259338	LOC110259338	-	2	7730	ZNF177	zinc finger protein 177-like	-1.3713	0.000131106	0.00159561		9.47037	17.8808	17.7988	12.0384	7.3771	4.77601	5.86299	3.74984
110260191	LOC110260191	-	4	-	-	lymphocyte antigen 6H-like	-5.69824	6.04224e-12	3.68055e-10		50.7123	9.93377	4.94412	11.7648	0.307379	0	0.325722	0
110260802	LOC110260802	-	5	-	-	uncharacterized LOC110260802	-4.44458	2.96559e-09	1.11909e-07		2.74946	34.7682	12.1955	12.0384	0.614758	0	0.651444	0.749968
110260804	LOC110260804	-	5	-	-	uncharacterized LOC110260804	-4.55023	3.00337e-11	1.61616e-09		1.83298	19.8675	14.8323	19.9729	0.922137	0	0.651444	0.749968
110262192	LOC110262192	-	8	9429	ABCG2	ATP-binding cassette sub-family G member 2-like	-2.25847	7.4511e-11	3.67955e-09		90.7323	33.0298	60.3182	47.8802	6.45496	10.2868	12.7032	16.1243
100522021	LRRC66	-	8	339977	LRRC66	leucine rich repeat containing 66	-2.21841	3.47552e-08	1.05319e-06		77.5959	25.3311	23.0725	37.2098	10.1435	3.67385	5.37441	10.1246
100625138	LSS	-	13	4047	LSS	lanosterol synthase	-1.46427	1.22538e-07	3.31185e-06		50.7123	51.6556	42.849	50.3426	16.9058	11.0216	18.4033	25.8739
100154117	M6PR	-	5	4074	M6PR	mannose-6-phosphate receptor, cation dependent	-1.09274	3.84229e-06	7.33029e-05		93.7872	110.265	146.346	148.292	56.2504	52.1687	68.4016	56.2476
100519062	MAP1B	-	16	4131	MAP1B	microtubule associated protein 1B	-2.35243	2.78956e-10	1.24441e-08		195.212	318.377	398.166	194.257	31.9674	92.9484	72.3102	32.6236
100523414	MAPK4	-	1	5596	MAPK4	mitogen-activated protein kinase 4	-1.69456	5.55299e-07	1.28641e-05		207.432	82.947	79.4354	62.3811	29.5084	41.5145	17.7518	22.124
396833	MAPK6	SUSERK3	1	5597	MAPK6	mitogen-activated protein kinase 6	-1.14116	0.000258233	0.00281453		993.472	918.874	801.935	972.652	336.58	420.656	794.761	332.986
100312974	MAT2A	MATA2	3	4144	MAT2A	methionine adenosyltransferase 2A	-0.817354	0.000852285	0.00765526		96.8422	158.692	179.966	140.631	70.0824	78.9878	81.919	96.7458
100516143	MBIP	-	7	51562	MBIP	MAP3K12 binding inhibitory protein 1	-0.901777	0.000376263	0.00390585		65.3761	71.0264	63.9439	99.5908	42.1109	32.3299	50.324	34.8735
100152017	MBOAT1	-	7	154141	MBOAT1	membrane bound O-acyltransferase domain containing 1	-2.11688	1.26822e-15	1.34678e-13		164.968	194.205	257.753	307.528	59.3242	41.1471	60.2585	51.7478
100623089	MBOAT2	-	3	129642	MBOAT2	membrane bound O-acyltransferase domain containing 2	-1.01874	1.13587e-05	0.000194165		341.544	266.722	273.574	230.646	137.398	134.463	135.012	142.119
100522324	MCOLN2	-	6	255231	MCOLN2	mucolipin 2	-2.79073	1.06484e-08	3.61985e-07		10.3869	32.0364	18.1284	8.48163	2.15165	1.46954	3.09436	1.49994
100153794	MCU	CCDC109A	14	90550	MCU	mitochondrial calcium uniporter	-1.1339	2.08688e-05	0.000327782		120.671	62.5827	70.536	58.8242	31.9674	29.0234	30.9436	39.3733
100628086	METTL9	-	3	51108	METTL9	methyltransferase like 9	-0.952332	0.000511761	0.00505859		54.9893	98.096	116.352	99.8644	42.7257	48.4948	66.1215	35.6235
100155949	MEX3A	-	4	92312	MEX3A	mex-3 RNA binding family member A	-2.257	9.84528e-05	0.00125818		13.7473	8.4437	10.2178	2.73601	1.5369	2.5717	1.95433	1.12495
100512231	MFAP5	-	5	8076	MFAP5	microfibril associated protein 5	-6.18209	1.73385e-14	1.62548e-12		12.2198	301.49	611.422	505.068	2.76641	4.77601	11.0745	2.99987
100512242	MGAT4D	-	8	152586	MGAT4D	MGAT4 family member D	-2.6731	3.52065e-08	1.06418e-06		5.80442	45.9437	36.9161	35.0209	8.91399	2.5717	5.53727	3.74984
397567	MGST1	-	5	4257	MGST1	microsomal glutathione S-transferase 1	-1.61921	1.55496e-06	3.2061e-05		1034.41	445.778	403.769	503.152	156.763	108.746	263.346	173.617
100153333	MIPOL1	-	7	145282	MIPOL1	mirror-image polydactyly 1	-1.07746	4.07466e-05	0.000591961		45.2134	30.7947	30.6535	33.3793	16.9058	16.1649	17.2633	15.7493
100523811	MMP8	-	9	4317	MMP8	matrix metallopeptidase 8	-6.97518	3.22723e-27	1.61362e-24		142.667	176.821	434.753	441.592	0	2.93908	7.16588	1.49994
100621611	MOCOS	-	6	55034	MOCOS	molybdenum cofactor sulfurase	-1.38875	0.000221687	0.00247005		186.047	49.4205	54.7149	52.5314	57.4799	19.8388	23.1262	16.1243
100515427	MPPED2	-	2	744	MPPED2	metallophosphoesterase domain containing 2	-1.06076	8.66233e-05	0.00112708		56.8222	57.8642	58.0109	100.138	34.1191	25.3496	26.2206	39.3733
100153553	MPZL1	-	4	9019	MPZL1	myelin protein zero like 1	-1.43755	2.32045e-07	5.80114e-06		628.71	357.367	356.635	570.185	160.452	159.812	212.859	172.493
100515004	MRPL50	-	1	54534	MRPL50	mitochondrial ribosomal protein L50	-1.36984	1.32627e-07	3.52887e-06		84.9278	88.4105	67.24	66.7587	21.5165	28.656	40.3895	28.1238
100514049	MRPS35	-	5	60488	MRPS35	mitochondrial ribosomal protein S35	-1.16992	0.000235085	0.00259047		73.0135	44.702	47.7931	35.5681	12.9099	16.8997	28.8264	28.4988
100525241	MSANTD4	-	9	84437	MSANTD4	Myb/SANT DNA binding domain containing 4 with coiled-coils	-1.04417	3.87665e-06	7.3841e-05		139.917	142.798	131.843	152.669	53.484	67.5988	85.6648	67.4971
100337661	MSH2	-	3	4436	MSH2	mutS homolog 2	-1.83083	1.36399e-07	3.62121e-06		51.0178	89.9006	68.888	88.6468	16.9058	12.8585	54.2327	23.624
396590	MSMO1	SC4MOL	8	6307	MSMO1	methylsterol monooxygenase 1	-2.38524	2.21279e-20	4.86343e-18		263.948	402.566	375.094	419.704	67.6234	60.2511	69.7045	82.1214
110257220	MSX2	-	16	4488	MSX2	msh homeobox 2	-1.59977	1.4892e-05	0.000245473		36.965	32.0364	30.9831	27.6337	12.9099	4.77601	23.452	7.49968
396827	MT-2B	MT2A	6	4502	MT2A	metallothionein-2A	-1.98285	0.000189639	0.00217976		300.608	101.324	173.374	98.2228	96.8244	4.40862	42.181	36.7484
397417	MT1A	MT-IA	6	4489	MT1A	metallothionein 1A	-3.06216	2.27426e-06	4.54094e-05		67.8201	18.3775	36.2568	17.2369	39.0371	0	3.58294	3.74984
100037920	MT1D	-	6	4489	MT1A	metallothionein-1E	-2.88681	0.000186994	0.00215348		252.951	37.7483	85.3684	28.4545	90.3694	0.367385	6.02585	13.1244
100627768	MTCH2	-	2	23788	MTCH2	mitochondrial carrier 2	-1.09723	0.000157631	0.00185813		230.955	121.192	96.575	80.4387	41.4962	45.5557	69.053	54.7476
100514555	MTMR8	-	X	55613	MTMR8	myotubularin related protein 8	-1.21482	0.000218478	0.0024411		21.0792	16.1424	15.8212	27.3601	9.83613	10.2868	6.02585	8.99961
110259210	MUC5AC	-	2	4586	MUC5AC	mucin 5AC, oligomeric mucus/gel-forming	-3.3032	0.00110915	0.00950699		0	106.291	228.089	74.9667	9.22137	0.73477	13.8432	17.2493
110260885	MVD	-	6	4597	MVD	mevalonate diphosphate decarboxylase	-1.72233	3.75494e-07	9.02991e-06		28.7166	13.4106	18.7876	18.8785	6.45496	5.51078	6.35158	5.24977
448810	MYC	c-Myc|c-Myc-a|c-Myc-b	4	4609	MYC	MYC proto-oncogene, bHLH transcription factor	-1.53247	0.000983632	0.00865208		5.19343	54.8841	41.8602	24.0769	6.76234	12.8585	15.4718	10.1246
100156216	MYCBP2	-	11	23077	MYCBP2	MYC binding protein 2, E3 ubiquitin protein ligase	-0.889138	0.000754303	0.00698429		676.673	763.41	558.026	766.083	379.306	312.645	441.516	358.484
100627924	MYH11	SMMHC	3	4629	MYH11	myosin heavy chain 11	-1.96676	6.12213e-08	1.73268e-06		190.324	103.56	228.748	311.358	86.3735	66.8641	31.2693	38.6233
100522496	MYOM1	-	6	8736	MYOM1	myomesin 1	-2.36946	4.7826e-10	2.04239e-08		69.0421	174.586	136.128	230.099	19.3649	16.5323	46.2525	39.3733
102165410	MYRFL	-	5	196446	MYRFL	myelin regulatory factor like	-2.33678	0.000125015	0.00154818		43.6859	8.19536	11.2067	4.65122	0.922137	2.20431	3.25722	1.49994
100511119	N4BP3	-	2	23138	N4BP3	NEDD4 binding protein 3	-0.881171	0.000970717	0.00855886		64.4596	33.2781	52.4076	58.277	27.9715	31.5951	23.452	31.1237
100512320	NAA20	-	17	51126	NAA20	N(alpha)-acetyltransferase 20, NatB catalytic subunit	-1.2242	1.33633e-06	2.79372e-05		123.115	100.579	88.3349	78.5235	28.8936	37.8407	48.3697	51.7478
100521735	NAAA	-	8	27163	NAAA	N-acylethanolamine acid amidase	-2.18442	1.00352e-08	3.42109e-07		166.19	356.622	576.154	520.663	92.2137	45.9231	139.409	91.496
100515177	NADK2	NADKD1	16	133686	NADK2	NAD kinase 2, mitochondrial	-1.0958	5.44407e-06	9.8684e-05		83.7059	140.563	118.659	119.29	61.7832	42.6167	59.6071	51.7478
100513328	NARS	-	1	4677	NARS	asparaginyl-tRNA synthetase	-0.764758	0.000990986	0.00869922		180.243	253.063	238.966	208.484	114.96	115.726	153.578	133.494
100513670	NCAPG	-	8	64151	NCAPG	non-SMC condensin I complex subunit G	-2.15685	3.40654e-05	0.000505681		48.8793	10.9271	16.4804	5.74562	2.76641	3.67385	4.07152	1.49994
100523836	NCS1	-	1	23413	NCS1	neuronal calcium sensor 1	-2.26012	1.83314e-07	4.72054e-06		25.0507	23.5927	19.1172	6.84003	6.14758	1.83693	4.07152	3.74984
100525060	NDST3	-	8	9348	NDST3	N-deacetylase and N-sulfotransferase 3	-1.89372	3.10973e-06	6.03831e-05		19.2462	38.4934	23.7318	43.7762	3.07379	11.7563	12.3774	5.24977
100513030	NDUFC2	-	9	4718	NDUFC2	NADH:ubiquinone oxidoreductase subunit C2	-1.30225	1.20988e-06	2.56059e-05		154.581	118.709	114.374	61.8338	38.7298	46.6579	50.4869	52.1227
100526157	NHP2	-	2	55651	NHP2	NHP2 ribonucleoprotein	-1.16943	0.000598826	0.00573496		16.4968	21.1093	21.7541	18.0577	3.68855	7.71509	10.586	11.2495
595107	NIP7	-	6	51388	NIP7	NIP7, nucleolar pre-rRNA processing protein	-1.38021	7.86202e-07	1.75688e-05		24.7452	36.5066	27.0278	30.3697	10.1435	12.4911	13.1917	9.37459
100738482	NMD3	-	13	51068	NMD3	NMD3 ribosome export adaptor	-1.06443	0.000158563	0.00186544		66.2926	140.563	181.284	200.002	71.9267	65.7619	82.8962	76.1217
100523263	NMU	NmU-25	8	10874	NMU	neuromedin U	-3.57844	3.6533e-11	1.92279e-09		2231.95	4217.88	4367.96	3572.14	122.337	174.875	1932.34	425.232
100512777	NOL10	-	3	79954	NOL10	nucleolar protein 10	-1.44601	6.89126e-09	2.42508e-07		58.6552	74.0066	72.8433	51.9842	20.9018	20.9409	28.6635	23.249
100624725	NPNT	-	8	255743	NPNT	nephronectin	-2.33055	1.15834e-10	5.47774e-09		167.412	290.066	164.145	261.563	27.6641	28.2886	96.0879	56.2476
100516724	NR2F6	-	2	2063	NR2F6	nuclear receptor subfamily 2 group F member 6	-1.17617	1.42425e-05	0.000237705		40.3255	35.7616	43.8378	33.1057	15.9837	11.0216	18.8919	21.3741
100520970	NRCAM	-	9	4897	NRCAM	neuronal cell adhesion molecule	-4.50169	1.28551e-23	4.16922e-21		29.3276	18.1291	53.0668	39.3986	2.15165	1.10216	1.46575	1.12495
100157894	NSDHL	-	X	50814	NSDHL	NAD(P) dependent steroid dehydrogenase-like	-0.882282	0.000807088	0.00733716		27.1891	30.5463	35.9272	32.5585	12.6025	17.6345	19.2176	18.7492
100738087	NSG2	-	16	51617	NSG2	neuronal vesicle trafficking associated 2	-4.07055	4.30161e-13	3.33028e-11		6.41541	43.9569	37.5753	23.2561	1.84427	0.73477	3.09436	0.749968
110256004	NT5C3B	-	12	115024	NT5C3B	5'-nucleotidase, cytosolic IIIB	-1.79487	0.000150591	0.00179275		16.1913	8.4437	12.8547	7.11363	1.5369	2.93908	5.53727	2.62489
100516554	NTN4	-	5	59277	NTN4	netrin 4	-1.61275	0.000168837	0.00197086		35.4375	101.076	43.8378	75.5139	22.1313	18.0019	55.5356	8.62463
100523151	NUP205	-	18	23165	NUP205	nucleoporin 205	-0.887427	0.000335693	0.00353361		149.082	91.8874	95.5862	75.2403	45.7995	47.7601	59.9328	57.7475
100739001	NXNL2	-	14	158046	NXNL2	nucleoredoxin-like 2	-6.18296	9.02535e-18	1.25935e-15		9.47037	10.4305	15.4916	25.1713	0.307379	0	0	0.749968
100154062	OLFML2A	-	1	169611	OLFML2A	olfactomedin like 2A	-1.3454	6.88373e-07	1.56745e-05		54.0728	38.245	50.1004	29.5489	16.2911	19.4714	15.7975	16.1243
397066	OSTF1	-	1	26578	OSTF1	osteoclast stimulating factor 1	-0.903647	3.29014e-05	0.000491065		119.143	133.361	126.24	112.724	53.1766	71.2727	66.773	71.6219
397092	OXTR	-	13	5021	OXTR	oxytocin receptor	-3.57383	0.000169323	0.0019727		2.74946	437.831	231.385	10.944	10.1435	5.51078	23.452	4.49981
100523786	PACSIN2	-	5	11252	PACSIN2	protein kinase C and casein kinase substrate in neurons 2	-0.846491	0.000410309	0.00418683		169.245	220.281	243.25	280.988	132.788	132.259	135.175	107.62
100621356	PADI2	-	6	11240	PADI2	peptidyl arginine deiminase 2	-3.57469	2.71873e-27	1.41847e-24		109.368	114.238	141.402	128.045	15.0616	3.30647	7.32874	13.8744
100738793	PARD3B	-	15	117583	PARD3B	par-3 family cell polarity regulator beta	-1.07756	7.07462e-05	0.000950544		59.8772	55.8775	50.1004	85.3635	39.9593	24.2474	31.4322	22.499
100515585	PAX2	-	14	5076	PAX2	paired box 2	-1.63156	1.17317e-09	4.74007e-08		420.973	269.702	321.367	277.705	96.2096	73.1096	134.197	111.745
397630	PC	-	2	5091	PC	pyruvate carboxylase	-1.52899	0.000780202	0.00715781		62.0157	11.6722	20.4357	16.1425	9.52875	2.5717	5.37441	9.74958
106505308	PCDH9	-	11	5101	PCDH9	protocadherin 9	-1.74939	0.000588563	0.00565926		9.47037	32.7814	25.0502	48.4274	7.68448	9.18463	19.3804	2.2499
100524545	PCSK6	-	1	5046	PCSK6	proprotein convertase subtilisin/kexin type 6	-1.46245	0.000119433	0.00148518		43.6859	35.5132	30.9831	8.75524	9.22137	10.6542	15.7975	9.74958
110256031	PCTP	-	12	58488	PCTP	phosphatidylcholine transfer protein	-1.34511	4.07439e-05	0.000591961		46.7409	35.0165	32.3016	24.0769	18.4427	6.24555	15.1461	12.7494
397616	PDE5A	PDE5	8	8654	PDE5A	phosphodiesterase 5A	-1.05578	0.000215741	0.00242179		613.13	218.295	200.731	171.274	93.7506	111.685	127.683	95.9958
100155592	PDLIM1	-	14	9124	PDLIM1	PDZ and LIM domain 1	-1.05439	8.99517e-05	0.00116412		85.8443	110.016	122.944	156.773	47.6438	56.5773	84.8505	46.873
414421	PDLIM3	LIM	15	27295	PDLIM3	PDZ and LIM domain 3	-3.69507	6.15451e-08	1.73774e-06		4.27694	52.1523	12.8547	9.57604	1.5369	0.73477	0.814305	0.374984
100623511	PDP2	-	6	57546	PDP2	pyruvate dehyrogenase phosphatase catalytic subunit 2	-0.947231	0.000142263	0.00170887		40.6309	33.2781	34.2792	39.125	17.2132	21.6757	21.0091	16.1243
396983	PDXK	-	13	8566	PDXK	pyridoxal kinase	-1.51807	1.302e-06	2.73625e-05		22.9122	27.8146	31.3127	17.2369	6.76234	8.08247	9.77165	9.74958
100312978	PECR	-	15	55825	PECR	peroxisomal trans-2-enoyl-CoA reductase	-2.42941	1.29979e-08	4.32063e-07		139.001	357.864	388.607	358.144	29.5084	53.2708	214.488	63.7472
100152093	PENK	-	4	5179	PENK	proenkephalin	-4.04369	6.62574e-05	0.000894363		97.4532	32.0364	61.9662	3.00961	0	4.77601	23.2891	0.374984
100513507	PERP	-	1	64065	PERP	PERP, TP53 apoptosis effector	-1.25429	2.49699e-07	6.1654e-06		143.889	172.848	243.91	146.103	81.4555	74.2118	71.1702	61.4973
100154776	PGAM1	-	14	5223	PGAM1	phosphoglycerate mutase 1	-1.412	4.45901e-07	1.06378e-05		145.416	122.682	98.2231	76.3347	28.8936	32.3299	54.8841	49.4979
100144529	PHGDH	-	4	26227	PHGDH	phosphoglycerate dehydrogenase	-2.27509	1.36841e-07	3.62493e-06		1585.52	347.434	460.132	524.22	108.197	35.6363	113.025	178.117
100515767	PIGB	-	1	9488	PIGB	phosphatidylinositol glycan anchor biosynthesis class B	-1.37929	1.63106e-06	3.35724e-05		115.783	78.4768	64.6031	99.0436	50.4102	29.7582	37.6209	22.124
397315	PIGR	-	9	5284	PIGR	polymeric immunoglobulin receptor	-1.68089	3.97052e-08	1.17936e-06		181.77	119.205	169.418	96.8548	47.6438	20.9409	42.8324	59.6224
100739510	PIK3R2	-	2	5296	PIK3R2	phosphoinositide-3-kinase regulatory subunit 2	-0.963031	0.000326455	0.00344847		69.6531	80.4635	58.9998	58.277	25.5125	24.2474	42.6696	44.2481
100524106	PITPNM3	-	12	83394	PITPNM3	PITPNM family member 3	-1.74325	7.1382e-05	0.000956008		10.9979	15.149	21.7541	10.6704	5.8402	1.46954	3.09436	8.24964
100516968	PKDCC	-	3	91461	PKDCC	protein kinase domain containing, cytoplasmic	-2.01711	6.29251e-05	0.000855154		7.6374	18.1291	43.8378	26.5393	3.68855	4.04124	13.8432	4.87479
100517169	PKHD1	-	7	5314	PKHD1	PKHD1, fibrocystin/polyductin	-2.70956	1.37404e-08	4.50504e-07		45.2134	82.2019	52.4076	126.677	9.52875	5.51078	118.4	11.6245
100526169	PKP2	-	5	5318	PKP2	plakophilin 2	-1.15284	0.000142046	0.00170797		97.1477	48.6755	66.5807	37.2098	31.3527	22.0431	29.9664	20.6241
100516581	PLCB4	-	17	5332	PLCB4	phospholipase C beta 4	-1.38019	6.7545e-06	0.000120796		100.508	53.1457	42.5194	49.5218	30.7379	19.4714	18.2404	17.6242
100157745	PLCE1	-	14	51196	PLCE1	phospholipase C epsilon 1	-1.13203	5.17653e-06	9.46927e-05		89.8158	53.6424	57.3517	69.4947	29.5084	28.2886	34.2008	30.3737
100627163	PLCH1	-	13	23007	PLCH1	phospholipase C eta 1	-1.77023	9.11479e-07	2.01061e-05		234.621	190.48	218.2	520.116	78.0743	22.7779	83.5476	91.496
110260403	PLEC	-	4	5339	PLEC	plectin	-0.899555	0.000877754	0.00784293		453.967	475.331	662.511	464.301	246.211	220.064	363.017	271.863
110257259	PLEKHG4B	-	16	153478	PLEKHG4B	pleckstrin homology and RhoGEF domain containing G4B	-1.72261	0.00023961	0.00263549		16.8023	8.19536	13.5139	15.5953	1.84427	1.46954	7.65446	5.99974
397402	PLIN2	ADFP|ADRP	1	123	PLIN2	perilipin 2	-1.24986	5.79398e-05	0.000797337		48.5738	17.6324	45.4859	37.757	14.1394	18.7366	14.6575	17.9992
100516614	PLLP	-	6	51090	PLLP	plasmolipin	-0.919208	0.000815555	0.00740292		144.5	114.983	188.206	170.727	59.6315	58.0468	97.3908	113.245
100152301	PMVK	-	4	10654	PMVK	phosphomevalonate kinase	-1.25939	0.000839568	0.00758507		10.6924	9.43708	12.5251	8.20803	4.91806	4.04124	3.90866	4.12482
100157138	PNP	NP	7	4860	PNP	purine nucleoside phosphorylase	-1.91887	2.93391e-05	0.000445094		13.1363	14.9007	32.9608	41.861	4.91806	5.87816	14.1689	4.49981
100518066	POLR1A	-	3	25885	POLR1A	RNA polymerase I subunit A	-0.950833	0.000234804	0.00258975		34.8265	45.447	39.2233	30.0961	17.828	18.7366	23.6148	16.4993
100155201	PPA1	-	14	5464	PPA1	pyrophosphatase (inorganic) 1	-1.41198	6.59663e-06	0.000118502		175.355	397.351	328.289	261.563	102.05	61.3533	142.992	126.37
100329221	PPARGC1B	-	2	133522	PPARGC1B	PPARG coactivator 1 beta	-1.11673	0.000859073	0.00770469		27.1891	62.5827	30.3239	18.8785	17.2132	12.1237	12.7032	12.3745
100523560	PPFIBP2	-	9	8495	PPFIBP2	PPFIA binding protein 2	-1.01141	0.000486383	0.00484365		137.779	103.56	109.759	185.775	107.89	47.3927	54.5584	71.9969
397205	PPP1R14B	PHI-1|pPHI-1	2	26472	PPP1R14B	protein phosphatase 1 regulatory inhibitor subunit 14B	-1.38751	0.000310329	0.00330137		10.6924	11.6722	10.5474	8.75524	2.76641	3.30647	4.72297	4.87479
100520130	PPP1R21	KLRAQ1	3	129285	PPP1R21	protein phosphatase 1 regulatory subunit 21	-0.909797	0.000188871	0.00217301		61.4047	85.9271	70.8656	78.7971	45.1847	30.493	46.7411	34.8735
100512521	PRDX2	TDPX1|TSA	2	7001	PRDX2	peroxiredoxin 2	-0.808704	0.000706192	0.0066178		192.768	129.636	150.631	119.837	67.316	89.6419	94.4593	86.6212
100157576	PRIM1	-	5	5557	PRIM1	DNA primase subunit 1	-1.2968	0.000229845	0.00255078		39.7145	13.4106	23.7318	19.9729	8.29923	7.71509	9.44593	10.4995
100286877	PRMT1	-	6	3276	PRMT1	protein arginine methyltransferase 1	-0.852658	0.000707211	0.00661976		80.6509	74.2549	76.7986	48.9746	31.0453	40.7797	46.5782	36.3734
100294711	PRMT5	-	7	10419	PRMT5	protein arginine methyltransferase 5	-0.938065	0.000201938	0.00230348		55.6002	56.8708	40.8714	39.3986	21.8239	24.6148	26.7092	27.3738
494014	PRNP	PRP	17	5621	PRNP	prion protein	-2.10281	0.000218998	0.00244463		23.8287	372.02	358.284	410.675	46.7216	54.0056	228.82	67.1221
100523837	PRR5L	-	2	79899	PRR5L	proline rich 5 like	-2.82582	6.1255e-13	4.568e-11		22.9122	11.4238	26.3686	24.3505	2.76641	2.20431	3.90866	2.62489
100510887	PRRT1B	-	1	642515	PRRT1B	proline rich transmembrane protein 1B	-1.59584	2.45875e-09	9.39651e-08		154.275	104.801	141.402	78.5235	47.3364	45.1884	33.2236	32.9986
100153374	PRUNE2	-	1	158471	PRUNE2	prune homolog 2 with BCH domain	-2.9866	1.66119e-21	4.24134e-19		246.841	184.023	211.279	148.018	25.5125	9.55201	25.8949	32.9986
654407	PTGES	-	1	9536	PTGES	prostaglandin E synthase	-2.57561	4.3621e-09	1.58707e-07		81.2619	23.3444	22.4133	19.1521	3.07379	1.83693	6.35158	5.62476
397126	PTGFR	-	6	5737	PTGFR	prostaglandin F receptor	-2.05719	6.86362e-06	0.000122201		102.341	93.8741	34.6088	38.0306	22.4387	6.98032	29.4778	8.99961
100524645	RAB11FIP4	-	12	84440	RAB11FIP4	RAB11 family interacting protein 4	-1.00703	0.000660174	0.0062477		81.8729	54.3874	30.3239	73.5987	37.5002	28.656	33.0608	23.999
100516791	RAB26	-	3	25837	RAB26	RAB26, member RAS oncogene family	-4.12271	2.88058e-22	8.03884e-20		145.722	129.139	125.91	158.689	10.1435	2.20431	31.2693	5.24977
100152578	RAB3IP	-	5	117177	RAB3IP	RAB3A interacting protein	-1.41016	2.0019e-06	4.04425e-05		77.9014	72.0198	77.1282	41.3138	28.2789	13.9606	31.4322	25.4989
100626730	RABEP1	ZFP3	12	9135	RABEP1	rabaptin, RAB GTPase binding effector protein 1	-1.03989	0.000560129	0.00544254		828.81	271.192	220.178	307.801	118.341	145.117	150.158	179.242
100522721	RASGRP1	-	1	10125	RASGRP1	RAS guanyl releasing protein 1	-2.10155	1.49078e-14	1.41979e-12		107.229	97.5993	66.9104	92.7508	23.6682	16.5323	27.8492	15.7493
100621518	RBBP8	-	6	5932	RBBP8	RB binding protein 8, endonuclease	-1.06836	9.00019e-05	0.00116412		86.1498	159.189	165.463	118.469	43.3404	72.0075	77.6847	58.8724
100520822	RFK	-	1	55312	RFK	riboflavin kinase	-1.4359	7.10433e-07	1.61157e-05		898.769	898.509	849.729	612.319	286.785	220.798	414.155	281.988
100156429	RGMA	-	7	56963	RGMA	repulsive guidance molecule BMP co-receptor a	-1.66778	0.000863597	0.0077306		34.521	14.6523	16.81	25.7185	26.1272	2.93908	3.58294	10.8745
100737299	RGMB	-	2	285704	RGMB	repulsive guidance molecule BMP co-receptor b	-0.978392	0.000561895	0.00545529		107.84	52.8973	44.497	54.4466	23.0534	29.7582	35.5037	27.7488
100524790	RGS14	-	2	10636	RGS14	regulator of G protein signaling 14	-1.86549	0.000806555	0.00733716		9.16488	5.46357	7.25137	9.02884	5.22544	1.83693	1.14003	1.87492
100157437	RGS4	-	4	5999	RGS4	regulator of G protein signaling 4	-4.84034	4.28e-17	5.46383e-15		21.3847	163.162	177.988	79.3443	0.614758	4.04124	5.21155	5.62476
100152915	RIMKLB	-	5	57494	RIMKLB	ribosomal modification protein rimK like family member B	-2.01428	2.36995e-13	1.89596e-11		595.106	584.106	452.222	555.137	161.374	94.7853	166.77	117.37
100519696	RMDN3	-	1	55177	RMDN3	regulator of microtubule dynamics 3	-1.30603	0.000320231	0.0033857		29.3276	14.1556	14.5027	13.4065	5.53282	8.81724	7.4916	4.49981
100155665	RNF144B	-	7	255488	RNF144B	ring finger protein 144B	-1.64593	1.46923e-05	0.000242948		157.33	464.652	314.775	782.226	115.882	171.201	139.083	71.9969
100522864	RNPC3	-	4	55599	RNPC3	RNA binding region (RNP1, RRM) containing 3	-1.64769	1.01315e-06	2.19852e-05		704.168	693.377	575.165	174.284	209.94	177.08	151.135	197.241
110260396	RP1	-	4	6101	RP1	RP1, axonemal microtubule associated	-2.38562	3.39557e-09	1.26348e-07		26.5781	23.3444	20.4357	40.7666	16.2911	4.04124	4.72297	4.12482
100623751	RPS6KA5	-	7	9252	RPS6KA5	ribosomal protein S6 kinase A5	-1.56497	2.1496e-07	5.41916e-06		102.341	99.8344	63.6143	118.743	50.4102	29.7582	34.8522	17.9992
100623328	RSL24D1	-	1	51187	RSL24D1	ribosomal L24 domain containing 1	-0.89424	0.000306083	0.00327071		127.697	132.367	122.284	131.602	46.7216	71.2727	96.7394	66.3721
445534	S100A11	-	4	6282	S100A11	S100 calcium binding protein A11	-1.43981	5.30212e-08	1.51489e-06		154.275	184.52	173.374	120.111	41.4962	59.8838	84.0362	52.8727
100152729	S100A2	-	4	6273	S100A2	S100 calcium binding protein A2	-2.5568	0.00021781	0.00243664		11.9143	308.94	339.826	227.636	11.9878	12.1237	61.0728	68.997
733608	S100A6	-	4	6277	S100A6	S100 calcium binding protein A6	-1.18694	1.48841e-06	3.09548e-05		193.073	176.324	242.921	213.409	63.9348	113.889	104.557	79.8715
100519899	SALL1	-	6	6299	SALL1	spalt like transcription factor 1	-1.35062	2.3291e-08	7.27845e-07		149.998	154.718	173.044	165.255	60.2463	48.4948	88.5963	59.6224
100155484	SARS	-	4	6301	SARS	seryl-tRNA synthetase	-0.830379	0.0011291	0.00965044		47.3519	61.0927	76.7986	73.0515	27.0494	35.6363	44.461	37.4984
100520925	SC5D	-	9	6309	SC5D	sterol-C5-desaturase	-1.53367	2.53244e-11	1.38421e-09		133.807	122.185	154.916	152.943	44.57	49.597	40.8781	60.3724
396670	SCD	-	14	6319	SCD	stearoyl-CoA desaturase	-2.08351	5.89385e-13	4.44819e-11		113.033	135.348	113.385	95.2132	33.1969	19.104	19.0547	44.2481
100627971	SCNN1B	-	3	6338	SCNN1B	sodium channel epithelial 1 beta subunit	-1.54419	1.28102e-05	0.000216372		19.5517	78.2284	77.7874	87.826	28.5863	14.328	29.9664	23.624
100522244	SCNN1G	-	3	6340	SCNN1G	sodium channel epithelial 1 gamma subunit	-3.0242	4.89851e-12	3.04571e-10		17.7188	30.5463	46.8043	36.1153	4.30331	2.20431	9.44593	2.62489
100521909	SDAD1	-	8	55153	SDAD1	SDA1 domain containing 1	-0.822012	0.00075624	0.00699682		109.368	110.762	143.709	95.7604	49.1806	56.9447	84.1991	68.622
100519770	SDC1	syndecan-1	3	6382	SDC1	syndecan 1	-1.71439	3.41334e-05	0.000505681		17.7188	13.6589	15.4916	30.9169	2.76641	4.77601	10.2602	5.99974
100513633	SDCBP2	-	17	27111	SDCBP2	syndecan binding protein 2	-2.77526	4.26397e-11	2.21505e-09		11.6088	23.3444	32.6312	29.5489	1.84427	2.5717	5.53727	3.74984
100157653	SEMA3G	-	13	56920	SEMA3G	semaphorin 3G	-1.45698	0.000386077	0.00399735		31.4661	95.3642	146.346	136.801	14.4468	32.6973	58.4671	46.498
100511850	SEMA6D	-	1	80031	SEMA6D	semaphorin 6D	-1.31393	2.28603e-07	5.73898e-06		152.442	132.367	145.687	112.45	55.3282	82.2942	49.3469	41.2482
100523954	SEPT8	-	2	23176	SEPT8	septin 8	-1.42235	7.85504e-10	3.23919e-08		260.282	228.477	200.072	253.628	78.3817	85.2333	107.651	79.4966
100512659	SF3B3	-	6	23450	SF3B3	splicing factor 3b subunit 3	-0.921328	4.05105e-05	0.000589959		208.654	232.699	211.938	184.134	96.517	100.663	131.429	112.87
100518796	SGMS2	-	8	166929	SGMS2	sphingomyelin synthase 2	-1.31433	1.12026e-06	2.39757e-05		410.586	215.563	194.469	265.393	119.263	116.828	88.4335	84.3713
100524832	SGPP2	-	15	130367	SGPP2	sphingosine-1-phosphate phosphatase 2	-1.91097	4.75177e-07	1.12026e-05		24.7452	151.987	146.675	155.405	49.7954	22.0431	34.6894	32.2486
100157418	SHF	-	1	90525	SHF	Src homology 2 domain containing F	-1.2558	0.000208274	0.00236227		43.0749	30.7947	15.8212	21.8881	14.4468	9.9194	10.0974	10.1246
100525213	SHROOM1	-	2	134549	SHROOM1	shroom family member 1	-2.47854	2.28177e-13	1.86267e-11		29.0221	20.3642	25.0502	30.0961	4.61069	2.5717	6.02585	4.87479
100625903	SKAP2	-	18	8935	SKAP2	src kinase associated phosphoprotein 2	-0.982819	1.92713e-05	0.000306267		93.4817	132.367	119.318	105.336	64.2422	45.1884	63.5158	54.3726
100155211	SLC18B1	-	1	116843	SLC18B1	solute carrier family 18 member B1	-0.950736	0.00103189	0.0089722		19.2462	34.2715	31.9719	33.3793	16.9058	11.0216	16.7747	16.4993
396600	SLC1A4	ASCT1	3	6509	SLC1A4	solute carrier family 1 member 4	-2.2132	1.25159e-05	0.000212135		12.2198	10.9271	22.7429	6.56643	5.53282	1.83693	1.95433	2.2499
100156914	SLC24A4	-	7	123041	SLC24A4	solute carrier family 24 member 4	-1.52893	0.000781561	0.0071648		1103.76	893.294	896.862	708.627	446.007	55.4751	179.147	490.854
403155	SLC25A6	-	Un	293	SLC25A6	solute carrier family 25 member 6	-1.38472	1.50888e-05	0.000248375		1534.2	819.536	941.36	720.939	284.018	279.213	472.134	431.981
100626468	SLC2A3	GLUT-3|GLUT3	5	6515	SLC2A3	solute carrier family 2 member 3	-4.16534	1.4433e-44	2.8866e-41		461.91	455.463	558.026	313	19.9796	27.9213	29.4778	21.7491
100125551	SLC2A8	-	1	29988	SLC2A8	solute carrier family 2 member 8	-1.9666	3.76145e-11	1.97107e-09		109.368	100.828	91.6309	85.9107	24.5903	14.6954	48.6954	24.3739
100170651	SLC30A2	-	6	7780	SLC30A2	solute carrier family 30 member 2	-2.97015	1.95619e-05	0.00030928		59.5717	5.96026	11.5363	21.0673	20.287	1.10216	2.76864	0.374984
100514386	SLC31A2	-	1	1318	SLC31A2	solute carrier family 31 member 2	-1.52443	4.7066e-08	1.36598e-06		63.2376	37.9967	46.8043	68.4003	17.2132	14.6954	21.4976	21.3741
553107	SLC35A3	S35A3	4	23443	SLC35A3	solute carrier family 35 member A3	-0.913429	0.000413286	0.00420529		285.333	448.013	495.071	398.91	259.428	196.184	195.433	212.991
110255177	SLC5A3	-	13	6526	SLC5A3	solute carrier family 5 member 3	-1.55287	0.00027929	0.00302208		44.9079	442.798	255.446	396.722	109.734	64.2924	147.226	99.7457
100628231	SLC6A15	-	5	55117	SLC6A15	solute carrier family 6 member 15	-3.33666	2.77098e-16	3.25997e-14		459.16	295.281	214.245	302.329	14.1394	27.9213	78.3361	34.4985
100624503	SLC6A9	-	6	6536	SLC6A9	solute carrier family 6 member 9	-3.49109	4.03978e-13	3.14788e-11		40.02	57.8642	78.7762	65.1171	2.45903	1.46954	7.81732	22.874
503545	SLC7A1	CAT-1	11	6541	SLC7A1	solute carrier family 7 member 1	-1.31101	7.70909e-05	0.00102107		42.1584	110.762	115.033	83.9955	29.5084	23.5126	57.327	40.4982
100622020	SLC8A1	-	3	6546	SLC8A1	solute carrier family 8 member A1	-1.23802	4.78427e-05	0.000676221		106.007	376.242	135.469	122.3	42.1109	79.3552	62.2129	51.7478
100101921	SLC9A2	NHE-2|NHE2	3	6549	SLC9A2	solute carrier family 9 member A2	-1.48718	1.06963e-05	0.000183365		64.1541	53.1457	39.8825	25.4449	25.5125	10.2868	17.2633	13.8744
396786	SLC9A4	NHE4	3	389015	SLC9A4	solute carrier family 9 member A4	-2.60692	4.52316e-12	2.84178e-10		167.106	329.553	322.356	179.482	35.3486	21.6757	88.2706	46.123
397534	SLCO1A2	OATP1A2|OATPA	5	6579	SLCO1A2	solute carrier organic anion transporter family member 1A2	-3.10839	8.67128e-15	8.74415e-13		248.063	343.708	238.636	141.452	16.9058	24.2474	109.443	29.9987
100620577	SLIT2	-	8	9353	SLIT2	slit guidance ligand 2	-1.55148	0.000653752	0.00620582		361.096	35.5132	27.687	66.4851	22.4387	28.2886	9.77165	12.3745
100517523	SMC6	-	3	79677	SMC6	structural maintenance of chromosomes 6	-1.66447	1.29725e-09	5.18898e-08		539.506	404.304	392.892	359.238	121.415	95.1527	182.73	136.494
100517535	SMIM13	-	7	221710	SMIM13	small integral membrane protein 13	-1.00123	0.000100998	0.00128263		73.93	133.609	83.7203	65.9379	49.488	40.045	39.0866	38.6233
100518128	SMPD3	-	6	55512	SMPD3	sphingomyelin phosphodiesterase 3	-2.01401	2.942e-06	5.74049e-05		64.7651	13.6589	17.1396	13.4065	3.68855	4.40862	6.18871	2.62489
100523750	SMTNL2	-	12	342527	SMTNL2	smoothelin like 2	-2.30697	5.91913e-06	0.000106811		16.8023	7.45033	11.2067	7.11363	2.15165	0.73477	3.25722	1.87492
100524872	SNRPD1	-	6	6632	SNRPD1	small nuclear ribonucleoprotein D1 polypeptide	-1.12606	9.15486e-05	0.00117574		29.9386	41.7218	34.9384	26.5393	10.1435	17.2671	18.8919	14.2494
100153480	SNRPD3	-	14	6634	SNRPD3	small nuclear ribonucleoprotein D3 polypeptide	-1.17681	5.49798e-05	0.000765379		27.8001	34.5198	26.6982	35.5681	9.83613	10.2868	17.9147	16.4993
100154009	SNTB1	-	4	6641	SNTB1	syntrophin beta 1	-1.3585	1.44915e-05	0.000240856		90.1213	87.1688	72.1841	108.62	82.9923	22.0431	41.5295	26.6238
100518876	SNX18	-	16	112574	SNX18	sorting nexin 18	-1.38541	3.05188e-07	7.45876e-06		164.051	213.328	205.016	92.7508	82.685	60.2511	61.0728	62.6223
100626970	SNX2	-	2	6643	SNX2	sorting nexin 2	-1.0831	2.35415e-05	0.000363575		393.479	253.559	247.535	239.675	103.279	139.974	157.161	122.995
100516535	SNX30	-	1	401548	SNX30	sorting nexin family member 30	-0.797694	0.00117299	0.00998286		58.9607	56.3741	70.8656	50.069	30.7379	42.2493	36.6437	25.8739
396719	SORBS2	-	15	8470	SORBS2	sorbin and SH3 domain containing 2	-1.1123	3.12994e-05	0.000468905		369.344	507.367	292.362	408.213	233.301	142.545	188.104	165.368
100524137	SOWAHA	-	2	134548	SOWAHA	sosondowah ankyrin repeat domain family member A	-2.43716	2.49772e-08	7.78509e-07		187.88	39.4867	67.8992	49.5218	10.4509	5.51078	26.0577	11.9995
100520156	SOX12	-	17	6666	SOX12	SRY-box 12	-1.61463	1.67158e-08	5.40672e-07		38.187	36.2583	35.5976	26.5393	14.4468	12.1237	9.77165	8.24964
100524269	SOX13	-	9	9580	SOX13	SRY-box 13	-1.22009	3.31811e-06	6.4015e-05		90.7323	101.573	141.402	161.151	66.0865	41.8819	44.2982	60.3724
100154087	SOX17	-	4	64321	SOX17	SRY-box 17	-0.902881	0.000761118	0.00703111		243.48	365.811	460.792	238.033	162.911	150.26	184.033	185.992
100415810	SPATA6	-	6	54558	SPATA6	spermatogenesis associated 6	-0.950544	0.00024143	0.00265308		78.8179	83.4437	136.787	73.3251	59.0168	41.5145	45.7639	35.9984
100337684	SPIN1	-	14	10927	SPIN1	spindlin 1	-0.8526	0.000208699	0.00236307		109.368	77.7317	93.9382	69.2211	42.7257	49.9644	49.0211	52.1227
100113409	SQLE	-	4	6713	SQLE	squalene epoxidase	-1.92923	4.40918e-12	2.78474e-10		157.33	184.52	240.943	273.601	63.6275	74.2118	36.8066	50.9978
100621522	SSUH2	-	13	51066	SSUH2	ssu-2 homolog (C. elegans)	-2.7756	0.000511012	0.00505535		5.80442	72.0198	28.0167	5.19842	0	2.93908	8.79449	2.2499
100233203	STARD4	-	2	134429	STARD4	StAR related lipid transfer domain containing 4	-2.8374	2.75711e-20	5.70436e-18		50.7123	76.7384	67.24	66.7587	11.373	6.24555	6.35158	13.1244
100310802	STEAP4	-	9	79689	STEAP4	STEAP4 metalloreductase	-2.14093	7.81945e-10	3.23563e-08		295.109	67.5496	77.1282	74.6931	14.4468	13.9606	28.6635	20.2491
100623923	STIP1	-	2	10963	STIP1	stress induced phosphoprotein 1	-0.774244	0.000536551	0.00526383		165.273	137.831	119.977	144.188	77.4595	77.1509	99.0194	77.2467
100233205	STK26	MST4	X	51765	STK26	serine/threonine kinase 26	-3.29387	6.91183e-11	3.45592e-09		3.36045	21.6059	27.687	18.8785	1.5369	2.20431	1.79147	2.2499
100524942	STMND1	-	7	401236	STMND1	stathmin domain containing 1	-2.64636	3.88825e-05	0.000569604		5.80442	13.4106	10.2178	24.0769	3.38117	0	4.56011	0.374984
100156897	STOX2	-	15	56977	STOX2	storkhead box 2	-0.850485	0.000483777	0.0048257		134.418	86.4238	100.86	120.658	79.6112	49.597	62.7014	52.8727
100624091	STX18	-	8	53407	STX18	syntaxin 18	-1.02511	0.00112687	0.00963823		200.711	110.016	102.838	228.457	128.177	63.5576	68.4016	70.8719
100517927	STXBP1	-	1	6812	STXBP1	syntaxin binding protein 1	-2.01945	2.48943e-17	3.31925e-15		160.691	241.887	206.994	203.559	47.6438	46.2905	60.4214	45.373
110257216	SUB1	-	16	10923	SUB1	SUB1 homolog, transcriptional regulator	-0.85887	0.000545504	0.00531766		208.959	214.073	168.43	119.016	80.2259	108.746	110.908	92.246
100622624	SUCO	-	9	51430	SUCO	SUN domain containing ossification factor	-1.88904	1.97154e-11	1.11597e-09		1215.57	1214.4	1290.41	916.017	350.105	355.261	282.075	264.364
100152351	SULF2	-	17	55959	SULF2	sulfatase 2	-1.14839	1.47186e-05	0.000242948		41.5474	44.2053	40.5417	49.5218	25.2051	22.4105	13.3546	19.1242
100511543	SYTL5	-	X	94122	SYTL5	synaptotagmin like 5	-1.11391	0.000352904	0.00370179		30.2441	32.2847	37.9049	67.0323	19.6723	12.8585	23.452	14.2494
100623817	TBC1D30	-	5	23329	TBC1D30	TBC1 domain family member 30	-1.16298	0.000102793	0.00130255		150.609	50.4139	53.0668	77.1555	33.8117	24.2474	29.8035	34.8735
100624383	TCEA3	-	6	6920	TCEA3	transcription elongation factor A3	-0.819788	0.000404347	0.0041507		101.119	112.5	127.558	90.562	67.0086	72.0075	47.7182	58.4975
100155184	TDG	TDGR	5	6996	TDG	thymine DNA glycosylase	-0.952824	5.82774e-05	0.000800485		74.8465	70.7781	85.698	81.5331	34.1191	32.6973	45.2753	49.1229
100520416	TENM1	-	X	10178	TENM1	teneurin transmembrane protein 1	-2.32156	1.43256e-05	0.00023876		10.3869	89.6523	52.4076	63.4755	3.68855	15.7976	20.3576	6.37472
100512480	TLL1	-	8	7092	TLL1	tolloid like 1	-2.23267	2.10428e-05	0.000330083		8.85938	8.69205	13.8435	4.65122	1.84427	2.5717	1.95433	1.12495
100157589	TLL2	-	14	7093	TLL2	tolloid like 2	-3.18964	3.58638e-16	4.13813e-14		29.9386	106.043	143.05	185.502	13.8321	8.44986	16.449	15.3743
100514510	TM7SF2	-	2	7108	TM7SF2	transmembrane 7 superfamily member 2	-4.33348	8.63013e-16	9.32987e-14		26.5781	16.3907	11.8659	10.944	1.5369	0	0.488583	1.12495
100738459	TMBIM4	-	5	51643	TMBIM4	transmembrane BAX inhibitor motif containing 4	-1.01828	5.01242e-05	0.000706804		525.758	343.212	346.418	430.101	225.001	175.61	206.019	205.491
102162148	TMC7	-	3	79905	TMC7	transmembrane channel like 7	-1.70106	1.37204e-08	4.50504e-07		97.1477	78.7251	67.24	61.8338	17.2132	16.8997	38.4352	26.6238
100523465	TMEM100	-	12	55273	TMEM100	transmembrane protein 100	-2.19654	6.61472e-08	1.85027e-06		9.16488	53.6424	36.5865	39.3986	7.06972	5.14339	9.12021	10.8745
100516327	TMEM144	-	8	55314	TMEM144	transmembrane protein 144	-1.61891	2.7342e-06	5.36995e-05		88.5938	29.8013	43.1786	36.1153	17.5206	8.08247	17.1004	11.6245
100523623	TMEM165	-	8	55858	TMEM165	transmembrane protein 165	-1.95088	1.42396e-14	1.367e-12		134.724	123.179	115.363	79.6179	29.201	26.0843	36.8066	23.999
100514558	TMEM185A	-	X	84548	TMEM185A	transmembrane protein 185A	-0.86931	0.00101763	0.00886179		27.1891	35.0165	46.4747	42.4082	23.6682	15.7976	22.1491	20.6241
100517949	TMEM201	-	6	199953	TMEM201	transmembrane protein 201	-1.48738	0.00073899	0.006869		10.6924	5.46357	14.8323	10.6704	5.22544	2.5717	3.7458	2.99987
100514303	TMEM33	-	8	55161	TMEM33	transmembrane protein 33	-1.15648	4.96162e-06	9.16742e-05		424.334	390.645	301.261	293.848	122.644	148.791	190.384	170.243
100515413	TMEM43	-	13	79188	TMEM43	transmembrane protein 43	-0.871639	0.000986487	0.00866606		108.451	199.42	224.792	181.398	103.894	81.1921	126.706	83.2464
106507461	TMEM56	-	4	148534	TMEM56	transmembrane protein 56	-2.47976	3.01424e-10	1.32494e-08		216.902	718.957	735.355	678.257	98.0539	110.95	199.342	68.997
100517583	TMEM64	-	4	169200	TMEM64	transmembrane protein 64	-1.03901	0.000544332	0.00531055		252.034	78.2284	94.2678	60.7394	37.8076	43.3514	52.4412	38.6233
100154984	TMEM87A	-	1	25963	TMEM87A	transmembrane protein 87A	-1.1911	2.41373e-05	0.000370867		530.341	383.692	367.183	465.943	169.366	138.137	285.984	196.491
100518050	TMX3	-	1	54495	TMX3	thioredoxin related transmembrane protein 3	-1.19928	1.17851e-07	3.19958e-06		175.355	157.699	137.776	117.101	55.943	66.1293	64.9815	68.997
110258335	TNFAIP2	-	Un	7127	TNFAIP2	TNF alpha induced protein 2	-1.0752	0.00106102	0.00915986		17.4133	11.4238	16.4804	10.3968	7.3771	5.87816	6.84016	5.99974
100521706	TNFRSF11A	-	1	8792	TNFRSF11A	TNF receptor superfamily member 11a	-1.24137	0.000381146	0.00395311		42.1584	82.947	70.2064	45.4178	9.83613	23.88	27.0349	39.3733
100233204	TNIK	-	13	23043	TNIK	TRAF2 and NCK interacting kinase	-2.57925	1.10275e-17	1.52103e-15		77.5959	91.639	115.033	123.941	9.52875	13.5932	22.1491	21.7491
100152814	TOMM20	-	14	9804	TOMM20	translocase of outer mitochondrial membrane 20	-0.797199	0.000375002	0.00389613		116.088	127.897	135.798	96.034	67.316	56.5773	74.1017	75.3717
102165927	TOMM40	-	6	10452	TOMM40	translocase of outer mitochondrial membrane 40	-1.39419	0.000407837	0.00417225		13.4418	12.9139	10.2178	7.11363	3.68855	2.93908	4.56011	5.24977
100144410	TPPP	-	16	11076	TPPP	tubulin polymerization promoting protein	-2.35777	0.000430772	0.0043549		6.72091	18.3775	10.5474	3.55681	1.22952	0.367385	4.88583	1.87492
396616	TRAF5	-	9	7188	TRAF5	TNF receptor associated factor 5	-1.15552	0.000532905	0.0052374		33.6045	48.9238	34.6088	22.7089	17.5206	6.61293	17.9147	18.3742
100512960	TRIB1	-	4	10221	TRIB1	tribbles pseudokinase 1	-1.33345	0.000101007	0.00128263		98.3697	127.649	181.943	220.249	45.4921	36.7385	110.583	77.2467
110256115	TRIM16	-	12	10626	TRIM16	tripartite motif containing 16	-1.79873	1.17164e-08	3.96049e-07		350.098	203.642	209.96	248.43	64.5496	49.9644	149.832	74.6218
100525134	TRMT9B	-	17	57604	TRMT9B	tRNA methyltransferase 9B (putative)	-1.74712	4.8411e-10	2.05276e-08		116.088	243.874	254.787	208.21	66.3939	46.6579	81.1047	55.8726
100516387	TSEN15	-	9	116461	TSEN15	tRNA splicing endonuclease subunit 15	-0.947575	0.000183534	0.00211566		33.91	33.5265	28.0167	29.5489	15.0616	17.6345	15.1461	17.2493
110256602	TSPAN15	-	14	23555	TSPAN15	tetraspanin 15	-1.34503	7.52182e-07	1.6903e-05		47.0464	40.9768	45.8155	35.5681	10.1435	16.8997	17.589	21.7491
100521553	TSPAN8	-	5	7103	TSPAN8	tetraspanin 8	-3.32942	7.94852e-11	3.89315e-09		14.6638	46.9371	75.8098	131.876	8.29923	4.04124	9.12021	2.2499
396592	TSPO	BZRP|PBR	5	706	TSPO	translocator protein	-2.09477	2.03424e-08	6.42392e-07		882.272	90.149	143.05	85.3635	17.5206	29.7582	29.9664	40.1233
100511088	TTC39C	-	6	125488	TTC39C	tetratricopeptide repeat domain 39C	-1.00198	0.000795336	0.00725782		33.299	25.5795	24.7206	25.7185	21.8239	12.1237	12.7032	10.4995
733686	TUBB	TUBB2A	7	203068	TUBB	tubulin beta class I	-1.40704	4.32773e-06	8.16553e-05		481.156	447.02	746.561	248.977	157.378	209.042	189.407	143.994
100516352	TUBB4B	-	1	10383	TUBB4B	tubulin beta 4B class IVb	-0.914271	0.000396617	0.00409235		76.985	51.6556	78.117	49.5218	38.115	39.3102	32.0836	26.2489
100512547	UBA6	-	8	55236	UBA6	ubiquitin like modifier activating enzyme 6	-0.825523	0.000207782	0.00235893		130.141	129.139	108.111	96.5812	66.7013	73.477	55.8613	66.3721
100517418	UBL3	-	11	5412	UBL3	ubiquitin like 3	-0.997924	0.000883339	0.00788246		216.291	592.053	456.507	463.48	167.214	229.616	254.552	242.614
100622592	UBQLN1	-	10	29979	UBQLN1	ubiquilin 1	-0.904456	0.00018119	0.00209468		443.58	385.679	408.714	297.404	183.813	217.492	212.533	206.241
100519020	UBQLN4	-	4	56893	UBQLN4	ubiquilin 4	-0.917302	0.000590704	0.005673		28.7166	30.5463	25.3798	26.8129	11.373	17.6345	14.4946	15.7493
100511825	UGT8	-	8	7368	UGT8	UDP glycosyltransferase 8	-1.53784	8.31509e-06	0.000145879		157.636	54.8841	40.5417	85.3635	25.2051	16.8997	32.5722	21.3741
100521332	UNC13D	-	12	201294	UNC13D	unc-13 homolog D	-1.53121	7.11464e-08	1.98087e-06		70.5695	46.6887	42.5194	52.5314	16.2911	12.1237	23.2891	20.9991
397558	UPK3A	-	5	7380	UPK3A	uroplakin 3A	-1.89717	0.0010333	0.0089722		24.7452	7.94702	6.26255	10.3968	3.99593	0.73477	5.04869	1.12495
100625277	UPP1	-	18	7378	UPP1	uridine phosphorylase 1	-4.19427	1.27046e-13	1.0968e-11		67.5146	93.8741	296.317	177.02	5.22544	1.46954	21.4976	9.74958
100523071	USP1	-	6	7398	USP1	ubiquitin specific peptidase 1	-1.12662	1.55408e-06	3.2061e-05		191.24	216.556	238.966	209.852	73.771	99.194	121.82	96.7458
102162297	USP31	-	3	57478	USP31	ubiquitin specific peptidase 31	-0.768158	0.00086062	0.0077128		63.8486	58.6092	56.6925	56.0882	38.4224	26.8191	37.458	34.8735
100157791	VANGL1	-	4	81839	VANGL1	VANGL planar cell polarity protein 1	-0.76379	0.00056642	0.00549034		119.449	95.8609	107.122	101.232	75.0005	52.9034	58.1413	63.3723
100154859	VPS28	-	4	51160	VPS28	VPS28, ESCRT-I subunit	-0.930229	0.00064276	0.00612152		79.4289	43.4602	52.7372	54.9938	23.6682	26.8191	40.2266	28.1238
100513122	VPS37A	-	17	137492	VPS37A	VPS37A, ESCRT-I subunit	-1.01405	0.000762771	0.00703555		281.973	63.3278	90.3125	116.28	59.9389	46.2905	51.7898	46.498
100515913	VWA5A	-	9	4013	VWA5A	von Willebrand factor A domain containing 5A	-2.07167	0.000114918	0.00143348		93.4817	678.725	828.963	730.515	75.9226	86.7029	376.046	181.867
100156408	WNK3	-	X	65267	WNK3	WNK lysine deficient protein kinase 3	-1.55464	4.65826e-07	1.10472e-05		32.6881	31.2914	17.7988	25.1713	7.99186	8.08247	10.9117	8.99961
100513827	WWC1	-	16	23286	WWC1	WW and C2 domain containing 1	-1.19274	0.000147364	0.00176483		59.5717	121.44	72.8433	141.999	36.5781	27.1865	60.0957	46.873
100621140	YARS	-	6	8565	YARS	tyrosyl-tRNA synthetase	-1.16348	2.59672e-05	0.000397457		33.91	53.8907	58.3406	53.8994	17.5206	17.6345	26.7092	26.9988
100523057	YWHAG	-	3	7532	YWHAG	tyrosine 3-monooxygenase/tryptophan 5-monooxygenase activation protein gamma	-0.876786	0.000410063	0.00418683		126.17	117.715	77.1282	74.4195	51.6397	55.1078	63.0272	44.9981
110257361	ZBTB46	-	17	140685	ZBTB46	zinc finger and BTB domain containing 46	-1.50041	9.93807e-05	0.00126654		36.354	22.8477	16.1508	13.4065	4.30331	5.51078	9.44593	9.74958
100520594	ZBTB7C	-	1	201501	ZBTB7C	zinc finger and BTB domain containing 7C	-2.9392	6.84083e-11	3.43473e-09		19.2462	13.4106	20.4357	24.6241	2.45903	1.83693	7.00302	1.12495
100511889	ZC3H12C	-	9	85463	ZC3H12C	zinc finger CCCH-type containing 12C	-0.775332	0.000503468	0.00500134		97.4532	80.2152	79.7651	72.5043	47.6438	56.9447	46.5782	41.6232
100516118	ZDHHC2	-	17	51201	ZDHHC2	zinc finger DHHC-type containing 2	-2.43893	9.27817e-08	2.54197e-06		47.3519	28.5596	37.5753	101.232	33.1969	4.04124	9.60879	6.37472
100621189	ZDHHC3	-	13	51304	ZDHHC3	zinc finger DHHC-type containing 3	-0.861281	8.68612e-05	0.00112807		94.3982	76.7384	109.43	107.525	50.1028	53.2708	57.9785	51.7478
100521185	ZFAND2A	-	3	90637	ZFAND2A	zinc finger AN1-type containing 2A	-2.22771	1.34504e-12	9.384e-11		42.1584	55.6291	63.6143	35.5681	13.5247	5.51078	12.866	8.99961
100515357	ZNF189	-	1	7743	ZNF189	zinc finger protein 189	-1.07993	0.000309463	0.00329801		45.8244	82.947	86.0276	68.6739	23.6682	34.1668	54.5584	29.2487
100621799	ZNF300	-	2	91975	ZNF300	zinc finger protein 300	-0.974052	0.000984174	0.00865208		35.743	48.1788	46.8043	41.861	24.8977	12.4911	32.5722	18.3742
102165270	ZNF750	-	12	79755	ZNF750	zinc finger protein 750	-5.05109	1.29837e-12	9.11135e-11		42.4639	11.1755	24.0614	7.93443	0.307379	0	2.28005	0.374984
100302699	ZPBP2	-	12	124626	ZPBP2	zona pellucida binding protein 2	-1.5546	8.07771e-06	0.000142339		10.0814	19.1225	21.4245	16.6897	5.53282	6.61293	6.35158	4.12482
100625779	ZSWIM7	-	12	125150	ZSWIM7	zinc finger SWIM-type containing 7	-1.11499	0.000238068	0.00262093		25.0507	15.894	19.1172	16.6897	8.91399	8.08247	8.30591	10.1246
110255208	AAK1	-	3	22848	AAK1	AP2 associated kinase 1	0.722341	0.000689398	0.0064816		55.2947	50.1655	54.0557	50.6162	98.3613	85.9681	75.7303	86.9962
100513962	AASS	-	18	10157	AASS	aminoadipate-semialdehyde synthase	1.17152	0.00099688	0.00872542		45.5189	18.6258	13.8435	15.5953	54.7135	40.4124	22.8005	50.9978
397500	ABAT	GABAT	3	18	ABAT	4-aminobutyrate aminotransferase	2.7521	8.2763e-07	1.83578e-05		1.22198	5.71192	5.27372	17.2369	14.7542	22.4105	56.0242	56.2476
100512445	ABCA12	-	15	26154	ABCA12	ATP binding cassette subfamily A member 12	7.38728	1.41317e-18	2.17411e-16		0.305496	0	0	0	29.5084	8.08247	10.586	17.2493
100153026	ABCB10	-	14	23456	ABCB10	ATP binding cassette subfamily B member 10	2.06371	4.16032e-10	1.80231e-08		89.2048	49.6688	45.4859	68.1267	331.662	416.615	155.044	196.117
733619	ABCC1	-	3	4363	ABCC1	ATP binding cassette subfamily C member 1	1.82197	9.31908e-08	2.54736e-06		61.0992	21.6059	28.3463	46.5122	154.919	165.323	70.0302	134.619
100513626	ABCC5	-	13	10057	ABCC5	ATP binding cassette subfamily C member 5	1.40492	1.54533e-05	0.000252298		97.7587	117.218	95.5862	282.083	453.691	246.148	251.132	326.611
100127449	ABCC9	SUR2A|SUR2B	5	10060	ABCC9	ATP binding cassette subfamily C member 9	1.45051	0.000330848	0.0034918		36.6595	69.0397	44.1674	12.0384	44.57	132.993	119.214	133.869
100516224	ABHD15	-	12	116236	ABHD15	abhydrolase domain containing 15	3.33173	1.55678e-21	4.06115e-19		4.27694	3.72516	4.61451	3.28321	34.4265	42.6167	28.5007	60.3724
100525723	ABRACL	-	1	58527	ABRACL	ABRA C-terminal like	1.27718	5.03411e-07	1.17987e-05		38.798	72.2682	48.4523	51.7106	114.96	148.791	142.829	99.3707
100154993	ACACB	-	14	32	ACACB	acetyl-CoA carboxylase beta	2.48124	4.78873e-08	1.38136e-06		7.0264	20.8609	37.9049	9.02884	180.739	50.6991	66.1215	92.246
100516877	ACOX2	-	13	8309	ACOX2	acyl-CoA oxidase 2	1.22456	1.87259e-05	0.000299355		21.6902	19.3708	22.4133	41.0402	64.5496	57.6794	41.5295	62.6223
100302507	ACPP	-	13	55	ACPP	acid phosphatase, prostate	2.0326	1.2908e-05	0.000217551		18.0243	2.48344	1.97765	3.55681	17.2132	15.0628	14.4946	8.62463
448980	ACSL4	-	X	2182	ACSL4	acyl-CoA synthetase long chain family member 4	1.70608	1.34257e-06	2.80189e-05		35.132	130.132	146.016	120.932	296.006	281.417	396.403	532.477
100152307	ACVR1	-	15	90	ACVR1	activin A receptor type 1	1.19963	6.58018e-08	1.84491e-06		67.2091	61.341	85.698	68.4003	180.124	154.669	157.161	156.743
100152462	ACVR1B	-	5	91	ACVR1B	activin A receptor type 1B	1.63659	2.68638e-08	8.35143e-07		27.1891	49.1722	31.9719	62.1075	171.21	125.278	93.8079	126.37
100154398	ADAMTS7	-	7	11173	ADAMTS7	ADAM metallopeptidase with thrombospondin type 1 motif 7	2.40369	9.891e-07	2.15022e-05		7.6374	4.22185	1.64804	0.820803	23.0534	13.9606	10.2602	16.8743
100514576	ADAMTSL4	-	4	54507	ADAMTSL4	ADAMTS like 4	1.14135	0.000316866	0.003359		7.0264	10.9271	11.5363	7.66083	23.0534	13.9606	22.9634	21.7491
100337675	ADAP2	-	12	55803	ADAP2	ArfGAP with dual PH domains 2	2.37894	1.53386e-12	1.06395e-10		11.3033	12.4172	10.2178	8.20803	25.8198	59.5164	50.8126	87.7462
100625423	ADCY9	-	3	115	ADCY9	adenylate cyclase 9	1.08608	0.000397645	0.00409944		54.0728	25.5795	31.9719	45.4178	105.124	74.2118	47.8811	104.245
100152930	ADGRF5	GPR116	7	221395	ADGRF5	adhesion G protein-coupled receptor F5	1.3563	0.000623108	0.0059438		40.9364	118.957	88.3349	25.4449	87.2957	196.551	177.193	201.366
100157214	ADGRG2	GPR64	X	10149	ADGRG2	adhesion G protein-coupled receptor G2	1.5003	0.000743554	0.00690073		16.4968	19.3708	46.1451	6.01922	20.5944	60.9859	66.1215	51.3728
606743	ADORA1	-	9	134	ADORA1	adenosine A1 receptor	2.66209	0.000151495	0.00180172		0	2.73179	3.62568	1.91521	41.1888	9.18463	17.1004	2.62489
606745	ADORA2B	-	12	136	ADORA2B	adenosine A2b receptor	1.82184	1.05711e-07	2.8765e-06		10.6924	39.2384	42.5194	65.6643	159.222	149.158	120.191	150.368
100233172	AGPAT5	-	15	55326	AGPAT5	1-acylglycerol-3-phosphate O-acyltransferase 5	1.83382	3.00822e-10	1.32494e-08		80.9564	101.324	63.9439	93.5716	265.576	459.231	192.664	340.86
100157073	AGT	-	14	183	AGT	angiotensinogen	2.53369	5.45261e-11	2.76081e-09		7.0264	6.45695	9.22901	19.6993	126.025	41.5145	39.9009	53.2477
100519976	AGTR1	AT1	13	185	AGTR1	angiotensin II receptor type 1	1.25593	0.00102603	0.00892844		5.49893	19.8675	17.7988	6.84003	30.1231	38.208	25.0806	24.3739
100620859	AK2	-	6	204	AK2	adenylate kinase 2	1.47905	3.71359e-08	1.10578e-06		47.0464	51.6556	71.5249	94.1188	177.665	138.504	179.961	218.991
397269	ALCAM	-	13	214	ALCAM	activated leukocyte cell adhesion molecule	1.38479	9.17035e-07	2.01916e-05		109.368	90.894	83.0611	105.61	216.702	379.141	290.87	148.119
100156278	ALDH1B1	-	1	219	ALDH1B1	aldehyde dehydrogenase 1 family member B1	1.71319	4.13499e-07	9.90417e-06		7.3319	9.18874	7.91058	14.2273	27.3567	18.7366	36.9694	43.8731
106504110	ALDH7A1	-	2	501	ALDH7A1	aldehyde dehydrogenase 7 family member A1	1.53092	1.38684e-07	3.66565e-06		210.487	140.066	119.318	159.783	368.24	358.568	468.877	705.344
100620614	ALOX12	-	12	239	ALOX12	arachidonate 12-lipoxygenase, 12S type	3.43879	2.96324e-05	0.000448432		3.66595	0.993377	3.62568	1.64161	118.341	37.8407	0.651444	16.1243
100626864	ALS2	-	15	57679	ALS2	ALS2, alsin Rho guanine nucleotide exchange factor	2.64128	4.37159e-13	3.35132e-11		100.508	94.6192	88.3349	339.813	814.555	465.477	700.465	763.467
100512728	ANK2	-	8	287	ANK2	ankyrin 2	1.98796	1.88193e-11	1.07029e-09		547.143	639.983	370.149	405.203	2173.78	1949.34	1725.51	1937.54
100515670	ANKRD13C	-	6	81573	ANKRD13C	ankyrin repeat domain 13C	1.15905	0.000106857	0.00134693		46.4354	46.4404	37.9049	33.3793	109.12	146.219	48.8583	74.6218
100524146	ANKRD27	-	6	84079	ANKRD27	ankyrin repeat domain 27	0.733167	0.00104921	0.00908406		47.0464	55.3808	54.0557	67.8531	107.275	89.2746	77.5218	99.7457
100155360	ANKRD66	-	7	100287718	ANKRD66	ankyrin repeat domain 66	1.90564	0.000665678	0.00628987		2.74946	0.745033	2.63686	2.18881	9.22137	9.55201	3.7458	8.99961
100525519	ANO4	-	5	121601	ANO4	anoctamin 4	2.3942	2.42249e-07	6.01862e-06		7.0264	2.2351	3.29608	1.0944	18.1354	19.104	10.4231	11.2495
100157709	AP1B1	-	14	162	AP1B1	adaptor related protein complex 1 subunit beta 1	1.29649	6.6752e-05	0.000900027		205.599	222.516	207.982	677.71	592.934	484.581	610.077	712.844
100126835	APLP2	-	9	334	APLP2	amyloid beta precursor like protein 2	1.04442	0.000143782	0.00172538		1183.8	828.973	847.092	940.641	2228.81	1916.28	1879.41	1814.17
100157318	APOD	-	13	347	APOD	apolipoprotein D	1.2733	0.00027429	0.00297065		72.097	41.4735	65.9215	137.621	357.789	171.936	145.272	117.37
100525889	APPBP2	-	12	10513	APPBP2	amyloid beta precursor protein binding protein 2	0.814325	0.000847453	0.00762898		123.42	147.02	140.413	118.743	236.067	267.824	160.581	268.113
100523962	ARFGAP3	-	5	26286	ARFGAP3	ADP ribosylation factor GTPase activating protein 3	0.789834	0.00110889	0.00950699		94.3982	89.1556	90.3125	103.695	112.501	212.349	148.366	180.367
100515942	ARHGAP1	-	2	392	ARHGAP1	Rho GTPase activating protein 1	1.01013	9.21799e-05	0.00118179		84.9278	51.6556	65.9215	99.8644	189.038	134.83	124.263	161.243
100518571	ARHGAP21	-	10	57584	ARHGAP21	Rho GTPase activating protein 21	1.14501	5.74883e-07	1.32665e-05		68.4311	88.1622	92.2901	102.327	201.026	225.574	174.587	176.242
100626582	ARHGEF26	-	13	26084	ARHGEF26	Rho guanine nucleotide exchange factor 26	1.1943	8.61792e-06	0.000150971		14.3583	22.5993	17.1396	27.9073	43.6478	42.6167	52.4412	49.4979
100515652	ARHGEF28	-	2	64283	ARHGEF28	Rho guanine nucleotide exchange factor 28	2.57778	2.15716e-12	1.47079e-10		21.3847	35.0165	30.6535	86.7316	252.051	221.901	101.137	220.865
100622803	ARID3A	-	2	1820	ARID3A	AT-rich interaction domain 3A	1.06217	0.000522182	0.00514465		8.85938	11.1755	11.8659	9.30244	29.8158	20.5736	17.589	18.3742
100524615	ARID5A	-	3	10865	ARID5A	AT-rich interaction domain 5A	2.12808	4.80961e-10	2.04664e-08		14.9693	9.18874	8.89941	41.3138	62.3979	50.6991	56.0242	55.8726
100516523	ARL15	-	16	54622	ARL15	ADP ribosylation factor like GTPase 15	1.39568	0.000213459	0.00240066		282.889	333.03	263.686	797	1424.39	1002.59	574.085	738.343
100037286	ARNTL	BMAL1	2	406	ARNTL	aryl hydrocarbon receptor nuclear translocator like	1.45714	0.000209872	0.00237367		10.0814	6.45695	7.58098	11.4912	36.5781	34.5342	14.4946	12.7494
100521141	ARRB1	-	9	408	ARRB1	arrestin beta 1	1.80176	5.26721e-12	3.22482e-10		21.0792	28.5596	27.0278	42.6818	114.96	94.7853	82.2448	112.12
100520233	ARRDC3	-	2	57561	ARRDC3	arrestin domain containing 3	1.36126	2.2636e-05	0.0003514		236.759	336.506	422.887	590.431	1113.63	1116.48	757.14	967.458
396973	ARSA	AS-A	5	410	ARSA	arylsulfatase A	0.998646	0.00100555	0.00878209		15.5803	9.18874	13.8435	16.4161	38.4224	25.717	25.5692	20.2491
100627778	ARSE	-	X	415	ARSE	arylsulfatase E (chondrodysplasia punctata 1)	2.09441	1.90618e-07	4.88764e-06		5.19343	31.2914	52.7372	44.8706	183.198	129.32	115.468	201.741
100627205	ARSK	-	2	153642	ARSK	arylsulfatase family member K	2.61825	1.19511e-11	6.99577e-10		9.77587	16.6391	5.93294	3.00961	51.0249	58.4142	52.6041	32.6236
100513190	ASB15	-	18	142685	ASB15	ankyrin repeat and SOCS box containing 15	1.75931	1.74967e-07	4.53478e-06		3.97145	6.95364	8.5698	9.84964	21.2092	33.0647	20.5205	25.4989
100462717	ATG2A	-	2	23130	ATG2A	autophagy related 2A	1.63994	7.37028e-08	2.02852e-06		24.4397	17.8808	24.7206	41.0402	114.652	71.2727	57.327	82.1214
100626997	ATP10B	-	16	23120	ATP10B	ATPase phospholipid transporting 10B (putative)	3.06457	1.24252e-14	1.22215e-12		10.9979	19.6192	8.89941	6.01922	95.2875	113.522	32.4093	91.871
100737094	ATP23	-	5	91419	ATP23	ATP23 metallopeptidase and ATP synthase assembly factor homolog	1.34681	3.65922e-05	0.000538781		26.2726	9.18874	10.5474	8.75524	25.8198	26.4517	26.7092	33.3736
396820	ATP2A3	ATP2A3_tv1|SERCA3	12	489	ATP2A3	ATPase sarcoplasmic/endoplasmic reticulum Ca2+ transporting 3	1.46298	2.39999e-05	0.000369703		13.1363	16.6391	35.9272	14.2273	58.7094	38.9428	28.9892	63.3723
100523368	ATP6V1B1	-	3	525	ATP6V1B1	ATPase H+ transporting V1 subunit B1	1.48314	7.14974e-07	1.61881e-05		166.19	105.795	106.134	255.543	402.359	360.772	372.3	473.979
100049684	ATP7B	-	11	540	ATP7B	ATPase copper transporting beta	3.00382	8.31611e-18	1.20233e-15		6.41541	27.0695	26.6982	21.3409	234.223	180.019	113.351	176.992
100524195	B3GNT2	-	3	10678	B3GNT2	UDP-GlcNAc:betaGal beta-1,3-N-acetylglucosaminyltransferase 2	0.957697	1.36657e-05	0.000229033		43.9914	44.2053	52.4076	41.3138	76.5374	97.357	97.8794	80.9965
100517374	BACE2	-	13	25825	BACE2	beta-secretase 2	1.53138	0.000211378	0.0023862		10.9979	40.2318	16.81	5.74562	47.3364	22.0431	43.321	48.3729
100620522	BACH2	-	1	60468	BACH2	BTB domain and CNC homolog 2	2.31705	3.36811e-07	8.18164e-06		2.13847	4.71854	4.61451	7.93443	36.8855	30.8603	9.44593	18.7492
100126238	BCAS1	-	17	8537	BCAS1	breast carcinoma amplified sequence 1	2.69323	1.73385e-11	1.0003e-09		2.44397	16.1424	6.59215	17.7841	90.6768	61.7207	61.2357	85.1213
100620226	BCAS3	-	12	54828	BCAS3	BCAS3, microtubule associated cell migration factor	1.31507	9.51083e-07	2.0848e-05		33.299	28.8079	29.6647	46.5122	82.3776	119.768	63.6786	83.2464
100049703	BCL2	-	1	596	BCL2	BCL2, apoptosis regulator	1.46331	4.35784e-08	1.27858e-06		83.0949	66.8046	52.4076	56.909	276.641	187.734	144.783	143.619
396632	BCL2L11	BIMEL	3	10018	BCL2L11	BCL2 like 11	1.20831	0.000112313	0.00140392		14.3583	7.94702	11.2067	19.1521	32.5822	22.4105	30.7807	34.1235
100156549	BCL6	-	13	604	BCL6	BCL6, transcription repressor	1.6552	6.26794e-08	1.76148e-06		27.8001	41.9702	26.6982	85.3635	141.087	91.1115	108.303	124.87
100154380	BCOR	-	X	54880	BCOR	BCL6 corepressor	1.09998	4.02617e-05	0.000587047		30.5496	61.0927	62.2958	44.597	141.394	102.5	97.3908	88.4962
100514873	BHLHE40	-	13	8553	BHLHE40	basic helix-loop-helix family member e40	1.42993	2.45051e-09	9.39492e-08		45.5189	40.7285	68.888	50.6162	148.771	153.2	123.774	123.37
100152350	BLNK	-	14	29760	BLNK	B cell linker	1.79909	7.86159e-05	0.0010385		3.36045	7.45033	4.2849	15.8689	31.0453	30.493	13.0289	14.2494
110261428	BMF	-	1	90427	BMF	Bcl2 modifying factor	1.88645	2.71057e-10	1.21369e-08		24.1342	23.3444	25.7094	51.437	120.8	108.746	64.9815	118.12
100516528	BMX	-	X	660	BMX	BMX non-receptor tyrosine kinase	3.29816	1.70366e-07	4.44432e-06		4.27694	0.248344	1.31843	0.820803	15.6763	10.6542	5.21155	13.1244
106506774	BPGM	-	18	669	BPGM	bisphosphoglycerate mutase	1.31378	2.87438e-08	8.84424e-07		51.0178	54.3874	41.201	64.2963	101.742	131.524	153.089	138.369
100156598	BTBD3	-	17	22903	BTBD3	BTB domain containing 3	1.07745	1.20067e-06	2.54558e-05		46.1299	55.6291	40.8714	39.3986	91.2916	89.6419	108.791	94.4959
100101473	BTG1	-	5	694	BTG1	BTG anti-proliferation factor 1	0.807081	0.000763828	0.00703989		131.363	160.182	153.597	109.714	218.547	290.602	207.811	254.614
100048932	BTG2	-	9	7832	BTG2	BTG anti-proliferation factor 2	2.07487	1.32065e-07	3.52172e-06		12.2198	46.6887	25.0502	59.9186	235.145	152.097	97.5537	134.619
100156100	C13H21orf62	-	13	56245	C21orf62	chromosome 13 C21orf62 homolog	7.95451	2.56308e-13	2.03689e-11		0	0	0	0	11.6804	4.40862	6.02585	12.3745
100736918	C13H21orf91	-	13	54149	C21orf91	chromosome 13 C21orf91 homolog	1.74082	7.77323e-07	1.74027e-05		30.2441	77.7317	43.5082	18.6049	126.64	170.467	82.5705	114.745
100736598	C15H2orf72	-	15	257407	C2orf72	chromosome 15 C2orf72 homolog	6.65311	1.1913e-29	8.93478e-27		0	0.248344	0.329608	12.312	35.9634	30.8603	32.5722	65.9971
445464	C1R	-	5	715	C1R	complement C1r	1.57809	2.48131e-07	6.13932e-06		23.8287	27.3179	54.3853	33.6529	146.927	100.663	87.9449	65.6222
397274	C1S	-	5	716	C1S	complement C1s	1.65928	2.59186e-09	9.87376e-08		54.9893	54.3874	93.279	67.3059	297.543	225.942	187.453	145.869
100738739	C2CD4B	-	1	388125	C2CD4B	C2 calcium dependent domain containing 4B	2.33048	5.24563e-07	1.21991e-05		0	4.22185	3.95529	6.01922	30.1231	16.8997	13.0289	19.8741
100738698	C2H11orf24	-	2	53838	C11orf24	chromosome 2 C11orf24 homolog	1.42749	0.000162967	0.0019135		10.9979	10.1821	12.8547	6.01922	38.7298	36.0037	13.5175	19.1242
110259563	C2H11orf96	-	2	387763	C11orf96	chromosome 2 C11orf96 homolog	1.345	0.000296341	0.00318361		21.0792	12.4172	12.1955	9.02884	83.9145	36.7385	27.5235	22.124
397072	C3	C3d	2	718	C3	complement C3	2.33739	2.69387e-06	5.29941e-05		37.8815	17.1358	6.92176	58.0034	539.143	112.052	103.742	122.245
445467	C4A	C4	7	720	C4A	complement C4A (Rodgers blood group)	2.78	1.81371e-09	7.0894e-08		22.6067	59.851	23.4021	126.404	576.95	182.223	320.185	229.49
396982	C4BPA	APOR	9	722	C4BPA	complement component 4 binding protein, alpha	1.91806	0.00116732	0.00994878		2.44397	1.49007	15.8212	3.28321	11.6804	45.1884	7.32874	9.37459
100519374	C6H1orf210	-	6	149466	C1orf210	chromosome 6 C1orf210 homolog	0.946199	0.000542107	0.00530178		36.354	19.8675	22.7429	34.7473	59.9389	47.3927	45.1125	67.1221
397526	C7	-	16	730	C7	complement C7	1.67949	9.14966e-06	0.000159412		7.6374	10.6788	6.92176	15.8689	37.1929	20.9409	64.8186	23.999
100522881	C7H14orf119	-	7	55017	C14orf119	chromosome 7 C14orf119 homolog	0.788905	0.00101433	0.00884592		32.6881	46.192	37.9049	34.4737	58.402	61.7207	59.2814	82.8714
100154113	C7H15orf39	-	7	56905	C15orf39	chromosome 7 C15orf39 homolog	1.16843	4.74679e-05	0.000673566		45.5189	27.0695	47.7931	75.7875	111.271	78.253	108.303	121.495
100270682	C7H6orf52	-	7	347744	C6orf52	chromosome 7 C6orf52 homolog	1.44676	6.5124e-06	0.000117165		7.94289	21.1093	28.6759	22.1617	50.4102	44.0862	58.9556	76.1217
100517177	C9H11orf97	-	9	643037	C11orf97	chromosome 9 C11orf97 homolog	1.71386	8.22957e-05	0.00107811		3.05496	2.2351	5.27372	6.56643	23.0534	15.4302	11.4003	7.87466
100516567	C9H1orf21	-	9	81563	C1orf21	chromosome 9 C1orf21 homolog	0.89084	0.000411369	0.00419052		23.8287	24.5861	23.0725	22.4353	47.3364	53.6382	41.5295	31.8736
100152749	CA12	-	1	771	CA12	carbonic anhydrase 12	1.21612	0.000118589	0.00147621		13.4418	8.4437	16.1508	18.6049	34.7338	33.7994	21.6605	41.9982
494016	CA3	-	4	761	CA3	carbonic anhydrase 3	8.74907	5.38822e-46	1.29317e-42		0	0	0	0.273601	33.1969	38.5754	38.2723	65.2472
100518733	CACNA1C	-	5	775	CACNA1C	calcium voltage-gated channel subunit alpha1 C	1.25835	0.000759086	0.00701775		10.3869	4.22185	4.2849	5.19842	16.9058	13.2259	11.0745	11.6245
100624530	CAD	-	3	790	CAD	carbamoyl-phosphate synthetase 2, aspartate transcarbamylase, and dihydroorotase	1.33965	0.000508301	0.00503684		24.4397	104.553	108.771	159.509	334.428	336.892	160.255	248.614
100625970	CALCOCO1	-	5	57658	CALCOCO1	calcium binding and coiled-coil domain 1	1.33515	1.67296e-06	3.42003e-05		30.8551	21.8543	19.1172	38.8514	74.6931	72.7422	50.6497	78.7466
100627238	CARD6	-	16	84674	CARD6	caspase recruitment domain family member 6	1.12455	9.78352e-07	2.13071e-05		28.1056	28.8079	30.6535	36.3889	69.1603	68.701	58.9556	74.2468
110258075	CARD9	-	Un	64170	CARD9	caspase recruitment domain family member 9	1.69323	0.000633257	0.00603581		1.83298	1.49007	3.95529	2.46241	7.99186	8.81724	5.86299	8.99961
100521547	CARHSP1	-	3	23589	CARHSP1	calcium regulated heat stable protein 1	0.816055	0.000418898	0.00425277		104.174	85.6788	91.3013	113.544	166.599	133.728	183.381	211.116
397244	CASP3	-	15	836	CASP3	caspase 3	1.20128	9.16084e-05	0.00117574		13.7473	22.5993	17.1396	25.1713	43.9552	54.7404	24.7549	55.8726
100620792	CASTOR2	GATSL2	3	729438	CASTOR2	cytosolic arginine sensor for mTORC1 subunit 2	1.55529	9.28242e-05	0.00118878		1.83298	6.95364	5.60333	11.2176	22.7461	13.9606	20.8462	16.8743
397568	CAT	-	2	847	CAT	catalase	0.92183	0.00111303	0.00952667		141.445	113.493	92.6198	103.421	152.153	258.639	153.252	327.736
100623482	CBLL1	-	9	79872	CBLL1	Cbl proto-oncogene like 1	1.15112	2.96339e-05	0.000448432		72.708	62.5827	41.5306	45.1442	103.587	92.2136	130.452	186.742
100737427	CCDC146	-	9	57639	CCDC146	coiled-coil domain containing 146	1.31392	0.000796457	0.00725873		5.80442	3.97351	6.26255	7.66083	11.6804	17.2671	8.79449	25.4989
100515590	CCDC69	-	16	26112	CCDC69	coiled-coil domain containing 69	2.18602	0.000401381	0.0041344		2.74946	0.248344	1.31843	3.55681	12.9099	9.55201	3.7458	10.4995
100153563	CCHCR1	HCR	7	54535	CCHCR1	coiled-coil alpha-helical rod protein 1	1.86879	1.59892e-05	0.00026034		3.05496	4.71854	4.94412	13.6801	29.201	17.6345	11.0745	19.8741
780426	CCND3	-	7	896	CCND3	cyclin D3	1.18437	1.34488e-05	0.000225713		19.8572	23.5927	20.7653	27.9073	52.2544	66.4967	35.178	56.9975
595110	CCNG1	-	16	900	CCNG1	cyclin G1	0.893261	0.0011351	0.00969481		116.699	111.507	86.3572	61.013	117.726	232.555	169.701	178.117
100525480	CCNY	-	10	219771	CCNY	cyclin Y	0.84007	0.000365864	0.00381108		34.2155	39.2384	47.4635	35.8417	64.2422	78.6204	59.6071	78.7466
100521297	CCSAP	-	14	126731	CCSAP	centriole, cilia and spindle associated protein	1.79372	4.67797e-05	0.000666695		6.41541	11.9205	3.95529	5.74562	24.5903	38.9428	8.95735	22.499
397302	CD247	CD3Z	4	919	CD247	CD247 molecule	1.88364	1.18178e-08	3.97238e-07		4.58244	6.45695	5.27372	7.38723	23.0534	29.7582	17.9147	17.9992
396660	CD74	-	2	972	CD74	CD74 molecule	1.13028	0.000423789	0.00429153		98.9807	125.662	180.295	55.541	193.034	340.199	224.585	226.115
100513778	CDC42EP2	-	2	10435	CDC42EP2	CDC42 effector protein 2	1.91755	8.13228e-07	1.80717e-05		2.74946	8.4437	12.5251	19.6993	41.4962	34.5342	32.0836	50.6228
100521443	CDC42EP3	-	3	10602	CDC42EP3	CDC42 effector protein 3	1.49502	1.62699e-05	0.000264192		17.1078	9.93377	11.2067	8.48163	23.9756	41.8819	20.1948	46.498
100623412	CDH16	-	6	1014	CDH16	cadherin 16	3.51041	5.27499e-09	1.88393e-07		110.589	12.6656	8.89941	14.7745	251.743	145.117	24.2663	255.364
100157198	CDH23	-	14	64072	CDH23	cadherin related 23	1.22147	0.00041352	0.00420529		6.72091	5.71192	6.59215	5.47202	18.4427	9.9194	17.9147	10.1246
100152215	CDKN1A	-	7	1026	CDKN1A	cyclin dependent kinase inhibitor 1A	1.73104	0.000155527	0.00183875		2.74946	2.73179	6.26255	4.65122	22.1313	16.5323	5.86299	10.8745
397227	CDKN2B	-	1	1030	CDKN2B	cyclin dependent kinase inhibitor 2B	3.24998	8.88295e-18	1.25935e-15		5.80442	4.4702	5.60333	28.1809	43.6478	67.9662	57.9785	71.2469
100627162	CDV3	-	13	55573	CDV3	CDV3 homolog	1.1546	1.06909e-05	0.000183365		201.322	304.718	240.614	237.486	617.832	547.036	430.279	596.974
100153946	CEBPD	-	4	1052	CEBPD	CCAAT enhancer binding protein delta	1.38541	5.26941e-08	1.50914e-06		44.2969	94.1225	85.698	90.0148	221.313	208.675	192.176	226.49
100525580	CEBPG	-	6	1054	CEBPG	CCAAT enhancer binding protein gamma	0.968031	0.000252506	0.00275963		31.1606	59.6026	67.24	47.8802	102.357	96.9896	81.1047	128.619
100516588	CEMIP2	-	1	23670	CEMIP2	cell migration inducing hyaluronidase 2	1.19359	2.44326e-07	6.05768e-06		66.5981	63.0794	71.1953	70.8627	177.972	186.264	135.012	122.62
100511682	CEP120	-	2	153241	CEP120	centrosomal protein 120	1.60902	7.62031e-09	2.666e-07		95.3147	155.463	130.195	192.068	492.729	454.088	328.165	474.729
100623002	CEP76	-	6	79959	CEP76	centrosomal protein 76	1.15769	0.000485145	0.00483533		7.6374	8.69205	10.5474	12.0384	30.1231	23.1453	13.6803	20.6241
100522409	CEP85L	-	1	387119	CEP85L	centrosomal protein 85 like	1.29157	1.73517e-05	0.000280243		27.1891	37.9967	31.6423	12.312	52.2544	75.6813	83.2219	68.622
397478	CES1	APLE|PLE-B9|PLE-C4|PMPMEase|REH|TGH	6	1066	CES1	carboxylesterase 1	5.3768	2.35548e-13	1.89596e-11		0	0.248344	5.93294	0.273601	18.1354	11.7563	5.70013	22.874
100622715	CFAP69	-	9	79846	CFAP69	cilia and flagella associated protein 69	2.33074	9.58967e-12	5.64098e-10		21.3847	12.1689	8.89941	26.5393	91.9063	58.0468	73.1245	115.12
396877	CFD	DF	2	1675	CFD	complement factor D	1.91404	0.000158932	0.00186796		25.0507	66.0596	184.91	280.441	350.72	325.136	625.386	590.224
100157868	CH25H	-	14	9023	CH25H	cholesterol 25-hydroxylase	2.53765	2.22669e-11	1.23705e-09		10.0814	7.45033	4.2849	10.6704	80.2259	55.4751	25.0806	39.7483
100151982	CHDH	-	13	55349	CHDH	choline dehydrogenase	2.89168	1.14501e-17	1.56138e-15		11.9143	14.404	12.8547	42.1346	127.255	71.2727	124.589	128.244
102163757	CHP2	-	3	63928	CHP2	calcineurin like EF-hand protein 2	3.08595	2.8489e-08	8.78837e-07		1.52748	0.496688	1.31843	2.73601	20.9018	13.5932	5.21155	13.1244
100152393	CHST15	-	14	51363	CHST15	carbohydrate sulfotransferase 15	1.21257	0.000337724	0.00355187		13.7473	23.841	29.9943	8.75524	32.2748	50.6991	40.5524	51.3728
100515146	CHST9	-	6	83539	CHST9	carbohydrate sulfotransferase 9	2.16472	2.67317e-06	5.26734e-05		11.6088	14.9007	11.2067	3.00961	64.2422	31.9625	71.3331	14.6244
100157484	CIB1	-	7	10519	CIB1	calcium and integrin binding 1	0.85663	0.000156614	0.00184795		60.4882	37.9967	56.0333	50.069	90.0621	84.8659	96.2508	98.6207
106509697	CIITA	-	3	4261	CIITA	class II major histocompatibility complex transactivator	1.53838	0.000216314	0.00242595		7.0264	10.1821	10.8771	4.65122	86.0661	24.9822	15.9604	18.7492
100153706	CIT	-	14	11113	CIT	citron rho-interacting serine/threonine kinase	2.27943	3.12567e-08	9.56837e-07		5.80442	34.2715	66.9104	41.861	209.633	226.309	155.206	148.119
100156022	CITED2	-	1	10370	CITED2	Cbp/p300 interacting transactivator with Glu/Asp rich carboxy-terminal domain 2	1.07205	4.54777e-06	8.52707e-05		38.4925	34.7682	34.6088	35.2945	65.7791	82.2942	90.0621	62.2473
100519994	CKMT1A	CKMT1|CKMT1B|Mia-CK|U-MtCK	1	548596	CKMT1A	creatine kinase, mitochondrial 1A	3.26008	1.63253e-13	1.3796e-11		2.13847	2.98013	2.30725	0.273601	16.2911	17.6345	16.2861	30.7487
100520933	CKS2	-	14	1164	CKS2	CDC28 protein kinase regulatory subunit 2	2.14511	2.58649e-11	1.40443e-09		20.7737	67.3013	40.8714	35.8417	152.46	171.569	127.846	229.115
100625166	CLDN1	claudin1	13	9076	CLDN1	claudin 1	3.77864	1.90418e-13	1.58682e-11		0.610992	1.98675	2.63686	7.93443	59.3242	24.6148	19.3804	36.3734
100521013	CLEC2D	-	5	29121	CLEC2D	C-type lectin domain family 2 member D	1.16395	2.29811e-05	0.000356296		27.8001	32.0364	32.3016	15.5953	47.9511	58.0468	71.0074	68.247
100153677	CLIP1	-	14	6249	CLIP1	CAP-Gly domain containing linker protein 1	1.08896	4.20628e-06	7.96141e-05		52.8508	58.8576	46.4747	67.5795	114.96	119.4	95.5994	151.868
100512954	CLIP2	-	3	7461	CLIP2	CAP-Gly domain containing linker protein 2	2.91101	7.50613e-11	3.69154e-09		5.49893	5.21523	5.60333	3.83042	75.0005	48.1274	28.1749	10.1246
102167302	CLTRN	-	X	57393	CLTRN	collectrin, amino acid transport regulator	2.53173	4.91383e-09	1.76545e-07		3.05496	13.4106	14.1731	41.3138	77.7669	52.1687	90.0621	100.121
397025	CLU	-	14	1191	CLU	clusterin	3.1839	1.28504e-14	1.2537e-12		33.6045	84.6854	105.145	125.583	925.518	711.625	438.259	1207.45
100513375	CLUH	-	12	23277	CLUH	clustered mitochondria homolog	1.47862	4.31094e-09	1.58199e-07		51.3233	59.1059	50.7596	62.6547	161.989	142.178	115.143	232.115
110260935	CMTM4	-	6	146223	CMTM4	CKLF like MARVEL transmembrane domain containing 4	1.18707	4.71567e-05	0.00067127		518.732	406.291	330.267	576.478	1115.17	1112.07	804.533	1139.95
100155831	CNNM2	-	14	54805	CNNM2	cyclin and CBS domain divalent metal cation transport mediator 2	0.964748	0.000774679	0.00712349		41.5474	55.3808	36.2568	96.5812	130.021	84.4986	83.2219	97.8708
100157604	CNPPD1	-	15	27013	CNPPD1	cyclin Pas1/PHO80 domain containing 1	1.13004	5.63587e-05	0.000780051		32.9936	19.8675	27.3574	44.3234	72.2341	64.6598	50.324	80.2465
100511594	CNTN3	-	13	5067	CNTN3	contactin 3	1.53666	1.78421e-05	0.000287005		23.8287	61.8377	67.8992	147.745	174.899	143.28	236.8	197.991
100516568	COBL	-	9	23242	COBL	cordon-bleu WH2 repeat protein	0.880201	0.00109463	0.00940268		111.811	112.5	120.636	177.294	307.686	174.141	194.619	284.238
100737004	COBLL1	-	15	22837	COBLL1	cordon-bleu WH2 repeat protein like 1	1.19077	1.4382e-05	0.000239368		160.08	74.7516	71.5249	106.978	228.075	251.291	180.613	212.241
100623191	COG5	-	9	10466	COG5	component of oligomeric golgi complex 5	1.08101	3.70574e-05	0.000544962		84.3169	58.8576	39.2233	57.4562	114.652	117.931	104.882	158.993
100622782	COLEC10	-	4	10584	COLEC10	collectin subfamily member 10	1.35161	0.000940129	0.00832168		3.97145	5.21523	2.63686	5.19842	17.5206	9.18463	8.95735	9.37459
100511399	COQ8A	-	10	56997	COQ8A	coenzyme Q8A	1.35058	0.000374692	0.00389613		5.80442	12.4172	6.59215	13.1329	38.4224	13.2259	21.9862	26.2489
100521758	CPEB4	-	16	80315	CPEB4	cytoplasmic polyadenylation element binding protein 4	1.04076	1.00365e-05	0.000173043		205.599	182.533	174.033	223.806	404.818	414.41	370.509	427.856
100233174	CPNE1	-	17	8904	CPNE1	copine 1	0.795385	0.00116621	0.00994634		24.4397	21.6059	25.3798	16.4161	37.8076	41.5145	36.6437	36.3734
100142689	CREB3	-	1	10488	CREB3	cAMP responsive element binding protein 3	0.87935	0.000200124	0.00228495		31.4661	27.3179	31.6423	40.493	64.857	51.8013	65.3072	58.4975
100520468	CREB3L2	-	18	64764	CREB3L2	cAMP responsive element binding protein 3 like 2	1.09813	7.62217e-06	0.000134707		107.535	139.073	158.212	174.558	303.998	324.034	268.069	344.985
100152373	CREG1	-	4	8804	CREG1	cellular repressor of E1A stimulated genes 1	1.27151	2.72911e-07	6.71093e-06		155.803	118.709	138.106	155.405	352.256	318.89	270.023	430.856
100512363	CREM	-	10	1390	CREM	cAMP responsive element modulator	1.18354	3.3227e-05	0.000494695		96.5367	179.801	94.2678	111.629	371.621	244.678	198.853	245.239
100521142	CROT	-	9	54677	CROT	carnitine O-octanoyltransferase	1.10284	2.62314e-05	0.00040048		299.386	200.91	275.222	329.142	616.295	631.902	555.519	568.85
100521168	CRYBG1	AIM1	1	202	CRYBG1	crystallin beta-gamma domain containing 1	1.11394	1.39291e-05	0.000232798		62.3212	64.3212	63.9439	106.431	187.501	154.302	116.608	160.868
100511866	CSNK1G3	-	2	1456	CSNK1G3	casein kinase 1 gamma 3	1.47007	5.98088e-09	2.12339e-07		122.504	143.046	125.251	160.877	367.318	399.715	285.984	476.979
100152780	CSPP1	-	4	79848	CSPP1	centrosome and spindle pole associated protein 1	0.790944	0.000711897	0.00664807		45.8244	67.798	67.5696	70.0419	123.874	120.87	91.365	99.3707
100153630	CSRP2	-	5	1466	CSRP2	cysteine and glycine rich protein 2	1.85114	2.6843e-09	1.01935e-07		101.73	64.3212	48.1227	36.6625	164.448	227.411	159.441	273.363
100624883	CTDSP2	-	5	10106	CTDSP2	CTD small phosphatase 2	0.91442	0.000574873	0.00555433		44.6024	55.6291	64.2735	93.298	153.997	105.44	99.8337	107.995
733654	CTH	-	6	1491	CTH	cystathionine gamma-lyase	3.30794	2.31146e-15	2.41196e-13		12.2198	5.21523	5.27372	13.9537	108.812	118.298	29.1521	91.1211
100515235	CTNS	-	12	1497	CTNS	cystinosin, lysosomal cystine transporter	1.60805	1.45343e-05	0.000241234		10.6924	6.45695	6.26255	19.4257	37.5002	33.7994	21.3348	21.3741
100156798	CTSA	-	17	5476	CTSA	cathepsin A	0.880866	0.000126879	0.00156159		71.1805	72.5165	92.2901	77.4291	152.153	108.011	161.721	154.493
100522387	CTSC	-	9	1075	CTSC	cathepsin C	2.17214	4.59746e-09	1.66173e-07		35.132	142.798	85.0388	173.463	503.794	603.246	492.491	456.355
100520004	CTSF	-	2	8722	CTSF	cathepsin F	1.14399	9.12349e-05	0.0011747		39.7145	21.6059	32.9608	33.1057	136.476	56.2099	60.7471	68.247
396926	CTSV	CTSL|CTSL1|CTSL2	10	1515	CTSV	cathepsin V	0.878555	0.000173947	0.00201873		185.436	128.394	150.631	161.698	290.166	272.967	267.58	320.611
100141405	CTSZ	-	17	1522	CTSZ	cathepsin Z	1.22981	0.000163286	0.0019135		8.24839	6.70529	11.2067	9.84964	31.3527	17.2671	18.5661	18.7492
100514279	CTXN3	-	2	613212	CTXN3	cortexin 3	2.35366	2.42582e-05	0.000372249		10.9979	25.8278	14.1731	0.547202	90.6768	58.0468	28.8264	80.9965
494460	CXCL12	SDF-1	14	6387	CXCL12	C-X-C motif chemokine ligand 12	1.53912	0.00108349	0.00932701		14.3583	13.6589	11.8659	2.46241	9.22137	45.5557	27.3606	42.7481
100144591	CYBRD1	CYTB	15	79901	CYBRD1	cytochrome b reductase 1	1.08085	0.000706451	0.0066178		89.8158	42.2185	44.8266	44.8706	167.214	130.789	80.1276	68.997
100113469	CYP4V2	-	15	285440	CYP4V2	cytochrome P450, family 4, subfamily v, polypeptide 2	1.62014	5.13689e-07	1.1984e-05		16.1913	25.5795	33.2904	10.3968	61.4758	77.5182	49.8354	68.997
448985	CYP7A1	CYP7|CYPVII	4	1581	CYP7A1	cytochrome P450, family 7, subfamily A, polypeptide 1	2.18492	1.07729e-06	2.32508e-05		7.94289	43.2119	38.5641	128.593	252.666	179.651	135.5	177.742
100628179	DAB2IP	AIP1	1	153090	DAB2IP	DAB2 interacting protein	0.853406	0.00044314	0.0044425		29.6331	23.5927	34.2792	36.1153	52.8692	51.0665	53.0927	66.3721
100620392	DAG1	-	13	1605	DAG1	dystroglycan 1	1.33688	0.00065324	0.00620582		160.08	443.046	464.747	842.691	1298.06	1013.98	878.146	1397.94
100525762	DDIT4L	-	8	115265	DDIT4L	DNA damage inducible transcript 4 like	2.86602	2.00781e-06	4.04936e-05		2.13847	0.745033	0.329608	3.83042	7.68448	11.0216	7.81732	20.9991
100623826	DDX52	-	12	11056	DDX52	DExD-box helicase 52	2.20067	1.59405e-07	4.18568e-06		14.3583	50.6622	51.7484	72.2307	276.949	174.875	118.726	470.23
100621764	DEPDC7	-	2	91614	DEPDC7	DEP domain containing 7	1.34906	3.15163e-05	0.000471565		24.1342	20.8609	14.8323	27.3601	31.0453	94.418	50.1612	61.4973
100514967	DHRS3	-	6	9249	DHRS3	dehydrogenase/reductase 3	2.41801	3.07564e-12	2.0391e-10		26.2726	14.9007	12.8547	37.2098	146.312	132.993	67.4244	105.37
100515780	DHX34	-	6	9704	DHX34	DExH-box helicase 34	1.93314	1.49283e-09	5.93176e-08		19.5517	12.6656	10.5474	20.2465	119.57	50.6991	53.2555	53.6227
414379	DIO2	-	7	1734	DIO2	iodothyronine deiodinase 2	2.0595	1.11518e-06	2.39395e-05		4.27694	17.3841	5.93294	6.01922	22.1313	24.9822	58.4671	22.499
100155516	DMXL2	-	1	23312	DMXL2	Dmx like 2	1.18788	0.000311203	0.00330773		36.965	29.8013	25.3798	17.7841	106.968	65.3945	59.77	32.2486
100522168	DNAJB2	-	15	3300	DNAJB2	DnaJ heat shock protein family (Hsp40) member B2	1.03023	0.000937147	0.00830558		15.2748	8.69205	11.2067	14.7745	31.66	22.4105	17.7518	30.7487
100153566	DNAJC12	-	14	56521	DNAJC12	DnaJ heat shock protein family (Hsp40) member C12	1.56529	1.86575e-06	3.77554e-05		9.16488	9.93377	14.5027	7.38723	39.0371	20.2062	38.1095	22.874
100154166	DNAJC3	P58IPK	11	5611	DNAJC3	DnaJ heat shock protein family (Hsp40) member C3	0.73311	0.000786447	0.00718763		64.4596	69.0397	56.3629	61.013	105.431	108.379	117.423	85.4963
397492	DPP4	ADABP|CD26|DPPIV	15	1803	DPP4	dipeptidyl peptidase 4	2.85419	5.28265e-16	5.92447e-14		5.19343	19.3708	19.4469	16.9633	128.177	65.7619	157.812	113.995
397109	DPYD	-	4	1806	DPYD	dihydropyrimidine dehydrogenase	1.06993	9.40372e-06	0.000163306		45.5189	68.0463	51.7484	36.6625	95.5949	108.379	117.748	97.8708
100151886	DPYSL2	-	14	1808	DPYSL2	dihydropyrimidinase like 2	1.24675	5.5309e-05	0.00076818		101.73	90.894	113.385	50.8898	221.62	214.553	108.628	289.487
100152205	DST	-	7	667	DST	dystonin	1.48152	1.11054e-06	2.38827e-05		274.946	289.818	175.022	375.381	1037.1	628.596	768.866	680.221
100517143	DTX4	-	2	23220	DTX4	deltex E3 ubiquitin ligase 4	1.2904	0.000949418	0.00839574		20.4682	18.1291	19.4469	9.02884	22.7461	49.2296	31.7579	135.744
100623288	DUS4L	-	9	11062	DUS4L	dihydrouridine synthase 4 like	1.30413	0.000128005	0.00156901		16.8023	8.4437	7.58098	10.944	26.4346	15.4302	29.4778	33.3736
100517416	DUSP10	-	10	11221	DUSP10	dual specificity phosphatase 10	2.592	0.000112948	0.00141038		2.13847	0.993377	0.329608	4.10402	13.2173	21.3083	6.18871	3.74984
100512983	DUSP3	-	12	1845	DUSP3	dual specificity phosphatase 3	1.14107	0.00025818	0.00281453		19.2462	27.5662	35.9272	18.3313	30.1231	52.5361	65.6329	70.4969
100514374	DUSP4	-	15	1846	DUSP4	dual specificity phosphatase 4	4.36495	5.66018e-25	2.34214e-22		1.52748	3.22847	4.2849	25.7185	86.0661	58.4142	72.4731	95.6209
100519006	DUSP9	-	X	1852	DUSP9	dual specificity phosphatase 9	1.88492	0.000368115	0.00383121		0.610992	3.47682	2.96647	7.66083	10.1435	5.51078	14.3318	18.3742
100738627	DYM	-	1	54808	DYM	dymeclin	1.7096	9.32285e-09	3.20556e-07		58.0442	50.9106	49.7708	70.5891	213.014	419.186	124.589	156.743
100520467	EBF1	-	16	1879	EBF1	EBF transcription factor 1	1.0714	7.87776e-05	0.00103883		33.299	39.2384	40.5417	35.8417	110.349	94.0506	59.2814	54.3726
100512509	ECHDC1	-	1	55862	ECHDC1	ethylmalonyl-CoA decarboxylase 1	0.914487	0.000822614	0.00744448		11.6088	22.8477	18.458	18.3313	31.66	37.8407	34.2008	31.1237
397457	EDNRA	-	8	1909	EDNRA	endothelin receptor type A	2.36319	2.03063e-20	4.68607e-18		18.3298	15.3973	13.8435	11.2176	67.6234	80.8247	81.7562	72.3719
414911	EDNRB	ETB	11	1910	EDNRB	endothelin receptor type B	3.7608	1.66367e-12	1.14736e-10		29.6331	119.95	83.7203	27.6337	1109.33	1250.21	461.711	376.109
100526227	EFCAB14	-	6	9813	EFCAB14	EF-hand calcium binding domain 14	1.70662	2.1849e-11	1.21948e-09		109.062	146.275	134.15	172.369	466.909	515.074	376.046	477.354
100153398	EFHD1	-	15	80303	EFHD1	EF-hand domain family member D1	5.24091	4.33048e-20	8.80776e-18		3.97145	0.745033	0.329608	14.5009	125.103	105.807	48.044	79.1216
100144501	EFNA1	-	4	1942	EFNA1	ephrin A1	1.69288	3.56224e-08	1.07404e-06		29.6331	32.2847	40.2121	94.9396	166.599	128.585	107.488	101.246
448846	EHHADH	-	13	1962	EHHADH	enoyl-CoA hydratase and 3-hydroxyacyl CoA dehydrogenase	0.96617	0.000318477	0.00337013		138.39	68.2947	66.2511	70.0419	123.566	190.305	135.5	151.868
100525891	EIF4E3	-	13	317649	EIF4E3	eukaryotic translation initiation factor 4E family member 3	2.47766	6.78311e-28	3.87606e-25		47.3519	46.4404	46.8043	43.5026	271.108	281.784	235.171	238.115
100523880	ELF4	-	X	2000	ELF4	E74 like ETS transcription factor 4	1.19049	0.000658135	0.00623825		9.16488	6.20861	14.1731	13.4065	35.0412	26.8191	16.7747	19.4992
100523777	ELL2	-	2	22936	ELL2	elongation factor for RNA polymerase II 2	1.4583	4.91164e-06	9.09563e-05		15.5803	18.6258	26.039	17.2369	62.7053	98.8266	38.7609	37.4984
100312970	ELOVL6	-	8	79071	ELOVL6	ELOVL fatty acid elongase 6	0.818473	0.000172935	0.00200892		58.6552	59.3543	66.5807	56.0882	96.517	127.483	97.7165	103.121
100622067	EMB	-	16	133418	EMB	embigin	7.1397	1.9315e-41	2.89725e-38		12.2198	15.6457	24.391	18.3313	2929.32	5289.98	744.437	2049.66
100526236	ENDOD1	-	9	23052	ENDOD1	endonuclease domain containing 1	3.56511	1.05555e-22	3.16664e-20		18.9407	14.404	24.7206	10.6704	250.207	301.623	98.2051	155.993
397080	ENPEP	-	8	2028	ENPEP	glutamyl aminopeptidase	2.28407	2.02044e-05	0.000318598		9.16488	8.4437	9.22901	0.273601	20.287	40.045	92.1793	23.624
100154506	ENTPD5	-	7	957	ENTPD5	ectonucleoside triphosphate diphosphohydrolase 5	1.47774	1.43971e-10	6.7224e-09		75.152	67.3013	55.3741	82.3539	219.776	176.712	179.636	205.116
100517028	EPHB4	-	3	2050	EPHB4	EPH receptor B4	1.56288	2.40467e-06	4.7775e-05		23.8287	67.0529	92.6198	110.808	268.342	224.472	182.893	260.614
100525045	ERBB3	-	5	2065	ERBB3	erb-b2 receptor tyrosine kinase 3	3.80851	5.09976e-12	3.15449e-10		14.6638	47.1854	67.24	283.177	1111.79	893.113	457.151	749.968
100627254	ERC2	-	13	26059	ERC2	ELKS/RAB6-interacting/CAST family member 2	3.23271	1.01265e-05	0.000174344		127.086	1.98675	1.31843	16.9633	159.53	81.1921	52.6041	67.1221
100155278	ERMP1	-	1	79956	ERMP1	endoplasmic reticulum metallopeptidase 1	1.33977	3.99463e-07	9.58711e-06		183.298	159.685	143.709	224.627	498.876	416.247	342.008	544.476
396697	ESR2	ER-beta|ER2	1	2100	ESR2	estrogen receptor 2	8.39724	1.23686e-12	8.82487e-11		0	0	0	0	18.1354	19.104	1.95433	7.87466
100737296	ESYT2	-	18	57488	ESYT2	extended synaptotagmin 2	1.00028	1.7595e-05	0.000283409		125.559	113.742	111.407	141.452	288.936	237.331	201.785	257.239
100152703	EXTL3	-	14	2137	EXTL3	exostosin like glycosyltransferase 3	1.01063	0.000136213	0.0016494		86.7608	68.0463	155.575	106.704	187.809	171.936	232.403	198.366
397217	F5	-	4	2153	F5	coagulation factor V	3.77147	4.21468e-17	5.43829e-15		8.24839	7.94702	8.5698	6.56643	161.989	235.494	43.321	52.1227
100523966	FA2H	-	6	79152	FA2H	fatty acid 2-hydroxylase	2.39175	3.08246e-05	0.000462948		1.22198	2.2351	2.63686	2.46241	13.2173	29.7582	9.60879	3.37485
100519836	FAM102B	-	4	284611	FAM102B	family with sequence similarity 102 member B	1.19996	9.0398e-05	0.00116643		41.2419	47.4337	33.62	23.2561	73.4636	141.811	55.6984	89.9961
100525029	FAM111A	-	2	63901	FAM111A	family with sequence similarity 111 member A	3.11387	2.6382e-20	5.55411e-18		8.24839	23.5927	21.7541	14.5009	124.489	258.272	117.26	154.493
100517722	FAM13A	-	8	10144	FAM13A	family with sequence similarity 13 member A	2.91293	2.42911e-10	1.10414e-08		55.6002	144.288	173.703	381.4	1416.1	1585.27	759.746	1033.08
100157674	FAM149A	-	15	25854	FAM149A	family with sequence similarity 149 member A	2.06062	1.0776e-10	5.15189e-09		8.24839	5.21523	3.62568	7.11363	24.8977	26.4517	26.5463	23.624
100154289	FAM189A2	-	1	9413	FAM189A2	family with sequence similarity 189 member A2	1.4343	0.000849748	0.00764391		27.8001	7.69867	8.5698	13.4065	51.6397	40.4124	14.4946	25.1239
106504950	FAM237A	-	9	200726	FAM237A	family with sequence similarity 237 member A	2.9003	1.24284e-12	8.82487e-11		9.77587	4.4702	3.62568	10.944	83.2997	29.3908	37.458	69.372
102158861	FAM241A	C8H4orf32	8	132720	FAM241A	family with sequence similarity 241 member A	0.952392	0.000388658	0.0040206		34.8265	17.6324	28.3463	21.6145	50.4102	49.9644	54.2327	42.3732
100153610	FAM53B	-	14	9679	FAM53B	family with sequence similarity 53 member B	1.09948	1.03306e-05	0.000177604		29.9386	34.0232	33.2904	19.4257	69.4677	56.2099	62.3757	61.8723
100524042	FAM57A	-	12	79850	FAM57A	family with sequence similarity 57 member A	1.47008	2.04748e-08	6.43188e-07		20.1627	14.1556	14.5027	20.7937	49.7954	44.821	40.8781	58.1225
100625756	FAM91A1	-	4	157769	FAM91A1	family with sequence similarity 91 member A1	1.7637	2.01143e-10	9.27591e-09		122.198	171.854	170.078	202.465	642.422	632.27	397.869	592.474
100626900	FAXC	-	1	84553	FAXC	failed axon connections homolog	1.02824	0.000315304	0.0033454		25.9671	19.1225	22.7429	17.7841	47.3364	65.7619	37.7837	29.9987
733657	FBXO32	MAFbx	4	114907	FBXO32	F-box protein 32	1.36309	0.000150351	0.00179167		9.16488	8.19536	6.59215	18.3313	32.8896	25.717	16.2861	23.624
100152568	FBXO9	-	7	26268	FBXO9	F-box protein 9	0.891891	0.000264953	0.00287877		41.8529	38.4934	28.0167	39.9458	88.2178	60.9859	62.3757	64.1222
613131	FCGR2B	CD32	4	2213	FCGR2B	Fc fragment of IgG, low affinity IIb, receptor (CD32)	1.70544	0.000312396	0.00331748		2.44397	1.24172	3.95529	3.28321	6.76234	11.7563	8.46877	8.62463
397684	FCGR3A	FCGR3|FCGR3B	4	2214	FCGR3A	Fc fragment of IgG receptor IIIa	1.22988	0.000778624	0.00714881		4.88793	2.98013	6.92176	5.47202	10.7583	15.4302	11.0745	10.1246
100525742	FEZ2	-	3	9637	FEZ2	fasciculation and elongation protein zeta 2	2.02984	4.47044e-10	1.92277e-08		9.77587	17.3841	12.8547	22.9825	86.3735	73.477	39.7381	57.3725
396717	FGF9	-	11	2254	FGF9	fibroblast growth factor 9	3.3784	6.0091e-16	6.55539e-14		1.52748	4.96688	2.30725	2.18881	35.9634	26.8191	17.1004	28.8737
448808	FGL2	-	9	10875	FGL2	fibrinogen like 2	4.85546	4.80275e-49	1.44082e-45		21.9957	15.6457	16.4804	18.6049	348.875	530.504	510.895	859.838
397132	FMO1	-	9	2326	FMO1	flavin containing monooxygenase 1	2.17277	1.75052e-11	1.00508e-09		49.7958	41.9702	42.1898	30.0961	258.506	196.918	64.9815	173.617
100152950	FMO5	-	4	2330	FMO5	flavin containing monooxygenase 5	3.68634	3.75926e-28	2.25556e-25		34.521	43.7086	27.0278	52.5314	532.381	657.252	262.532	538.102
397677	FOLH1B	FOLH1	9	219595	FOLH1B	folate hydrolase 1B	3.19531	1.56925e-05	0.000255856		28.1056	5.96026	15.162	47.8802	370.392	6.61293	210.253	250.864
100623777	FOSL2	Fra2	3	2355	FOSL2	FOS like 2, AP-1 transcription factor subunit	2.39166	2.34286e-10	1.07306e-08		108.451	236.92	199.083	390.155	1177.88	1269.32	775.707	1357.82
397077	FOXO1	FOXO1A	11	2308	FOXO1	forkhead box O1	1.45531	2.73887e-05	0.000417617		77.5959	319.122	292.362	226.268	718.345	695.827	535.812	724.844
100525716	FOXP1	-	13	27086	FOXP1	forkhead box P1	2.70712	1.24823e-13	1.08887e-11		68.7366	127.897	111.737	193.71	1105.95	833.597	484.511	731.218
106508661	FREM2	-	11	341640	FREM2	FRAS1 related extracellular matrix protein 2	1.82789	2.058e-07	5.22113e-06		247.757	127.152	81.0835	189.332	423.876	799.062	575.876	449.231
100155799	FRY	-	11	10129	FRY	FRY microtubule binding protein	1.85691	1.84506e-08	5.8936e-07		72.4025	121.192	72.5137	190.153	327.051	259.741	455.196	445.856
100521765	FSD1L	-	1	83856	FSD1L	fibronectin type III and SPRY domain containing 1 like	2.30821	1.43787e-16	1.74287e-14		22.6067	15.3973	18.458	22.7089	129.099	108.379	66.6101	88.8711
397030	FTH1	-	2	2495	FTH1	ferritin heavy chain 1	1.03129	0.000180262	0.00208798		880.134	900.248	1038.26	1064.58	1778.19	2360.82	1641.48	2156.91
100156882	FURIN	-	7	5045	FURIN	furin, paired basic amino acid cleaving enzyme	1.10472	5.62593e-05	0.000779575		104.174	112.997	153.268	206.569	280.33	239.535	344.288	339.36
100513419	FUT4	-	9	2526	FUT4	fucosyltransferase 4	1.93368	9.51396e-08	2.59472e-06		21.6902	26.0761	48.4523	65.3907	258.506	149.893	94.2965	125.245
397413	FXYD3	MAT-8	6	5349	FXYD3	FXYD domain containing ion transport regulator 3	2.03096	9.9423e-05	0.00126654		1.22198	16.1424	36.5865	32.0113	151.23	77.5182	55.5356	94.8709
791125	FYN	PKC	1	2534	FYN	FYN proto-oncogene, Src family tyrosine kinase	1.34469	5.67816e-06	0.000102617		10.9979	18.6258	20.7653	12.312	33.1969	52.9034	31.595	42.3732
110255708	FZD8	-	10	8325	FZD8	frizzled class receptor 8	1.24704	6.91971e-05	0.000931947		8.24839	8.4437	6.92176	9.30244	23.0534	22.4105	13.5175	20.2491
100511026	GAB1	-	8	2549	GAB1	GRB2 associated binding protein 1	2.26427	9.30873e-14	8.33618e-12		111.811	74.7516	58.9998	149.386	489.347	460.701	404.384	444.356
100462751	GABARAPL1	-	5	23710	GABARAPL1	GABA type A receptor associated protein like 1	1.42927	9.00213e-07	1.98942e-05		23.8287	36.5066	25.7094	64.5699	75.0005	95.1527	79.1504	104.62
733669	GADD45A	-	6	1647	GADD45A	growth arrest and DNA damage inducible alpha	1.80254	3.14481e-08	9.60248e-07		14.6638	16.8874	23.4021	37.2098	76.8448	105.072	48.5326	68.622
100621090	GADD45B	-	2	4616	GADD45B	growth arrest and DNA damage inducible beta	1.48157	1.95534e-05	0.00030928		3.36045	4.4702	6.26255	8.48163	14.1394	16.1649	14.1689	18.7492
100512452	GALNT12	-	1	79695	GALNT12	polypeptide N-acetylgalactosaminyltransferase 12	2.25876	1.17678e-06	2.50379e-05		0.305496	2.48344	3.62568	3.00961	15.0616	8.44986	11.8888	12.3745
100157572	GALNT15	GALNTL2	13	117248	GALNT15	polypeptide N-acetylgalactosaminyltransferase 15	4.97984	4.55988e-26	2.10456e-23		4.58244	4.22185	1.31843	0.547202	76.5374	103.235	45.6011	140.619
100153028	GALNT2	-	14	2590	GALNT2	polypeptide N-acetylgalactosaminyltransferase 2	0.792004	0.000821771	0.00744245		33.91	49.1722	45.4859	39.6722	89.4473	67.2315	67.0987	67.8721
100158205	GALNT7	-	14	51809	GALNT7	polypeptide N-acetylgalactosaminyltransferase 7	1.37524	0.0010047	0.00878106		11.9143	13.6589	14.5027	3.83042	17.5206	57.6794	19.7062	36.3734
100513569	GAS2L1	-	14	10634	GAS2L1	growth arrest specific 2 like 1	1.08982	0.00108125	0.00931443		6.10992	8.69205	13.5139	14.2273	22.1313	17.6345	20.6833	30.3737
100126844	GATM	AGAT	1	2628	GATM	glycine amidinotransferase	4.13274	7.19228e-08	1.99776e-06		13.7473	6.20861	5.93294	7.93443	265.883	380.978	8.46877	31.4986
100522018	GCLC	-	7	2729	GCLC	glutamate-cysteine ligase catalytic subunit	1.66563	2.02251e-06	4.07216e-05		73.93	62.5827	50.1004	197.266	276.334	128.217	297.873	211.491
100512472	GINS3	-	6	64785	GINS3	GINS complex subunit 3	1.22714	0.000442776	0.0044425		4.88793	7.69867	7.58098	3.55681	11.6804	12.4911	13.6803	17.9992
110261137	GJB3	-	6	2707	GJB3	gap junction protein beta 3	3.00926	1.90205e-13	1.58682e-11		0.610992	3.97351	3.62568	6.01922	35.0412	25.3496	22.1491	42.3732
110261136	GJB4	-	6	127534	GJB4	gap junction protein beta 4	3.97974	3.58476e-10	1.55859e-08		0	0.745033	0.988823	0.547202	14.1394	9.9194	6.6773	7.49968
100514847	GJB5	-	6	2709	GJB5	gap junction protein beta 5	6.33373	2.24603e-09	8.69432e-08		0	0	0.329608	0	7.3771	10.2868	1.46575	8.62463
100523551	GLIPR1	-	5	11010	GLIPR1	GLI pathogenesis related 1	1.87946	0.000131456	0.00159825		3.05496	1.73841	2.63686	2.73601	7.68448	11.0216	13.8432	4.49981
100515966	GLP2R	-	12	9340	GLP2R	glucagon like peptide 2 receptor	1.22106	0.000233133	0.00257605		16.1913	9.93377	13.8435	6.01922	21.5165	25.3496	36.1551	23.999
100515283	GM2A	-	16	2760	GM2A	GM2 ganglioside activator	0.978741	5.33809e-05	0.000745456		60.1827	39.4867	73.1729	54.9938	125.411	94.7853	120.028	107.62
397444	GNMT	-	7	27232	GNMT	glycine N-methyltransferase	3.32382	5.26606e-10	2.2251e-08		2.44397	3.22847	3.29608	13.6801	23.9756	18.0019	95.5994	52.4977
100523554	GNPTAB	-	5	79158	GNPTAB	N-acetylglucosamine-1-phosphate transferase subunits alpha and beta	1.72755	2.40659e-11	1.32473e-09		73.0135	111.258	110.748	129.687	292.932	369.589	335.982	409.107
100517183	GOLM1	-	10	51280	GOLM1	golgi membrane protein 1	2.02709	1.13714e-10	5.41494e-09		65.6816	156.209	167.111	180.85	721.726	592.592	503.566	606.724
396968	GOT2	-	6	2806	GOT2	glutamic-oxaloacetic transaminase 2	1.9172	2.08311e-07	5.26259e-06		601.216	215.811	172.385	147.197	534.532	864.457	734.503	1026.33
100049669	GPNMB	-	9	10457	GPNMB	glycoprotein nmb	2.0859	0.000232678	0.00257339		2.13847	55.3808	113.385	45.6914	182.891	184.06	324.093	167.243
100153995	GPR176	-	1	11245	GPR176	G protein-coupled receptor 176	1.38136	0.000222616	0.0024781		21.3847	6.20861	10.5474	7.93443	36.2707	18.7366	20.1948	26.6238
110256466	GPR27	-	13	2850	GPR27	G protein-coupled receptor 27	1.54471	3.03935e-05	0.000458193		8.24839	14.6523	18.7876	4.65122	24.2829	31.2277	44.2982	33.7485
100623340	GPRC5B	-	3	51704	GPRC5B	G protein-coupled receptor class C group 5 member B	3.31066	1.41146e-35	1.69375e-32		23.8287	27.8146	22.7429	18.8785	255.432	226.677	167.747	278.613
396598	GPX3	-	16	2878	GPX3	glutathione peroxidase 3	7.62235	1.92993e-25	8.27113e-23		0.305496	6.45695	6.26255	65.6643	1665.38	1010.68	858.277	1540.43
100512979	GRAMD1B	-	9	57476	GRAMD1B	GRAM domain containing 1B	1.67055	5.0447e-08	1.44824e-06		16.1913	13.6589	13.5139	26.8129	71.6193	52.5361	52.1155	36.3734
100513230	GRB7	-	12	2886	GRB7	growth factor receptor bound protein 7	3.45661	3.60662e-14	3.32919e-12		5.80442	11.4238	18.1284	83.9955	210.247	162.017	96.2508	181.867
100514413	GTPBP2	-	7	54676	GTPBP2	GTP binding protein 2	0.93091	0.00104712	0.0090725		10.9979	14.404	11.2067	20.2465	27.9715	28.656	25.4063	25.4989
100621868	GULP1	-	15	51454	GULP1	GULP PTB domain containing engulfment adaptor 1	2.17744	1.70051e-09	6.66867e-08		10.3869	14.6523	12.8547	3.00961	43.0331	70.9053	35.5037	49.4979
100514928	GZF1	-	17	64412	GZF1	GDNF inducible zinc finger protein 1	1.67318	2.42138e-07	6.01862e-06		21.9957	19.1225	12.1955	16.1425	70.3898	68.3336	25.4063	50.6228
100152919	HEG1	-	13	57493	HEG1	heart development protein with EGF like domains 1	1.18504	8.93539e-06	0.000156077		65.6816	107.285	129.865	80.1651	157.993	246.883	221.328	242.989
100151900	HIC2	-	14	23119	HIC2	HIC ZBTB transcriptional repressor 2	0.883414	0.000516653	0.00510252		18.0243	25.5795	17.7988	18.3313	35.3486	36.0037	32.5722	44.2481
100154116	HIP1R	-	14	9026	HIP1R	huntingtin interacting protein 1 related	1.68732	5.56588e-07	1.28691e-05		20.1627	28.3112	27.687	52.2578	211.169	85.6007	67.913	94.1209
100153520	HKDC1	-	14	80201	HKDC1	hexokinase domain containing 1	3.17019	2.18899e-12	1.48406e-10		2.44397	13.1622	4.61451	23.8033	94.6728	56.5773	86.8049	88.4962
397130	HMGB2	HMG-2|HMG2	14	3148	HMGB2	high mobility group box 2	1.06002	0.000108811	0.00136725		20.1627	38.99	44.497	31.4641	72.2341	89.2746	58.1413	65.9971
397002	HNF1B	TCF2|vHNF-1	12	6928	HNF1B	HNF1 homeobox B	2.80286	5.21906e-12	3.21173e-10		16.8023	67.798	52.078	132.97	486.581	420.656	375.232	394.108
100624677	HNMT	-	15	3176	HNMT	histamine N-methyltransferase	1.47115	0.000524734	0.00516555		3.97145	6.70529	11.5363	15.0481	16.5985	13.9606	36.4808	33.7485
100049672	HPS1	-	14	3257	HPS1	HPS1, biogenesis of lysosomal organelles complex 3 subunit 1	1.04189	0.000762357	0.00703555		11.6088	14.404	9.55862	21.0673	36.8855	27.9213	23.2891	26.2489
100156717	HS6ST1	-	15	9394	HS6ST1	heparan sulfate 6-O-sulfotransferase 1	1.19787	1.7301e-07	4.49376e-06		43.9914	31.5397	36.5865	45.1442	97.7465	75.3139	91.8536	95.6209
100524916	HSPA12B	-	17	116835	HSPA12B	heat shock protein family A (Hsp70) member 12B	0.965303	0.000394384	0.00407632		19.2462	24.5861	22.0837	11.7648	37.1929	45.1884	37.1323	33.7485
100521603	HTATIP2	-	2	10553	HTATIP2	HIV-1 Tat interactive protein 2	1.3875	2.21985e-05	0.000345503		5.19343	6.95364	4.2849	5.47202	18.1354	13.5932	12.866	13.4994
397309	HTR1D	5-HT-1D	6	3352	HTR1D	5-hydroxytryptamine receptor 1D	4.72606	4.37769e-31	4.04094e-28		1.52748	1.49007	2.63686	1.0944	40.574	26.0843	53.2555	58.4975
100627454	HUNK	-	13	30811	HUNK	hormonally up-regulated Neu-associated kinase	1.68886	5.05491e-06	9.28927e-05		7.3319	5.71192	4.94412	13.6801	22.4387	15.0628	30.2921	24.7489
100737107	IFFO2	-	6	126917	IFFO2	intermediate filament family orphan 2	3.1461	5.21865e-19	8.69775e-17		3.66595	4.96688	1.97765	2.18881	31.9674	31.9625	26.3835	25.4989
100174943	IFI30	GILT	2	10437	IFI30	IFI30, lysosomal thiol reductase	1.6111	3.58735e-08	1.0762e-06		16.1913	31.7881	37.2457	30.3697	112.808	86.7029	99.9966	58.8724
100622120	IFNLR1	-	6	163702	IFNLR1	interferon lambda receptor 1	2.44424	3.47969e-06	6.70245e-05		1.52748	5.96026	2.63686	3.28321	26.742	34.5342	7.81732	8.99961
396916	IGF2	IGF-II	2	3481	IGF2	insulin like growth factor 2	1.51811	6.10452e-05	0.000833597		42.4639	8.4437	24.391	10.1232	47.3364	54.0056	42.8324	52.4977
397064	IGFBP2	pIGFBP-2	15	3485	IGFBP2	insulin like growth factor binding protein 2	6.37554	5.3968e-19	8.87146e-17		0	0.745033	0.329608	1.91521	93.4432	76.0487	10.4231	31.4986
100154024	IGSF8	-	4	93185	IGSF8	immunoglobulin superfamily member 8	2.19817	2.4092e-09	9.26616e-08		9.77587	2.98013	9.55862	11.4912	49.7954	49.9644	24.592	38.6233
399522	IL6R	IL-6Ralpha	4	3570	IL6R	interleukin 6 receptor	3.46947	2.95686e-18	4.38053e-16		6.72091	12.6656	14.1731	20.2465	213.321	145.852	45.6011	158.993
397093	INHBA	-	18	3624	INHBA	inhibin subunit beta A	1.52401	0.000536911	0.00526383		12.8308	12.9139	9.55862	10.6704	83.2997	48.8622	12.7032	17.6242
100514878	INPP1	-	15	3628	INPP1	inositol polyphosphate-1-phosphatase	2.07234	1.74472e-08	5.61305e-07		2.44397	3.97351	4.2849	4.92482	19.3649	19.8388	10.586	17.2493
100233232	INPP4A	-	3	3631	INPP4A	inositol polyphosphate-4-phosphatase type I A	1.28248	6.86717e-07	1.56665e-05		31.1606	24.3377	23.0725	22.9825	68.8529	73.8444	43.4839	61.8723
396755	INSR	-	2	3643	INSR	insulin receptor	1.61021	5.80973e-08	1.64815e-06		47.0464	111.258	88.6645	99.5908	268.035	259.374	191.036	365.609
100520058	IQSEC2	-	X	23096	IQSEC2	IQ motif and Sec7 domain 2	1.75858	1.16322e-05	0.000197714		5.80442	3.22847	2.30725	5.19842	20.9018	10.2868	10.4231	14.9994
100621620	IRF2	-	15	3660	IRF2	interferon regulatory factor 2	1.0093	7.0992e-05	0.000951847		65.0706	65.3145	54.0557	91.93	176.128	128.217	100.974	152.243
110255858	IRS2	-	11	8660	IRS2	insulin receptor substrate 2	2.16311	1.64051e-06	3.36514e-05		3.97145	26.3245	11.8659	39.3986	118.341	65.0271	62.7014	98.9957
100516824	ISCA1	-	10	81689	ISCA1	iron-sulfur cluster assembly 1	0.982782	4.27869e-05	0.000618606		41.2419	52.4006	56.3629	42.9554	86.0661	124.176	74.2646	97.8708
397459	ITGAM	CD11B	3	3684	ITGAM	integrin subunit alpha M	1.43855	8.39316e-05	0.00109834		4.27694	6.70529	10.2178	6.84003	14.7542	33.432	15.6346	18.3742
397285	ITGAV	-	15	3685	ITGAV	integrin subunit alpha V	2.1471	9.57579e-11	4.63345e-09		402.949	185.761	164.804	154.585	1078.29	883.561	686.133	791.591
397063	ITGB3	CD61	12	3690	ITGB3	integrin subunit beta 3	3.72344	3.32539e-12	2.18058e-10		0.305496	2.48344	8.89941	6.01922	95.2875	45.9231	27.1978	63.7472
100134977	ITGB5	-	13	3693	ITGB5	integrin subunit beta 5	1.66678	8.34188e-12	4.95557e-10		34.521	48.1788	45.8155	30.9169	126.948	130.789	100.811	148.869
100037276	ITGB6	-	15	3694	ITGB6	integrin subunit beta 6	2.89311	3.16729e-09	1.19146e-07		1.22198	15.149	15.162	24.0769	158.608	121.237	47.7182	122.995
100157235	ITIH3	-	13	3699	ITIH3	inter-alpha-trypsin inhibitor heavy chain 3	1.27187	4.96569e-06	9.16742e-05		16.4968	18.1291	14.5027	18.3313	46.4142	44.0862	46.0896	22.874
396799	ITIH4	IHRP	13	3700	ITIH4	inter-alpha-trypsin inhibitor heavy chain family member 4	1.44649	0.000746919	0.00692126		11.6088	3.22847	5.27372	2.18881	12.9099	13.5932	10.2602	10.8745
100144481	ITM2C	-	15	81618	ITM2C	integral membrane protein 2C	1.23252	0.0001005	0.0012789		56.8222	80.9602	169.748	154.037	241.907	258.639	303.41	299.612
102164283	ITPKB	-	10	3707	ITPKB	inositol-trisphosphate 3-kinase B	0.98677	0.0003182	0.00337013		26.5781	28.8079	39.8825	20.2465	49.488	42.984	68.7273	65.6222
397202	JAK1	-	6	3716	JAK1	Janus kinase 1	0.927071	0.000281345	0.00304157		168.634	223.013	231.385	156.5	307.072	459.599	334.353	381.733
100155368	JPH1	-	4	56704	JPH1	junctophilin 1	2.94919	9.98601e-16	1.06993e-13		3.05496	7.94702	6.59215	3.28321	23.9756	48.1274	43.1581	46.873
100523358	JUNB	-	2	3726	JUNB	JunB proto-oncogene, AP-1 transcription factor subunit	1.84416	5.39588e-06	9.81124e-05		11.3033	23.841	26.3686	61.8338	119.57	111.685	41.5295	83.2464
100511263	KCNC3	-	6	3748	KCNC3	potassium voltage-gated channel subfamily C member 3	3.60636	1.84662e-19	3.46242e-17		3.66595	2.98013	4.94412	10.944	64.2422	54.373	32.735	77.2467
100519442	KCNJ16	-	12	3773	KCNJ16	potassium voltage-gated channel subfamily J member 16	3.13552	4.75425e-05	0.000673566		0.610992	3.47682	0.659215	45.6914	24.8977	2.5717	23.1262	34.4985
100152631	KCNJ8	Kir6.1	5	3764	KCNJ8	potassium voltage-gated channel subfamily J member 8	1.4574	0.000124136	0.00153887		9.16488	7.94702	8.5698	3.28321	11.6804	29.0234	17.4261	22.499
100156432	KCNK1	-	14	3775	KCNK1	potassium two pore domain channel subfamily K member 1	1.65954	4.91757e-07	1.15707e-05		29.6331	67.5496	62.9551	103.148	239.141	170.467	143.969	272.613
100515884	KDM3B	-	2	51780	KDM3B	lysine demethylase 3B	0.763142	0.000677864	0.00638491		84.0114	83.9403	88.9941	104.789	170.903	148.056	122.634	173.242
100158093	KHNYN	-	7	23351	KHNYN	KH and NYN domain containing	1.1346	1.18617e-06	2.5193e-05		91.0378	90.894	86.6868	123.668	252.973	210.879	180.124	218.241
100155514	KIF13B	-	14	23303	KIF13B	kinesin family member 13B	0.872562	0.000677044	0.00638219		98.3697	105.298	107.782	163.066	224.694	271.13	161.069	200.241
100038003	KLF7	UKLF	15	8609	KLF7	Kruppel like factor 7	1.55389	2.80921e-10	1.24854e-08		39.1035	39.2384	34.2792	37.757	112.808	145.117	73.9389	109.12
494562	KLF9	BTEB|BTEB1	1	687	KLF9	Kruppel like factor 9	2.86338	3.44504e-16	4.01364e-14		5.19343	3.97351	5.93294	15.5953	50.7175	43.3514	35.9923	43.8731
100519539	KLHL3	-	2	26249	KLHL3	kelch like family member 3	1.76195	1.79079e-05	0.000287677		3.36045	6.95364	3.29608	2.46241	7.99186	14.328	15.1461	14.2494
397148	KMO	-	10	8564	KMO	kynurenine 3-monooxygenase	2.06505	0.000451968	0.00452723		1.22198	1.49007	2.63686	5.47202	35.9634	7.71509	8.46877	7.49968
396568	KNG1	KNG	13	3827	KNG1	kininogen 1	6.8598	2.50308e-10	1.13347e-08		0	0	0.329608	0	8.91399	20.9409	1.79147	10.8745
100519054	KSR2	-	14	283455	KSR2	kinase suppressor of ras 2	2.08052	5.04035e-05	0.000709077		2.13847	34.7682	41.5306	75.2403	233.301	131.524	124.914	156.368
100736655	LAMB3	-	9	3914	LAMB3	laminin subunit beta 3	5.02465	3.76899e-17	4.91608e-15		0	1.24172	3.29608	0.820803	118.341	36.7385	17.589	30.7487
100157958	LAMC3	-	1	10319	LAMC3	laminin subunit gamma 3	1.06608	0.000300318	0.00321769		81.2619	29.0563	33.9496	53.8994	118.956	85.9681	86.8049	81.3715
100511843	LCP2	-	16	3937	LCP2	lymphocyte cytosolic protein 2	1.25256	4.85785e-05	0.000685814		7.94289	5.71192	6.59215	7.38723	15.0616	19.104	14.4946	17.6242
780436	LDB1	-	14	8861	LDB1	LIM domain binding 1	0.765957	0.000720766	0.00671521		33.6045	29.0563	34.2792	37.757	58.402	54.7404	54.5584	61.4973
100513100	LDB2	-	8	9079	LDB2	LIM domain binding 2	1.12856	0.000129847	0.0015819		21.0792	46.4404	35.5976	22.9825	57.4799	91.4789	62.5386	55.4976
100511916	LDLRAD3	-	2	143458	LDLRAD3	low density lipoprotein receptor class A domain containing 3	1.26854	0.000403166	0.00414567		10.3869	12.6656	10.2178	6.84003	49.7954	25.717	20.1948	16.1243
100156193	LGALS8	-	14	3964	LGALS8	galectin 8	1.24511	4.49049e-08	1.31429e-06		44.9079	44.2053	51.7484	44.8706	139.243	104.705	90.8764	105.745
100515040	LIMCH1	-	8	22998	LIMCH1	LIM and calponin homology domains 1	3.20003	1.66456e-19	3.17059e-17		9.77587	32.7814	23.0725	18.0577	180.432	191.775	120.843	266.988
100142668	LIPA	-	14	3988	LIPA	lipase A, lysosomal acid type	0.864622	0.00117138	0.00997628		357.736	304.222	356.965	453.357	740.784	566.508	605.843	767.967
100152206	LOC100152206	C2CD4A	1	145741	C2CD4A	C2 calcium-dependent domain-containing protein 4A	3.18872	2.01751e-10	9.27591e-09		18.6352	101.076	73.5025	203.833	872.342	465.844	790.038	1060.08
100152306	LOC100152306	IFI27L2	7	83982	IFI27L2	interferon alpha-inducible protein 27-like protein 2	1.373	0.00026257	0.00285661		6.41541	4.71854	10.5474	20.5201	24.2829	20.9409	19.5433	24.3739
100152428	LOC100152428	ABCC13	13	150000	ABCC13	multidrug resistance-associated protein 1	2.09432	1.85458e-07	4.76553e-06		11.3033	29.553	34.9384	28.7281	148.771	189.938	78.6618	43.1231
100152714	LOC100152714	CA13	4	377677	CA13	carbonic anhydrase 13	1.7278	1.24495e-09	4.99644e-08		21.0792	32.5331	36.9161	53.6258	93.4432	98.0918	137.78	130.869
100153139	LOC100153139	-	7	3123	HLA-DRB1	HLA class II histocompatibility antigen, DRB1-4 beta chain-like	1.26957	0.000299543	0.00321514		5.80442	14.404	13.8435	6.29283	19.6723	31.5951	21.4976	25.1239
100153672	LOC100153672	-	1	138805	OR13F1	olfactory receptor 13F1-like	5.66514	3.78807e-11	1.97639e-09		1.22198	1.24172	0	0	78.9964	56.9447	5.37441	9.74958
100153783	LOC100153783	-	1	-	-	ovalbumin	4.44651	2.30704e-12	1.54954e-10		0	3.97351	5.60333	9.02884	174.899	102.5	23.2891	109.495
100155195	LOC100155195	GBP4|GBP7	4	115361	GBP4	guanylate-binding protein 7	2.30181	1.89534e-05	0.000302046		8.85938	5.71192	11.8659	3.00961	167.829	49.2296	11.4003	23.249
100156073	LOC100156073	IFI16	4	3428	IFI16	myeloid cell nuclear differentiation antigen-like protein	1.10628	0.000883493	0.00788246		12.5253	19.1225	18.7876	7.93443	20.5944	42.2493	35.5037	27.7488
100156248	LOC100156248	SERPINB8	1	5271	SERPINB8	serpin B8	1.16934	0.000960909	0.00849109		9.77587	48.1788	64.2735	72.2307	115.882	137.769	92.9936	135.744
100156854	LOC100156854	-	4	6566	SLC16A1	monocarboxylate transporter 1	5.58611	5.23087e-23	1.65185e-20		0.305496	12.1689	12.5251	18.8785	793.038	685.908	306.341	538.852
100158003	LOC100158003	-	15	7277	TUBA4A	tubulin alpha-1D chain	1.68417	4.54353e-05	0.000651402		8.85938	1.98675	4.94412	10.3968	26.742	26.4517	13.8432	21.3741
100510904	LOC100510904	-	5	3005	H1F0	histone H1.0	0.872667	0.000208738	0.00236307		42.1584	47.9304	70.2064	61.2866	85.144	103.97	111.885	104.245
100513074	LOC100513074	SPINK9	2	643394	SPINK9	serine protease inhibitor Kazal-type 9	2.54037	3.11858e-05	0.000467787		1.52748	3.72516	9.55862	7.66083	53.7913	10.6542	9.77165	65.2472
100513601	LOC100513601	PA1|PD1|SLA-1|SLA-1a|SLA-1b|SLA-P1|SLA1	7	3105	HLA-A	patr class I histocompatibility antigen, A-126 alpha chain-like	2.12721	1.26379e-06	2.66528e-05		130.447	25.8278	53.7261	75.7875	94.9801	362.609	265.138	368.609
100514515	LOC100514515	-	2	26167	PCDHB5	protocadherin beta-5-like	1.53471	0.000123692	0.00153496		3.97145	7.69867	3.95529	3.55681	8.91399	14.6954	11.4003	20.9991
100515902	LOC100515902	-	7	3105	HLA-A	HLA class I histocompatibility antigen, A-11 alpha chain-like	2.54777	1.62098e-05	0.000263574		30.5496	6.20861	34.9384	8.48163	17.828	236.596	131.103	101.996
100516295	LOC100516295	-	13	8971	H1FX	histone H1x	0.997643	6.8187e-06	0.000121762		47.3519	42.9636	49.4412	59.3714	118.341	96.2549	88.1078	95.2459
100517145	LOC100517145	-	2	388503	C3P1	complement C3	5.59067	1.25511e-23	4.16922e-21		0	0.745033	0.329608	3.83042	32.8896	23.5126	20.6833	44.6231
100519934	LOC100519934	-	1	100133941	CD24	uncharacterized LOC100519934	7.61152	1.57745e-25	7.01088e-23		2.13847	8.19536	14.8323	0	963.019	1472.11	789.55	866.212
100520329	LOC100520329	AOC3	12	8639	AOC3	membrane primary amine oxidase	1.94194	1.7761e-06	3.60629e-05		18.3298	8.4437	5.27372	2.73601	25.8198	28.2886	20.5205	32.2486
100521082	LOC100521082	-	3	205251	MTLN	uncharacterized protein encoded by LINC00116	1.76768	2.02718e-07	5.15385e-06		11.3033	11.4238	8.5698	41.0402	44.57	31.2277	42.9953	47.9979
100521659	LOC100521659	-	3	56603	CYP26B1	cytochrome P450 26B1	5.22459	4.49977e-30	3.59982e-27		1.52748	4.71854	2.30725	2.73601	198.874	138.137	48.8583	76.1217
100523020	LOC100523020	-	12	54205	CYCS	cytochrome c pseudogene	2.52614	6.8149e-13	5.04808e-11		6.41541	2.98013	8.5698	4.37762	30.4305	41.1471	24.7549	29.2487
100524999	LOC100524999	-	8	-	-	placenta-specific gene 8 protein	2.1703	5.01388e-06	9.22801e-05		4.58244	0.745033	1.97765	7.93443	19.6723	13.5932	12.2146	14.2494
100525572	LOC100525572	-	4	101928202	LOC101928202	SLAM family member 9	1.02759	4.3237e-05	0.0006231		109.979	91.8874	96.575	116.28	256.047	261.946	184.521	143.244
100621817	LOC100621817	-	4	-	-	proteasome assembly chaperone 2-like	2.63306	0.000406349	0.0041626		0.305496	1.24172	0.329608	14.2273	7.68448	6.24555	3.42008	8.62463
100623441	LOC100623441	SULT1C4	3	27233	SULT1C4	sulfotransferase 1C4	0.978354	6.11659e-05	0.000834081		41.8529	30.5463	27.687	41.3138	59.6315	80.0899	75.8932	62.9973
100624460	LOC100624460	MUC16	2	94025	MUC16	mucin-16	4.22512	2.71297e-07	6.68493e-06		0	19.6192	11.5363	15.0481	169.058	295.01	25.0806	386.983
100625479	LOC100625479	-	3	1545	CYP1B1	cytochrome P450 1B1	1.51172	5.07605e-07	1.18738e-05		98.9807	116.722	129.865	149.66	455.228	480.907	209.928	260.239
100736825	LOC100736825	-	10	-	-	protein transport protein SEC31-like	3.14959	9.57898e-12	5.64098e-10		5.49893	9.93377	10.2178	39.125	144.468	117.196	42.0181	69.747
100736962	LOC100736962	PLE-1|PLE-G2	6	1066	CES1	liver carboxylesterase	4.62215	1.30216e-07	3.48794e-06		0	0.248344	2.30725	0	6.45496	6.98032	2.60577	6.74971
102157778	LOC102157778	-	1	-	-	collagen alpha-1(I) chain-like	2.3378	1.96656e-09	7.66192e-08		8.24839	20.8609	11.8659	39.9458	113.115	75.3139	51.7898	94.4959
102159995	LOC102159995	-	1	-	-	uncharacterized LOC102159995	3.67288	1.19739e-08	4.01359e-07		0.916488	1.73841	1.31843	0.273601	12.6025	5.14339	14.4946	68.622
102160855	LOC102160855	-	9	101929174	LOC101929174	uncharacterized LOC102160855	1.945	0.000603064	0.00576236		0.916488	2.98013	1.31843	12.0384	10.4509	9.55201	6.51444	10.8745
102161828	LOC102161828	-	4	-	-	protein S100-A15A-like	4.22884	1.43392e-09	5.71663e-08		0.916488	0	0.329608	0.273601	5.8402	7.71509	7.81732	6.37472
102162815	LOC102162815	-	2	-	-	uncharacterized LOC102162815	3.27429	3.40086e-09	1.26348e-07		2.13847	1.49007	0.988823	4.37762	10.4509	69.8032	12.2146	26.9988
102164731	LOC102164731	-	10	147664	ERVV-1	endogenous retrovirus group V member 1 Env polyprotein-like	1.35055	0.000384312	0.00398251		13.1363	7.20198	5.93294	15.5953	45.1847	19.8388	18.4033	29.6237
102165211	LOC102165211	-	14	-	-	uncharacterized LOC102165211	1.49445	9.92633e-05	0.00126654		5.49893	7.20198	3.29608	3.28321	10.4509	9.9194	17.1004	17.2493
102165717	LOC102165717	-	2	-	-	uncharacterized LOC102165717	2.6712	4.64567e-05	0.000663668		3.97145	0.248344	1.64804	0.820803	4.91806	12.4911	7.16588	8.24964
102165844	LOC102165844	-	5	-	-	uncharacterized LOC102165844	5.14133	5.43705e-16	5.98575e-14		0.305496	0.248344	0.329608	0.820803	31.66	13.2259	7.00302	19.4992
102166104	LOC102166104	-	11	10129	FRY	protein furry homolog	1.52843	6.34335e-07	1.46104e-05		18.6352	29.553	21.0949	38.5778	54.0987	57.6794	106.674	90.3711
102167255	LOC102167255	-	16	3977	LIFR	leukemia inhibitory factor receptor	1.30256	0.000744372	0.00690299		99.5916	242.632	324.664	69.7683	421.724	478.703	444.773	344.235
102167930	LOC102167930	-	2	-	-	mucin-16-like	4.62131	1.28522e-13	1.10162e-11		0.610992	3.97351	1.64804	2.18881	63.3201	60.6185	4.72297	68.997
106505194	LOC106505194	-	10	-	-	uncharacterized LOC106505194	1.84736	0.000102391	0.00129882		0.305496	4.4702	3.95529	12.0384	14.7542	14.6954	12.866	19.4992
106505390	LOC106505390	-	4	105378821	LOC105378821	uncharacterized LOC106505390	0.931771	0.000536886	0.00526383		25.3562	28.0629	19.4469	16.6897	36.8855	37.8407	40.2266	56.6225
106505633	LOC106505633	-	13	-	-	uncharacterized LOC106505633	2.26004	2.53846e-10	1.1413e-08		10.3869	18.3775	18.1284	25.9921	124.796	119.4	51.7898	54.7476
106506137	LOC106506137	-	X	56180	MOSPD1	uncharacterized LOC106506137	2.03646	0.000105473	0.0013323		3.66595	0.248344	1.97765	7.38723	13.8321	9.55201	10.2602	13.1244
106506214	LOC106506214	-	15	-	-	collagen alpha-1(I) chain	1.78697	0.000125691	0.00155494		10.6924	7.94702	11.5363	44.597	121.107	37.1059	20.3576	48.3729
106507043	LOC106507043	-	X	-	-	uncharacterized LOC106507043	3.15082	2.87296e-06	5.62406e-05		0	0.496688	1.64804	2.46241	13.5247	6.98032	4.72297	13.4994
106509390	LOC106509390	-	2	-	-	uncharacterized LOC106509390	4.52776	1.37171e-08	4.50504e-07		0.305496	0	0.329608	1.0944	14.7542	13.2259	2.9315	7.49968
106509537	LOC106509537	-	2	-	-	uncharacterized LOC106509537	1.68867	0.000202991	0.00231132		2.74946	4.4702	4.2849	10.3968	19.6723	14.6954	6.51444	21.3741
106509590	LOC106509590	-	2	8641	PCDHGB4	protocadherin gamma-B4-like	1.25406	0.000839839	0.00758507		4.27694	8.19536	5.27372	9.30244	24.5903	18.0019	10.7488	12.7494
106509968	LOC106509968	-	4	9788	MTSS1	uncharacterized LOC106509968	2.1926	1.89414e-05	0.000302046		3.66595	4.22185	3.29608	28.7281	41.4962	24.6148	10.2602	18.7492
110255234	LOC110255234	-	Un	1066	CES1	liver carboxylesterase-like	4.55809	1.17494e-08	3.96049e-07		0	0	5.27372	0.820803	14.4468	10.6542	3.58294	17.6242
110255325	LOC110255325	-	2	-	-	uncharacterized LOC110255325	6.10651	4.01484e-15	4.11779e-13		0	0.248344	0	1.64161	25.5125	27.5539	10.7488	5.62476
110255724	LOC110255724	-	10	10276	NET1	uncharacterized LOC110255724	2.4194	1.13635e-08	3.85202e-07		0.916488	2.98013	5.27372	3.00961	22.4387	13.5932	11.726	16.8743
110255749	LOC110255749	-	11	-	-	uncharacterized LOC110255749	1.9685	3.12877e-06	6.06546e-05		11.3033	3.97351	4.2849	8.48163	19.0575	72.0075	24.592	23.624
110255894	LOC110255894	-	12	-	-	uncharacterized LOC110255894	3.16712	1.38937e-13	1.18244e-11		4.27694	13.6589	5.60333	36.6625	82.3776	99.194	63.8415	107.995
110255896	LOC110255896	-	12	-	-	uncharacterized LOC110255896	1.60252	0.000577799	0.00557362		3.36045	7.45033	3.29608	23.2561	25.2051	16.8997	10.2602	20.6241
110256041	LOC110256041	-	12	-	-	uncharacterized LOC110256041	4.21523	5.61844e-19	9.11098e-17		0.610992	1.98675	2.63686	6.29283	61.7832	41.8819	23.1262	47.6229
110256160	LOC110256160	-	12	-	-	translation initiation factor IF-2-like	2.03325	3.41105e-05	0.000505681		3.05496	1.49007	1.97765	1.91521	10.4509	11.0216	6.35158	7.12469
110256294	LOC110256294	-	13	-	-	uncharacterized LOC110256294	0.942371	0.000976261	0.00860142		7.6374	9.93377	9.55862	9.02884	16.9058	18.0019	16.6118	18.3742
110256541	LOC110256541	-	13	-	-	tumor suppressor candidate 2-like	1.63967	0.000405617	0.00416018		3.36045	2.73179	4.94412	16.1425	21.8239	12.8585	8.46877	14.6244
110256904	LOC110256904	-	15	-	-	UDP-glucuronosyltransferase 1-3 pseudogene	1.8655	0.000215173	0.00241767		5.49893	9.93377	12.5251	91.93	88.5252	21.3083	29.4778	52.4977
110257230	LOC110257230	-	16	-	-	uncharacterized LOC110257230	1.40379	0.000543117	0.00530733		31.4661	33.7748	40.2121	120.658	221.006	149.526	65.9587	64.8722
110257261	LOC110257261	-	16	-	-	uncharacterized LOC110257261	1.26546	0.00021276	0.0023973		12.2198	8.19536	6.26255	16.9633	31.9674	26.0843	18.5661	25.1239
110257939	LOC110257939	-	Y	-	-	arylsulfatase E-like	2.03279	5.46721e-06	9.8954e-05		2.13847	14.6523	32.9608	30.6433	100.513	83.3964	61.5614	114.37
110258323	LOC110258323	-	Un	6285	S100B	protein S100-B-like	1.88991	2.36192e-11	1.30613e-09		16.8023	21.1093	23.7318	24.0769	71.0046	87.4376	113.188	51.3728
110258440	LOC110258440	-	Un	1066	CES1	liver carboxylesterase-like	4.13299	7.05085e-07	1.60247e-05		0	0.248344	1.64804	0.273601	6.76234	7.71509	2.11719	8.99961
110258505	LOC110258505	-	Un	1191	CLU	clusterin-like	3.3483	1.56703e-20	3.68712e-18		3.36045	8.69205	7.25137	11.4912	99.2834	72.7422	48.044	104.995
110258617	LOC110258617	-	Un	9652	TTC37	tetratricopeptide repeat protein 37-like	1.21956	3.05343e-05	0.000459738		39.1035	28.3112	34.6088	28.1809	67.316	131.891	83.8734	46.498
110259078	LOC110259078	-	Un	-	-	olfactory receptor 4C11-like	5.10311	1.84945e-08	5.8936e-07		0.305496	0	0	2.46241	20.5944	4.04124	5.86299	10.4995
110259669	LOC110259669	-	2	9708	PCDHGA8	protocadherin gamma-A8-like	1.32032	0.000567913	0.00550037		3.66595	4.22185	3.95529	6.01922	10.1435	14.6954	7.65446	13.1244
110259670	LOC110259670	-	2	56107	PCDHGA9	protocadherin gamma-A9-like	1.34854	0.000435397	0.00439056		3.97145	3.47682	6.26255	6.01922	14.7542	12.8585	7.4916	15.7493
110259864	LOC110259864	-	3	8399	PLA2G10	group 10 secretory phospholipase A2-like	1.71823	0.000654197	0.00620582		3.97145	11.1755	41.201	27.0865	59.3242	87.0703	26.3835	79.4966
110259923	LOC110259923	-	1	-	-	oleosin-B6-like	1.50928	5.25654e-05	0.000736038		2.74946	4.96688	3.95529	6.56643	15.0616	16.1649	9.77165	11.9995
110259990	LOC110259990	-	1	-	-	uncharacterized LOC110259990	1.34553	1.46271e-05	0.000242437		6.10992	6.45695	6.59215	9.84964	19.3649	21.6757	17.7518	15.3743
110260440	LOC110260440	-	4	-	-	uncharacterized LOC110260440	1.17241	0.000550644	0.00535473		5.80442	4.4702	5.60333	5.19842	10.1435	12.1237	10.586	14.9994
110261264	LOC110261264	-	6	-	-	uncharacterized LOC110261264	1.86576	0.000128238	0.00157026		7.6374	4.4702	2.96647	7.38723	34.4265	31.9625	9.44593	8.24964
110261516	LOC110261516	-	7	-	-	uncharacterized LOC110261516	3.07163	2.23555e-08	7.00433e-07		0.916488	6.45695	3.62568	14.7745	71.6193	29.0234	20.1948	55.1226
110261564	LOC110261564	-	7	-	-	cytochrome c oxidase subunit 7B, mitochondrial pseudogene	1.35818	2.40797e-05	0.000370457		7.94289	11.6722	7.58098	12.0384	32.5822	29.3908	17.1004	22.874
110262081	LOC110262081	-	8	-	-	uncharacterized LOC110262081	3.6495	3.60727e-08	1.07948e-06		0.305496	0.993377	0.659215	1.36801	20.9018	7.3477	3.90866	14.2494
397451	LOC397451	LIFR	16	3977	LIFR	LIF receptor alpha	1.35328	0.000107477	0.00135191		44.2969	90.6456	136.787	36.6625	218.239	193.612	153.578	125.245
574051	LOC574051	-	7	3006	HIST1H1C	histone H1.2-like protein	1.13122	0.000229995	0.00255078		47.9628	95.3642	153.927	137.074	286.477	275.906	195.433	240.365
100517894	LPCAT2	-	6	54947	LPCAT2	lysophosphatidylcholine acyltransferase 2	1.77524	1.28979e-08	4.29929e-07		15.2748	12.1689	13.5139	21.6145	72.5415	51.4339	30.455	58.1225
100521036	LRCH1	-	11	23143	LRCH1	leucine rich repeats and calponin homology domain containing 1	1.28702	1.92832e-05	0.000306267		69.6531	65.5629	59.659	186.322	235.452	174.875	133.709	180.367
100155928	LRIG3	-	5	121227	LRIG3	leucine rich repeats and immunoglobulin like domains 3	1.54326	0.000217547	0.00243664		14.0528	20.1159	18.7876	60.4658	64.5496	28.2886	135.337	58.8724
100233190	LRP10	-	7	26020	LRP10	LDL receptor related protein 10	0.898373	0.00101158	0.00882835		149.693	121.192	170.737	256.364	390.371	283.621	297.058	271.488
100517377	LRRFIP1	-	15	9208	LRRFIP1	LRR binding FLII interacting protein 1	0.819596	0.000709172	0.00662778		103.258	133.609	162.826	161.151	270.186	253.496	207.973	258.739
780403	LRRK2	-	5	120892	LRRK2	leucine rich repeat kinase 2	1.15623	0.000924255	0.00820952		42.1584	53.394	55.7037	15.5953	113.423	159.078	71.1702	66.3721
100512683	LSAMP	-	13	4045	LSAMP	limbic system associated membrane protein	1.32116	9.09716e-05	0.00117257		10.3869	5.96026	7.25137	7.38723	25.5125	22.4105	17.4261	11.9995
100049676	LYST	-	14	1130	LYST	lysosomal trafficking regulator	0.985641	0.000169012	0.00197098		143.583	109.023	99.8711	87.0052	210.555	246.883	143.969	269.988
654414	MACO1	TMEM57	6	55219	MACO1	macoilin 1	1.25856	4.57776e-06	8.55808e-05		38.187	38.4934	27.687	40.2194	94.058	127.115	56.6756	79.4966
100521780	MAFK	-	3	7975	MAFK	MAF bZIP transcription factor K	1.15249	0.000206342	0.0023448		9.16488	12.6656	9.22901	13.9537	29.8158	22.7779	17.2633	31.4986
100521617	MAL	-	3	4118	MAL	mal, T cell differentiation protein	3.93183	5.40864e-16	5.98575e-14		2.44397	1.49007	7.25137	17.7841	83.2997	74.2118	44.7867	93.371
100524150	MAN1C1	-	6	57134	MAN1C1	mannosidase alpha class 1C member 1	1.3641	0.000103677	0.00131237		9.47037	5.96026	10.5474	6.01922	22.4387	21.6757	12.0517	26.6238
100514631	MAN2A1	-	2	4124	MAN2A1	mannosidase alpha class 2A member 1	0.961541	0.000281981	0.0030457		116.699	144.536	127.558	136.801	331.969	307.501	162.861	217.116
100462754	MAP1LC3B	-	6	81631	MAP1LC3B	microtubule associated protein 1 light chain 3 beta	0.816253	0.000140099	0.00168794		71.1805	73.0132	70.536	84.8163	131.866	144.75	115.957	135.744
100625946	MAP2K6	MKK6	12	5608	MAP2K6	mitogen-activated protein kinase kinase 6	1.90327	8.24039e-08	2.26281e-06		37.576	29.553	13.1843	33.6529	274.797	98.4592	68.2387	115.12
100515448	MAP3K13	-	13	9175	MAP3K13	mitogen-activated protein kinase kinase kinase 13	1.08974	2.61004e-05	0.000398987		44.6024	25.3311	27.687	44.8706	83.2997	72.3749	66.6101	81.3715
100513491	MAP3K3	-	12	4215	MAP3K3	mitogen-activated protein kinase kinase kinase 3	1.69261	2.67065e-12	1.78043e-10		22.3012	26.5728	29.9943	22.9825	87.603	74.5792	70.5188	97.1208
100518724	MAP4K4	-	3	9448	MAP4K4	mitogen-activated protein kinase kinase kinase kinase 4	1.35315	1.71411e-05	0.000277214		65.6816	132.119	139.754	139.537	449.081	358.568	237.614	205.866
110257078	MARS2	-	15	92935	MARS2	methionyl-tRNA synthetase 2, mitochondrial	2.04243	7.76955e-09	2.71031e-07		14.6638	19.3708	9.55862	12.8593	81.7628	41.1471	29.315	78.3716
100516404	MARVELD2	-	16	153562	MARVELD2	MARVEL domain containing 2	0.745859	0.000683331	0.00643135		93.7872	110.016	119.318	113.544	178.587	208.675	157.161	188.617
100155607	MATN2	-	4	4147	MATN2	matrilin 2	1.04087	0.001111	0.00951608		13.4418	18.6258	28.6759	10.944	25.8198	42.6167	31.4322	37.4984
100625621	MAU2	-	2	23383	MAU2	MAU2 sister chromatid cohesion factor	0.866333	0.000923487	0.00820878		84.6223	72.5165	67.24	127.772	202.255	138.137	129.149	145.494
100522480	MCTP1	-	2	79772	MCTP1	multiple C2 and transmembrane domain containing 1	2.03	8.66911e-05	0.00112708		2.74946	7.45033	7.25137	0.547202	19.0575	40.7797	13.3546	14.2494
100155210	MCTP2	-	7	55784	MCTP2	multiple C2 and transmembrane domain containing 2	1.02867	5.50955e-05	0.000766101		24.1342	31.5397	35.268	45.6914	73.771	67.2315	57.6528	80.9965
100359358	MDK	-	2	4192	MDK	midkine	0.985469	0.000167967	0.00196262		112.422	94.3708	172.714	140.631	332.892	221.533	230.122	244.864
100519652	MERTK	-	3	10461	MERTK	MER proto-oncogene, tyrosine kinase	1.66122	3.05836e-06	5.94819e-05		10.0814	9.68542	12.5251	7.93443	38.7298	54.7404	17.2633	25.1239
100625593	METTL17	-	7	64745	METTL17	methyltransferase like 17	1.31568	0.00056248	0.00545655		40.02	91.1423	107.452	321.481	236.682	174.508	313.182	264.739
100515752	METTL2A	-	12	339175	METTL2A	methyltransferase like 2A	1.38601	5.42151e-06	9.84238e-05		10.3869	17.6324	12.8547	14.2273	55.6356	35.6363	26.5463	32.9986
100037960	MFSD6	MMR2	15	54842	MFSD6	major facilitator superfamily domain containing 6	1.2125	2.82254e-05	0.000429283		161.302	273.179	267.641	325.585	712.505	670.11	462.199	537.727
100524079	MGAT4A	-	3	11320	MGAT4A	alpha-1,3-mannosyl-glycoprotein 4-beta-N-acetylglucosaminyltransferase A	1.51324	1.92797e-07	4.92248e-06		118.532	119.95	145.027	228.183	390.679	409.267	315.787	548.226
100736958	MID1IP1	-	X	58526	MID1IP1	MID1 interacting protein 1	1.90929	5.22749e-09	1.87253e-07		31.7716	118.709	94.5974	84.8163	416.499	351.22	255.366	292.862
100157515	MID2	-	X	11043	MID2	midline 2	1.41103	4.36443e-09	1.58707e-07		19.2462	21.3576	21.7541	16.1425	52.8692	50.6991	53.4184	51.7478
102161333	MINDY2	-	1	54629	MINDY2	MINDY lysine 48 deubiquitinase 2	0.936984	0.000109859	0.00137899		48.8793	84.9337	65.9215	56.909	112.193	152.097	109.117	118.495
100316587	MIR30A	ssc-mir-30a	1	407029	MIR30A	microRNA 30a	2.94552	1.56434e-07	4.1167e-06		2.13847	1.49007	0.988823	11.7648	33.8117	9.9194	10.586	18.7492
100155343	MKRN3	-	1	7681	MKRN3	makorin ring finger protein 3	2.41977	0.000357354	0.00374192		16.8023	0.993377	1.31843	1.36801	3.07379	7.71509	10.4231	16.4993
102158177	MLLT6	-	12	4302	MLLT6	MLLT6, PHD finger domain containing	1.0052	0.000520541	0.0051327		29.0221	30.298	36.9161	62.6547	92.2137	59.149	57.327	85.8713
100511536	MME	CALLA|CD10|NEP|SFE	13	4311	MME	membrane metalloendopeptidase	1.81561	1.15945e-10	5.47774e-09		69.0421	51.4073	67.24	76.3347	296.928	308.603	172.795	151.493
397391	MMP2	MMP-2	6	4313	MMP2	matrix metallopeptidase 2	2.22788	1.23855e-11	7.21484e-10		304.274	310.679	407.065	160.33	1347.55	1624.94	1111.2	1528.06
100516148	MOB3B	-	10	79817	MOB3B	MOB kinase activator 3B	1.20029	0.000576399	0.00556459		10.0814	20.1159	22.4133	29.0017	64.857	31.2277	31.4322	63.3723
100154835	MOCS1	-	7	4337	MOCS1	molybdenum cofactor synthesis 1	3.02278	6.83684e-15	6.95271e-13		25.6617	40.4801	33.62	145.829	406.048	245.781	216.442	403.858
100359355	MOSPD1	-	X	56180	MOSPD1	motile sperm domain containing 1	1.67838	6.50503e-09	2.30267e-07		52.2398	25.0828	24.7206	40.2194	78.3817	99.5613	129.149	131.994
100626771	MPP4	-	15	58538	MPP4	membrane palmitoylated protein 4	3.25033	1.63268e-09	6.42366e-08		2.44397	1.73841	0.659215	11.2176	35.656	10.6542	17.7518	22.499
100623694	MPPE1	-	6	65258	MPPE1	metallophosphoesterase 1	1.59894	0.000965455	0.00852404		7.0264	6.70529	10.2178	37.757	53.7913	9.55201	33.8751	26.2489
100151824	MRS2	-	7	57380	MRS2	magnesium transporter MRS2	1.8481	6.39635e-07	1.47043e-05		69.6531	57.1192	49.4412	103.695	341.191	367.385	94.6222	163.118
100626101	MRTFB	-	3	57496	MRTFB	myocardin related transcription factor B	0.989722	0.00109259	0.00939188		126.17	219.288	183.591	351.304	487.503	397.878	316.276	405.732
100737806	MTHFD2	-	3	10797	MTHFD2	methylenetetrahydrofolate dehydrogenase (NADP+ dependent) 2, methenyltetrahydrofolate cyclohydrolase	2.0315	7.2086e-08	1.99776e-06		13.1363	25.8278	45.1563	13.1329	43.9552	95.1527	109.117	85.8713
100525443	MTMR10	-	1	54893	MTMR10	myotubularin related protein 10	1.21149	5.39618e-06	9.81124e-05		81.5674	92.3841	95.9158	164.708	216.702	292.071	198.202	232.865
106509958	MTSS1	-	4	9788	MTSS1	MTSS1, I-BAR domain containing	1.358	7.6539e-05	0.001016		93.1762	195.199	215.893	339.265	593.549	643.291	388.098	483.729
100513191	MTURN	C18H7orf41|C7orf41	18	222166	MTURN	maturin, neural progenitor differentiation regulator homolog	1.23207	0.000180657	0.00209054		10.6924	33.0298	27.0278	37.4834	82.685	83.7638	44.9496	57.3725
397382	MUC1	-	4	4582	MUC1	mucin 1, cell surface associated	1.66289	8.26828e-10	3.39792e-08		116.088	180.795	161.178	196.993	552.36	439.392	634.506	448.106
100125829	MUC13	MUC13A|MUC13B	13	56667	MUC13	mucin 13, cell surface associated	3.75091	1.22822e-08	4.10547e-07		0.305496	0.496688	0.988823	4.92482	8.60661	7.71509	25.732	12.3745
100157344	MUC4	-	13	4585	MUC4	mucin 4, cell surface associated	3.18045	1.3681e-10	6.43811e-09		15.8858	77.4834	96.9047	169.359	1141.61	865.192	512.36	644.597
100622738	MVP	-	3	9961	MVP	major vault protein	1.10782	0.000154241	0.00182894		59.2662	94.3708	92.9494	174.831	227.461	171.201	163.675	246.739
100049650	MYO1D	-	12	4642	MYO1D	myosin ID	1.04961	4.90601e-06	9.09563e-05		41.2419	35.7616	39.8825	52.5314	85.4514	78.6204	81.7562	105.37
100155557	MYO5C	myosin	1	55930	MYO5C	myosin VC	1.38641	2.30545e-05	0.000356973		94.7037	297.516	178.318	251.987	592.934	440.862	518.712	676.096
100155066	NABP1	OBFC2A	15	64859	NABP1	nucleic acid binding protein 1	1.22353	0.000851686	0.00765526		5.49893	4.96688	4.61451	11.7648	13.5247	15.4302	10.9117	17.2493
110261345	NADK	-	6	65220	NADK	NAD kinase	0.967797	4.5889e-05	0.000657122		55.9057	57.8642	61.9662	82.3539	151.845	124.176	97.7165	131.994
100515106	NAPB	-	17	63908	NAPB	NSF attachment protein beta	2.40843	8.82606e-09	3.05224e-07		13.1363	12.9139	6.26255	18.3313	152.767	71.2727	24.4291	64.1222
100152055	NCF4	-	5	4689	NCF4	neutrophil cytosolic factor 4	1.77077	0.000290975	0.00312876		2.44397	1.98675	1.31843	3.00961	7.3771	9.18463	7.16588	6.74971
100628119	NDFIP1	-	2	80762	NDFIP1	Nedd4 family interacting protein 1	2.03967	7.45831e-13	5.49078e-11		160.996	162.169	179.966	111.356	595.701	670.845	456.336	804.34
100620809	NDUFV3	-	13	4731	NDUFV3	NADH:ubiquinone oxidoreductase subunit V3	1.14878	0.000591156	0.005673		17.1078	11.9205	9.88823	9.02884	17.2132	38.208	20.6833	31.1237
100154054	NECTIN4	-	4	81607	NECTIN4	nectin cell adhesion molecule 4	1.24999	2.06666e-05	0.000325032		28.7166	15.6457	25.0502	34.2001	81.4555	47.7601	47.8811	70.122
100515587	NEMP2	TMEM194B	15	100131211	NEMP2	nuclear envelope integral membrane protein 2	1.33762	0.000128597	0.00157198		21.0792	19.3708	21.7541	42.4082	115.267	68.3336	35.0151	54.7476
100525942	NENF	-	9	29937	NENF	neudesin neurotrophic factor	1.44146	4.72168e-07	1.11756e-05		7.6374	8.94039	11.5363	10.1232	26.4346	30.493	24.2663	22.874
100516825	NET1	-	10	10276	NET1	neuroepithelial cell transforming 1	1.10364	6.50311e-05	0.00087979		157.636	174.586	272.915	270.865	419.572	465.109	415.784	582.35
100522651	NEURL1B	-	16	54492	NEURL1B	neuralized E3 ubiquitin protein ligase 1B	1.41723	8.07507e-05	0.00106135		64.7651	37.7483	37.9049	29.2753	290.166	109.481	52.4412	110.245
100516343	NFE2L2	-	15	4780	NFE2L2	nuclear factor, erythroid 2 like 2	1.60079	7.07677e-08	1.97491e-06		380.342	562.748	593.294	627.094	1206.16	1900.48	1644.9	1811.17
100622324	NFE2L3	-	18	9603	NFE2L3	nuclear factor, erythroid 2 like 3	2.788	9.73241e-07	2.1273e-05		5.19343	6.95364	5.60333	3.55681	81.1481	55.8425	4.88583	18.3742
100520981	NFKBIZ	Mail	13	64332	NFKBIZ	NFKB inhibitor zeta	1.37262	2.20223e-06	4.41182e-05		37.8815	42.4669	37.5753	78.7971	156.149	87.0703	129.149	91.496
110257061	NIPA1	-	15	123606	NIPA1	NIPA magnesium transporter 1	1.20662	0.000591825	0.005673		10.9979	19.1225	19.4469	11.4912	40.574	31.2277	15.9604	50.2478
100521095	NIPAL3	-	6	57185	NIPAL3	NIPA like domain containing 3	0.901493	0.000153588	0.00182301		68.7366	100.828	67.24	67.8531	138.628	176.712	124.589	128.619
100141313	NMB	-	7	4828	NMB	neuromedin B	3.68607	7.11881e-10	2.96617e-08		12.2198	21.1093	115.033	90.0148	1036.48	920.667	367.414	536.977
100526144	NNT	-	16	23530	NNT	nicotinamide nucleotide transhydrogenase	1.05092	6.96631e-05	0.000937171		166.495	198.179	150.631	198.087	380.228	232.555	439.399	415.857
100153369	NOTCH2	-	4	4853	NOTCH2	notch receptor 2	1.05395	9.0025e-05	0.00116412		493.376	472.351	509.573	540.636	1205.54	1031.98	853.554	1094.95
100521893	NPAS2	-	3	4862	NPAS2	neuronal PAS domain protein 2	1.27117	6.88602e-06	0.000122418		35.132	44.702	42.1898	92.7508	138.628	110.583	85.1763	112.12
100621114	NPAS3	-	7	64067	NPAS3	neuronal PAS domain protein 3	2.52511	9.66109e-14	8.58764e-12		1.83298	9.43708	6.59215	6.29283	41.4962	38.5754	34.2008	35.9984
100523176	NPHP1	-	3	4867	NPHP1	nephrocystin 1	1.24494	0.000527866	0.00519212		18.3298	9.18874	15.8212	27.0865	54.7135	55.4751	27.8492	24.7489
397304	NPY	-	18	4852	NPY	neuropeptide Y	8.67451	2.65051e-11	1.43271e-09		0	0	0	0	46.4142	18.7366	0.977165	8.99961
641342	NR1D1	-	12	9572	NR1D1	nuclear receptor subfamily 1 group D member 1	2.66137	6.39718e-10	2.67478e-08		3.97145	3.47682	3.62568	9.57604	54.7135	19.8388	20.0319	33.7485
100621076	NR1D2	-	13	9975	NR1D2	nuclear receptor subfamily 1 group D member 2	1.28094	1.73687e-08	5.60281e-07		103.869	131.871	112.067	120.111	296.313	259.006	282.727	299.612
397107	NTAN1	-	3	123803	NTAN1	N-terminal asparagine amidase	0.963069	0.000127407	0.00156554		34.521	36.5066	63.9439	61.2866	95.2875	97.357	92.9936	96.7458
100519556	NTM	-	9	50863	NTM	neurotrimin	2.33342	0.000261273	0.00284507		1.52748	1.49007	0.659215	3.00961	20.287	9.55201	3.42008	6.74971
100152257	NTNG1	-	4	22854	NTNG1	netrin G1	1.96959	3.70012e-12	2.41312e-10		72.4025	52.4006	73.1729	51.7106	268.035	301.623	249.829	117.745
100152693	NUDT16	-	13	131870	NUDT16	nudix hydrolase 16	1.54894	3.58449e-08	1.0762e-06		8.85938	12.9139	11.2067	11.2176	27.3567	33.0647	29.1521	40.8732
100153047	NUP133	-	14	55746	NUP133	nucleoporin 133	2.07847	4.40847e-14	4.03829e-12		62.6266	65.5629	60.9774	65.9379	303.691	336.892	130.126	260.989
110260086	NUPR1	-	3	26471	NUPR1	nuclear protein 1, transcriptional regulator	2.82975	3.12204e-19	5.50948e-17		4.58244	5.96026	7.91058	12.8593	54.7135	58.7816	45.1125	46.498
100520806	NXPE3	-	13	91775	NXPE3	neurexophilin and PC-esterase domain family member 3	1.54824	4.78487e-09	1.72428e-07		13.7473	15.894	18.1284	11.2176	36.8855	47.3927	37.7837	50.9978
100736722	NXPH3	-	12	11248	NXPH3	neurexophilin 3	2.83432	4.32523e-09	1.5824e-07		0	1.73841	1.97765	3.83042	16.9058	11.0216	11.4003	14.9994
106510112	ORC2	ORC2L	15	4999	ORC2	origin recognition complex subunit 2	0.795727	0.000783986	0.0071815		34.2155	49.4205	44.8266	46.2386	60.2463	80.8247	74.4274	88.4962
100151873	OTUB2	-	7	78990	OTUB2	OTU deubiquitinase, ubiquitin aldehyde binding 2	1.40972	5.0203e-05	0.000707085		7.0264	6.70529	7.58098	7.93443	13.8321	13.2259	29.9664	22.499
100518874	OTULINL	-	16	54491	OTULINL	OTU deubiquitinase with linear linkage specificity like	2.05178	3.84548e-12	2.48349e-10		75.152	74.7516	108.771	44.3234	296.621	390.53	317.579	237.74
100526083	OVOL2	-	17	58495	OVOL2	ovo like zinc finger 2	1.78808	0.000140543	0.00169159		3.36045	1.98675	1.97765	6.84003	11.0656	11.3889	7.16588	14.2494
100151869	OXNAD1	-	13	92106	OXNAD1	oxidoreductase NAD binding domain containing 1	0.990224	0.000809095	0.00734984		15.8858	17.3841	12.8547	20.2465	30.4305	23.88	49.184	31.8736
100526040	PAM	-	2	5066	PAM	peptidylglycine alpha-amidating monooxygenase	0.980005	0.000156601	0.00184795		363.54	409.271	456.836	469.499	859.432	792.817	804.044	895.461
100523547	PAPOLG	-	3	64895	PAPOLG	poly(A) polymerase gamma	1.24699	1.282e-05	0.000216372		87.0663	74.0066	79.4354	192.342	217.01	171.936	200.645	273.738
100522059	PARD6G	-	6	84552	PARD6G	par-6 family cell polarity regulator gamma	1.82068	6.61917e-06	0.00011873		13.4418	5.21523	5.27372	18.6049	48.2585	22.0431	28.6635	37.8734
100512642	PARP16	-	1	54956	PARP16	poly(ADP-ribose) polymerase family member 16	1.03488	0.000410852	0.00418881		7.94289	9.43708	11.8659	11.2176	20.9018	22.0431	17.589	22.874
100737003	PBLD	-	14	64081	PBLD	phenazine biosynthesis like protein domain containing	1.35179	0.000591883	0.005673		7.0264	5.96026	7.25137	14.2273	21.2092	20.2062	30.9436	9.74958
100515639	PCDH19	-	X	57526	PCDH19	protocadherin 19	1.19686	7.29628e-06	0.000129328		36.354	51.4073	80.7539	37.757	93.1359	126.748	112.374	100.496
100144531	PCK1	-	17	5105	PCK1	phosphoenolpyruvate carboxykinase 1	5.01275	4.55423e-12	2.84639e-10		0.610992	0	0	1.91521	21.2092	8.08247	7.16588	15.3743
403165	PCK2	PEPCK	7	5106	PCK2	phosphoenolpyruvate carboxykinase 2, mitochondrial	2.4193	7.47243e-05	0.000994115		1.22198	0.248344	1.97765	6.01922	9.22137	8.44986	7.16588	9.74958
100524640	PCLO	-	9	27445	PCLO	piccolo presynaptic cytomatrix protein	1.508	0.000650162	0.00618221		35.743	60.0993	55.0445	18.0577	185.657	173.038	35.178	70.122
100286871	PDK1	-	15	5163	PDK1	pyruvate dehydrogenase kinase 1	1.01442	0.000715969	0.00668089		25.0507	12.9139	11.8659	11.7648	24.8977	30.1256	27.6864	30.7487
100516037	PDK2	-	12	5164	PDK2	pyruvate dehydrogenase kinase 2	1.3525	4.57857e-06	8.55808e-05		14.0528	7.45033	9.22901	10.944	29.8158	27.9213	22.6377	26.2489
100286778	PDK4	-	9	5166	PDK4	pyruvate dehydrogenase kinase 4	1.49389	0.000119812	0.00148835		39.1035	152.732	107.452	42.6818	164.755	259.006	139.083	284.613
100152646	PEAK1	-	7	79834	PEAK1	pseudopodium enriched atypical kinase 1	1.87209	4.05491e-08	1.19555e-06		113.339	214.569	248.524	106.978	390.679	686.643	629.783	777.341
100620648	PER1	-	12	5187	PER1	period circadian regulator 1	1.00278	0.000110135	0.001381		29.6331	47.1854	31.6423	27.0865	71.9267	81.1921	58.7928	55.4976
100627898	PER3	-	6	8863	PER3	period circadian regulator 3	0.869182	0.000363756	0.00379594		22.3012	30.298	26.6982	28.4545	57.4799	44.4536	52.1155	42.7481
100516289	PFKFB3	-	10	5209	PFKFB3	6-phosphofructo-2-kinase/fructose-2,6-biphosphatase 3	3.10411	1.13885e-20	2.73324e-18		9.77587	10.1821	19.7765	7.93443	106.968	81.5595	62.2129	122.245
100521394	PFKP	PFKP_tv1	10	5214	PFKP	phosphofructokinase, platelet	1.19203	0.000439031	0.00441978		19.2462	59.1059	80.7539	81.8067	132.788	121.237	126.706	226.865
397546	PGD	-	6	5226	PGD	phosphogluconate dehydrogenase	1.32556	2.97056e-06	5.7868e-05		45.5189	47.1854	61.6366	42.6818	126.333	78.253	120.354	235.49
100156404	PGF	-	7	5228	PGF	placental growth factor	3.15562	1.62749e-09	6.42366e-08		1.83298	2.2351	0.659215	2.18881	21.8239	16.8997	4.07152	18.7492
100525186	PHYHIPL	-	14	84457	PHYHIPL	phytanoyl-CoA 2-hydroxylase interacting protein like	1.57867	0.000211634	0.00238685		14.9693	22.1026	22.7429	48.1538	34.7338	38.9428	125.24	105.745
100519005	PIAS1	-	1	8554	PIAS1	protein inhibitor of activated STAT 1	0.912553	3.9872e-05	0.000582074		109.062	116.722	109.759	92.7508	167.829	203.899	216.279	218.241
100155147	PIK3IP1	-	14	113791	PIK3IP1	phosphoinositide-3-kinase interacting protein 1	1.59961	3.99444e-08	1.18062e-06		27.1891	30.0497	35.268	73.3251	138.628	92.2136	84.6877	110.62
100623707	PIK3R1	-	16	5295	PIK3R1	phosphoinositide-3-kinase regulatory subunit 1	1.02322	8.78922e-05	0.00114022		232.482	254.553	326.641	334.614	583.713	675.621	532.555	542.227
100515613	PINK1	-	6	65018	PINK1	PTEN induced kinase 1	1.09493	8.83186e-06	0.000154493		37.2705	26.8212	33.9496	25.9921	66.0865	56.5773	59.4442	82.8714
100517358	PIWIL4	-	9	143689	PIWIL4	piwi like RNA-mediated gene silencing 4	2.9083	8.10107e-06	0.000142541		0.305496	0.496688	2.96647	1.36801	11.373	8.08247	4.72297	8.24964
100624021	PLAGL2	-	17	5326	PLAGL2	PLAG1 like zinc finger 2	1.46043	4.95074e-08	1.42467e-06		37.576	51.4073	61.9662	68.9475	168.444	160.915	98.0423	177.367
100152497	PLCG1	-	17	5335	PLCG1	phospholipase C gamma 1	0.860258	0.000234239	0.0025859		54.9893	62.5827	61.6366	38.0306	104.816	100.663	82.2448	107.245
100522405	PLCXD3	-	16	345557	PLCXD3	phosphatidylinositol specific phospholipase C X domain containing 3	3.78108	8.83133e-29	5.88755e-26		24.1342	17.8808	28.3463	19.6993	307.994	363.711	109.117	377.609
100523186	PLEKHA5	-	5	54477	PLEKHA5	pleckstrin homology domain containing A5	1.14571	0.000659231	0.0062437		204.988	227.483	188.206	560.335	627.053	683.704	368.066	446.981
100514820	PLEKHA7	-	2	144100	PLEKHA7	pleckstrin homology domain containing A7	1.39449	2.47207e-06	4.90328e-05		25.6617	22.8477	29.6647	50.6162	93.1359	93.6832	53.0927	74.6218
110260255	PLEKHF2	-	4	79666	PLEKHF2	pleckstrin homology and FYVE domain containing 2	1.01508	3.8387e-06	7.33029e-05		39.409	44.4536	41.5306	46.7858	96.517	95.8875	75.0789	81.3715
100621167	PLEKHG1	-	1	57480	PLEKHG1	pleckstrin homology and RhoGEF domain containing G1	1.79717	2.91866e-09	1.10486e-07		54.0728	78.9735	76.1394	144.461	350.412	289.132	202.925	266.238
100158187	PLS3	-	X	5358	PLS3	plastin 3	1.48843	1.87346e-05	0.000299355		135.64	78.7251	75.8098	43.5026	215.473	318.89	109.931	218.991
100522568	PLXDC2	-	10	84898	PLXDC2	plexin domain containing 2	1.53833	1.92118e-07	4.9156e-06		146.027	243.626	206.334	114.912	399.9	646.965	484.837	533.977
100152254	PLXND1	-	13	23129	PLXND1	plexin D1	1.01493	0.000517055	0.00510252		69.3476	77.7317	79.4354	33.6529	91.9063	187.734	134.36	129.369
100151790	PMM1	-	5	5372	PMM1	phosphomannomutase 1	1.31713	2.13254e-05	0.000333763		6.10992	6.95364	9.22901	11.2176	17.828	20.9409	21.0091	23.999
100049704	PNPLA2	ATGL	2	57104	PNPLA2	patatin like phospholipase domain containing 2	1.53115	1.54277e-08	5.00357e-07		21.6902	18.3775	23.0725	29.5489	82.3776	69.4358	45.4382	71.6219
106508885	PNRC1	-	1	10957	PNRC1	proline rich nuclear receptor coactivator 1	1.06361	0.000105028	0.00132806		135.64	205.381	182.603	276.064	351.027	510.665	416.272	380.234
100523581	POF1B	-	X	79983	POF1B	POF1B, actin binding protein	6.08773	4.81538e-41	6.42051e-38		0.305496	0.993377	0.659215	0.273601	38.4224	43.3514	52.9298	28.8737
100153104	POLH	-	7	5429	POLH	DNA polymerase eta	1.53707	6.40854e-05	0.000869938		54.3783	12.6656	16.4804	12.312	57.7873	45.9231	23.9406	60.7474
397001	POLR2B	RpB2	8	5431	POLR2B	RNA polymerase II subunit B	0.956217	8.64557e-05	0.00112646		113.95	135.844	117.67	111.356	222.235	311.175	173.447	228.365
102160778	POLR2M	-	1	81488	POLR2M	RNA polymerase II subunit M	0.887841	0.000148505	0.00177496		42.7694	58.3609	46.4747	50.6162	66.0865	105.807	92.9936	102.746
397013	PPARGC1A	PGC1|PGC1A|PPARGC-1|PPARGC1	8	10891	PPARGC1A	PPARG coactivator 1 alpha	2.05257	1.53971e-08	5.00357e-07		59.2662	21.8543	24.7206	91.3828	178.587	147.689	169.05	202.866
100521302	PPP1R14C	-	1	81706	PPP1R14C	protein phosphatase 1 regulatory inhibitor subunit 14C	5.03401	3.60722e-19	6.1838e-17		1.52748	0.496688	1.97765	18.6049	80.5333	63.1902	21.6605	61.4973
100521997	PPP1R3D	-	17	5509	PPP1R3D	protein phosphatase 1 regulatory subunit 3D	1.45562	8.00245e-05	0.00105295		54.6838	205.132	165.793	278.8	452.462	673.417	389.4	520.102
100101925	PPP2R5A	-	9	5525	PPP2R5A	protein phosphatase 2 regulatory subunit B'alpha	1.03019	1.30639e-06	2.74067e-05		69.3476	74.0066	84.05	75.7875	161.374	144.015	156.184	157.493
100158082	PPP3CC	-	14	5533	PPP3CC	protein phosphatase 3 catalytic subunit gamma	0.959776	4.49728e-05	0.000645543		23.5232	34.2715	31.3127	33.1057	64.2422	61.7207	57.4899	54.7476
100152541	PQLC1	-	6	80148	PQLC1	PQ loop repeat containing 1	1.05932	0.000126136	0.00155884		14.6638	12.6656	11.2067	14.2273	27.6641	20.2062	28.8264	33.3736
100515678	PRCP	-	9	5547	PRCP	prolylcarboxypeptidase	2.77571	7.10945e-24	2.50922e-21		8.24839	8.69205	7.91058	7.38723	43.6478	66.1293	59.4442	52.4977
102165436	PRKD1	PKC	7	5587	PRKD1	protein kinase D1	1.44808	1.33415e-06	2.79372e-05		25.3562	20.8609	16.1508	22.4353	43.0331	87.4376	40.8781	68.997
100156688	PRMT6	-	4	55170	PRMT6	protein arginine methyltransferase 6	0.980117	0.000404237	0.0041507		12.8308	10.9271	14.1731	10.1232	22.7461	22.4105	27.1978	21.7491
397388	PROS1	PROS	13	5627	PROS1	protein S	2.75643	2.61145e-19	4.67722e-17		15.5803	36.7549	26.039	18.6049	143.239	150.628	214.651	117.37
100154667	PRPF38B	-	4	55119	PRPF38B	pre-mRNA processing factor 38B	1.00842	0.000355104	0.00372162		79.7344	117.467	76.1394	166.349	243.752	149.893	228.494	211.866
100517744	PRPS1	-	X	5631	PRPS1	phosphoribosyl pyrophosphate synthetase 1	0.801114	0.000769208	0.0070786		32.6881	28.8079	35.9272	27.0865	66.0865	47.0253	52.4412	50.9978
100628128	PRSS16	-	7	10279	PRSS16	serine protease 16	4.89429	1.61549e-14	1.52645e-12		0.610992	0.248344	0.329608	0.547202	21.5165	11.7563	5.86299	16.4993
100518211	PRTFDC1	-	10	56952	PRTFDC1	phosphoribosyl transferase domain containing 1	1.3036	4.32535e-05	0.0006231		8.24839	12.1689	14.8323	7.93443	23.0534	30.1256	34.0379	18.7492
100153167	PSAP	-	14	5660	PSAP	prosaposin	2.14552	9.57233e-09	3.28194e-07		388.896	948.675	1194.83	1513.01	4809.56	3717.57	6008.26	4156.32
100623956	PSD3	-	17	23362	PSD3	pleckstrin and Sec7 domain containing 3	1.64643	1.23956e-06	2.6188e-05		86.7608	114.487	107.452	155.132	601.848	468.049	186.476	258.364
100524418	PTGDR	-	1	5729	PTGDR	prostaglandin D2 receptor	1.48564	0.000154413	0.00182918		4.58244	4.96688	4.2849	13.4065	18.7501	10.2868	14.9832	19.1242
110255999	PTGES3L	-	12	100885848	PTGES3L	prostaglandin E synthase 3 like	1.43029	1.00257e-05	0.000173043		19.5517	10.4305	8.89941	8.20803	36.8855	29.3908	22.6377	26.9988
397678	PTGR1	LTB4DH	1	22949	PTGR1	prostaglandin reductase 1	2.27552	6.07844e-12	3.6839e-10		4.58244	5.96026	8.89941	10.3968	33.8117	29.0234	49.9983	31.1237
100157507	PTK2B	-	14	2185	PTK2B	protein tyrosine kinase 2 beta	1.60138	6.16991e-05	0.000839444		22.3012	26.8212	74.8209	109.167	162.911	204.633	114.328	134.619
110257397	PTK6	-	17	5753	PTK6	protein tyrosine kinase 6	1.7212	5.65189e-05	0.000781367		2.44397	2.2351	5.93294	4.37762	19.3649	9.9194	9.12021	11.6245
100622329	PTPN3	-	1	5774	PTPN3	protein tyrosine phosphatase, non-receptor type 3	0.898104	0.000299941	0.00321652		139.001	178.808	199.413	211.22	354.715	361.139	263.509	379.109
100621194	PURG	-	15	29942	PURG	purine rich element binding protein G	1.26082	1.47047e-05	0.000242948		44.6024	52.649	55.3741	36.6625	64.5496	138.137	89.4106	167.618
110256718	PXN	-	14	5829	PXN	paxillin	0.95179	0.000107037	0.00134779		91.0378	93.1291	92.6198	161.698	206.866	185.162	209.276	195.742
100625212	RAB11FIP1	-	15	80223	RAB11FIP1	RAB11 family interacting protein 1	1.8739	1.17192e-12	8.42099e-11		59.8772	67.3013	70.536	116.28	236.682	260.476	290.707	298.487
100512115	RAB15	-	7	376267	RAB15	RAB15, member RAS oncogene family	2.24713	2.58619e-19	4.67722e-17		37.2705	56.3741	56.0333	61.2866	290.473	223.37	208.462	280.863
100154771	RAB27B	-	1	5874	RAB27B	RAB27B, member RAS oncogene family	1.00874	0.00109001	0.00937643		349.487	178.808	147.994	341.454	486.581	567.61	522.621	479.979
100514585	RAB3B	-	6	5865	RAB3B	RAB3B, member RAS oncogene family	1.40734	4.56121e-07	1.08385e-05		39.1035	63.8245	87.0164	44.3234	135.862	115.726	155.695	184.117
100516180	RAB3D	-	2	9545	RAB3D	RAB3D, member RAS oncogene family	1.02334	5.13423e-06	9.4206e-05		35.743	33.2781	35.9272	41.0402	83.6071	70.9053	69.7045	72.7468
100154662	RAB4A	-	14	5867	RAB4A	RAB4A, member RAS oncogene family	1.68534	2.11238e-09	8.2034e-08		64.1541	87.6655	73.5025	94.3924	225.001	320.727	142.34	318.736
100511735	RAPGEF1	-	1	2889	RAPGEF1	Rap guanine nucleotide exchange factor 1	0.97542	4.46148e-05	0.00064117		55.9057	34.2715	40.5417	43.229	72.8488	105.072	82.4076	81.7465
100517409	RAPGEF2	-	8	9693	RAPGEF2	Rap guanine nucleotide exchange factor 2	1.10536	1.14435e-05	0.000195059		84.3169	119.95	108.441	126.951	261.272	269.293	255.366	160.118
106505131	RASEF	-	10	158158	RASEF	RAS and EF-hand domain containing	1.71073	3.47403e-09	1.28668e-07		36.0485	59.851	46.4747	32.0113	151.23	181.488	78.499	148.869
100337671	RASGEF1B	-	8	153020	RASGEF1B	RasGEF domain family member 1B	1.72415	4.21901e-06	7.97293e-05		5.49893	3.97351	5.93294	10.3968	21.8239	24.6148	12.2146	23.999
100515363	RASGRF2	-	2	5924	RASGRF2	Ras protein specific guanine nucleotide releasing factor 2	1.32296	0.00106028	0.00915986		11.9143	29.8013	19.1172	6.29283	20.287	54.7404	36.6437	44.2481
100525351	RASSF6	-	8	166824	RASSF6	Ras association domain family member 6	2.73206	2.74586e-18	4.1188e-16		19.2462	33.0298	29.6647	67.5795	230.534	195.816	173.447	236.99
100623447	RAVER2	-	6	55225	RAVER2	ribonucleoprotein, PTB binding 2	1.78435	6.56047e-09	2.31546e-07		14.0528	31.5397	16.1508	29.2753	61.7832	70.1705	108.303	74.2468
100522085	RELL1	-	8	768211	RELL1	RELT like 1	0.98786	0.000600837	0.00574964		24.4397	26.3245	24.391	32.5585	44.8773	44.821	107.814	50.9978
100154803	REPS1	-	1	85021	REPS1	RALBP1 associated Eps domain containing 1	1.03507	4.60235e-05	0.000658262		163.746	239.404	201.39	225.721	337.81	466.946	498.192	398.608
100625174	RETREG1	FAM134B	16	54463	RETREG1	reticulophagy regulator 1	1.11101	6.1061e-05	0.000833597		24.7452	15.3973	21.0949	22.1617	43.9552	65.3945	35.178	40.4982
100620242	RFC2	-	3	5982	RFC2	replication factor C subunit 2	0.901917	0.000663769	0.00627678		31.4661	24.8344	30.3239	37.757	66.3939	73.8444	52.9298	39.3733
100627054	RFFL	-	12	117584	RFFL	ring finger and FYVE like domain containing E3 ubiquitin protein ligase	1.92992	2.88136e-07	7.07083e-06		37.8815	58.6092	98.8823	229.004	335.965	311.543	221.328	332.236
100523781	RHBDD2	-	3	57414	RHBDD2	rhomboid domain containing 2	1.09543	0.000126414	0.00156066		25.9671	26.5728	43.5082	37.4834	98.9761	65.3945	46.2525	76.4967
397056	RHBG	-	4	57127	RHBG	Rh family B glycoprotein	5.76655	6.03167e-19	9.65068e-17		0.610992	0	0.329608	0.820803	35.9634	52.9034	11.0745	14.2494
100144503	RHOB	-	3	388	RHOB	ras homolog family member B	1.04981	0.000228481	0.00253867		72.097	79.9668	73.8321	36.3889	136.169	209.042	107.977	122.995
100153330	RHOBTB1	-	14	9886	RHOBTB1	Rho related BTB domain containing 1	2.61845	1.02727e-12	7.47108e-11		15.5803	28.0629	19.7765	9.30244	42.4183	120.87	125.077	128.244
100153193	RIMBP2	-	14	23504	RIMBP2	RIMS binding protein 2	2.98337	4.16585e-06	7.89735e-05		18.3298	2.98013	0.329608	1.0944	26.4346	9.9194	6.84016	23.999
100621912	RIOK3	-	6	8780	RIOK3	RIO kinase 3	1.06369	3.56822e-05	0.000526027		224.845	290.811	252.809	199.729	448.466	574.223	430.93	571.1
100517963	RMI1	-	10	80010	RMI1	RecQ mediated genome instability 1	1.84581	1.22059e-09	4.91512e-08		27.1891	15.149	16.4804	31.1905	104.816	84.4986	52.7669	82.4964
396976	RNASE4	-	7	6038	RNASE4	ribonuclease A family member 4	1.51663	2.30813e-07	5.78237e-06		6.41541	14.404	13.8435	12.5857	36.8855	38.5754	31.595	31.1237
100517591	RNF125	-	6	54941	RNF125	ring finger protein 125	1.1204	0.000213034	0.00239813		56.5167	80.4635	103.497	161.425	215.165	231.085	220.677	133.119
100512591	RNF14	-	2	9604	RNF14	ring finger protein 14	1.09861	6.73382e-06	0.000120606		67.5146	43.4602	37.2457	56.6354	100.206	103.603	104.882	130.494
100155834	RNF152	-	1	220441	RNF152	ring finger protein 152	1.63222	2.04578e-08	6.43188e-07		396.534	314.155	279.507	454.999	1096.73	1320.01	882.38	1181.95
110261107	RNF186	-	6	54546	RNF186	ring finger protein 186	3.32059	7.86667e-05	0.0010385		0	0.248344	0.988823	1.91521	0.922137	11.3889	8.63163	7.87466
654326	RNF19A	RFN19|RNF19	4	25897	RNF19A	ring finger protein 19A, RBR E3 ubiquitin protein ligase	1.29956	1.83043e-06	3.71033e-05		69.3476	152.483	98.8823	105.336	239.448	321.095	232.077	224.99
100739111	RORB	-	1	6096	RORB	RAR related orphan receptor B	1.13414	6.13423e-05	0.000835537		188.185	166.391	132.173	192.342	425.72	547.404	251.62	305.237
100157347	RPRD1B	-	17	58490	RPRD1B	regulation of nuclear pre-mRNA domain containing 1B	1.3574	1.51477e-05	0.000248696		56.2112	55.3808	55.7037	55.2674	216.395	190.673	68.7273	94.8709
100511223	RTN4RL1	-	12	146760	RTN4RL1	reticulon 4 receptor like 1	1.5007	0.000181989	0.0021019		9.77587	7.20198	3.29608	11.2176	20.9018	24.2474	12.0517	34.4985
100625567	RUNDC1	-	12	146923	RUNDC1	RUN domain containing 1	0.755321	0.000785981	0.00718763		131.974	96.1092	107.782	123.394	224.387	173.038	192.664	184.867
396856	RYR2	-	14	6262	RYR2	ryanodine receptor 2	1.45522	0.000135694	0.00164478		38.4925	25.3311	29.9943	20.5201	131.251	97.357	22.3119	59.6224
100301483	S100A12	CAGC	4	6283	S100A12	S100 calcium binding protein A12	9.57724	7.59918e-29	5.36413e-26		0	0	0	0	60.2463	27.9213	14.8203	22.874
100127489	S100A9	-	4	6280	S100A9	S100 calcium binding protein A9	13.4313	5.78114e-42	9.91053e-39		0	0	0	0	602.463	939.404	118.563	164.618
100623510	S100B	-	Un	6285	S100B	S100 calcium binding protein B	1.66934	1.06149e-10	5.11563e-09		33.6045	51.6556	54.7149	35.2945	130.943	149.526	173.284	103.121
733603	SAA3	-	2	6288	SAA1	serum amyloid A-3 protein	8.2681	7.34493e-19	1.15973e-16		0.305496	0.248344	0	0	30.7379	78.6204	3.58294	104.62
100738445	SAMD12	-	4	401474	SAMD12	sterile alpha motif domain containing 12	2.14102	4.53476e-11	2.3355e-09		102.647	52.4006	31.3127	71.9571	349.183	285.091	227.517	236.24
100620430	SAP30	-	14	8819	SAP30	Sin3A associated protein 30	1.55647	3.43546e-05	0.000508329		6.72091	5.71192	5.93294	1.91521	18.1354	17.6345	11.0745	14.9994
100524281	SCARA5	-	14	286133	SCARA5	scavenger receptor class A member 5	1.7588	1.32895e-08	4.40537e-07		29.0221	79.7185	40.2121	37.757	138.321	174.508	88.1078	154.868
100512981	SCIN	Adseverin	9	85477	SCIN	scinderin	2.99081	3.19593e-19	5.55813e-17		29.0221	44.9503	31.9719	96.3076	312.912	331.014	253.737	397.483
100518025	SCLT1	-	8	132320	SCLT1	sodium channel and clathrin linker 1	1.16752	5.66031e-05	0.000781631		9.77587	12.4172	16.81	16.9633	34.7338	36.3711	23.452	31.8736
100521306	SCML1	-	X	6322	SCML1	Scm polycomb group protein like 1	2.5387	3.18426e-12	2.09951e-10		40.6309	31.043	31.9719	66.2115	395.904	268.191	99.8337	203.616
100519636	SCML2	-	X	10389	SCML2	Scm polycomb group protein like 2	1.8462	5.57712e-08	1.58591e-06		5.19343	9.18874	7.58098	16.6897	28.2789	40.045	30.2921	26.6238
106506270	SCN1A	-	15	6323	SCN1A	sodium voltage-gated channel alpha subunit 1	1.81038	0.000784578	0.0071815		5.49893	3.97351	7.91058	1.91521	5.22544	38.208	9.44593	24.7489
100526072	SCPEP1	-	12	59342	SCPEP1	serine carboxypeptidase 1	1.70568	1.03413e-09	4.22094e-08		51.3233	62.8311	92.9494	93.298	220.391	186.632	345.265	239.99
100738130	SCUBE3	-	7	222663	SCUBE3	signal peptide, CUB domain and EGF like domain containing 3	2.53018	5.33153e-07	1.23749e-05		4.27694	8.4437	10.2178	2.18881	48.8733	46.2905	7.32874	36.3734
100518082	SEL1L3	-	8	23231	SEL1L3	SEL1L family member 3	2.0684	2.31139e-12	1.54954e-10		19.2462	26.5728	25.7094	43.229	89.1399	85.2333	135.826	148.494
100127147	SELL	-	4	6402	SELL	selectin L	6.38658	6.45718e-23	1.98682e-20		6.41541	4.71854	7.25137	4.37762	791.194	1570.57	105.045	160.868
100620398	SEMA3A	-	9	10371	SEMA3A	semaphorin 3A	2.04676	5.967e-05	0.000816465		5.19343	2.48344	0.659215	3.28321	20.287	12.4911	6.84016	9.74958
100523915	SEMA3D	-	9	223117	SEMA3D	semaphorin 3D	1.55691	0.000992898	0.00870832		11.3033	54.8841	57.6813	201.918	143.546	178.182	244.291	96.7458
100155953	SERPINA11	-	7	256394	SERPINA11	serpin family A member 11	5.58292	2.0629e-21	5.15726e-19		0	0.993377	0.988823	13.6801	78.689	37.4733	25.8949	62.2473
100156623	SERPINB11	-	1	89778	SERPINB11	serpin family B member 11	4.19443	5.01175e-16	5.67368e-14		0	1.49007	0.659215	3.28321	30.1231	23.88	17.589	13.8744
100152588	SERPINB7	-	1	8710	SERPINB7	serpin family B member 7	6.25015	6.02724e-18	8.82035e-16		0.305496	12.1689	6.92176	36.9361	747.853	492.296	1191.33	506.228
100157886	SERPINE3	-	11	647174	SERPINE3	serpin family E member 3	2.24134	3.83004e-06	7.33022e-05		0.305496	2.2351	3.62568	3.55681	18.1354	9.18463	11.726	9.37459
100144304	SERPING1	C1-INH	2	710	SERPING1	serpin family G member 1	1.95261	6.19837e-12	3.73771e-10		47.3519	55.6291	105.804	51.437	234.223	239.168	267.418	160.493
100523876	SESN1	-	1	27244	SESN1	sestrin 1	0.914412	0.000422801	0.00428514		34.8265	39.9834	36.9161	38.0306	70.0824	117.196	64.9815	53.6227
100526065	SESN3	-	9	143686	SESN3	sestrin 3	0.978391	0.000698415	0.00655789		376.676	169.867	138.435	177.02	388.835	407.797	310.739	341.61
100156137	SETD1B	-	14	23067	SETD1B	SET domain containing 1B, histone lysine methyltransferase	1.12317	3.23618e-05	0.000483613		58.6552	67.3013	63.6143	87.5524	262.502	135.565	108.954	157.493
100510992	SH3BGRL2	-	1	83699	SH3BGRL2	SH3 domain binding glutamate rich protein like 2	1.25681	1.07882e-05	0.000184677		258.144	227.732	173.703	367.173	564.963	688.112	586.951	555.726
100155580	SH3GL2	-	1	6456	SH3GL2	SH3 domain containing GRB2 like 2, endophilin A1	2.36107	3.15607e-17	4.16185e-15		11.3033	20.6126	14.1731	25.4449	94.058	92.2136	97.0651	79.8715
102168153	SH3RF2	-	2	153769	SH3RF2	SH3 domain containing ring finger 2	1.65738	4.80134e-06	8.93272e-05		3.66595	5.71192	7.58098	5.19842	21.8239	12.8585	12.5403	23.249
100621918	SHISA3	-	8	152573	SHISA3	shisa family member 3	4.88895	6.17466e-08	1.73934e-06		1.52748	0	0.329608	0	7.06972	9.55201	2.44291	10.8745
100151983	SHISA5	-	13	51246	SHISA5	shisa family member 5	0.946382	0.000193286	0.00221956		95.3147	60.596	89.3237	69.2211	207.173	116.461	152.601	134.619
100511045	SHQ1	-	13	55164	SHQ1	SHQ1, H/ACA ribonucleoprotein assembly factor	1.26859	7.33681e-05	0.000977156		21.9957	12.9139	18.458	25.9921	59.6315	26.0843	62.7014	39.7483
100622531	SIAH2	-	13	6478	SIAH2	siah E3 ubiquitin protein ligase 2	0.911319	0.000426565	0.00431601		15.8858	13.9073	13.8435	15.3217	30.1231	24.9822	27.6864	28.1238
100157762	SIPA1L1	-	7	26037	SIPA1L1	signal induced proliferation associated 1 like 1	1.09243	0.000193546	0.00222041		150.609	225	231.385	246.515	458.61	474.294	263.835	605.974
100037293	SLA-1	PD1|SLA-1a|sla-	7	3105	HLA-A	MHC class I antigen 1	1.97474	2.04671e-05	0.000322317		162.218	82.2019	278.189	43.7762	299.08	788.041	568.71	308.987
100135031	SLA-2	SLA-1|SLA-14|SLA-B	7	3105	HLA-A	MHC class I antigen 2	2.92227	4.38465e-13	3.35132e-11		198.572	170.116	173.703	186.049	3851.46	1098.48	542.001	1661.18
100037288	SLA-3	SLA-1|SLA-7	7	3105	HLA-A	MHC class I antigen 3	2.38852	3.75482e-13	2.96433e-11		180.854	167.632	189.854	203.833	1274.7	1087.46	405.849	949.459
100135029	SLA-5	PG3I|SLA-1|SLA-5b	7	3105	HLA-A	MHC class I antigen 5	2.8809	2.53593e-06	5.02165e-05		26.5781	1.98675	9.22901	3.83042	18.4427	67.2315	109.28	26.2489
445528	SLA-DMA	DMA	7	3108	HLA-DMA	SLA-DM alpha chain	1.35087	3.32198e-05	0.000494695		7.94289	8.94039	10.5474	4.37762	18.4427	24.6148	19.7062	18.3742
100623914	SLC12A8	-	13	84561	SLC12A8	solute carrier family 12 member 8	3.81719	1.17871e-14	1.16897e-12		0.610992	2.2351	2.30725	4.10402	55.943	43.3514	18.5661	19.1242
397624	SLC15A1	-	11	6564	SLC15A1	solute carrier family 15 member 1	3.57085	3.55228e-11	1.87786e-09		0	4.22185	1.31843	3.28321	18.1354	36.0037	15.3089	46.123
397003	SLC1A1	EAAC1	1	6505	SLC1A1	solute carrier family 1 member 1	1.64834	0.000901615	0.0080322		0.610992	8.94039	12.5251	3.28321	19.9796	16.1649	25.8949	14.6244
100524283	SLC25A12	-	15	8604	SLC25A12	solute carrier family 25 member 12	1.8201	2.41837e-10	1.10344e-08		27.1891	36.0099	25.3798	34.7473	121.107	165.323	97.3908	61.8723
100157774	SLC25A27	UCP4	7	9481	SLC25A27	solute carrier family 25 member 27	1.2402	0.000248663	0.00272508		38.4925	35.7616	18.458	108.346	112.808	83.7638	85.6648	69.372
106508326	SLC25A42	-	2	284439	SLC25A42	solute carrier family 25 member 42	1.69951	2.99382e-05	0.000451897		7.0264	6.45695	2.63686	2.46241	15.369	12.8585	10.7488	22.499
100622822	SLC26A4	-	9	5172	SLC26A4	solute carrier family 26 member 4	2.81409	0.000452789	0.00453166		1534.51	4.71854	2.96647	1.64161	52.2544	37.8407	69.7045	101.621
494011	SLC27A2	ACSVL1|FACVL1|HsT17226|hFACVL1	1	11001	SLC27A2	solute carrier family 27 member 2	7.05158	4.47349e-52	1.78939e-48		16.1913	0.993377	2.96647	0.547202	185.657	296.48	250.643	278.613
102164419	SLC2A1	GLUT1	6	6513	SLC2A1	solute carrier family 2 member 1	3.55506	3.8177e-26	1.8325e-23		89.2048	121.192	117.67	116.554	1716.71	1359.32	711.214	1367.57
100514926	SLC36A1	-	16	206358	SLC36A1	solute carrier family 36 member 1	1.15466	0.000721799	0.00671962		8.55388	4.96688	4.2849	7.66083	13.5247	18.7366	11.8888	13.1244
100625755	SLC39A2	-	7	29986	SLC39A2	solute carrier family 39 member 2	2.64305	0.000243425	0.00267184		4.58244	70.0331	49.1115	349.936	494.573	81.5595	428.487	489.354
100623009	SLC43A2	-	12	124935	SLC43A2	solute carrier family 43 member 2	3.22207	1.19735e-19	2.31745e-17		11.3033	12.9139	16.1508	22.4353	229.92	141.443	56.3499	152.618
100154155	SLC46A3	-	11	283537	SLC46A3	solute carrier family 46 member 3	3.00273	7.63148e-17	9.441e-15		16.4968	12.4172	20.7653	38.8514	214.243	127.483	92.3421	187.492
100516303	SLC52A3	-	17	113278	SLC52A3	solute carrier family 52 member 3	1.78269	1.49717e-07	3.94857e-06		15.2748	20.1159	29.6647	14.5009	88.5252	61.3533	29.6407	79.8715
100522014	SLC5A6	-	3	8884	SLC5A6	solute carrier family 5 member 6	1.23284	5.85375e-05	0.0008028		58.6552	115.48	129.536	200.823	313.219	267.089	258.949	313.111
106504129	SLC6A6	TAUT	13	6533	SLC6A6	solute carrier family 6 member 6	1.2698	0.000301175	0.00322112		19.2462	9.68542	12.1955	24.0769	51.0249	23.5126	28.9892	53.6227
397458	SLC9A1	NHE1	6	6548	SLC9A1	solute carrier family 9 member A1	3.1983	2.15872e-27	1.17748e-24		12.8308	18.3775	13.5139	17.5105	173.362	140.708	74.916	166.868
100737557	SLCO4C1	-	2	353189	SLCO4C1	solute carrier organic anion transporter family member 4C1	4.91573	3.24456e-31	3.24456e-28		3.66595	9.93377	5.27372	6.84003	253.895	407.43	138.595	100.121
100513444	SLIT3	-	16	6586	SLIT3	slit guidance ligand 3	1.20839	0.000360475	0.00376803		53.4618	20.3642	36.5865	20.5201	83.9145	91.8463	60.0957	42.3732
396886	SLPI	ALP	17	6590	SLPI	secretory leukocyte peptidase inhibitor	2.81471	3.99095e-08	1.18062e-06		6.41541	5.21523	6.59215	4.37762	155.226	19.8388	12.5403	59.9974
397260	SMAD3	MADH3	1	4088	SMAD3	SMAD family member 3	1.0788	5.59086e-05	0.000775611		81.5674	93.8741	104.156	169.906	236.374	216.757	172.307	263.614
100153591	SMIM10	-	X	644538	SMIM10	small integral membrane protein 10	4.59017	4.36168e-12	2.76932e-10		0.305496	0.745033	0	0.273601	7.99186	11.3889	7.4916	10.4995
100625566	SMIM5	-	12	643008	SMIM5	small integral membrane protein 5	2.54111	3.9366e-09	1.45351e-07		2.74946	1.24172	2.30725	2.73601	19.0575	10.2868	10.0974	13.4994
100152725	SMPD4	-	14	55627	SMPD4	sphingomyelin phosphodiesterase 4	1.30429	8.12424e-07	1.80717e-05		34.8265	18.6258	27.3574	24.3505	76.8448	54.0056	55.5356	73.1218
414369	SMTN	-	14	6525	SMTN	smoothelin	0.814842	0.000608911	0.00581299		31.7716	30.5463	31.9719	27.3601	55.0209	65.0271	43.6467	50.9978
100512566	SNED1	-	15	25992	SNED1	sushi, nidogen and EGF like domains 1	1.38131	0.000481035	0.00480235		8.85938	15.6457	10.2178	25.1713	71.0046	44.0862	25.5692	22.499
100153032	SNX33	-	7	257364	SNX33	sorting nexin 33	0.939104	6.43052e-05	0.000871935		44.9079	45.1986	50.1004	59.645	120.185	93.6832	72.3102	97.8708
100624815	SNX8	-	3	29886	SNX8	sorting nexin 8	1.54239	1.24847e-07	3.35912e-06		12.8308	13.6589	13.5139	16.9633	40.8814	52.1687	25.0806	47.6229
100154319	SOD2	-	1	6648	SOD2	superoxide dismutase 2	1.29737	4.08132e-05	0.00059221		21.3847	18.1291	15.8212	10.3968	45.4921	56.2099	24.2663	36.3734
100155686	SORCS1	-	14	114815	SORCS1	sortilin related VPS10 domain containing receptor 1	1.98394	4.39348e-07	1.05023e-05		3.66595	9.18874	9.22901	2.46241	29.8158	27.5539	24.2663	17.6242
100156602	SOS2	-	1	6655	SOS2	SOS Ras/Rho guanine nucleotide exchange factor 2	1.6977	7.27135e-11	3.62059e-09		133.196	115.232	95.5862	141.725	442.011	391.265	281.587	462.355
110260118	SOWAHC	-	3	65124	SOWAHC	sosondowah ankyrin repeat domain family member C	2.13135	8.62674e-11	4.19113e-09		22.3012	43.2119	39.8825	71.6835	135.247	141.811	236.637	215.616
100518147	SPAG9	-	12	9043	SPAG9	sperm associated antigen 9	0.911332	0.000309309	0.00329801		148.471	209.851	172.055	257.459	348.26	407.43	351.942	374.984
100156815	SPTSSA	-	7	171546	SPTSSA	serine palmitoyltransferase small subunit A	1.80661	1.11025e-06	2.38827e-05		14.0528	21.3576	31.6423	63.7491	56.2504	90.0093	91.2021	134.244
100518718	SQSTM1	-	2	8878	SQSTM1	sequestosome 1	0.857465	0.001075	0.00927392		109.368	139.321	155.904	226.268	258.813	262.313	263.183	317.611
102167373	SRGAP3	ROSA26	13	9901	SRGAP3	SLIT-ROBO Rho GTPase activating protein 3	2.07494	7.17342e-10	2.97858e-08		61.0992	67.798	27.0278	95.2132	328.896	176.345	246.897	335.61
100517736	SRXN1	-	17	140809	SRXN1	sulfiredoxin 1	1.36289	2.00092e-05	0.000315935		16.1913	39.2384	31.6423	16.1425	65.1644	52.1687	52.7669	85.1213
100515711	SSBP2	-	2	23635	SSBP2	single stranded DNA binding protein 2	1.49469	3.80059e-06	7.28548e-05		8.24839	5.96026	9.22901	15.0481	23.6682	30.1256	23.1262	26.2489
100517843	ST14	-	9	6768	ST14	suppression of tumorigenicity 14	1.0343	4.65217e-05	0.000663805		73.6245	93.3774	129.536	129.961	273.567	201.694	203.576	194.617
100302026	ST6GAL1	SIAT1|ST6GalI|ST6N	13	6480	ST6GAL1	ST6 beta-galactoside alpha-2,6-sialyltransferase 1	1.40379	9.15289e-06	0.000159412		9.47037	12.4172	9.22901	13.6801	21.2092	23.88	32.4093	46.498
100625500	STAC	-	13	6769	STAC	SH3 and cysteine rich domain	2.721	2.16211e-11	1.2124e-09		10.3869	20.8609	28.3463	78.7971	107.583	197.286	132.732	212.616
397550	STAT5A	-	12	6776	STAT5A	signal transducer and activator of transcription 5A	1.41734	1.87148e-05	0.000299355		10.0814	13.9073	15.8212	14.7745	71.0046	23.5126	29.6407	41.6232
397340	STAT5B	-	12	6777	STAT5B	signal transducer and activator of transcription 5B	1.18698	6.72448e-07	1.53996e-05		41.8529	35.0165	46.4747	55.2674	130.021	88.5398	91.365	96.7458
100125345	STC1	-	14	6781	STC1	stanniocalcin 1	4.19234	3.15449e-14	2.93441e-12		6.41541	40.9768	25.0502	102.874	685.763	603.981	792.807	340.86
397573	STEAP1	STEAP	5	26872	STEAP1	STEAP family member 1	3.31679	9.55771e-13	6.99345e-11		3.36045	1.98675	0.659215	3.28321	25.2051	13.9606	20.0319	53.9977
100623287	STEAP2	-	9	261729	STEAP2	STEAP2 metalloreductase	7.69095	1.54553e-65	9.27319e-62		3.97145	1.24172	1.31843	3.00961	530.536	505.522	238.103	638.972
100620912	STEAP3	-	15	55240	STEAP3	STEAP3 metalloreductase	1.59674	0.000203091	0.00231132		11.9143	45.6953	49.1115	114.639	102.972	90.7441	187.453	192.742
100628152	STK32B	-	8	55351	STK32B	serine/threonine kinase 32B	4.69766	1.95683e-15	2.05982e-13		0	1.24172	1.31843	15.5953	31.0453	15.0628	48.8583	41.9982
100516734	STK38L	-	5	23012	STK38L	serine/threonine kinase 38 like	1.1211	0.000257877	0.00281453		155.192	100.828	114.374	212.314	308.916	364.813	178.658	376.109
100517614	STK39	-	15	27347	STK39	serine/threonine kinase 39	1.39986	5.07234e-05	0.000712741		16.8023	20.3642	35.268	11.2176	29.8158	47.7601	52.6041	69.372
100157426	STON2	-	7	85439	STON2	stonin 2	2.77844	2.68476e-22	7.85783e-20		21.3847	46.9371	43.8378	38.0306	244.059	329.912	206.67	274.113
397026	SUCLG2	-	13	8801	SUCLG2	succinate-CoA ligase GDP-forming beta subunit	0.772997	0.00094035	0.00832168		90.1213	135.844	110.089	103.148	152.46	226.677	179.147	193.117
396640	SULT1A3	SULT1A1	3	6818	SULT1A3	sulfotransferase family 1A member 3	1.21164	0.000129529	0.00157962		16.8023	8.4437	8.5698	10.6704	28.8936	29.3908	20.3576	21.3741
100516174	SUSD1	-	1	64420	SUSD1	sushi domain containing 1	1.51525	0.00012864	0.00157198		3.05496	2.73179	5.60333	8.20803	16.5985	13.2259	11.2374	11.9995
100155733	SUSD6	KIAA0247	7	9766	SUSD6	sushi domain containing 6	1.04593	5.34244e-05	0.000745456		114.866	54.3874	54.3853	68.6739	144.468	117.563	135.012	151.493
100134968	SYCP2	-	17	10388	SYCP2	synaptonemal complex protein 2	3.18076	1.04799e-14	1.04799e-12		40.9364	70.5298	51.4188	328.595	733.406	588.918	392.658	615.723
100154622	SYDE2	-	4	84144	SYDE2	synapse defective Rho GTPase homolog 2	1.22881	4.88294e-06	9.07048e-05		29.0221	24.3377	15.162	17.5105	52.5618	46.2905	45.4382	58.1225
100156840	TBC1D2B	-	7	23102	TBC1D2B	TBC1 domain family member 2B	1.08346	3.55789e-05	0.00052515		41.2419	40.4801	37.5753	54.9938	138.321	97.7244	65.7958	83.2464
100523015	TBC1D4	-	11	9882	TBC1D4	TBC1 domain family member 4	1.54071	3.1839e-06	6.16238e-05		113.644	210.596	119.977	241.043	335.351	493.031	457.151	775.466
100620963	TCP11L2	-	5	255394	TCP11L2	t-complex 11 like 2	1.70736	4.65791e-10	1.99625e-08		21.9957	35.0165	22.7429	46.7858	91.9063	106.909	83.2219	114.745
100153315	TCTN2	-	14	79867	TCTN2	tectonic family member 2	1.2068	7.66944e-05	0.00101694		14.0528	11.6722	10.5474	16.9633	35.3486	41.8819	23.9406	22.499
110260633	TEF	-	5	7008	TEF	TEF, PAR bZIP transcription factor	1.22306	2.39639e-05	0.000369624		13.7473	9.43708	15.4916	10.3968	32.2748	20.9409	32.2465	28.1238
100525341	TENT5C	FM46C	4	54855	TENT5C	terminal nucleotidyltransferase 5C	1.50759	0.000155398	0.00183875		13.7473	22.5993	37.5753	7.66083	67.0086	31.9625	39.7381	68.622
100520484	TET3	-	3	200424	TET3	tet methylcytosine dioxygenase 3	1.51975	8.99343e-09	3.10118e-07		130.752	122.93	127.558	183.313	312.605	447.842	350.64	508.853
100513440	TEX15	-	15	56154	TEX15	testis expressed 15, meiosis and synapsis associated	3.54547	6.27311e-10	2.63208e-08		0.916488	6.70529	5.60333	2.46241	31.66	59.8838	18.5661	248.989
396845	TF	ICA|PICA	13	7018	TF	transferrin	4.89338	1.49909e-18	2.27709e-16		6.41541	0	1.64804	0.273601	23.0534	40.045	21.0091	25.4989
397084	TGFB2	-	10	7042	TGFB2	transforming growth factor beta 2	1.62109	5.72472e-05	0.000789617		83.7059	67.3013	50.1004	48.701	291.395	350.485	81.5933	86.6212
397512	TGFBR3	-	4	7049	TGFBR3	transforming growth factor beta receptor 3	0.86618	6.502e-05	0.00087979		67.8201	80.7119	69.5472	65.9379	131.558	146.954	121.331	118.495
100157642	THBD	-	17	7056	THBD	thrombomodulin	1.61042	0.000148949	0.00177849		4.58244	8.4437	13.8435	2.46241	14.4468	26.8191	22.4748	16.1243
100271931	THY1	CD90|thy-1	9	7070	THY1	Thy-1 cell surface antigen	4.60083	1.38067e-21	3.68179e-19		16.1913	9.93377	11.8659	7.38723	368.547	732.198	71.1702	182.242
100517950	TINAGL1	-	6	64129	TINAGL1	tubulointerstitial nephritis antigen like 1	2.61919	8.9656e-18	1.25935e-15		19.8572	28.8079	46.8043	30.0961	294.162	173.773	167.258	146.619
100515573	TLK2	-	12	11011	TLK2	tousled like kinase 2	1.65714	3.34166e-11	1.77433e-09		87.6773	76.49	80.7539	91.1092	289.858	331.014	181.101	259.114
396607	TLR1	TLR6	8	7096	TLR1	toll like receptor 1	2.17142	1.85228e-11	1.05844e-09		10.9979	10.4305	9.22901	8.48163	23.6682	63.5576	40.0638	48.7479
399541	TLR4	-	1	7099	TLR4	toll like receptor 4	1.81132	8.28174e-06	0.000145506		7.0264	58.6092	61.307	98.2228	221.313	210.512	193.316	217.116
396621	TLR6	TLR-6	8	10333	TLR6	toll like receptor 6	1.28167	1.94731e-05	0.000308688		15.8858	7.94702	16.4804	18.3313	33.1969	29.0234	38.9238	43.4981
100523705	TMEM140	-	18	55281	TMEM140	transmembrane protein 140	1.67927	0.000170884	0.00198702		2.74946	2.2351	7.25137	5.19842	23.0534	12.4911	8.14305	13.1244
100524887	TMEM206	-	9	55248	TMEM206	transmembrane protein 206	1.65242	9.7248e-06	0.000168152		5.80442	4.22185	5.27372	3.55681	23.9756	13.9606	10.9117	13.1244
100521508	TMEM243	-	9	79161	TMEM243	transmembrane protein 243	1.55923	7.766e-05	0.00102748		85.2333	69.7847	154.256	306.16	431.253	461.068	180.938	365.234
100516991	TMEM45B	-	9	120224	TMEM45B	transmembrane protein 45B	5.04713	2.78013e-22	7.94324e-20		0	3.22847	2.96647	16.6897	119.57	121.237	55.8613	122.62
100621456	TMEM54	-	6	113452	TMEM54	transmembrane protein 54	2.9218	5.46383e-14	4.92977e-12		9.77587	3.72516	7.58098	11.4912	84.8366	78.253	28.3378	52.8727
100156514	TMEM68	-	4	137695	TMEM68	transmembrane protein 68	0.866654	0.000740059	0.00687361		117.921	71.2748	56.3629	82.6275	134.939	142.178	125.403	173.242
100523718	TMEM86A	-	2	144110	TMEM86A	transmembrane protein 86A	2.03976	8.184e-09	2.83838e-07		3.97145	14.6523	8.24019	9.57604	42.7257	30.8603	27.8492	47.248
100515702	TMLHE	-	X	55217	TMLHE	trimethyllysine hydroxylase, epsilon	1.12029	3.88744e-06	7.39291e-05		40.9364	41.4735	27.3574	44.0498	82.0702	66.8641	92.8307	92.996
100316850	TMOD1	-	1	7111	TMOD1	tropomodulin 1	2.14622	5.78375e-05	0.000796842		52.2398	7.69867	6.59215	6.01922	55.0209	27.1865	9.60879	56.2476
100524014	TNFAIP8	-	2	25816	TNFAIP8	TNF alpha induced protein 8	1.14433	8.64069e-05	0.00112646		27.4946	40.7285	54.0557	65.6643	124.489	130.054	69.7045	95.2459
100037306	TNFRSF1B	TNFR2	6	7133	TNFRSF1B	TNF receptor superfamily member 1B	1.61963	2.41529e-07	6.01862e-06		9.77587	14.9007	31.3127	15.5953	48.2585	41.5145	41.5295	59.6224
100513161	TNFRSF21	-	7	27242	TNFRSF21	TNF receptor superfamily member 21	2.07281	1.89975e-17	2.56146e-15		21.9957	37.5	35.9272	27.6337	138.628	137.769	130.289	111.745
406191	TNFSF10	TRAIL	13	8743	TNFSF10	TNF superfamily member 10	1.06083	0.000502098	0.00499186		54.0728	59.851	73.1729	39.9458	387.605	101.766	97.8794	110.62
100156301	TNS2	TENC1	5	23371	TNS2	tensin 2	1.02931	7.23596e-05	0.000965868		65.6816	41.7218	34.6088	56.909	134.632	87.805	86.4791	97.4958
100520331	TP53I13	-	12	90313	TP53I13	tumor protein p53 inducible protein 13	1.64287	3.4846e-07	8.44751e-06		11.9143	12.1689	15.8212	7.66083	47.3364	30.1256	24.2663	47.248
100523421	TPCN2	-	2	219931	TPCN2	two pore segment channel 2	1.57554	2.22899e-07	5.60752e-06		13.7473	16.6391	20.7653	21.6145	83.6071	37.1059	42.5067	62.9973
100157000	TRAF3IP2	-	1	10758	TRAF3IP2	TRAF3 interacting protein 2	1.63653	3.35823e-07	8.17419e-06		242.564	93.1291	148.983	210.126	664.861	608.39	384.026	537.727
110255538	TRAF3IP3	-	9	80342	TRAF3IP3	TRAF3 interacting protein 3	1.6365	9.52058e-07	2.0848e-05		4.27694	5.21523	7.58098	9.02884	20.5944	19.8388	15.9604	25.4989
102163407	TRPS1	-	4	7227	TRPS1	transcriptional repressor GATA binding 1	1.07503	0.000574319	0.00555344		308.551	276.407	231.055	287.281	951.338	703.91	359.108	448.106
100622162	TRPV5	-	18	56302	TRPV5	transient receptor potential cation channel subfamily V member 5	5.62827	4.5091e-71	5.41092e-67		6.72091	5.71192	7.25137	6.84003	310.76	344.24	237.614	422.607
100171400	TRPV6	-	18	55503	TRPV6	transient receptor potential cation channel subfamily V member 6	4.54387	2.32778e-31	2.5394e-28		62.9321	49.1722	55.7037	128.045	1638.33	1573.14	1053.71	1820.92
100517321	TSC22D3	DSIP|DSIPI|GILZ	X	1831	TSC22D3	TSC22 domain family member 3	1.12537	0.00115795	0.00988293		39.1035	44.4536	64.2735	18.3313	74.3857	174.875	66.4473	94.1209
100622240	TSPAN5	-	8	10098	TSPAN5	tetraspanin 5	1.4861	1.31761e-05	0.000221447		13.4418	22.1026	18.1284	26.2657	76.23	39.3102	29.9664	77.6216
100516229	TTC28	-	14	23331	TTC28	tetratricopeptide repeat domain 28	1.15349	2.79731e-05	0.000425987		48.2683	51.1589	45.4859	26.5393	97.4392	142.545	81.7562	74.9968
100522857	TTC37	-	2	9652	TTC37	tetratricopeptide repeat domain 37	1.29094	7.6579e-06	0.000135139		87.9828	107.533	90.3125	97.6756	251.436	452.251	217.908	134.619
100522733	TTC7A	-	3	57217	TTC7A	tetratricopeptide repeat domain 7A	1.0505	4.29661e-05	0.00062045		26.2726	18.3775	19.7765	25.9921	48.5659	55.8425	37.1323	46.498
100154931	TTI1	-	17	9675	TTI1	TELO2 interacting protein 1	0.985368	0.000587092	0.00564964		32.0771	24.0894	29.0055	26.5393	67.316	77.1509	34.8522	43.4981
100522876	TTLL7	-	6	79739	TTLL7	tubulin tyrosine ligase like 7	3.06678	7.2345e-08	2.00032e-06		71.1805	5.21523	2.63686	3.83042	73.771	26.8191	57.8156	16.1243
100151951	TUBA4A	-	15	7277	TUBA4A	tubulin alpha 4a	2.31224	3.38738e-09	1.26348e-07		19.8572	7.69867	9.55862	29.5489	87.9104	80.8247	39.7381	85.8713
100623355	TUBAL3	-	10	79861	TUBAL3	tubulin alpha like 3	5.65534	7.64898e-25	2.96089e-22		0.305496	0.248344	0.988823	2.46241	56.2504	31.5951	19.2176	46.873
100516586	TXNDC16	-	1	57544	TXNDC16	thioredoxin domain containing 16	1.42181	0.000820123	0.00743314		4.27694	3.97351	5.27372	3.00961	18.4427	11.3889	9.60879	6.37472
100515870	TYRO3	-	1	7301	TYRO3	TYRO3 protein tyrosine kinase	1.72227	2.78499e-08	8.61336e-07		7.94289	12.6656	13.1843	9.02884	34.4265	40.4124	23.1262	44.6231
396843	UABP-2	UFBP	7	-	-	uteroferrin associated basic protein-2	4.53327	0.000250343	0.00274098		0	34.2715	0.329608	107.252	976.236	562.834	100.159	304.112
102163807	UBAC1	-	Un	10422	UBAC1	UBA domain containing 1	0.975043	0.000147549	0.0017653		22.6067	19.1225	21.0949	13.9537	40.574	38.208	31.595	40.8732
100519560	UBALD2	-	12	283991	UBALD2	UBA like domain containing 2	0.981938	4.76941e-05	0.000674916		66.2926	39.4867	44.8266	57.4562	112.808	112.052	80.9419	105.745
100521108	UBASH3B	-	9	84959	UBASH3B	ubiquitin associated and SH3 domain containing B	4.0832	4.93844e-22	1.34685e-19		14.9693	27.8146	19.1172	4.92482	248.977	336.892	167.747	405.732
100513527	UBE2B	-	2	7320	UBE2B	ubiquitin conjugating enzyme E2 B	0.818466	0.000421534	0.00427592		68.7366	72.5165	73.5025	70.8627	124.181	151.73	90.7135	138.369
100524069	UEVLD	-	2	55293	UEVLD	UEV and lactate/malate dehyrogenase domains	0.960664	5.43632e-05	0.000757675		43.6859	68.0463	52.078	62.9283	119.57	132.626	91.0392	99.3707
397040	UGP2	-	3	7360	UGP2	UDP-glucose pyrophosphorylase 2	1.3871	6.75819e-07	1.54473e-05		109.979	153.725	109.759	172.095	319.674	580.101	319.37	305.612
100156454	UNC5D	-	15	137970	UNC5D	unc-5 netrin receptor D	1.92702	3.8923e-05	0.000569604		5.49893	5.46357	1.64804	1.0944	13.8321	18.7366	8.46877	12.7494
100514930	UNC93A	-	1	54346	UNC93A	unc-93 homolog A	1.57179	0.000163256	0.0019135		191.546	27.8146	54.3853	110.261	340.883	202.062	170.19	266.988
100519979	UNG	-	14	7374	UNG	uracil DNA glycosylase	1.61133	7.33982e-08	2.02478e-06		11.3033	11.1755	22.0837	24.3505	54.0987	50.6991	45.1125	59.2474
100514274	USH1C	-	2	10083	USH1C	USH1 protein network component harmonin	5.38311	1.06993e-09	4.35225e-08		0	0.248344	0	6.01922	10.4509	3.67385	10.4231	24.7489
100624340	USP38	-	8	84640	USP38	ubiquitin specific peptidase 38	1.93694	3.89956e-13	3.05847e-11		66.9036	68.2947	76.469	79.8915	333.814	369.589	198.365	215.616
100515447	USP43	-	12	124739	USP43	ubiquitin specific peptidase 43	1.52531	7.08155e-05	0.000950544		13.1363	6.70529	10.2178	13.4065	49.7954	24.9822	13.0289	37.8734
100522196	USP46	-	8	64854	USP46	ubiquitin specific peptidase 46	0.903057	0.000169663	0.00197474		29.9386	45.6953	32.9608	35.8417	60.8611	82.2942	63.8415	64.1222
100739105	USP49	-	7	25862	USP49	ubiquitin specific peptidase 49	1.22248	7.30881e-05	0.000974508		12.8308	9.68542	6.92176	17.2369	26.4346	30.1256	24.7549	25.8739
100738738	UST	-	1	10090	UST	uronyl 2-sulfotransferase	1.9125	5.44699e-11	2.76081e-09		18.0243	32.0364	19.1172	23.8033	92.8285	107.276	51.9526	96.3708
100513145	UXS1	-	3	80146	UXS1	UDP-glucuronate decarboxylase 1	1.1479	0.000127461	0.00156554		45.5189	69.288	90.6421	46.2386	93.7506	103.235	184.847	164.618
100515811	VMA21	-	X	203547	VMA21	VMA21, vacuolar ATPase assembly factor	1.84911	8.46329e-10	3.46619e-08		87.3718	109.52	88.6645	70.5891	311.682	434.249	145.761	339.36
100625505	VPS13C	-	1	54832	VPS13C	vacuolar protein sorting 13 homolog C	1.08307	0.000570871	0.00552456		468.02	591.059	563.3	1001.93	1455.44	1128.61	1083.84	1623.3
100524550	VPS37D	-	3	155382	VPS37D	VPS37D, ESCRT-I subunit	1.26165	0.000440924	0.0044314		11.3033	5.21523	6.92176	12.8593	20.287	19.104	16.449	32.2486
100154373	VSIR	C14H10orf54	14	64115	VSIR	V-set immunoregulatory receptor	1.73794	4.22835e-08	1.24363e-06		13.1363	19.1225	26.039	10.6704	42.7257	51.8013	50.4869	77.9966
100462757	WDR45	-	X	11152	WDR45	WD repeat domain 45	1.08495	3.45652e-05	0.000510816		13.1363	14.6523	16.1508	17.7841	31.66	36.7385	27.3606	35.9984
100190994	WDTC1	-	6	23038	WDTC1	WD and tetratricopeptide repeats 1	0.9456	8.1589e-05	0.00107119		44.9079	35.0165	36.2568	43.229	81.7628	77.5182	57.9785	90.7461
406235	WNK1	HSN2	5	65125	WNK1	WNK lysine deficient protein kinase 1	2.61197	6.7339e-21	1.64912e-18		269.447	269.453	240.943	303.424	1638.95	1662.78	1567.21	1754.92
100516839	WNT2	-	18	7472	WNT2	Wnt family member 2	1.34748	0.00103261	0.0089722		57.1277	12.9139	15.4916	10.6704	23.6682	61.3533	50.8126	25.1239
100621011	WWC2	-	15	80014	WWC2	WW and C2 domain containing 2	1.12203	6.57709e-05	0.000888796		29.0221	80.4635	37.9049	29.2753	80.5333	78.6204	84.5248	73.1218
100217386	XBP1	XBPP1	14	7494	XBP1	X-box binding protein 1	0.853173	0.000288574	0.00310572		146.333	141.06	162.826	133.791	232.993	337.994	244.291	239.99
100522779	XPA	-	1	7507	XPA	XPA, DNA damage recognition and repair factor	1.1344	0.000126635	0.00156159		15.8858	18.6258	13.5139	21.6145	36.5781	23.88	39.9009	54.3726
100518125	YBX3	-	5	8531	YBX3	Y-box binding protein 3	1.1674	5.89691e-05	0.000807795		47.6574	95.1158	91.3013	68.9475	136.784	209.777	112.374	223.115
100625290	ZBTB16	-	9	7704	ZBTB16	zinc finger and BTB domain containing 16	0.940957	0.000351957	0.00369509		37.2705	63.3278	65.5919	36.6625	106.046	120.502	79.4761	83.9964
100739718	ZBTB4	-	12	57659	ZBTB4	zinc finger and BTB domain containing 4	0.796264	0.000818602	0.00742496		25.3562	25.8278	21.0949	26.2657	47.3364	41.8819	44.1353	37.8734
100153971	ZC2HC1C	-	7	79696	ZC2HC1C	zinc finger C2HC-type containing 1C	1.98287	1.51997e-05	0.000249175		1.83298	2.2351	2.30725	7.11363	11.9878	11.3889	9.28307	10.8745
110261148	ZC3H12A	MCPIP1	6	80149	ZC3H12A	zinc finger CCCH-type containing 12A	1.93647	1.85728e-08	5.89611e-07		3.36045	4.4702	8.24019	6.56643	23.6682	25.717	16.2861	21.3741
100625613	ZCCHC2	-	1	54877	ZCCHC2	zinc finger CCHC-type containing 2	0.942912	0.000231897	0.00256713		63.2376	47.9304	59.9886	78.7971	102.357	143.28	85.6648	150.368
100157334	ZDBF2	-	15	57683	ZDBF2	zinc finger DBF-type containing 2	3.39236	1.12087e-06	2.39757e-05		1.22198	0.248344	0.988823	6.84003	32.8896	14.6954	5.70013	8.99961
100622516	ZFAT	-	4	57623	ZFAT	zinc finger and AT-hook domain containing	1.30226	7.61854e-05	0.00101243		47.6574	35.0165	28.0167	71.4099	187.194	87.0703	69.2159	118.495
100519194	ZFHX3	-	6	463	ZFHX3	zinc finger homeobox 3	1.82462	1.61526e-10	7.51286e-09		189.102	196.192	246.547	210.673	904.002	934.26	573.108	573.35
100154908	ZFYVE1	-	7	53349	ZFYVE1	zinc finger FYVE-type containing 1	1.29328	7.95733e-07	1.77487e-05		40.9364	36.7549	36.9161	76.0611	122.644	94.0506	90.5507	114.745
100155869	ZFYVE26	-	7	23503	ZFYVE26	zinc finger FYVE-type containing 26	0.994025	0.000129276	0.00157814		59.8772	75.4966	71.8545	106.978	158.915	135.198	121.169	206.991
100156548	ZHX3	-	17	23051	ZHX3	zinc fingers and homeoboxes 3	1.02082	0.000334332	0.00352237		67.5146	159.685	165.793	133.791	272.953	220.798	273.606	340.485
100519167	ZNF438	-	10	220929	ZNF438	zinc finger protein 438	1.36966	0.000152537	0.00181232		16.4968	21.6059	17.1396	62.9283	90.6768	56.5773	36.9694	50.9978
100519827	ZNF789	-	3	285989	ZNF789	zinc finger protein 789	0.971767	0.000395866	0.00408812		15.8858	14.9007	13.5139	23.8033	38.4224	30.8603	31.4322	31.8736
100152501	ZSCAN16	-	7	80345	ZSCAN16	zinc finger and SCAN domain containing 16	1.54638	0.000251571	0.00275191		8.55388	2.73179	4.2849	5.74562	17.2132	26.4517	9.28307	11.9995
100152744	ZSWIM3	-	17	140831	ZSWIM3	zinc finger SWIM-type containing 3	2.2118	2.97171e-15	3.07418e-13		6.41541	10.1821	9.88823	10.1232	40.8814	50.6991	40.8781	38.2483
100510892	ZSWIM4	-	2	65249	ZSWIM4	zinc finger SWIM-type containing 4	1.39087	7.11396e-06	0.000126283		17.4133	15.3973	11.5363	19.1521	57.1725	48.8622	23.6148	35.9984
100739208	ZYG11B	-	6	79699	ZYG11B	zyg-11 family member B, cell cycle regulator	0.804605	0.000440368	0.00442952		90.1213	111.01	97.8935	78.7971	134.939	179.284	153.741	192.742

## Sheet: GE
Supplemental Table 3-2: Differentially expressed genes in glandular epithelium (GE)						Ssc: Sus scrofa, Hsa: Homo sapiens, logFC: log2 fold change, Pvalue: nominal P-value, FDR: false discovery rate (adjusted P-value), CG: cyclic GE, PG: pregnant GE
Ssc_Gene ID	Ssc_Gene symbol	Alias	Chr.	Hsa_Gene ID	Hsa_Gene Symbol	Ssc Gene description	logFC	PValue	FDR	cpm	CG128	CG40	CG42	CG78	PG139	PG39	PG43
100156545	AACS	-	14	65985	AACS	acetoacetyl-CoA synthetase	-1.11707	0.000122896	0.00307074		31.7507	28.3003	46.2806	41.5369	19.2377	16.2117	15.4558
100626423	ABCB8	-	18	11194	ABCB8	ATP binding cassette subfamily B member 8	-1.40553	7.32742e-05	0.00205047		26.0252	16.4142	21.3796	17.9905	5.53083	7.62904	10.3038
100125957	ACLY	ACL	12	47	ACLY	ATP citrate lyase	-1.26119	4.00106e-05	0.00126999		427.854	189.046	241.464	171.703	76.9506	90.277	117.758
100233169	ACSL3	-	15	2181	ACSL3	acyl-CoA synthetase long chain family member 3	-1.20658	0.000160714	0.00385682		929.359	746.278	592.342	590.512	382.108	275.599	270.844
100523570	ACTL6A	-	13	86	ACTL6A	actin like 6A	-0.873557	0.000777696	0.0129106		49.7081	44.4314	44.7715	41.0078	27.8946	21.9335	23.5516
102167408	ADAMTS18	-	6	170692	ADAMTS18	ADAM metallopeptidase with thrombospondin type 1 motif 18	-1.5423	0.000335831	0.00690396		386.734	913.25	685.657	821.743	172.658	195.494	499.368
399501	ADRA2A	ADRA2|PORA2AR	14	150	ADRA2A	adrenoceptor alpha 2A	-2.45355	1.29633e-05	0.000504255		46.3248	145.746	38.7349	30.4251	5.7713	6.35753	61.8231
100513371	AGMO	TMEM195	9	392636	AGMO	alkylglycerol monooxygenase	-2.2661	2.62921e-07	2.00612e-05		87.1843	77.5428	59.6114	32.0125	6.01177	13.6687	23.5516
100627169	AGPS	-	15	8540	AGPS	alkylglycerone phosphate synthase	-0.831792	0.000930544	0.0147917		149.905	133.011	113.941	111.647	64.6866	64.8468	85.0067
497050	AHCY	-	17	191	AHCY	adenosylhomocysteinase	-2.46249	1.47875e-09	2.31599e-07		30.97	35.3753	27.4162	13.7574	6.73318	4.45027	3.31195
102162530	ALDH1A3	-	1	220	ALDH1A3	aldehyde dehydrogenase 1 family member A3	-2.05453	4.38004e-09	6.06228e-07		277.949	149.142	234.421	106.62	62.2819	40.0525	35.6955
100512020	AMACR	-	16	23600	AMACR	alpha-methylacyl-CoA racemase	-1.62715	0.000279995	0.00601709		23.1624	23.7722	23.1403	10.0535	6.73318	2.54301	9.93585
397397	AMY2	AMY2B	4	280	AMY2B	amylase, alpha 2B (pancreatic)	-2.419	1.44376e-06	8.72339e-05		32.011	80.0898	64.6419	8.46612	7.93553	9.21842	9.93585
100624458	ANKH	-	16	56172	ANKH	ANKH inorganic pyrophosphate transport regulator	-3.562	7.38822e-06	0.000331856		207.421	16.4142	73.1938	24.3401	12.5045	0.635753	4.04794
100513200	ANKRD34B	-	2	340120	ANKRD34B	ankyrin repeat domain 34B	-2.05439	0.000196732	0.00454699		331.301	46.6955	111.174	56.8817	69.2556	14.6223	15.0878
100155380	ANXA13	-	4	312	ANXA13	annexin A13	-4.01804	4.82578e-13	1.98073e-10		10.9306	24.3382	15.8461	11.6409	0.480941	1.58938	0.735989
100312960	ANXA4	ANX4|Annexin-4|P32.5|PAP-II|PP4-X	3	307	ANXA4	annexin A4	-1.06471	0.000755143	0.0127315		932.742	783.352	883.105	596.068	334.976	381.77	429.082
100154728	APEX1	-	7	328	APEX1	apurinic/apyrimidinic endodeoxyribonuclease 1	-1.54943	0.000210269	0.00480391		35.3942	10.1881	21.8827	20.6362	6.01177	9.5363	6.25591
100525438	APOO	-	X	79135	APOO	apolipoprotein O	-1.2944	0.000775793	0.012897		14.5741	9.62209	14.0854	11.6409	4.80941	6.67541	3.67994
100126235	AQP3	SAQP3	10	360	AQP3	aquaporin 3 (Gill blood group)	-2.41677	4.69184e-05	0.00145814		1853.51	297.719	165.252	184.667	9.13789	81.6943	54.0952
100155893	ARG2	-	7	384	ARG2	arginase 2	-2.33542	2.22063e-06	0.000121249		21.8611	10.1881	17.3552	9.78895	1.20235	4.45027	3.31195
100154462	ARPC5L	-	1	81873	ARPC5L	actin related protein 2/3 complex subunit 5 like	-1.54953	0.00115974	0.0172987		13.2728	11.0371	8.0488	10.0535	2.40471	2.86089	8.09588
100625143	ASIC3	-	18	9311	ASIC3	acid sensing ion channel subunit 3	-1.93178	4.92001e-06	0.00023806		13.7933	9.05609	12.8278	11.9055	3.36659	1.90726	4.04794
396898	ATP1B1	-	4	481	ATP1B1	ATPase Na+/K+ transporting subunit beta 1	-1.66451	6.41421e-08	6.36236e-06		278.209	154.803	304.848	150.274	72.6222	63.8932	72.1269
100623420	ATP2B4	PMCA4	9	493	ATP2B4	ATPase plasma membrane Ca2+ transporting 4	-1.10315	1.55861e-05	0.000579754		264.936	292.625	271.144	272.503	155.344	128.422	100.094
100157156	ATP5F1B	ATP5B	5	506	ATP5F1B	ATP synthase F1 subunit beta	-1.04124	0.000199013	0.00459081		479.384	335.924	495.001	329.649	209.45	189.772	198.349
100038002	ATP5IF1	ATPIF1	6	93974	ATP5IF1	ATP synthase inhibitory factor subunit 1	-1.15449	1.75469e-05	0.000636772		67.9257	44.4314	68.1633	54.5006	29.097	24.1586	25.7596
100513629	ATP5MC3	ATP5G3	15	518	ATP5MC3	ATP synthase membrane subunit c locus 3	-0.859061	0.000491694	0.00922483		58.8169	50.9405	70.6785	60.5857	34.1468	30.1983	35.3275
100154817	ATP5PB	ATP5F1	4	515	ATP5PB	ATP synthase peripheral stalk-membrane subunit b	-0.958363	6.71811e-05	0.00194091		174.369	154.803	176.319	135.987	79.5958	77.244	90.8946
100521494	ATP6V0D2	-	4	245972	ATP6V0D2	ATPase H+ transporting V0 subunit d2	-1.60585	0.000324333	0.00673742		337.286	48.9595	92.3097	35.7164	26.9327	28.6089	13.9838
100516832	B3GALT5	-	13	10317	B3GALT5	beta-1,3-galactosyltransferase 5	-2.67831	3.36179e-10	6.45409e-08		302.673	124.238	114.695	65.3478	30.5398	12.3972	15.8238
397371	BHMT	-	2	635	BHMT	betaine--homocysteine S-methyltransferase	-4.51553	3.75502e-05	0.00121128		0.520504	8.49008	19.1159	7.14329	0	0.317877	0.735989
100157047	BORCS7	C10orf32|C14H10orf32	14	119032	BORCS7	BLOC-1 related complex subunit 7	-1.0148	0.000503939	0.00935786		98.8957	69.0527	61.8752	54.7652	44.2466	27.6553	31.2795
100627581	BTNL9	-	2	153579	BTNL9	butyrophilin like 9	-3.72106	0.000345212	0.00703606		4.94478	1.13201	44.5199	12.9637	1.92377	0	0.367994
100153106	BVES	POP1|POPDC1	1	11149	BVES	blood vessel epicardial substance	-1.9892	0.00115327	0.0172248		74.1718	5.94306	47.7898	15.3448	12.5045	4.1324	6.99189
110256103	C1QBP	cDNA	12	708	C1QBP	complement C1q binding protein	-1.31172	1.02091e-05	0.00042489		49.7081	36.5074	49.2989	57.1463	23.8066	20.662	13.2478
102162677	C5H12orf75	-	5	387882	C12orf75	chromosome 5 C12orf75 homolog	-1.07334	0.000522668	0.00961564		23.9432	23.2062	26.4101	26.1921	14.6687	13.0329	7.35989
100519528	CALML4	-	1	91860	CALML4	calmodulin like 4	-4.24525	2.1182e-15	1.93946e-12		22.6419	66.2227	77.9728	39.6849	1.92377	6.35753	1.83997
100511150	CAMK1D	-	10	57118	CAMK1D	calcium/calmodulin dependent protein kinase ID	-1.39419	0.000294488	0.00623718		129.866	108.107	137.836	95.5084	114.945	24.1586	44.1593
100519637	CATSPER2	-	1	117155	CATSPER2	cation channel sperm associated 2	-1.19415	0.000762063	0.012761		33.8327	15.5652	21.6312	20.3716	10.3402	7.31116	11.4078
100125375	CAV2	-	18	858	CAV2	caveolin 2	-1.65581	2.15724e-05	0.000764215		69.7475	120.276	76.9667	91.2753	82.7219	18.119	26.4956
100156626	CCDC190	-	4	339512	CCDC190	coiled-coil domain containing 190	-1.5087	3.77424e-05	0.00121418		270.922	443.748	354.65	268.006	83.2029	253.983	105.246
100518823	CCDC34	-	2	91057	CCDC34	coiled-coil domain containing 34	-1.78498	1.15054e-05	0.000462664		18.7381	17.2632	14.0854	10.0535	3.36659	6.03966	3.67994
554303	CCL28	MEC	16	56477	CCL28	C-C motif chemokine ligand 28	-2.81615	1.35827e-07	1.17155e-05		889.541	146.878	249.261	147.892	107.25	25.1123	19.8717
100157776	CCT2	-	5	10576	CCT2	chaperonin containing TCP1 subunit 2	-0.934723	0.000294481	0.00623718		208.462	139.803	152.927	126.198	79.1149	76.9262	88.3187
100154317	CCT3	CCTG	4	7203	CCT3	chaperonin containing TCP1 subunit 3	-0.980407	0.000549244	0.0100131		190.504	103.862	115.198	89.4234	54.1059	66.7541	54.8312
100521551	CCT4	-	3	10575	CCT4	chaperonin containing TCP1 subunit 4	-0.908783	0.000494923	0.00924814		271.703	166.406	175.816	151.861	92.1003	99.1775	101.934
397347	CD59	-	2	966	CD59	CD59 molecule (CD59 blood group)	-1.39065	0.00109381	0.0165433		84.0613	538.837	310.885	364.572	111.097	90.277	185.101
100156313	CDC42SE1	-	4	56882	CDC42SE1	CDC42 small effector 1	-1.19502	6.8406e-06	0.000315596		155.891	170.934	135.824	108.208	59.6367	54.9927	72.4949
100627510	CDH6	-	16	1004	CDH6	cadherin 6	-1.46138	9.92552e-06	0.000418256		285.756	173.481	110.923	132.019	65.6485	68.0256	39.0074
100151840	CEP250	-	17	11190	CEP250	centrosomal protein 250	-1.00717	7.31139e-05	0.00205047		93.9509	69.6187	95.328	73.0203	40.6396	47.0457	36.0635
100513146	CFAP36	CCDC104	3	112942	CFAP36	cilia and flagella associated protein 36	-1.19207	0.000643082	0.0112568		52.5709	25.7533	50.8081	24.6047	20.44	16.8475	12.8798
100521058	CHRDL1	-	X	91851	CHRDL1	chordin like 1	-1.85951	1.03654e-05	0.000428401		2124.7	1258.23	1928.44	945.56	521.821	236.182	535.064
100294683	CLDN22	-	15	53842	CLDN22	claudin 22	-2.74712	7.95502e-08	7.51497e-06		17.6971	29.9983	21.6312	13.4929	2.16424	2.22514	9.93585
100154949	CNIH1	CNIH	1	10175	CNIH1	cornichon family AMPA receptor auxiliary protein 1	-0.887951	0.000419076	0.00817747		145.741	111.503	115.45	95.2438	62.7629	61.0323	65.871
100154357	CNNM1	-	14	26507	CNNM1	cyclin and CBS domain divalent metal cation transport mediator 1	-1.46111	4.13714e-06	0.000208662		65.3232	125.936	160.976	92.5982	31.2612	46.41	41.5834
100624924	COLGALT2	-	9	23127	COLGALT2	collagen beta(1-O)galactosyltransferase 2	-1.19727	0.000608269	0.0108063		217.57	101.881	160.976	131.225	73.1031	32.4234	86.4787
100038000	COX7A2	-	1	1347	COX7A2	COX7A2 protein	-0.985067	0.000342186	0.00699835		41.1198	42.4504	59.3599	50.7967	20.1995	24.4765	29.0716
100157984	CPN1	-	14	1369	CPN1	carboxypeptidase N subunit 1	-2.41596	3.06269e-08	3.25493e-06		69.7475	18.1122	21.3796	31.4834	5.7713	6.35753	3.31195
100157979	CPQ	PGCP	4	10404	CPQ	carboxypeptidase Q	-1.33036	2.67047e-05	0.000916041		21.8611	26.8853	30.9376	20.6362	10.8212	7.62904	11.4078
100142688	CREB3L4	-	4	148327	CREB3L4	cAMP responsive element binding protein 3 like 4	-4.20859	8.62357e-09	1.05821e-06		123.88	9.62209	48.2928	23.811	5.29036	0.95363	1.10398
100153088	CRLS1	-	17	54675	CRLS1	cardiolipin synthase 1	-0.890402	0.000292462	0.00621638		94.9919	69.0527	77.4697	73.814	39.9181	45.7742	41.9514
100170131	CYCS	CYC	18	54205	CYCS	cytochrome c, somatic	-1.54047	6.77521e-06	0.000313795		32.5315	32.2623	59.6114	31.4834	8.89742	12.0793	17.2957
403108	CYP2C34	CYP2C49	14	1562	CYP2C18	cytochrome P450 2C34	-5.89464	0.000101919	0.00266036		0	44.9974	46.2806	13.7574	0	5.08603	0
403110	CYP2C36	-	14	1562	CYP2C18	cytochrome P450 2C36	-4.77029	0.000606529	0.0107915		0	11.6031	11.0671	6.87872	0	1.90726	0
403215	CYP2C49	-	14	1562	CYP2C18	cytochrome P450 2C49	-5.95186	1.26415e-05	0.000498252		0	11.8861	14.5885	5.55589	0.240471	0	0
100516879	CYP2C91	-	14	1559	CYP2C9	cytochrome P450 2C21 pseudogene	-2.91808	9.86472e-08	8.96334e-06		5.46529	59.7136	89.7945	74.3431	9.13789	6.35753	9.19986
396984	DAD1	-	7	1603	DAD1	defender against cell death 1	-0.854377	0.000770582	0.0128463		79.1165	65.3736	59.1084	58.4691	33.6659	34.0128	41.2154
100153025	DCDC2	-	7	51473	DCDC2	doublecortin domain containing 2	-1.2455	8.2133e-05	0.00223203		789.864	825.236	778.219	734.965	417.457	330.91	240.668
100153560	DDX18	-	15	8886	DDX18	DEAD-box helicase 18	-0.839337	0.000819271	0.013428		76.7743	71.3167	73.9484	55.2943	37.0325	41.324	37.9034
100153111	DDX21	-	14	9188	DDX21	DExD-box helicase 21	-0.938134	9.21961e-05	0.00245058		98.3752	99.617	104.886	81.4864	47.6132	54.9927	47.8393
100623595	DGKG	-	13	1608	DGKG	diacylglycerol kinase gamma	-1.51322	6.93103e-06	0.000317039		455.441	109.239	155.442	140.749	61.5605	42.9134	58.1431
100521167	DGKI	-	18	9162	DGKI	diacylglycerol kinase iota	-3.70837	2.4838e-09	3.64996e-07		29.4085	9.33909	41.5016	12.9637	2.88565	0.317877	1.47198
100525912	DHFR	-	2	1719	DHFR	dihydrofolate reductase	-1.60233	1.52679e-05	0.000571491		106.963	31.6963	70.1755	44.1826	23.5661	16.8475	15.8238
397082	DHRS4	PSCD	7	10901	DHRS4	dehydrogenase/reductase (SDR family) member 4	-2.11347	0.000397126	0.00789147		105.142	16.4142	53.5748	12.4346	12.5045	8.58267	2.94396
100523793	DISP3	-	6	57540	DISP3	dispatched RND transporter family member 3	-5.16888	2.78548e-12	9.20986e-10		167.342	10.1881	93.0643	32.5416	2.88565	0.635753	1.47198
110261019	DKKL1	-	6	27120	DKKL1	dickkopf like acrosomal protein 1	-1.17812	0.00113862	0.0170693		10.6703	13.8671	14.0854	12.17	5.7713	4.76815	6.25591
100152894	DNAJB11	-	13	51726	DNAJB11	DnaJ heat shock protein family (Hsp40) member B11	-1.0241	0.000353578	0.00714485		28.1072	30.2813	30.6861	32.2771	13.4664	12.3972	19.1357
100525553	DNAJB5	-	1	25822	DNAJB5	DnaJ heat shock protein family (Hsp40) member B5	-1.93673	0.00041342	0.00810677		8.32806	9.9051	4.52745	9.52438	2.40471	1.58938	2.20797
100624497	DNM1L	-	5	10059	DNM1L	dynamin 1 like	-0.927972	0.00014256	0.003456		106.443	86.5989	111.174	83.8675	53.3845	47.9994	51.5192
100312968	EBP	-	X	10682	EBP	EBP, cholestenol delta-isomerase	-1.45468	0.000638386	0.0112		17.1766	6.79207	12.5763	11.1118	3.84753	4.45027	4.78393
100517070	EIF3J	-	1	8669	EIF3J	eukaryotic translation initiation factor 3 subunit J	-0.910863	0.000139257	0.00339666		67.145	64.8076	56.8447	57.4109	33.9064	31.7877	32.3835
100101929	EIF4A1	-	12	1973	EIF4A1	eukaryotic translation initiation factor 4A1	-0.790828	0.0011332	0.0170271		188.162	169.519	186.632	147.628	83.6838	100.767	115.918
100312970	ELOVL6	-	8	79071	ELOVL6	ELOVL fatty acid elongase 6	-1.36125	0.000399291	0.00792127		95.7727	47.5445	26.4101	34.129	10.3402	18.119	20.9757
100621671	ENPP3	-	1	5169	ENPP3	ectonucleotide pyrophosphatase/phosphodiesterase 3	-1.47128	1.79562e-07	1.45396e-05		214.708	274.513	202.981	158.211	56.5106	80.1049	93.8386
397298	ENTPD1	CD39	14	953	ENTPD1	ectonucleoside triphosphate diphosphohydrolase 1	-1.1945	0.000161503	0.00386018		408.075	322.623	369.239	373.303	113.743	267.652	150.51
100154222	EPHA7	-	1	2045	EPHA7	EPH receptor A7	-2.14421	0.000692191	0.0118379		213.146	104.994	61.8752	22.2236	67.3318	9.21842	15.8238
100337659	EPHB3	-	13	2049	EPHB3	EPH receptor B3	-1.63014	1.01311e-05	0.000423123		54.3926	135.558	101.868	124.346	21.4019	33.0592	55.1992
414425	EPHX2	-	14	2053	EPHX2	epoxide hydrolase 2	-1.4348	2.70565e-05	0.00092544		49.4478	27.1683	48.2928	24.3401	16.1115	13.9866	11.0398
397435	ESR1	ER-alpha	1	2099	ESR1	estrogen receptor 1	-1.15353	0.000238635	0.00527969		764.359	538.271	599.133	458.493	266.682	326.459	202.397
444995	FADS1	D5FAD|FADS1a|FADS1b	2	3992	FADS1	fatty acid desaturase 1	-2.3743	2.11224e-12	7.18343e-10		41.1198	27.4513	33.2013	39.4204	6.25224	4.76815	9.56786
100516512	FAM107A	-	13	11170	FAM107A	family with sequence similarity 107 member A	-2.1204	2.01166e-06	0.000112488		761.497	70.1847	196.19	109.795	47.6132	30.1983	27.5996
100152644	FAM124A	-	11	220108	FAM124A	family with sequence similarity 124 member A	-1.27644	7.7043e-05	0.00213763		169.424	60.5626	123.247	96.0375	50.0179	34.9664	50.7832
100511985	FAM151B	-	2	167555	FAM151B	family with sequence similarity 151 member B	-1.17795	3.21842e-05	0.00105825		129.866	70.7507	85.5185	70.11	36.792	31.7877	43.7913
397561	FASN	-	12	2194	FASN	fatty acid synthase	-1.83926	1.55157e-10	3.55161e-08		220.694	138.388	196.944	128.844	56.5106	40.3703	46.3673
100048956	FBN2	-	2	2201	FBN2	fibrillin 2	-1.38429	0.000588614	0.0105835		78.8563	28.0173	22.3857	40.2141	15.3901	17.8011	7.35989
100625830	FCGBP	-	6	8857	FCGBP	Fc fragment of IgG binding protein	-2.78434	4.35277e-06	0.000214984		62.9809	9.33909	60.8691	12.4346	6.97365	5.08603	3.67994
100153932	FDPS	-	4	2224	FDPS	farnesyl diphosphate synthase	-1.60452	7.44046e-07	4.92021e-05		116.333	43.5824	72.4392	91.0108	22.8447	29.5625	28.3356
100152498	FGF12	-	13	2257	FGF12	fibroblast growth factor 12	-2.39731	0.000790096	0.0130982		79.8973	14.7161	25.404	5.82046	11.5426	2.86089	1.47198
100621588	FICD	-	14	11153	FICD	FIC domain containing	-2.246	2.01055e-10	4.21379e-08		25.5047	81.5048	79.4819	96.3021	16.1115	14.6223	17.2957
100514551	FKBP14	-	18	55033	FKBP14	FKBP prolyl isomerase 14	-1.21329	0.000492125	0.00922483		45.5441	44.9974	56.8447	30.6897	9.37836	20.9799	25.7596
100526237	FMOD	-	9	2331	FMOD	fibromodulin	-2.84765	2.06724e-11	6.30933e-09		713.09	374.979	866.001	306.897	108.212	48.6351	72.1269
100621801	GALNT4	-	5	8693	GALNT4	polypeptide N-acetylgalactosaminyltransferase 4	-1.56952	4.45303e-05	0.00139485		371.64	350.64	197.196	229.908	88.9742	64.529	216.013
396823	GAPDH	GAPD	5	2597	GAPDH	glyceraldehyde-3-phosphate dehydrogenase	-1.20948	0.00043518	0.00839538		419.266	136.69	239.955	126.727	104.364	70.5686	75.4389
100156351	GARNL3	-	1	84253	GARNL3	GTPase activating Rap/RanGAP domain like 3	-2.7197	0.000217535	0.00494144		1.30126	6.50906	19.8705	14.2866	0.961883	1.58938	2.20797
100156209	GBE1	-	13	2632	GBE1	1,4-alpha-glucan branching enzyme 1	-0.974452	0.000621468	0.0110243		115.812	97.353	129.535	71.6974	63.2438	38.781	55.9352
100154193	GBF1	-	14	8729	GBF1	golgi brefeldin A resistant guanine nucleotide exchange factor 1	-0.859212	0.000666601	0.0115328		259.992	167.821	212.539	175.937	114.705	116.343	106.35
100516546	GNB2	-	3	2783	GNB2	G protein subunit beta 2	-0.997816	0.000220315	0.00498623		123.62	76.4108	91.3036	70.6392	46.4109	41.324	45.6313
396967	GOT1	CASPAT|cCAT	14	2805	GOT1	glutamic-oxaloacetic transaminase 1	-1.68025	1.56674e-06	9.27807e-05		52.0504	115.465	155.946	94.1856	26.4518	26.7016	45.2633
397629	GPAM	GPAT|GPAT-1|GPAT1	14	57678	GPAM	glycerol-3-phosphate acyltransferase, mitochondrial	-1.03713	0.0005132	0.00948824		36.4352	53.2045	40.244	32.8062	14.6687	25.1123	19.8717
100624347	GPD1L	-	13	23171	GPD1L	glycerol-3-phosphate dehydrogenase 1 like	-1.36905	5.55569e-05	0.00166154		182.176	263.759	238.949	132.019	63.9652	64.2111	136.894
100153443	GPHN	-	7	10243	GPHN	gephyrin	-1.22445	4.30939e-06	0.000213728		67.9257	62.5436	69.924	47.6219	23.5661	31.7877	24.2876
100153615	GPR68	-	7	8111	GPR68	G protein-coupled receptor 68	-1.72195	0.00092791	0.0147857		51.5299	7.92408	39.741	12.9637	9.37836	6.03966	8.46387
100152951	GSTA4	-	7	2941	GSTA4	glutathione S-transferase alpha 4	-1.56487	0.000289727	0.00618033		65.5834	29.4323	87.7822	20.6362	19.9591	10.8078	17.2957
100514231	GSTM3	-	4	2947	GSTM3	glutathione S-transferase mu 3	-1.55082	1.42442e-05	0.00054169		201.435	88.0139	283.972	117.997	60.1177	41.6418	61.8231
100156724	HDC	-	1	3067	HDC	histidine decarboxylase	-2.05167	0.000816391	0.0134035		34.6135	5.09405	12.5763	6.08502	3.36659	1.90726	1.83997
100144446	HMGCR	HMGR	2	3156	HMGCR	3-hydroxy-3-methylglutaryl-CoA reductase	-1.49742	3.03953e-08	3.25493e-06		170.465	164.142	160.725	215.357	54.1059	51.496	84.6387
100524223	HMGCS1	-	16	3157	HMGCS1	3-hydroxy-3-methylglutaryl-CoA synthase 1	-1.62717	1.99765e-10	4.21379e-08		185.56	207.441	242.47	251.867	84.8862	63.8932	66.239
100511070	HOMER1	-	2	9456	HOMER1	homer scaffold protein 1	-1.19655	9.24096e-07	5.8821e-05		98.8957	98.202	117.965	88.1005	43.2847	41.9597	46.7353
397061	HP	-	6	3240	HP	haptoglobin	-3.30102	7.97865e-05	0.00218321		3.38327	3.96204	11.5702	6.87872	0.240471	0.635753	1.10398
397443	HPD	-	14	3242	HPD	4-hydroxyphenylpyruvate dioxygenase	-3.93598	7.18858e-07	4.80701e-05		2.86277	25.7533	14.0854	10.0535	0.721412	0	2.20797
100524853	HSPA4	-	2	3308	HSPA4	heat shock protein family A (Hsp70) member 4	-1.36151	9.51403e-05	0.00251672		1072.5	301.681	490.474	301.87	148.611	175.468	167.069
397575	HSPE1	-	15	3336	HSPE1	heat shock protein family E (Hsp10) member 1	-1.24716	7.31165e-05	0.00205047		172.026	79.2408	99.8555	84.9257	33.6659	58.4893	34.9595
397491	IGF1	IGF-1|IGF-I|Npt2B	5	3479	IGF1	insulin like growth factor 1	-1.26537	2.63307e-05	0.000908448		309.7	262.91	416.526	207.684	91.6193	126.515	150.142
100520842	IL17REL	-	5	400935	IL17REL	interleukin 17 receptor E like	-3.04659	0.000196214	0.00454383		106.703	1.69802	19.3674	15.3448	4.088	1.58938	0.367994
100154734	ILF2	-	4	3608	ILF2	interleukin enhancer binding factor 2	-1.05695	1.7149e-05	0.00062615		110.607	85.7498	103.628	84.3966	41.6014	51.8139	45.2633
100152448	JPH4	-	7	84502	JPH4	junctophilin 4	-2.55413	4.20992e-06	0.000210549		516.86	64.8076	210.275	36.7747	16.352	25.748	28.3356
474165	JPT2	HN1L	3	90861	JPT2	Jupiter microtubule associated homolog 2	-1.33708	0.000104269	0.00270987		49.4478	28.5833	44.5199	20.9007	13.9473	12.0793	16.9277
100626776	KCTD4	-	11	386618	KCTD4	potassium channel tetramerization domain containing 4	-2.99741	7.01244e-05	0.0020113		14.5741	4.52804	26.6617	12.6992	12.9854	0.95363	0.735989
100154631	KLF8	-	X	11279	KLF8	Kruppel like factor 8	-1.55732	1.40749e-05	0.000536965		21.0804	21.5082	13.0793	24.3401	6.97365	6.67541	6.6239
100126286	KRT18	-	5	3875	KRT18	keratin 18	-0.906529	0.00025064	0.00550438		94.2111	112.635	110.923	101.064	45.449	55.9463	66.607
100515339	KRT19	-	12	3880	KRT19	keratin 19	-1.52095	4.47928e-06	0.000219411		444.25	306.209	429.856	205.303	85.6076	121.747	157.502
100152077	KRT8	-	5	3856	KRT8	keratin 8	-1.04044	0.000280053	0.00601709		418.485	412.901	458.279	319.331	161.596	169.746	255.756
102160087	LBH	-	3	81606	LBH	limb bud and heart development	-1.08523	0.000701701	0.0119661		298.509	170.651	318.934	380.182	116.869	108.714	193.933
407245	LDHA	LDH-A|LDH-M	2	3939	LDHA	lactate dehydrogenase A	-2.25123	7.69653e-07	5.06143e-05		89.2664	49.5255	97.5917	33.0708	8.65695	13.0329	30.1755
414915	LGALS1	Galectin-1|LGAS1	5	3956	LGALS1	galectin 1	-1.94932	8.59682e-06	0.000370754		29.1482	15.8482	23.3918	11.3763	6.25224	6.35753	2.57596
100153446	LOC100153446	-	4	280	AMY2B	pancreatic alpha-amylase-like	-2.09379	2.95059e-05	0.000994927		24.2034	56.3176	36.9742	5.55589	7.93553	5.72178	7.72788
100153854	LOC100153854	-	4	280	AMY2B	pancreatic alpha-amylase	-4.98887	1.43816e-06	8.72339e-05		20.0394	196.404	108.91	1.32283	2.16424	0.95363	2.94396
100157017	LOC100157017	-	6	-	-	glyoxylate/hydroxypyruvate reductase B	-2.88818	8.63968e-21	3.42794e-17		175.149	235.175	210.023	204.51	21.6424	24.7944	43.0553
100157391	LOC100157391	TIMM23	14	100287932	TIMM23	mitochondrial import inner membrane translocase subunit Tim23	-1.27763	4.26418e-05	0.00133938		32.7917	22.9232	29.68	20.3716	9.61883	11.4436	11.7758
100158108	LOC100158108	-	14	401509	ZNF658B	zinc finger protein 510-like	-1.31482	1.04248e-06	6.53086e-05		102.279	64.8076	76.7151	76.9888	37.0325	26.7016	32.7515
100158115	LOC100158115	ACOT4	7	122970	ACOT4	acyl-coenzyme A thioesterase 4	-2.21572	1.01152e-06	6.40434e-05		37.4763	34.5263	33.7044	19.5779	6.01177	4.1324	25.7596
100511937	LOC100511937	PIK3R3	6	8503	PIK3R3	phosphatidylinositol 3-kinase regulatory subunit gamma	-2.42016	3.1742e-07	2.36809e-05		148.344	46.9785	53.0718	42.3306	29.097	8.26479	6.99189
100512195	LOC100512195	-	15	10923	SUB1	activated RNA polymerase II transcriptional coactivator p15	-0.852302	0.000454131	0.00864884		120.236	114.899	118.468	98.9477	65.408	53.4033	69.183
100521789	LOC100521789	AMY2A	4	280	AMY2B	pancreatic alpha-amylase	-2.17924	7.87069e-06	0.000352198		33.5725	99.051	63.6358	10.3181	9.37836	11.7614	11.0398
100525472	LOC100525472	-	8	51012	PRELID3B	PRELI domain containing protein 3B-like	-1.26011	1.58827e-06	9.359e-05		225.638	172.632	182.356	199.483	63.7247	74.3831	106.718
100621121	LOC100621121	CLDN24	15	53842	CLDN22	putative claudin-24	-2.97665	4.42334e-06	0.000217566		8.06781	23.7722	11.0671	9.78895	1.20235	0.635753	8.46387
100624435	LOC100624435	-	14	1562	CYP2C18	cytochrome P450 2C42-like	-5.45164	0.000108658	0.00281164		0	6.22606	12.3247	3.96849	0.240471	0	0
100625764	LOC100625764	-	10	51451	LCMT1	leucine carboxyl methyltransferase 1-like	-3.2493	0.000408067	0.00804737		15.6151	1.69802	4.52745	56.8817	0.961883	2.22514	0
102158757	LOC102158757	-	2	-	-	uncharacterized LOC102158757	-2.87211	0.000283323	0.00606545		7.80755	3.39603	7.29423	5.82046	0.480941	0.317877	1.83997
102162631	LOC102162631	-	8	-	-	uncharacterized LOC102162631	-1.83899	1.21207e-05	0.00048306		29.4085	105.277	77.9728	72.7557	14.9092	17.1653	39.7434
106504493	LOC106504493	-	7	-	-	uncharacterized LOC106504493	-2.77867	1.01998e-06	6.42371e-05		27.0662	7.92408	15.5946	14.8157	4.80941	1.90726	0.735989
106505010	LOC106505010	-	9	730102	LOC730102	quinone oxidoreductase-like protein 2	-2.78305	9.94424e-06	0.000418256		6.76655	35.9414	55.8386	39.9495	12.9854	1.90726	4.78393
106506539	LOC106506539	-	16	-	-	uncharacterized LOC106506539	-3.57701	1.73946e-05	0.000633175		1.82176	12.7351	13.0793	10.3181	0.721412	0	2.57596
106506715	LOC106506715	-	17	200558	APLF	uncharacterized LOC106506715	-2.8804	0.000175084	0.00411051		12.7523	4.52804	7.0427	9.78895	0.480941	10.1721	0.735989
106506737	LOC106506737	CDH26	17	60437	CDH26	uncharacterized LOC106506737	-2.89803	0.00088208	0.0142461		10.4101	4.52804	10.8156	2.64566	3.12612	0.317877	0.367994
106510490	LOC106510490	-	6	-	-	uncharacterized LOC106510490	-1.82825	0.000402352	0.00795547		6.50629	33.9603	20.3735	9.78895	5.04989	3.49664	4.04794
110255172	LOC110255172	-	1	-	-	acyl-coenzyme A amino acid N-acyltransferase 2-like	-1.28621	0.000510482	0.00946459		261.813	957.398	613.218	420.66	187.808	244.129	204.237
110255465	LOC110255465	-	9	-	-	uncharacterized LOC110255465	-4.04685	9.86941e-22	7.7592e-18		102.019	57.4496	53.3233	83.0738	3.60706	3.17877	9.56786
110256739	LOC110256739	-	14	-	-	uncharacterized LOC110256739	-3.03578	0.000300398	0.00629514		18.9984	50.6575	6.79118	10.8472	0.240471	1.90726	24.2876
110258046	LOC110258046	-	Un	280	AMY2B	pancreatic alpha-amylase-like	-3.80166	2.5012e-06	0.000134107		21.8611	187.348	111.677	4.49762	5.53083	2.86089	5.88791
110261787	LOC110261787	-	7	-	-	uncharacterized LOC110261787	-2.10016	0.000983166	0.0152588		12.2318	6.22606	8.80338	17.1968	12.7449	2.22514	0.735989
110262151	LOC110262151	-	8	-	-	uncharacterized LOC110262151	-1.49139	0.000809744	0.013319		14.5741	31.1303	38.9864	88.1005	7.69506	12.7151	17.2957
100625138	LSS	-	13	4047	LSS	lanosterol synthase	-1.32642	1.09351e-05	0.000445755		35.3942	37.3564	38.7349	55.5589	17.3139	12.0793	20.6077
100505460	MANF	-	13	7873	MANF	mesencephalic astrocyte derived neurotrophic factor	-1.33232	2.29551e-05	0.000804968		43.462	31.1303	52.3172	32.2771	17.7948	10.8078	18.7677
100152572	MAP3K20	-	15	51776	MAP3K20	mitogen-activated protein kinase kinase kinase 20	-1.33634	1.94682e-06	0.000110876		62.4604	109.805	82.5002	96.3021	43.0443	30.1983	30.5435
100517050	MARC2	MOSC2	10	54996	MARC2	mitochondrial amidoxime reducing component 2	-1.51421	0.000857265	0.013959		136.892	22.9232	87.5307	46.8282	15.6306	35.9201	19.1357
397039	MDH2	MDH|MMDH	3	4191	MDH2	malate dehydrogenase 2	-1.04031	0.000144703	0.00350082		135.071	82.6368	111.426	73.5494	47.6132	49.5888	48.5753
397538	ME1	-	1	4199	ME1	malic enzyme 1	-1.91537	5.07258e-07	3.47005e-05		22.3817	17.2632	37.4772	26.1921	4.56894	9.21842	6.6239
100524659	ME2	-	1	4200	ME2	malic enzyme 2	-1.24695	9.80131e-06	0.000415178		123.099	66.7887	86.5246	66.1415	34.1468	33.0592	36.4314
100623381	MICOS10	-	6	440574	MICOS10	mitochondrial contact site and cristae organizing system subunit 10	-0.918867	0.000569804	0.0103232		98.6354	65.3736	83.0033	60.0565	40.1586	45.1385	36.4314
100625285	MIGA1	-	6	374986	MIGA1	mitoguardin 1	-0.866822	0.000653382	0.0113868		103.06	80.6558	65.8996	79.899	49.537	41.9597	43.7913
100049680	MLPH	-	15	79083	MLPH	melanophilin	-1.04968	0.00063756	0.0112		96.0329	49.2425	75.206	51.855	41.8419	25.1123	29.4396
613127	MOBKL3	PREI3	15	25843	MOB4	MOB family member 4, phocein	-0.803911	0.00110641	0.0166915		101.498	109.805	98.3463	94.9793	48.8156	54.039	71.3909
100621611	MOCOS	-	6	55034	MOCOS	molybdenum cofactor sulfurase	-2.29429	0.000169182	0.00397978		556.679	189.046	414.513	299.489	178.67	73.7474	11.7758
110261257	MPHOSPH6	-	6	10200	MPHOSPH6	M-phase phosphoprotein 6	-1.27647	0.00110786	0.0166922		16.1356	11.3201	12.8278	9.25982	3.84753	5.4039	6.25591
100622474	MPV17L	-	3	255027	MPV17L	MPV17 mitochondrial inner membrane protein like	-6.88794	6.39813e-05	0.0018659		23.4227	0	37.7288	0	0.240471	0	0
100152709	MRPS28	-	4	28957	MRPS28	mitochondrial ribosomal protein S28	-1.30429	0.000441099	0.00848572		16.6561	11.0371	15.5946	12.17	5.7713	4.45027	6.6239
100516116	MRPS36	-	16	92259	MRPS36	mitochondrial ribosomal protein S36	-1.23864	0.000983672	0.0152588		383.351	88.2969	94.825	54.7652	28.1351	40.6882	48.9433
100337661	MSH2	-	3	4436	MSH2	mutS homolog 2	-0.861512	0.00103038	0.0157238		74.6923	68.7697	52.0657	47.0928	30.7803	35.9201	33.4875
100512158	MSH3	-	2	4437	MSH3	mutS homolog 3	-1.12317	0.000356649	0.00717094		230.063	103.296	142.363	100.8	78.3935	46.41	55.9352
396590	MSMO1	SC4MOL	8	6307	MSMO1	methylsterol monooxygenase 1	-1.06568	0.000257783	0.00561976		167.082	205.46	237.44	286.79	97.3906	79.787	147.198
100627768	MTCH2	-	2	23788	MTCH2	mitochondrial carrier 2	-1.26963	1.5241e-06	9.07066e-05		122.839	114.05	131.799	90.7462	44.2466	40.0525	58.8791
414382	MTHFD1	-	7	4522	MTHFD1	methylenetetrahydrofolate dehydrogenase, cyclohydrolase and formyltetrahydrofolate synthetase 1	-1.24105	0.00114685	0.0171711		44.5031	25.1872	49.2989	24.0755	25.009	12.3972	10.6718
100516469	MTMR7	-	17	9108	MTMR7	myotubularin related protein 7	-1.60097	4.87264e-07	3.39176e-05		48.6671	46.4125	81.7456	47.3573	23.8066	13.9866	15.0878
100626121	MUC6	-	2	4588	MUC6	mucin 6, oligomeric mucus/gel-forming	-6.06795	2.22613e-13	1.01914e-10		194.668	5.66006	80.7395	32.0125	0.721412	0.635753	1.10398
100152230	MVK	-	14	4598	MVK	mevalonate kinase	-2.24384	0.000230276	0.00514254		10.4101	6.79207	7.79728	9.78895	5.04989	1.27151	0.735989
100520659	MYRF	-	2	745	MYRF	myelin regulatory factor	-3.1423	3.13068e-05	0.00103764		10.9306	3.39603	13.0793	5.82046	0.961883	0	1.83997
100622883	NAV3	-	5	89795	NAV3	neuron navigator 3	-1.33642	6.35991e-05	0.00186		16.3959	32.5453	27.9193	29.1023	12.264	10.8078	8.09588
100513670	NCAPG	-	8	64151	NCAPG	non-SMC condensin I complex subunit G	-1.50422	0.000922891	0.0147254		48.1466	9.33909	34.7105	33.3353	13.7068	5.4039	15.8238
100127357	NDP	-	X	4693	NDP	NDP, norrin cystine knot growth factor	-1.66694	9.99377e-05	0.00262017		16.3959	11.0371	14.0854	7.93699	3.12612	3.17877	5.51992
100525371	NDUFA5	-	18	4698	NDUFA5	NADH:ubiquinone oxidoreductase subunit A5	-0.913859	0.000662861	0.011488		45.2838	41.3184	40.9986	32.2771	19.2377	20.662	23.9196
100517634	NDUFA7	-	2	4701	NDUFA7	NADH:ubiquinone oxidoreductase subunit A7	-0.896009	0.000955245	0.0150774		35.3942	35.9414	50.305	39.1558	19.2377	22.5692	23.1836
100312976	NDUFAB1	-	3	4706	NDUFAB1	NADH:ubiquinone oxidoreductase subunit AB1	-1.16581	0.000332017	0.00684922		92.9099	36.5074	68.1633	50.7967	20.6805	28.291	30.9115
100520522	NDUFAF5	-	17	79133	NDUFAF5	NADH:ubiquinone oxidoreductase complex assembly factor 5	-1.53847	0.000330919	0.00683843		8.84856	18.6782	12.5763	10.0535	3.84753	3.17877	5.88791
100514655	NDUFS5	-	6	4725	NDUFS5	NADH:ubiquinone oxidoreductase subunit S5	-0.962565	0.00060174	0.0107223		68.4462	46.6955	67.1572	44.4471	31.2612	22.8871	33.1195
100154178	NEDD9	-	7	4739	NEDD9	neural precursor cell expressed, developmentally down-regulated 9	-1.37114	4.12972e-05	0.00130734		73.1308	123.955	99.6039	194.721	58.4344	41.9597	30.5435
100512826	NUCB2	-	2	4925	NUCB2	nucleobindin 2	-1.19747	1.50134e-05	0.000563737		35.9147	47.8275	38.2318	49.2093	18.0353	21.6156	16.1918
100156865	OAT	-	14	4942	OAT	ornithine aminotransferase	-1.56744	0.000943809	0.0149589		518.422	97.636	459.536	150.803	67.8127	100.767	140.574
100155803	OLA1	-	15	29789	OLA1	Obg like ATPase 1	-1.05734	0.00101898	0.0156099		55.9541	25.1872	43.2623	28.5731	18.7567	17.8011	16.5597
397071	OPTC	-	9	26254	OPTC	opticin	-3.44639	1.33629e-05	0.000516426		165	9.05609	43.0108	34.9227	12.9854	0.635753	3.31195
100623596	OSBPL11	-	13	114885	OSBPL11	oxysterol binding protein like 11	-1.01521	3.79934e-05	0.00121569		88.4856	91.6929	91.3036	69.0518	43.2847	38.1452	44.8953
100511364	OVOL1	-	2	5017	OVOL1	ovo like transcriptional repressor 1	-2.25385	7.3382e-05	0.00205047		9.10881	13.8671	12.3247	6.61415	1.92377	0.95363	6.99189
100621356	PADI2	-	6	11240	PADI2	peptidyl arginine deiminase 2	-2.60614	1.19296e-13	5.91656e-11		110.087	71.0337	215.557	84.9257	13.2259	15.576	21.3437
396558	PAQR7	mSR	6	164091	PAQR7	progestin and adipoQ receptor family member 7	-1.92212	1.34954e-06	8.28022e-05		19.7791	10.1881	18.3613	21.1653	5.04989	3.81452	4.78393
396559	PAQR8	-	7	85315	PAQR8	progestin and adipoQ receptor family member 8	-1.8044	0.000809956	0.013319		61.4194	12.7351	22.6373	5.55589	4.56894	4.76815	5.88791
100520235	PDLIM4	-	2	8572	PDLIM4	PDZ and LIM domain 4	-1.89267	8.70979e-07	5.63438e-05		53.8721	19.2442	24.901	22.2236	8.176	5.72178	6.6239
100152549	PDZK1	-	4	5174	PDZK1	PDZ domain containing 1	-2.48223	1.57948e-05	0.00058387		178.793	120.559	125.763	34.9227	6.49271	21.2977	47.8393
407608	PGK1	-	X	5230	PGK1	phosphoglycerate kinase 1	-0.919731	0.000662868	0.011488		97.5944	60.5626	81.9972	66.4061	41.1205	33.0592	47.4713
100156015	PGM3	AGM1|PAGM	1	5238	PGM3	phosphoglucomutase 3	-1.36014	6.48669e-06	0.000303981		236.309	218.478	274.414	161.385	95.7074	52.7675	108.558
100526169	PKP2	-	5	5318	PKP2	plakophilin 2	-1.19927	5.23464e-05	0.00158544		70.0077	139.237	65.3965	61.9085	36.5516	28.6089	31.2795
100511161	PLA2G3	-	14	50487	PLA2G3	phospholipase A2 group III	-2.6538	5.99772e-05	0.00176274		42.421	3.96204	22.3857	10.0535	4.32847	0.95363	2.20797
100157745	PLCE1	-	14	51196	PLCE1	phospholipase C epsilon 1	-1.37877	0.000140952	0.00342398		34.8737	22.6402	57.8508	27.2503	16.352	8.58267	12.5118
397637	PPIA	CYPA	18	5478	PPIA	peptidylprolyl isomerase A	-0.99232	0.000296365	0.00624032		424.21	293.474	420.55	342.349	168.57	166.885	223.005
102158157	PPM1H	-	5	57460	PPM1H	protein phosphatase, Mg2+/Mn2+ dependent 1H	-1.2219	3.67344e-05	0.00119467		329.739	288.946	230.9	417.221	116.869	179.282	111.134
100154143	PRDX3	-	14	10935	PRDX3	peroxiredoxin 3	-1.0675	3.36868e-05	0.00110158		124.661	171.5	162.234	173.291	61.801	73.7474	90.8946
100134984	PRELID3B	C17H20orf45|SLMO2	17	51012	PRELID3B	PRELI domain containing 3B	-1.15364	1.45641e-05	0.000552089		297.988	213.384	249.764	263.243	91.6193	110.303	143.886
100511032	PRELP	-	9	5549	PRELP	proline and arginine rich end leucine rich repeat protein	-3.1024	1.31292e-07	1.1491e-05		214.708	89.1459	280.702	126.463	94.0241	19.7084	8.09588
445540	PREP	-	1	5550	PREP	prolyl endopeptidase	-1.13849	7.44596e-05	0.00207228		105.922	59.7136	94.825	58.9983	34.1468	36.8737	37.9034
100157209	PRICKLE1	-	5	144165	PRICKLE1	prickle planar cell polarity protein 1	-1.41742	0.000136461	0.00334216		22.3817	42.1674	54.8325	39.4204	20.921	15.2581	7.72788
100522667	PROB1	-	2	389333	PROB1	proline rich basic protein 1	-2.41709	3.47863e-10	6.5724e-08		66.6245	69.3357	154.688	69.5809	25.009	9.21842	13.6158
100153828	PSMD1	-	15	5707	PSMD1	proteasome 26S subunit, non-ATPase 1	-0.805204	0.00094794	0.0149845		94.9919	81.7878	110.671	80.4281	51.7012	49.2709	57.0391
100156327	PSMD14	-	15	10213	PSMD14	proteasome 26S subunit, non-ATPase 14	-1.39165	4.30105e-06	0.000213728		56.4746	37.0734	53.5748	32.2771	14.9092	18.119	18.3997
100155007	PSMD5	-	1	5711	PSMD5	proteasome 26S subunit, non-ATPase 5	-1.14334	4.2314e-05	0.00133598		86.6638	53.7705	87.0277	57.6754	29.097	34.0128	33.8555
100525255	PSMD9	-	14	5715	PSMD9	proteasome 26S subunit, non-ATPase 9	-0.928701	0.000576772	0.0104336		176.451	236.307	185.374	208.743	113.983	71.8401	132.11
397015	PTTG1	PTTG	16	9232	PTTG1	pituitary tumor-transforming 1	-2.69075	3.78967e-05	0.00121569		9.62932	11.8861	4.77898	5.55589	0.961883	1.90726	0.735989
100152580	RASSF4	-	14	83937	RASSF4	Ras association domain family member 4	-1.87166	4.82365e-07	3.39176e-05		187.381	97.636	135.32	46.8282	36.792	22.8871	35.6955
110260638	RBX1	-	5	9978	RBX1	ring-box 1	-0.884153	0.000424695	0.00824657		141.317	98.202	127.775	105.033	69.496	60.0787	62.1911
100154684	RDH11	-	7	51109	RDH11	retinol dehydrogenase 11	-0.908103	0.000984519	0.0152588		81.1986	115.182	137.584	101.858	47.8537	52.7675	73.9669
100521858	RGS7	-	10	6000	RGS7	regulator of G protein signaling 7	-1.26127	1.22221e-05	0.000484931		42.421	28.3003	36.4711	31.4834	14.9092	13.3508	15.0878
100514296	RHBDL2	-	6	54933	RHBDL2	rhomboid like 2	-2.763	1.93935e-07	1.53894e-05		41.9005	12.7351	12.8278	8.73068	1.92377	1.58938	2.57596
100154565	RHOV	-	1	171177	RHOV	ras homolog family member V	-1.71121	0.000102141	0.00266036		13.7933	16.6972	21.3796	9.78895	7.69506	3.17877	3.31195
100521278	RLBP1	-	7	6017	RLBP1	retinaldehyde binding protein 1	-4.4917	2.23898e-05	0.000788479		65.3232	1.41501	20.122	1.85196	0.721412	0.317877	0.367994
100520283	RNF145	-	16	153830	RNF145	ring finger protein 145	-1.15747	0.000409996	0.00806643		124.661	107.258	54.0779	57.6754	30.5398	39.7346	42.3194
100525428	RPA1	-	12	6117	RPA1	replication protein A1	-1.03811	0.000119837	0.00302444		78.0755	55.4685	69.1694	64.8187	42.0824	28.9268	26.1276
100514295	RPA2	-	6	6118	RPA2	replication protein A2	-1.2414	0.000161106	0.00385843		28.6277	38.4884	60.6175	32.5416	12.5045	14.6223	21.3437
100525264	RPF2	-	1	84154	RPF2	ribosome production factor 2 homolog	-1.62986	1.21343e-05	0.00048306		20.2996	13.3011	13.8339	14.8157	6.01177	4.76815	4.04794
100627256	RPL22L1	-	13	200916	RPL22L1	ribosomal protein L22 like 1	-1.06127	0.000537126	0.00983602		37.216	35.6584	41.2501	38.6267	19.9591	9.85418	23.5516
445534	S100A11	-	4	6282	S100A11	S100 calcium binding protein A11	-1.54788	6.19441e-08	6.19597e-06		257.129	222.44	221.342	167.206	49.7774	95.9988	77.2788
100155146	S100A16	-	4	140576	S100A16	S100 calcium binding protein A16	-1.10849	0.000304708	0.00637424		38.7775	85.7498	58.6053	63.2313	22.1233	27.6553	35.3275
396739	SAL1	-	1	-	-	salivary lipocalin	-2.75411	0.000396238	0.007887		703.721	350.074	2910.9	1408.81	502.103	34.0128	160.814
397018	SCARB1	-	14	949	SCARB1	scavenger receptor class B member 1	-1.65523	2.41192e-07	1.8522e-05		42.421	53.4875	74.1999	57.1463	20.6805	10.8078	22.4477
100135661	SCD5	-	8	79966	SCD5	stearoyl-CoA desaturase 5	-1.71294	5.7727e-05	0.00171781		180.875	59.9966	158.209	94.1856	67.5723	36.2379	21.3437
100524115	SEC23B	-	17	10483	SEC23B	Sec23 homolog B, coat complex II component	-0.980098	9.91414e-05	0.00260503		205.859	162.727	172.295	134.664	82.241	74.701	100.094
396945	SERPINE1	PLANH1	3	5054	SERPINE1	serpin family E member 1	-1.2334	0.00101055	0.0155207		23.9432	43.8654	48.0413	19.0488	14.1878	10.1721	18.7677
100626032	SGPP1	-	1	81537	SGPP1	sphingosine-1-phosphate phosphatase 1	-1.8053	4.18345e-07	2.98177e-05		411.198	152.255	316.167	211.124	105.086	52.4497	68.447
100521544	SH2D3A	-	2	10045	SH2D3A	SH2 domain containing 3A	-0.945683	0.000659472	0.0114762		31.2302	45.8465	46.0291	36.5101	18.9972	19.3905	23.9196
100520695	SKA2	-	12	348235	SKA2	spindle and kinetochore associated complex subunit 2	-1.35951	0.000111341	0.0028627		62.7207	25.1872	30.6861	24.0755	14.1878	11.7614	9.56786
396578	SLC23A1	SVCT1	2	9963	SLC23A1	solute carrier family 23 member 1	-2.32615	6.56379e-09	8.31158e-07		126.743	186.499	253.034	125.14	36.5516	12.3972	46.7353
100154310	SLC25A1	-	14	6576	SLC25A1	solute carrier family 25 member 1	-1.31574	0.000908532	0.0145549		97.3342	28.0173	60.1145	27.2503	23.0852	14.3045	16.9277
100158185	SLC25A5	-	X	292	SLC25A5	solute carrier family 25 member 5	-1.24452	9.51459e-05	0.00251672		166.301	69.3357	103.88	59.792	40.3991	32.4234	39.0074
100626468	SLC2A3	GLUT-3|GLUT3	5	6515	SLC2A3	solute carrier family 2 member 3	-2.52303	3.45438e-08	3.6068e-06		32.011	14.9991	17.1037	24.6047	5.53083	4.1324	1.10398
100037298	SLC7A2	ATRC2|CAT-2|CAT2	17	6542	SLC7A2	solute carrier family 7 member 2	-1.38803	5.00046e-05	0.00152226		187.642	334.509	424.574	296.314	124.083	70.5686	161.55
100622020	SLC8A1	-	3	6546	SLC8A1	solute carrier family 8 member A1	-1.52492	0.000797152	0.0131968		20.2996	88.2969	26.9132	65.877	23.5661	13.3508	11.0398
100514109	SMPDL3B	-	6	27293	SMPDL3B	sphingomyelin phosphodiesterase acid like 3B	-2.71943	0.000203943	0.00468636		23.4227	69.3357	116.456	39.1558	1.44282	8.58267	46.7353
100626970	SNX2	-	2	6643	SNX2	sorting nexin 2	-0.904342	0.000420856	0.00818537		363.572	279.89	296.045	240.755	165.203	156.713	150.878
100516535	SNX30	-	1	401548	SNX30	sorting nexin family member 30	-0.761203	0.00113438	0.0170271		104.361	104.994	91.5551	104.504	56.7511	59.4429	63.295
100155390	SNX5	-	17	27131	SNX5	sorting nexin 5	-1.1223	0.000124081	0.00308983		484.589	563.742	683.142	426.216	227.004	262.884	253.548
100628166	SOAT1	-	9	6646	SOAT1	sterol O-acyltransferase 1	-1.6126	2.06823e-06	0.000114503		303.454	121.974	104.383	89.4234	43.7657	27.0195	47.4713
100158181	SORD	-	1	6652	SORD	sorbitol dehydrogenase	-1.40477	6.85997e-05	0.0019771		61.1592	27.1683	51.0596	34.9227	10.5807	17.4832	21.7117
100153013	SPDEF	-	7	25803	SPDEF	SAM pointed domain containing ETS transcription factor	-1.45735	0.000579884	0.0104581		288.619	40.1864	88.2853	47.0928	15.8711	27.6553	32.7515
100515521	SPRY3	-	X	10251	SPRY3	sprouty RTK signaling antagonist 3	-1.96199	4.97321e-05	0.00151785		54.6529	16.1312	30.183	12.9637	9.61883	4.76815	3.67994
100522176	SRP14	-	1	6727	SRP14	signal recognition particle 14	-0.997347	7.06955e-05	0.00201251		65.5834	59.7136	49.802	64.2896	33.185	29.5625	26.8636
100523141	SRPRB	APMCF1	13	58477	SRPRB	SRP receptor subunit beta	-0.91767	0.000738396	0.012538		77.2948	51.7895	48.7959	47.0928	27.4137	29.2447	30.9115
100233203	STARD4	-	2	134429	STARD4	StAR related lipid transfer domain containing 4	-1.96303	1.44639e-07	1.23859e-05		35.6545	16.1312	35.2135	31.7479	10.8212	6.03966	5.88791
100623287	STEAP2	-	9	261729	STEAP2	STEAP2 metalloreductase	-1.91582	0.00022839	0.00511964		8.58831	8.77309	10.5641	8.99525	1.20235	2.22514	5.15192
100523437	STYK1	-	5	55359	STYK1	serine/threonine/tyrosine kinase 1	-2.36463	4.99889e-06	0.000238963		8.58831	54.0535	26.6617	32.0125	3.84753	10.1721	4.04794
110257216	SUB1	-	16	10923	SUB1	SUB1 homolog, transcriptional regulator	-1.05561	3.11929e-05	0.00103764		222.255	227.251	200.969	161.65	81.0386	97.906	114.446
100620771	SYNC	-	6	81493	SYNC	syncoilin, intermediate filament protein	-2.49648	8.25681e-06	0.000363163		19.5189	39.6204	71.6846	79.3699	8.89742	4.45027	30.1755
100155184	TDG	TDGR	5	6996	TDG	thymine DNA glycosylase	-0.875447	0.000601267	0.0107223		58.0361	50.0915	57.8508	45.7699	24.528	29.2447	33.1195
100622748	TDRKH	-	4	11022	TDRKH	tudor and KH domain containing	-2.27757	3.18318e-07	2.36809e-05		22.3817	12.1691	17.1037	12.9637	3.84753	1.27151	4.78393
100152287	TEP1	-	7	7011	TEP1	telomerase associated protein 1	-0.87243	0.000930769	0.0147917		143.399	86.0328	91.5551	99.7414	51.7012	62.9396	54.4632
100622268	THEM5	-	4	284486	THEM5	thioesterase superfamily member 5	-2.10559	4.28065e-07	3.03289e-05		95.2522	22.3572	67.6602	35.981	14.6687	9.85418	11.4078
100523465	TMEM100	-	12	55273	TMEM100	transmembrane protein 100	-1.83539	0.000426348	0.00826518		230.843	28.0173	79.4819	22.4881	21.1614	14.6223	9.19986
100519775	TMEM19	-	5	55266	TMEM19	transmembrane protein 19	-0.826524	0.000945377	0.0149639		83.8011	73.8637	73.1938	62.7022	34.8683	43.2312	46.3673
100515246	TPD52L1	-	1	7164	TPD52L1	TPD52 like 1	-1.75879	0.000176901	0.00413684		286.277	530.347	791.046	578.606	116.869	126.515	507.832
100621913	TPGS2	-	6	25941	TPGS2	tubulin polyglutamylase complex subunit 2	-1.54794	0.000549321	0.0100131		75.7333	26.0363	69.924	20.9007	23.3257	15.2581	10.3038
110255538	TRAF3IP3	-	9	80342	TRAF3IP3	TRAF3 interacting protein 3	-1.68872	0.00065108	0.0113633		24.4637	13.5841	20.6251	40.2141	21.6424	5.08603	5.15192
102167071	TRPM4	-	6	54795	TRPM4	transient receptor potential cation channel subfamily M member 4	-2.16017	2.3332e-06	0.000126813		65.8437	16.1312	30.183	18.5196	7.69506	3.17877	6.25591
100516387	TSEN15	-	9	116461	TSEN15	tRNA splicing endonuclease subunit 15	-1.09758	0.000678175	0.0116668		90.5676	40.1864	40.7471	35.981	25.2494	16.8475	19.8717
733686	TUBB	TUBB2A	7	203068	TUBB	tubulin beta class I	-1.27243	0.000414771	0.00810677		367.996	259.231	536	241.284	143.561	76.2904	193.565
100519842	UBE2N	-	5	7334	UBE2N	ubiquitin conjugating enzyme E2 N	-0.911169	0.000246555	0.00543471		114.511	101.881	106.395	75.4014	51.4607	54.3569	52.9912
100625317	USP14	-	6	9097	USP14	ubiquitin specific peptidase 14	-1.34699	0.000132707	0.00326366		381.269	118.295	267.371	130.167	87.2909	74.701	72.4949
100155342	USP5	-	5	8078	USP5	ubiquitin specific peptidase 5	-1.22122	0.000124867	0.00310291		52.3106	33.9603	61.3721	30.1605	16.5925	18.119	22.4477
100524087	UTP20	-	5	27340	UTP20	UTP20, small subunit processome component	-1.24718	7.05144e-05	0.00201251		277.428	113.484	165.503	113.499	58.9153	75.3368	53.7272
100627083	VAMP7	-	X	6845	VAMP7	vesicle associated membrane protein 7	-0.850282	0.000807255	0.013319		76.7743	71.5997	71.4331	58.9983	34.6278	35.2843	46.3673
397010	VDAC1	-	2	7416	VDAC1	voltage dependent anion channel 1	-0.859832	0.00107536	0.0163683		156.932	116.314	184.871	114.293	81.5196	74.0653	80.9588
397659	VDAC2	-	14	7417	VDAC2	voltage dependent anion channel 2	-0.931949	0.000221871	0.00501125		126.222	101.881	102.874	83.3383	61.0796	49.2709	52.2552
100154859	VPS28	-	4	51160	VPS28	VPS28, ESCRT-I subunit	-1.04453	9.2234e-05	0.00245058		67.4052	61.4116	85.267	78.8407	35.5897	27.6553	43.4233
100513122	VPS37A	-	17	137492	VPS37A	VPS37A, ESCRT-I subunit	-1.16939	1.79872e-05	0.000646832		422.389	247.91	354.902	342.878	147.649	143.045	165.597
100737714	WARS2	-	4	10352	WARS2	tryptophanyl tRNA synthetase 2, mitochondrial	-1.75024	0.000119482	0.00302444		11.1908	13.5841	20.122	13.7574	4.088	2.22514	8.83187
100158199	WDYHV1	-	4	55093	WDYHV1	WDYHV motif containing 1	-1.2198	4.88887e-06	0.000237519		161.356	133.86	180.595	115.615	56.7511	58.1714	75.8069
100626361	WWP2	-	6	11060	WWP2	WW domain containing E3 ubiquitin protein ligase 2	-1.82336	0.000441289	0.00848572		1439.45	165.274	718.607	260.862	207.526	110.939	96.7825
100739489	YEATS4	-	5	8089	YEATS4	YEATS domain containing 4	-1.48282	0.000164595	0.00390274		11.7113	13.5841	12.3247	8.46612	4.088	3.81452	4.41593
100514844	YIF1B	-	6	90522	YIF1B	Yip1 interacting factor homolog B, membrane trafficking protein	-1.40794	0.000194217	0.00450636		12.7523	13.8671	19.3674	17.4614	5.7713	3.81452	8.46387
110260040	YIPF4	-	3	84272	YIPF4	Yip1 domain family member 4	-1.28262	2.82393e-06	0.000149392		353.682	426.202	476.64	430.449	196.224	182.143	141.31
100511889	ZC3H12C	-	9	85463	ZC3H12C	zinc finger CCCH-type containing 12C	-1.07362	0.000266022	0.00577822		65.5834	100.183	68.9179	78.047	47.6132	39.4167	23.1836
100521185	ZFAND2A	-	3	90637	ZFAND2A	zinc finger AN1-type containing 2A	-1.32758	0.000993698	0.015361		58.2964	22.0742	60.366	25.3984	16.833	10.4899	22.4477
100623772	ZNF862	-	18	643641	ZNF862	zinc finger protein 862	-0.792444	0.00081013	0.013319		120.757	106.975	103.88	100.535	63.7247	62.9396	60.3511
100517743	AAGAB	-	1	79719	AAGAB	alpha and gamma adaptin binding protein	0.779453	0.000820142	0.013428		108.004	124.238	111.174	111.911	224.6	161.163	200.189
100513962	AASS	-	18	10157	AASS	aminoadipate-semialdehyde synthase	1.35111	2.67132e-06	0.000142586		18.4779	37.6394	29.1769	26.7212	66.3699	56.582	91.6306
396910	ABCB1	MDR1|P-gp|Pgp1A	9	5243	ABCB1	ATP-binding cassette, sub-family B (MDR/TAP), member 1	1.31953	0.000518587	0.00955532		7.5473	5.09405	5.28203	7.40785	22.8447	11.1257	13.2478
100153026	ABCB10	-	14	23456	ABCB10	ATP binding cassette subfamily B member 10	1.06118	0.000121189	0.00304752		69.227	140.652	110.923	151.332	252.254	238.725	265.324
100516224	ABHD15	-	12	116236	ABHD15	abhydrolase domain containing 15	4.58559	3.89489e-18	5.1512e-15		1.04101	1.98102	1.0061	0.529132	14.1878	51.8139	27.2316
100154641	ABI3BP	-	13	25890	ABI3BP	ABI family member 3 binding protein	1.48604	5.45729e-05	0.00163622		3.12302	13.5841	10.3125	10.8472	31.0207	31.4698	21.7117
100154993	ACACB	-	14	32	ACACB	acetyl-CoA carboxylase beta	1.5412	4.16553e-06	0.000209208		14.8344	39.3374	47.2867	26.9857	126.007	82.9658	80.2228
613133	ACE	-	12	1636	ACE	angiotensin I converting enzyme (peptidyl-dipeptidase A) 1	2.71888	3.41731e-07	2.51088e-05		4.94478	74.7127	76.2121	58.2046	199.35	571.224	370.938
100152462	ACVR1B	-	5	91	ACVR1B	activin A receptor type 1B	0.94311	0.000685985	0.0117486		16.9164	25.1872	28.1708	32.2771	54.3464	46.7279	46.7353
100624194	ADAD1	-	8	132612	ADAD1	adenosine deaminase domain containing 1	3.0268	4.5834e-09	6.23048e-07		1.04101	2.83003	3.77288	0	13.4664	17.1653	17.2957
397344	ADAM9	ADAM-9	15	8754	ADAM9	ADAM metallopeptidase domain 9	1.01466	0.000635822	0.0112		23.1624	44.4314	30.4345	50.5321	65.1676	92.5021	68.079
100620994	ADCY7	-	6	113	ADCY7	adenylate cyclase 7	1.52579	0.000597788	0.0106839		13.5331	5.09405	9.0549	11.3763	47.3727	27.9731	9.93585
100516144	ADGRA3	GPR125	8	166647	ADGRA3	adhesion G protein-coupled receptor A3	1.36627	0.000669729	0.0115533		152.768	436.107	478.401	469.605	658.649	1009.58	1401.69
100736796	ADGRB3	-	1	577	ADGRB3	adhesion G protein-coupled receptor B3	2.68697	6.883e-05	0.00197895		0.520504	1.69802	1.25763	0.793699	5.53083	8.26479	7.35989
100048943	ADSSL1	ADSS1	7	122622	ADSSL1	adenylosuccinate synthase like 1	1.18489	0.000903979	0.0145406		4.42428	5.94306	8.30033	10.0535	16.352	15.8938	16.9277
733628	AEBP1	-	18	165	AEBP1	AE binding protein 1	1.02585	0.000236003	0.0052352		16.6561	18.1122	22.6373	17.4614	44.4871	28.291	41.5834
100157073	AGT	-	14	183	AGT	angiotensinogen	3.6721	7.84396e-19	1.55611e-15		2.86277	30.5643	7.79728	7.14329	96.6692	75.0189	114.814
100519976	AGTR1	AT1	13	185	AGTR1	angiotensin II receptor type 1	1.69032	1.90548e-05	0.000679069		3.64352	10.1881	4.77898	6.61415	23.3257	13.3508	21.7117
106504153	AHNAK	-	2	79026	AHNAK	AHNAK nucleoprotein	1.50434	1.31179e-05	0.000508607		696.954	963.341	850.155	1357.22	2570.15	3396.83	2262.43
100620859	AK2	-	6	204	AK2	adenylate kinase 2	1.33258	1.4942e-08	1.69385e-06		39.5583	33.1113	36.2196	42.066	90.6575	104.581	90.1586
733667	AK4	AK3L1	6	205	AK4	adenylate kinase 4	2.4261	2.36933e-09	3.56989e-07		5.72554	5.94306	9.0549	11.1118	38.7158	116.979	27.5996
100513811	AKT3	PKBgamma	10	10000	AKT3	AKT serine/threonine kinase 3	1.37906	0.000959879	0.0150774		9.62932	8.77309	6.0366	4.49762	35.3492	14.6223	13.6158
102166512	ANXA3	-	8	306	ANXA3	annexin A3	1.37088	6.5905e-05	0.00190868		24.2034	76.1277	84.5124	81.2218	125.045	238.09	186.941
100513283	APAF1	APAF1_tv3|Apaf-1	5	317	APAF1	apoptotic peptidase activating factor 1	1.19116	0.000472966	0.00893606		69.7475	48.9595	37.2257	101.593	200.312	103.31	115.55
100626308	APCDD1	-	6	147495	APCDD1	APC down-regulated 1	1.5171	0.000315559	0.00657812		4.16403	7.35807	4.77898	7.40785	30.5398	11.4436	13.9838
100157318	APOD	-	13	347	APOD	apolipoprotein D	2.49598	2.89643e-11	8.40884e-09		38.7775	150.557	65.145	106.62	515.569	380.181	557.88
100523962	ARFGAP3	-	5	26286	ARFGAP3	ADP ribosylation factor GTPase activating protein 3	0.890443	0.000958342	0.0150774		93.9509	116.88	125.008	114.822	126.969	245.719	240.668
100524615	ARID5A	-	3	10865	ARID5A	AT-rich interaction domain 5A	2.28801	1.36229e-13	6.48613e-11		9.10881	15.5652	12.0732	21.1653	83.4433	63.5753	59.2471
100521141	ARRB1	-	9	408	ARRB1	arrestin beta 1	2.55257	1.27255e-10	3.15566e-08		9.36906	13.0181	30.6861	22.7527	144.282	56.8999	114.078
100512932	ASAH1	-	17	427	ASAH1	N-acylsphingosine amidohydrolase 1	2.22396	2.91256e-06	0.000153399		114.771	320.359	328.24	610.883	1238.18	2291.57	1017.5
100520369	ATF7IP2	-	3	80063	ATF7IP2	activating transcription factor 7 interacting protein 2	1.62245	6.69174e-08	6.52884e-06		36.9558	74.7127	70.9301	100.8	201.995	194.858	275.996
100462717	ATG2A	-	2	23130	ATG2A	autophagy related 2A	0.990576	8.60827e-05	0.00232414		24.2034	31.9793	38.7349	36.2456	60.8391	63.5753	71.3909
100520087	ATP10D	-	8	57205	ATP10D	ATPase phospholipid transporting 10D (putative)	1.75382	3.33023e-05	0.001092		5.20504	2.83003	3.0183	5.02676	19.2377	8.58267	12.8798
100157346	ATP13A4	-	13	84239	ATP13A4	ATPase 13A4	2.41206	2.8393e-05	0.000968372		2.60252	8.20708	5.28203	27.7794	14.4282	79.787	36.0635
100523368	ATP6V1B1	-	3	525	ATP6V1B1	ATPase H+ transporting V1 subunit B1	1.81312	1.69732e-06	9.85521e-05		8.58831	20.6592	14.3369	25.1338	66.8509	82.3301	31.2795
100517110	ATXN7L1	-	9	222255	ATXN7L1	ataxin 7 like 1	0.94947	0.000125326	0.00310783		39.8185	45.2804	57.5992	51.5904	108.212	78.1977	94.9426
100515476	AUTS2	-	3	26053	AUTS2	AUTS2, activator of transcription and developmental regulator	1.13385	0.000581688	0.0104748		15.8754	7.35807	13.3308	10.0535	31.9826	21.9335	22.8157
100517236	B3GLCT	B3GALTL	11	145173	B3GLCT	beta 3-glucosyltransferase	2.17447	0.000204761	0.0046961		3.90378	30.5643	8.0488	46.8282	127.69	39.0988	94.5746
100517222	B4GALT6	-	6	9331	B4GALT6	beta-1,4-galactosyltransferase 6	4.83104	2.01294e-06	0.000112488		2.60252	1.69802	0	1.32283	0.240471	72.7938	49.6792
100620522	BACH2	-	1	60468	BACH2	BTB domain and CNC homolog 2	2.3872	8.34357e-06	0.000365123		0.780755	3.96204	4.0244	5.29132	18.9972	6.99329	31.2795
100515258	BAIAP3	-	3	8938	BAIAP3	BAI1 associated protein 3	1.42255	1.6649e-05	0.000609764		11.1908	23.2062	23.8949	26.7212	80.3172	40.0525	53.3592
100522108	BASP1	-	16	10409	BASP1	brain abundant membrane attached signal protein 1	2.69975	9.26203e-09	1.10246e-06		11.4511	49.5255	71.4331	14.8157	204.4	173.243	252.812
100620226	BCAS3	-	12	54828	BCAS3	BCAS3, microtubule associated cell migration factor	1.04333	0.000167208	0.00395681		50.2286	39.9034	30.6861	48.151	62.7629	111.257	87.5827
100049703	BCL2	-	1	596	BCL2	BCL2, apoptosis regulator	0.93974	0.00016825	0.00397357		37.9968	45.2804	30.6861	37.833	83.6838	70.2507	64.031
100156549	BCL6	-	13	604	BCL6	BCL6, transcription repressor	2.23066	6.31031e-09	8.1643e-07		7.28705	18.6782	14.0854	35.1873	105.326	65.4826	59.6151
100626975	BHLHA15	-	3	168620	BHLHA15	basic helix-loop-helix family member a15	1.75926	3.10233e-05	0.00103764		9.88957	87.1649	56.8447	80.4281	157.749	203.123	289.98
110261428	BMF	-	1	90427	BMF	Bcl2 modifying factor	1.96165	1.00258e-07	9.04067e-06		6.24604	9.05609	8.55185	7.93699	41.6014	33.3771	13.6158
445461	C1QA	-	6	712	C1QA	complement C1q A chain	1.99175	0.000867238	0.0140637		5.46529	1.69802	1.76068	1.32283	11.7831	8.58267	5.51992
100518846	C1QB	-	6	713	C1QB	complement C1q B chain	1.29597	0.000663047	0.011488		15.0946	7.07507	7.29423	7.40785	29.5779	18.7547	15.0878
445460	C1QC	C1QG	6	714	C1QC	complement C1q C chain	1.73449	1.84378e-05	0.000659055		18.9984	5.66006	8.0488	6.34959	37.9944	17.4832	24.6556
445464	C1R	-	5	715	C1R	complement C1r	1.78036	8.62429e-11	2.33307e-08		18.7381	36.2244	27.6678	22.2236	79.8363	89.3233	97.1505
397274	C1S	-	5	716	C1S	complement C1s	2.49023	4.57285e-19	1.08861e-15		29.4085	61.9776	45.2745	45.2408	300.107	215.838	246.924
448981	C2	-	7	717	C2	complement C2	3.39902	1.36134e-10	3.24082e-08		1.56151	1.69802	1.25763	0.793699	21.6424	6.67541	14.3518
110259563	C2H11orf96	-	2	387763	C11orf96	chromosome 2 C11orf96 homolog	2.13465	3.20137e-05	0.00105557		30.4495	18.1122	30.9376	118.526	583.863	136.369	68.815
397072	C3	C3d	2	718	C3	complement C3	2.48343	3.80201e-15	3.01702e-12		58.5567	144.897	107.401	81.2218	577.611	540.708	464.777
445467	C4A	C4	7	720	C4A	complement C4A (Rodgers blood group)	1.75182	6.25673e-09	8.1643e-07		89.7869	197.253	172.546	129.373	535.288	426.591	535.432
396982	C4BPA	APOR	9	722	C4BPA	complement component 4 binding protein, alpha	2.12247	8.64552e-06	0.000371497		8.84856	2.83003	5.53355	1.85196	28.1351	15.8938	12.1438
100270682	C7H6orf52	-	7	347744	C6orf52	chromosome 7 C6orf52 homolog	1.70365	3.32371e-08	3.50107e-06		7.5473	16.1312	16.0976	16.6677	58.4344	40.3703	41.9514
100627417	C8H4orf36	-	8	132989	C4orf36	chromosome 8 C4orf36 homolog	2.21988	0.000135382	0.00332258		10.1498	28.0173	15.5946	85.984	124.083	18.7547	159.342
100526114	CABLES1	-	6	91768	CABLES1	Cdk5 and Abl enzyme substrate 1	2.04556	1.9025e-07	1.5301e-05		3.64352	23.7722	8.80338	7.67242	31.5017	31.4698	39.3754
100624530	CAD	-	3	790	CAD	carbamoyl-phosphate synthetase 2, aspartate transcarbamylase, and dihydroorotase	2.39182	2.98131e-10	5.91442e-08		13.0126	28.3003	61.3721	61.3794	208.969	224.421	256.86
100625970	CALCOCO1	-	5	57658	CALCOCO1	calcium binding and coiled-coil domain 1	0.982958	0.00034991	0.00709536		31.2302	64.2416	41.2501	47.8865	87.5313	103.946	76.5428
100737793	CALN1	-	3	83698	CALN1	calneuron 1	2.40898	0.000113206	0.00290408		1.82176	0.566006	4.0244	1.32283	13.4664	8.58267	5.88791
100524513	CAPN5	-	9	726	CAPN5	calpain 5	1.75827	2.7104e-06	0.000144026		5.46529	4.52804	5.78508	5.82046	12.9854	27.0195	15.8238
397568	CAT	-	2	847	CAT	catalase	0.953567	0.00096275	0.0150784		113.73	201.215	213.796	173.291	255.38	339.81	425.034
100520132	CBX7	-	5	23492	CBX7	chromobox 7	1.06914	0.00110575	0.0166915		7.0268	23.4892	17.6068	23.5464	37.5134	44.1849	37.9034
780426	CCND3	-	7	896	CCND3	cyclin D3	1.14181	0.00017781	0.00414994		20.5599	46.4125	30.9376	35.981	94.0241	75.0189	51.8872
100738411	CCSER1	-	8	401145	CCSER1	coiled-coil serine rich protein 1	0.870899	0.000967602	0.0151345		127.784	155.935	95.8311	176.466	269.568	253.666	239.196
100037938	CD14	-	2	929	CD14	CD14 molecule	2.8108	8.58883e-12	2.69034e-09		2.60252	13.0181	7.54575	9.25982	54.8273	35.9201	87.9507
397644	CD180	LY64|RP105	16	4064	CD180	CD180 molecule	2.13523	0.000961686	0.0150784		0.260252	2.83003	1.76068	2.64566	11.7831	6.03966	6.99189
574058	CD274	PDL1	1	29126	CD274	CD274 molecule	2.00798	3.89794e-05	0.00124057		5.20504	3.11303	4.0244	6.34959	25.9708	4.1324	22.4477
733702	CD36	-	9	948	CD36	CD36 molecule	2.19477	0.000335117	0.00690122		1.30126	1.41501	1.50915	1.85196	5.53083	6.99329	8.83187
100511702	CD38	-	8	952	CD38	CD38 molecule	2.60609	1.10551e-06	6.88948e-05		1.04101	3.11303	1.76068	1.05826	9.61883	13.0329	9.19986
100525150	CD44	-	2	960	CD44	CD44 molecule (Indian blood group)	2.68284	3.89641e-06	0.000199233		4.42428	30.5643	30.183	112.97	199.11	93.4557	293.66
396660	CD74	-	2	972	CD74	CD74 molecule	1.83207	2.21326e-07	1.72186e-05		23.4227	12.7351	21.8827	23.811	158.23	48.953	66.975
100624156	CD99	-	Y	4267	CD99	CD99 molecule (Xg blood group)	1.39932	0.000279182	0.00601709		14.5741	8.20708	5.0305	8.73068	31.9826	20.3441	16.5597
100329127	CDC25B	-	17	994	CDC25B	cell division cycle 25B	1.65927	0.000176003	0.00412394		5.98579	7.64108	8.80338	12.17	27.4137	9.85418	50.4152
100152969	CDKL1	-	1	8814	CDKL1	cyclin dependent kinase like 1	1.97627	3.6875e-08	3.81673e-06		7.80755	11.0371	10.5641	11.3763	54.8273	41.9597	16.9277
397584	CDKN1B	-	5	1027	CDKN1B	cyclin dependent kinase inhibitor 1B	1.02228	0.000307155	0.00641415		105.402	166.123	175.816	185.725	288.565	423.412	252.444
100153946	CEBPD	-	4	1052	CEBPD	CCAAT enhancer binding protein delta	1.31253	7.13204e-05	0.00202125		11.4511	14.9991	15.343	31.7479	48.0941	30.5162	41.2154
106508683	CEP72	-	16	55722	CEP72	centrosomal protein 72	2.16736	0.000467382	0.0088446		0.260252	3.11303	2.51525	2.3811	8.176	5.72178	14.7198
396877	CFD	DF	2	1675	CFD	complement factor D	2.10197	6.76008e-06	0.000313795		1.56151	6.22606	12.3247	16.4031	46.1704	47.9994	25.7596
100157963	CGN	-	4	57530	CGN	cingulin	1.10812	0.000485925	0.00916634		46.5851	100.466	92.0582	128.579	142.84	200.898	270.108
102163757	CHP2	-	3	63928	CHP2	calcineurin like EF-hand protein 2	3.32383	5.91187e-11	1.67545e-08		0.780755	5.94306	2.0122	9.52438	25.7304	54.3569	39.3754
100523738	CHPT1	-	5	56994	CHPT1	choline phosphotransferase 1	1.71184	4.7351e-10	8.16838e-08		22.3817	31.1303	27.6678	47.3573	102.2	102.992	94.2066
100156022	CITED2	-	1	10370	CITED2	Cbp/p300 interacting transactivator with Glu/Asp rich carboxy-terminal domain 2	1.05025	0.000252914	0.00554407		46.0646	29.7153	52.5687	39.9495	57.9534	97.5881	106.718
100516823	CNST	-	10	163882	CNST	consortin, connexin sorting protein	0.825039	0.00113364	0.0170271		49.7081	79.8068	68.4148	55.5589	125.526	94.0915	117.022
100623191	COG5	-	9	10466	COG5	component of oligomeric golgi complex 5	0.939688	0.000153507	0.00369129		36.6955	48.9595	37.2257	42.8597	72.6222	94.4094	71.3909
100156689	COL12A1	-	1	1303	COL12A1	collagen type XII alpha 1 chain	1.47762	1.73077e-06	9.95236e-05		25.2444	63.1096	38.2318	24.6047	78.153	109.032	92.7346
100515336	COL4A1	-	11	1282	COL4A1	collagen type IV alpha 1 chain	1.12056	1.79426e-05	0.000646832		137.153	204.611	151.67	134.664	357.34	279.414	387.498
100153454	COL4A2	-	11	1284	COL4A2	collagen type IV alpha 2 chain	0.875435	0.000464159	0.00879758		51.5299	56.8836	51.0596	38.3621	94.0241	73.4295	104.878
100101552	COL6A2	-	Un	1292	COL6A2	collagen type VI alpha 2 chain	0.936788	0.00032882	0.00680687		36.6955	45.5634	40.7471	33.5999	97.3906	63.2575	63.663
100511399	COQ8A	-	10	56997	COQ8A	coenzyme Q8A	1.54163	7.0243e-06	0.000319123		9.88957	21.5082	23.1403	31.2188	52.6631	90.277	50.7832
100511847	CPED1	C18H7orf58|C7orf58	18	79974	CPED1	cadherin like and PC-esterase domain containing 1	0.947073	8.74565e-05	0.00234988		37.9968	39.9034	37.7288	43.1243	69.977	91.2306	68.447
100523409	CREBRF	-	16	153222	CREBRF	CREB3 regulatory factor	1.06139	0.000146385	0.00352716		101.758	217.629	140.099	164.296	329.204	337.903	289.244
100525394	CRIM1	-	3	51232	CRIM1	cysteine rich transmembrane BMP regulator 1	2.1484	1.38541e-05	0.000530242		7.28705	39.9034	57.3477	127.785	279.427	166.25	201.661
100517750	CRY2	-	2	1408	CRY2	cryptochrome circadian regulator 2	1.2003	2.34739e-06	0.000127005		100.978	147.727	171.54	141.543	329.445	312.473	326.411
100517086	CSF1R	-	2	1436	CSF1R	colony stimulating factor 1 receptor	1.60744	0.000113577	0.00290732		11.7113	5.94306	7.54575	8.99525	47.6132	25.748	12.5118
100622572	CST6	-	2	1474	CST6	cystatin E/M	1.86722	2.86705e-05	0.000975043		0.520504	4.52804	4.77898	5.55589	15.3901	12.7151	17.6637
733654	CTH	-	6	1491	CTH	cystathionine gamma-lyase	1.74225	3.87553e-06	0.000199233		40.8595	73.0147	61.3721	50.7967	189.25	63.5753	311.323
100515235	CTNS	-	12	1497	CTNS	cystinosin, lysosomal cystine transporter	1.09173	0.000353171	0.00714485		12.7523	24.9042	27.4162	30.6897	45.2085	63.8932	48.2073
100156798	CTSA	-	17	5476	CTSA	cathepsin A	1.59179	7.23422e-08	7.00073e-06		25.7649	58.8646	40.244	33.8645	97.3906	144.316	100.462
100520004	CTSF	-	2	8722	CTSF	cathepsin F	1.11412	0.000164556	0.00390274		14.3138	25.7533	20.8766	20.9007	55.0678	46.41	30.9115
100517505	CTTNBP2	CORTBP2	18	83992	CTTNBP2	cortactin binding protein 2	1.71663	4.06642e-10	7.22427e-08		61.4194	65.3736	72.1877	101.329	327.04	194.223	216.013
100514279	CTXN3	-	2	613212	CTXN3	cortexin 3	4.12173	3.50128e-15	2.97684e-12		0.260252	1.13201	1.76068	0.793699	27.4137	12.7151	13.2478
494019	CXCL10	-	8	3627	CXCL10	C-X-C motif chemokine ligand 10	5.30339	5.94578e-09	7.86362e-07		1.30126	0.566006	1.0061	0.264566	81.2791	0.635753	32.0155
448985	CYP7A1	CYP7|CYPVII	4	1581	CYP7A1	cytochrome P450, family 7, subfamily A, polypeptide 1	2.94305	0.000101496	0.00265518		0	1.13201	1.0061	2.91023	6.01177	13.3508	6.25591
110260059	CYS1	-	3	192668	CYS1	cystin 1	1.5725	7.45138e-05	0.00207228		6.24604	9.9051	8.80338	14.5511	15.6306	47.6815	29.4396
100524747	DBP	-	6	1628	DBP	D-box binding PAR bZIP transcription factor	2.35917	9.50855e-11	2.47744e-08		4.94478	4.52804	2.76678	5.55589	21.4019	28.9268	18.3997
100520394	DCLK2	-	8	166614	DCLK2	doublecortin like kinase 2	3.31031	2.74662e-08	2.99936e-06		2.08201	12.4521	3.26983	10.3181	214.259	25.4301	64.767
100525762	DDIT4L	-	8	115265	DDIT4L	DNA damage inducible transcript 4 like	4.2595	1.45472e-10	3.39521e-08		7.0268	18.6782	7.29423	27.5149	21.1614	381.452	387.866
100623826	DDX52	-	12	11056	DDX52	DExD-box helicase 52	1.31413	3.7382e-05	0.00120912		29.4085	66.5057	55.084	88.1005	165.925	113.8	173.693
100514967	DHRS3	-	6	9249	DHRS3	dehydrogenase/reductase 3	1.43176	1.45931e-07	1.24073e-05		46.5851	76.9768	39.741	44.4471	130.576	149.72	115.918
100157640	DKK1	-	14	22943	DKK1	dickkopf WNT signaling pathway inhibitor 1	1.86381	3.17561e-06	0.000165786		4.94478	7.35807	6.53965	22.7527	22.1233	23.8408	36.4314
100153566	DNAJC12	-	14	56521	DNAJC12	DnaJ heat shock protein family (Hsp40) member C12	3.23518	3.06539e-18	4.56091e-15		6.50629	14.1501	40.9986	14.8157	126.969	154.488	129.166
100520706	DOCK4	-	18	9732	DOCK4	dedicator of cytokinesis 4	1.24958	0.00034815	0.00707172		7.28705	6.79207	7.0427	5.02676	14.1878	19.7084	12.8798
397109	DPYD	-	4	1806	DPYD	dihydropyrimidine dehydrogenase	1.67617	1.58939e-07	1.29638e-05		28.8879	60.2796	27.9193	17.4614	95.9478	77.244	99.3585
100514374	DUSP4	-	15	1846	DUSP4	dual specificity phosphatase 4	4.18799	2.53678e-14	1.50977e-11		0.260252	0.849008	0.754575	6.61415	19.7186	13.3508	16.1918
100519006	DUSP9	-	X	1852	DUSP9	dual specificity phosphatase 9	2.28828	0.000129786	0.00320507		0.520504	1.98102	1.76068	2.3811	7.93553	7.94692	8.83187
414911	EDNRB	ETB	11	1910	EDNRB	endothelin receptor type B	2.41774	4.95557e-05	0.00151769		2.86277	12.4521	22.6373	32.8062	438.378	51.8139	71.7589
100153398	EFHD1	-	15	80303	EFHD1	EF-hand domain family member D1	1.62484	6.55706e-06	0.000306073		5.72554	13.5841	28.6739	14.2866	44.4871	41.0061	43.7913
100526094	EHF	-	2	26298	EHF	ETS homologous factor	1.33069	8.31911e-08	7.79703e-06		73.9115	55.1855	62.8813	75.9305	139.713	193.269	172.957
100525891	EIF4E3	-	13	317649	EIF4E3	eukaryotic translation initiation factor 4E family member 3	1.49022	1.33497e-07	1.15986e-05		23.6829	41.3184	30.9376	48.6802	93.7836	123.336	87.5827
100623005	ELMSAN1	-	7	91748	ELMSAN1	ELM2 and Myb/SANT domain containing 1	0.968835	0.000767717	0.0128165		18.2176	13.5841	21.1281	28.5731	40.1586	40.6882	37.1674
100152562	EMX2	-	14	2018	EMX2	empty spiracles homeobox 2	0.879977	0.000220344	0.00498623		42.421	41.8844	40.4955	50.003	72.3817	92.1842	76.9108
100153376	ENPP5	-	7	59084	ENPP5	ectonucleotide pyrophosphatase/phosphodiesterase 5 (putative)	0.797097	0.000843931	0.0137796		133.769	94.2399	100.862	103.181	199.591	202.17	161.182
100154506	ENTPD5	-	7	957	ENTPD5	ectonucleoside triphosphate diphosphohydrolase 5	1.98461	5.42114e-14	2.93308e-11		50.4888	68.7697	44.7715	79.6344	212.336	235.547	275.628
100516641	ERBB2	-	12	2064	ERBB2	erb-b2 receptor tyrosine kinase 2	1.35792	1.59012e-07	1.29638e-05		37.216	51.2235	58.1023	55.0298	139.954	148.766	98.6225
100738544	ERRFI1	-	6	54206	ERRFI1	ERBB receptor feedback inhibitor 1	1.36353	1.40969e-06	8.6049e-05		19.7791	30.2813	23.6434	29.6314	84.8862	68.3435	45.6313
100302363	ETS1	-	9	2113	ETS1	ETS proto-oncogene 1, transcription factor	1.12832	0.00074866	0.0126507		20.2996	12.4521	10.8156	16.4031	46.4109	21.9335	30.1755
100513560	ETV1	-	9	2115	ETV1	ETS variant 1	2.85673	5.31919e-07	3.61796e-05		0.780755	27.4513	8.80338	22.4881	119.033	73.7474	147.198
397217	F5	-	4	2153	F5	coagulation factor V	2.67596	0.00044304	0.00849196		2.60252	0.283003	1.25763	8.99525	9.8593	44.8206	5.51992
100519836	FAM102B	-	4	284611	FAM102B	family with sequence similarity 102 member B	1.47105	8.40694e-07	5.46819e-05		13.7933	33.6773	24.3979	23.5464	63.9652	55.3105	80.2228
100525029	FAM111A	-	2	63901	FAM111A	family with sequence similarity 111 member A	2.13328	3.89997e-06	0.000199233		6.50629	4.52804	2.26373	7.14329	34.1468	9.5363	22.8157
100517326	FAM111B	-	2	374393	FAM111B	family with sequence similarity 111 member B	2.04345	5.40074e-10	9.05423e-08		10.9306	8.77309	15.0915	8.99525	27.8946	53.7212	54.8312
100525259	FAM171B	-	15	165215	FAM171B	family with sequence similarity 171 member B	1.40932	0.000163934	0.00390274		15.0946	26.8853	10.5641	31.7479	43.2847	82.3301	43.0553
102162743	FAM174B	-	7	400451	FAM174B	family with sequence similarity 174 member B	2.10468	7.29479e-12	2.34675e-09		15.8754	34.2433	34.2074	29.1023	146.928	84.8731	140.942
100511495	FAM193B	-	2	54540	FAM193B	family with sequence similarity 193 member B	1.03865	0.000906447	0.0145496		21.3406	49.5255	47.2867	62.4376	97.6311	74.3831	118.494
100518011	FAM49A	-	3	81553	FAM49A	family with sequence similarity 49 member A	1.56019	4.10859e-07	2.94606e-05		24.2034	15.5652	12.5763	12.4346	52.1821	34.0128	51.1512
100153610	FAM53B	-	14	9679	FAM53B	family with sequence similarity 53 member B	1.03831	0.000118401	0.00300496		33.052	29.1493	40.9986	37.0393	99.3144	61.3502	58.8791
100524042	FAM57A	-	12	79850	FAM57A	family with sequence similarity 57 member A	1.4321	8.17708e-05	0.00222727		34.3532	72.1657	62.8813	64.025	53.625	192.315	191.357
100519144	FBLN1	-	5	2192	FBLN1	fibulin 1	1.41874	6.40531e-09	8.19811e-07		49.1876	60.8456	47.0352	45.2408	126.007	158.938	120.702
733657	FBXO32	MAFbx	4	114907	FBXO32	F-box protein 32	1.424	0.000972928	0.0151779		2.60252	4.81105	11.3186	9.25982	21.6424	21.9335	13.2478
397281	FGF7	kgf	1	2252	FGF7	fibroblast growth factor 7	2.6958	0.00102841	0.015714		0	23.2062	17.3552	69.3163	62.5224	193.905	139.102
396717	FGF9	-	11	2254	FGF9	fibroblast growth factor 9	2.00138	1.59794e-06	9.36959e-05		3.38327	4.52804	3.77288	2.3811	8.89742	15.8938	18.0317
100151812	FLRT2	-	7	23768	FLRT2	fibronectin leucine rich transmembrane protein 2	1.40336	9.61178e-05	0.00253678		6.76655	26.3193	11.5702	12.17	25.009	34.3307	35.3275
397132	FMO1	-	9	2326	FMO1	flavin containing monooxygenase 1	2.26856	3.91467e-10	7.06004e-08		40.5993	69.3357	59.6114	15.874	190.212	205.348	319.051
397620	FN1	-	15	2335	FN1	fibronectin 1	1.38352	1.29518e-05	0.000504255		169.424	411.486	226.876	186.784	536.731	572.814	629.638
100623777	FOSL2	Fra2	3	2355	FOSL2	FOS like 2, AP-1 transcription factor subunit	1.46741	2.94328e-05	0.000994927		42.1608	135.275	98.0948	177.788	384.513	305.162	277.836
100739684	FOXK1	-	3	221937	FOXK1	forkhead box K1	1.29762	3.32439e-06	0.000172796		15.0946	26.6023	18.1098	22.7527	47.6132	60.7144	43.7913
733584	FOXN3	CHES1	7	1112	FOXN3	forkhead box N3	1.23979	6.43587e-05	0.00186844		63.2412	166.972	136.578	163.766	278.946	295.307	407.37
733705	FOXO4	MLLT7	X	4303	FOXO4	forkhead box O4	1.41019	4.97626e-06	0.00023884		9.62932	24.3382	20.6251	28.044	54.5869	61.6681	55.9352
100152843	FOXQ1	-	7	94234	FOXQ1	forkhead box Q1	1.47775	0.000110148	0.00284401		5.46529	9.05609	9.80948	8.20155	37.7539	19.0726	15.8238
100152419	FRZB	-	15	2487	FRZB	frizzled related protein	1.45264	0.000429329	0.00830944		12.4921	12.4521	4.77898	7.67242	21.4019	45.7742	17.2957
397030	FTH1	-	2	2495	FTH1	ferritin heavy chain 1	1.36469	7.24132e-05	0.00204735		762.798	1543.21	1314.72	1490.57	2806.29	3650.18	3415.72
541593	FXYD2	-	9	486	FXYD2	FXYD domain containing ion transport regulator 2	2.91138	3.04211e-05	0.00102289		0.260252	7.92408	8.30033	19.5779	17.3139	110.303	57.7751
100520319	FZD4	-	9	8322	FZD4	frizzled class receptor 4	1.26465	0.000999855	0.0154362		7.28705	6.50906	5.78508	7.67242	17.0734	23.205	8.46387
100513609	GAB2	-	9	9846	GAB2	GRB2 associated binding protein 2	2.19152	8.96183e-09	1.0885e-06		7.0268	5.37705	16.0976	7.40785	29.097	27.9731	53.7272
100462751	GABARAPL1	-	5	23710	GABARAPL1	GABA type A receptor associated protein like 1	1.44928	1.09264e-05	0.000445755		20.0394	61.9776	40.9986	65.0833	104.845	155.76	144.622
100157572	GALNT15	GALNTL2	13	117248	GALNT15	polypeptide N-acetylgalactosaminyltransferase 15	4.04426	9.02191e-13	3.46412e-10		0.520504	3.96204	1.25763	1.85196	57.713	13.6687	25.0236
100513637	GANC	-	1	2595	GANC	glucosidase alpha, neutral C	1.02446	0.000368533	0.00739738		48.4068	71.3167	54.8325	97.6249	101.479	158.303	142.782
100737982	GAREM1	GAREM	6	64762	GAREM1	GRB2 associated regulator of MAPK1 subtype 1	2.02465	4.61497e-09	6.23048e-07		20.0394	28.3003	53.3233	49.2093	101.238	164.978	201.293
100516459	GAS1	-	10	2619	GAS1	growth arrest specific 1	0.908661	0.000749286	0.0126507		21.8611	21.5082	27.9193	17.4614	48.5751	36.5558	39.7434
100513569	GAS2L1	-	14	10634	GAS2L1	growth arrest specific 2 like 1	1.27152	0.000139566	0.00339724		11.1908	12.1691	6.28813	7.67242	19.4781	22.8871	25.3916
100151938	GBP1	-	4	2633	GBP1	guanylate binding protein 1, interferon-inducible	5.58137	5.44006e-13	2.15844e-10		2.60252	1.41501	1.50915	0.793699	437.416	5.4039	74.7029
100153137	GBP2	-	4	2634	GBP2	guanylate binding protein 2, interferon-inducible	1.60848	0.000563054	0.0102288		8.84856	8.77309	9.80948	11.6409	136.106	12.3972	29.0716
397488	GHR	-	16	2690	GHR	growth hormone receptor	1.56279	5.57778e-05	0.00166397		5.72554	10.7541	5.0305	15.3448	30.7803	19.0726	25.7596
100518636	GJA1	CX43	1	2697	GJA1	gap junction protein alpha 1	1.00001	0.000287369	0.00614102		24.2034	18.1122	14.84	19.3133	33.185	43.867	37.9034
100523225	GLIS3	-	1	169792	GLIS3	GLIS family zinc finger 3	1.17517	7.77796e-05	0.00214805		39.5583	25.7533	35.2135	62.9667	88.2528	101.721	68.079
100525206	GLYATL2	-	2	219970	GLYATL2	glycine-N-acyltransferase like 2	3.7937	4.35359e-17	4.71098e-14		6.76655	22.9232	6.0366	6.34959	38.9563	119.204	145.358
100144419	GNAI1	GBI1	9	2770	GNAI1	G protein subunit alpha i1	1.00048	0.000408352	0.00804737		16.1356	30.5643	22.3857	19.0488	38.9563	42.5955	49.3113
100523554	GNPTAB	-	5	79158	GNPTAB	N-acetylglucosamine-1-phosphate transferase subunits alpha and beta	1.39077	1.00767e-08	1.18756e-06		73.1308	60.5626	56.0901	67.4644	147.168	164.978	194.301
100152321	GPCPD1	-	17	56261	GPCPD1	glycerophosphocholine phosphodiesterase 1	1.27845	5.28929e-05	0.00159389		122.839	277.343	153.933	261.921	472.285	534.033	481.705
100518248	GPSM2	-	4	29899	GPSM2	G protein signaling modulator 2	3.6106	2.37661e-07	1.83693e-05		1.04101	12.7351	6.0366	1.85196	8.41648	84.2373	53.3592
396598	GPX3	-	16	2878	GPX3	glutathione peroxidase 3	3.73406	4.05775e-06	0.000206408		1.30126	86.3158	35.2135	139.956	1322.59	628.76	476.553
100513230	GRB7	-	12	2886	GRB7	growth factor receptor bound protein 7	1.99188	7.56231e-09	9.47517e-07		10.1498	40.4694	33.7044	51.3258	150.535	135.415	153.086
100736832	GRIN2A	-	3	2903	GRIN2A	glutamate ionotropic receptor NMDA type subunit 2A	2.52085	2.71343e-09	3.93877e-07		4.16403	18.6782	17.6068	37.3038	107.971	130.329	74.3349
733645	GRN	-	12	2896	GRN	granulin precursor	1.44258	2.72601e-08	2.99936e-06		207.421	188.763	214.048	227.527	569.194	581.714	557.144
100523711	HACD4	PTPLAD2	1	401494	HACD4	3-hydroxyacyl-CoA dehydratase 4	3.11426	3.03304e-13	1.33712e-10		2.08201	2.54703	2.26373	8.20155	30.2993	21.2977	22.8157
100624050	HDAC4	-	15	9759	HDAC4	histone deacetylase 4	1.32112	0.000742749	0.0125939		15.8754	27.4513	51.8142	28.5731	69.2556	40.3703	126.222
100512733	HHAT	-	9	55733	HHAT	hedgehog acyltransferase	1.37932	0.000862927	0.014032		1.82176	6.79207	7.54575	5.55589	11.5426	16.2117	16.5597
100525059	HHIP	-	8	64399	HHIP	hedgehog interacting protein	1.50783	9.88081e-05	0.00260202		23.4227	18.3952	8.55185	12.9637	20.1995	53.0854	58.1431
100620451	HOXA10	-	18	3206	HOXA10	homeobox A10	1.30318	1.03201e-05	0.000428016		11.7113	12.4521	14.0854	15.6094	43.7657	27.6553	27.9676
100156186	HPGD	-	14	3248	HPGD	15-hydroxyprostaglandin dehydrogenase	4.20431	8.61222e-15	6.03008e-12		1.56151	1.13201	5.78508	37.0393	87.2909	69.615	50.0472
100049673	HPS3	-	13	84343	HPS3	HPS3, biogenesis of lysosomal organelles complex 2 subunit 1	1.03627	1.5755e-05	0.00058387		43.7223	53.4875	57.3477	41.0078	99.0739	96.3166	105.614
100156717	HS6ST1	-	15	9394	HS6ST1	heparan sulfate 6-O-sulfotransferase 1	1.63888	4.61466e-06	0.000225116		11.4511	14.4331	16.6007	20.107	28.8565	94.0915	48.5753
100127358	IFITM1	-	2	8519	IFITM1	interferon-induced transmembrane protein 1	1.81131	8.31688e-09	1.03121e-06		14.0536	17.5462	27.4162	23.5464	103.643	51.496	65.871
396916	IGF2	IGF-II	2	3481	IGF2	insulin like growth factor 2	1.86068	0.000906985	0.0145496		3.64352	13.3011	1.76068	2.3811	16.5925	5.08603	15.0878
397214	IGF2R	M6P/IGF2R	1	3482	IGF2R	insulin like growth factor 2 receptor	0.813132	0.00107844	0.0163943		130.646	174.33	127.523	171.703	237.585	260.023	298.811
397064	IGFBP2	pIGFBP-2	15	3485	IGFBP2	insulin like growth factor binding protein 2	2.92817	0.000296733	0.00624032		0.260252	1.69802	1.76068	1.32283	18.7567	0.95363	9.56786
397182	IGFBP5	-	15	3488	IGFBP5	insulin like growth factor binding protein 5	1.33745	8.75205e-06	0.00037339		13.7933	13.3011	9.30643	13.4929	35.5897	22.5692	36.4314
100302573	IGFBP7	-	8	3490	IGFBP7	insulin like growth factor binding protein 7	1.35711	5.51575e-06	0.00026157		33.8327	53.7705	23.6434	38.8912	118.312	90.5949	71.7589
100156014	IL17RB	-	13	55540	IL17RB	interleukin 17 receptor B	1.88664	1.66162e-06	9.6952e-05		2.34227	11.6031	9.55795	7.40785	21.1614	37.8273	32.0155
397094	IL1A	IL-1alpha	3	3552	IL1A	interleukin 1 alpha	4.5144	3.73488e-10	6.88293e-08		0.260252	1.13201	1.25763	5.02676	5.04989	51.496	30.1755
396755	INSR	-	2	3643	INSR	insulin receptor	1.80464	2.60424e-08	2.89704e-06		45.5441	148.859	100.61	137.574	421.305	397.982	378.298
100521835	INTS6L	-	X	203522	INTS6L	integrator complex subunit 6 like	1.65068	3.73146e-05	0.00120912		6.76655	3.39603	2.76678	4.49762	16.1115	13.6687	11.0398
100514645	IRAK3	-	5	11213	IRAK3	interleukin 1 receptor associated kinase 3	1.6652	2.21244e-05	0.000781445		9.10881	29.7153	29.68	38.8912	60.8391	154.488	78.3828
396611	IRF1	IRF-1	2	3659	IRF1	interferon regulatory factor 1	1.8834	4.76488e-05	0.00147315		10.1498	7.35807	11.0671	12.17	214.74	16.8475	36.4314
110255858	IRS2	-	11	8660	IRS2	insulin receptor substrate 2	2.05461	0.00109333	0.0165433		1.30126	58.2986	12.0732	44.1826	120.957	123.654	105.982
100134977	ITGB5	-	13	3693	ITGB5	integrin subunit beta 5	1.30758	8.06927e-07	5.27739e-05		20.2996	26.0363	21.8827	15.3448	53.3845	47.6815	54.0952
100157235	ITIH3	-	13	3699	ITIH3	inter-alpha-trypsin inhibitor heavy chain 3	2.68171	1.88294e-09	2.87341e-07		3.38327	2.54703	2.26373	7.67242	31.9826	15.576	18.0317
595120	ITM2B	Bri|imBRI2	11	9445	ITM2B	integral membrane protein 2B	0.969996	0.000515376	0.00951089		287.058	280.456	363.957	293.668	681.254	629.078	489.433
100144481	ITM2C	-	15	81618	ITM2C	integral membrane protein 2C	1.90527	1.26695e-07	1.11708e-05		18.4779	60.8456	59.6114	43.3889	118.312	254.619	163.39
100520835	ITSN2	-	3	50618	ITSN2	intersectin 2	0.972732	0.000560184	0.0101955		64.0219	125.936	96.3341	152.126	214.74	221.878	217.485
100513723	JADE2	PHF15	2	23338	JADE2	jade family PHD finger 2	1.82064	6.15513e-07	4.16276e-05		25.7649	8.20708	13.3308	12.4346	62.7629	49.5888	28.7036
100512414	JPH3	-	6	57338	JPH3	junctophilin 3	2.97052	7.22889e-07	4.80701e-05		5.46529	0.283003	2.0122	1.32283	12.9854	20.662	6.6239
100516697	KALRN	kalirin	13	8997	KALRN	kalirin RhoGEF kinase	1.57603	0.000513352	0.00948824		6.50629	3.67904	2.76678	2.3811	10.8212	7.94692	14.3518
100519442	KCNJ16	-	12	3773	KCNJ16	potassium voltage-gated channel subfamily J member 16	3.75894	4.92369e-05	0.00151769		0	3.67904	0.251525	16.1385	4.80941	38.4631	40.4794
397326	KCNQ1	KVLQT1	2	3784	KCNQ1	potassium voltage-gated channel subfamily Q member 1	1.80909	8.18287e-06	0.000362084		2.86277	14.7161	25.1525	21.1653	62.0414	48.953	73.2309
100524761	KCTD12	-	11	115207	KCTD12	potassium channel tetramerization domain containing 12	1.18203	1.15494e-05	0.000462872		25.7649	26.6023	20.6251	35.981	73.1031	59.7608	52.2552
100517246	KIF1A	-	15	547	KIF1A	kinesin family member 1A	1.68324	1.10558e-07	9.82073e-06		45.0236	35.9414	106.144	57.4109	183.72	133.19	191.725
100174954	KLF11	-	3	8462	KLF11	Kruppel like factor 11	2.45511	2.15136e-07	1.68471e-05		2.86277	11.3201	21.3796	10.0535	27.1732	79.787	68.815
100174957	KLF15	-	7	28999	KLF15	Kruppel like factor 15	1.50059	3.32586e-09	4.65738e-07		32.2712	48.6765	54.5809	54.2361	139.713	133.508	129.902
494562	KLF9	BTEB|BTEB1	1	687	KLF9	Kruppel like factor 9	2.20012	2.05885e-06	0.000114503		4.16403	1.98102	3.0183	2.64566	17.0734	17.4832	6.25591
100622416	KLHDC7A	-	6	127707	KLHDC7A	kelch domain containing 7A	1.76557	4.6586e-09	6.23048e-07		12.7523	7.35807	10.061	9.25982	40.88	29.2447	30.5435
106504088	KLHL21	-	6	9903	KLHL21	kelch like family member 21	1.85828	2.39988e-10	4.84166e-08		10.6703	6.22606	11.3186	9.78895	33.185	36.5558	34.2235
397148	KMO	-	10	8564	KMO	kynurenine 3-monooxygenase	3.01858	2.2654e-14	1.41922e-11		7.0268	14.1501	17.8583	19.8425	206.324	120.475	62.1911
396568	KNG1	KNG	13	3827	KNG1	kininogen 1	2.71035	4.23041e-10	7.40508e-08		1.56151	3.39603	2.51525	2.64566	16.1115	23.5229	10.3038
100521160	KYNU	-	15	8942	KYNU	kynureninase	1.39396	0.00104716	0.0159595		7.28705	5.94306	4.0244	10.5826	25.2494	8.58267	20.6077
100524352	L3MBTL3	-	1	84456	L3MBTL3	L3MBTL3, histone methyl-lysine binding protein	0.909067	0.00115334	0.0172248		17.9574	17.8292	15.0915	15.0803	37.7539	25.4301	29.4396
100154420	LAMA2	-	1	3908	LAMA2	laminin subunit alpha 2	1.33535	1.01821e-07	9.11258e-06		127.003	174.613	153.43	124.346	323.914	384.631	388.234
396707	LAMB1	-	9	3912	LAMB1	laminin subunit beta 1	1.03664	3.88454e-05	0.00123962		85.3626	80.9388	75.709	53.1778	166.406	150.356	137.262
100157958	LAMC3	-	1	10319	LAMC3	laminin subunit gamma 3	1.93697	9.51878e-10	1.55208e-07		18.4779	18.6782	20.3735	47.8865	91.3789	62.3038	98.6225
100517024	LARGE2	-	2	120071	LARGE2	LARGE xylosyl- and glucuronyltransferase 2	1.88712	0.000496339	0.00926008		13.0126	3.39603	4.52745	6.34959	20.6805	79.1513	10.6718
399503	LIF	-	14	3976	LIF	LIF, interleukin 6 family cytokine	2.64233	4.51275e-05	0.00140985		0	14.4331	6.28813	25.9275	50.9798	80.4228	62.927
100521078	LMTK2	-	3	22853	LMTK2	lemur tyrosine kinase 2	1.24224	9.04762e-05	0.00241466		64.5424	146.595	138.339	174.349	285.198	253.03	425.402
100125826	LNPEP	IRAP	2	4012	LNPEP	leucyl and cystinyl aminopeptidase	1.39108	1.14903e-05	0.000462664		35.9147	98.485	35.465	62.9667	132.98	143.998	125.854
100152327	LOC100152327	-	14	100423062	IGLL5	immunoglobulin lambda-like polypeptide 5	2.53035	2.28006e-10	4.67923e-08		8.32806	3.67904	5.78508	5.02676	61.0796	22.8871	28.3356
100153139	LOC100153139	-	7	3123	HLA-DRB1	HLA class II histocompatibility antigen, DRB1-4 beta chain-like	1.84143	0.000501508	0.00932727		2.34227	1.13201	3.52135	3.96849	14.9092	6.99329	7.72788
100154312	LOC100154312	CCDC116	14	164592	CCDC116	coiled-coil domain-containing protein 116	1.41687	0.000623585	0.0110298		2.86277	3.67904	3.52135	5.55589	10.8212	9.21842	11.4078
100154873	LOC100154873	CA2	4	760	CA2	carbonic anhydrase 2	2.98374	1.92024e-07	1.534e-05		2.86277	9.9051	1.76068	16.9322	25.2494	86.7803	44.5273
100155195	LOC100155195	GBP4|GBP7	4	115361	GBP4	guanylate-binding protein 7	4.77299	4.95148e-07	3.40679e-05		5.72554	0.566006	0.50305	2.3811	251.051	2.54301	47.1033
100512977	LOC100512977	EXPH5|KDELC2	9	143888	KDELC2	KDEL motif-containing protein 2	0.948704	0.000226707	0.00510523		211.324	159.614	154.688	191.281	343.152	409.425	285.196
100513133	LOC100513133	-	2	283131	NEAT1	uncharacterized LOC100513133	1.50929	0.000370151	0.00740827		544.186	818.444	501.289	1754.07	3026.32	1688.88	1640.89
100515741	LOC100515741	-	8	7367	UGT2B17	UDP-glucuronosyltransferase 2B31	3.9765	4.40701e-08	4.48347e-06		0	0.566006	1.0061	4.23306	19.4781	15.576	4.04794
100515857	LOC100515857	-	12	6349	CCL3L1	C-C motif chemokine 3	5.55093	1.90576e-08	2.14003e-06		11.9716	0.283003	0	0	14.9092	1.90726	20.2397
100517166	LOC100517166	TMEM14C	7	51522	TMEM14C	transmembrane protein 14C	0.857305	0.000526526	0.00967167		60.8989	83.7688	83.2548	89.1588	135.625	164.978	130.27
100518644	LOC100518644	-	2	10249	GLYAT	glycine N-acyltransferase-like	1.76014	2.95058e-06	0.000154717		87.4446	21.7912	12.3247	16.6677	50.0179	81.0586	71.0229
100519934	LOC100519934	-	1	100133941	CD24	uncharacterized LOC100519934	6.00394	4.49242e-15	3.34208e-12		0	1.69802	0.754575	0	79.3553	28.9268	8.83187
100525078	LOC100525078	-	12	-	-	uncharacterized LOC100525078	2.10348	2.50297e-05	0.000866072		1.82176	3.11303	1.76068	8.99525	9.37836	11.7614	15.8238
100525483	LOC100525483	SLC47A2	12	146802	SLC47A2	multidrug and toxin extrusion protein 2	2.43069	0.000354151	0.00714485		0.260252	44.1484	15.8461	26.7212	142.118	61.0323	141.31
100526084	LOC100526084	-	17	-	-	uncharacterized LOC100526084	2.00226	1.27536e-08	1.45968e-06		14.8344	15.2822	10.8156	22.4881	48.8156	132.237	52.6232
100622481	LOC100622481	-	6	692073	SNORA16A	uncharacterized LOC100622481	1.00204	0.000494827	0.00924814		93.1701	47.8275	89.7945	54.7652	167.127	116.979	144.99
100623441	LOC100623441	SULT1C4	3	27233	SULT1C4	sulfotransferase 1C4	1.93946	0.00100157	0.0154426		5.46529	0.849008	2.0122	3.96849	24.0471	7.31116	8.09588
100623720	LOC100623720	COL6A1	13	1291	COL6A1	collagen alpha-1(VI) chain	1.01745	8.89709e-05	0.00237982		73.9115	62.2606	51.8142	39.4204	107.731	116.661	121.07
100624460	LOC100624460	MUC16	2	94025	MUC16	mucin-16	2.61474	8.26827e-06	0.000363163		4.68453	21.7912	53.0718	21.1653	56.7511	421.822	122.174
100736865	LOC100736865	-	2	729966	LOC729966	PLASMODESMATA CALLOSE-BINDING PROTEIN 4-like	1.75811	0.000454931	0.00865022		1.04101	5.94306	3.77288	7.14329	8.41648	24.1586	14.7198
100737186	LOC100737186	-	9	644660	RAD21-AS1	uncharacterized LOC100737186	1.38497	8.06201e-05	0.00220097		8.32806	11.6031	13.3308	23.0173	23.3257	40.0525	38.6394
102160748	LOC102160748	-	18	-	-	uncharacterized LOC102160748	1.26444	0.000873712	0.0141302		4.68453	6.22606	5.53355	10.8472	19.2377	15.2581	12.5118
102166633	LOC102166633	-	13	101927777	SATB1-AS1	uncharacterized LOC102166633	2.80167	0.000298733	0.00627128		0.260252	1.13201	0.754575	2.64566	3.12612	12.3972	8.09588
102166944	LOC102166944	-	6	4500	MT1L	metallothionein-1E-like	2.07917	3.0962e-07	2.3474e-05		20.8201	48.9595	44.5199	121.436	185.162	281.639	126.222
102167454	LOC102167454	-	8	-	-	uncharacterized LOC102167454	1.64478	9.37431e-08	8.58326e-06		56.2144	120.842	95.328	117.203	238.787	418.008	270.108
102167930	LOC102167930	-	2	-	-	mucin-16-like	2.08284	0.000772314	0.0128571		1.04101	3.39603	8.55185	4.23306	12.9854	69.2971	8.46387
106505208	LOC106505208	-	10	-	-	uncharacterized LOC106505208	1.41182	0.000279061	0.00601709		8.84856	3.39603	5.28203	5.55589	12.9854	19.3905	13.6158
106505211	LOC106505211	-	10	-	-	uncharacterized LOC106505211	2.31016	6.15463e-06	0.000289559		1.04101	3.11303	2.26373	10.5826	15.6306	9.85418	15.4558
106505545	LOC106505545	-	4	-	-	uncharacterized LOC106505545	1.16772	0.000487802	0.00917902		7.80755	5.66006	7.29423	7.93699	15.8711	13.6687	19.1357
106505633	LOC106505633	-	13	-	-	uncharacterized LOC106505633	1.8994	4.1089e-06	0.00020812		1.30126	13.5841	14.0854	16.4031	58.4344	37.1916	45.2633
106506781	LOC106506781	-	18	-	-	uncharacterized LOC106506781	1.26583	6.33057e-05	0.00185598		8.84856	12.4521	9.80948	17.7259	33.9064	27.9731	24.2876
106510170	LOC106510170	-	4	8338	HIST2H2AC	histone H2A type 2-C	0.804222	0.00091706	0.014652		61.1592	89.4289	76.7151	71.6974	138.03	112.21	141.31
106510679	LOC106510679	-	6	-	-	uncharacterized LOC106510679	2.07441	5.98731e-05	0.00176274		1.30126	5.66006	1.25763	3.70393	12.7449	11.7614	9.56786
110255189	LOC110255189	-	4	-	-	uncharacterized LOC110255189	1.49784	0.000414541	0.00810677		4.42428	3.96204	5.0305	10.3181	20.921	9.5363	15.8238
110255360	LOC110255360	-	9	387751	GVINP1	interferon-induced very large GTPase 1-like	2.15738	0.000679249	0.0116668		68.7065	28.8663	241.716	84.6612	842.609	55.3105	351.435
110255361	LOC110255361	-	9	387751	GVINP1	interferon-induced very large GTPase 1-like	2.37617	0.000168941	0.00397978		23.9432	9.05609	81.2426	28.044	330.166	23.8408	136.894
110256041	LOC110256041	-	12	-	-	uncharacterized LOC110256041	1.90309	1.07905e-05	0.000442894		2.60252	14.9991	10.061	24.8692	60.1177	39.4167	40.8474
110256043	LOC110256043	-	12	-	-	signal peptide, CUB and EGF-like domain-containing protein 3	3.88856	3.50088e-13	1.48825e-10		50.7491	188.763	174.558	121.171	2559.33	575.039	2624.9
110256048	LOC110256048	-	12	-	-	uncharacterized LOC110256048	6.17881	4.18916e-14	2.37446e-11		0.260252	1.41501	1.0061	1.5874	125.766	2.54301	97.8865
110256049	LOC110256049	-	12	-	-	uncharacterized LOC110256049	6.01239	1.6634e-10	3.66655e-08		0	1.13201	0	1.5874	69.0151	1.90726	56.6711
110257203	LOC110257203	-	15	-	-	uncharacterized LOC110257203	1.86207	1.97632e-05	0.000702214		13.7933	26.8853	9.55795	24.3401	20.1995	97.2703	73.5989
110257320	LOC110257320	-	16	-	-	uncharacterized LOC110257320	2.95886	0.000971824	0.0151779		0	6.22606	0.251525	0.793699	4.56894	3.49664	6.25591
110257572	LOC110257572	-	18	-	-	uncharacterized LOC110257572	1.68034	3.147e-07	2.36809e-05		55.4336	96.2209	58.6053	153.184	326.559	197.719	248.764
110259172	LOC110259172	-	Un	1291	COL6A1	collagen alpha-1(VI) chain-like	1.52033	2.30678e-05	0.000805207		14.8344	5.94306	7.79728	7.40785	27.8946	18.4368	25.3916
110259862	LOC110259862	-	3	-	-	transmembrane protein 238-like	1.45676	0.000488139	0.00917902		7.80755	37.6394	30.4345	76.1951	74.3055	108.714	97.5185
110259864	LOC110259864	-	3	8399	PLA2G10	group 10 secretory phospholipase A2-like	2.52876	3.8362e-07	2.78429e-05		2.60252	13.8671	41.2501	35.981	160.154	143.998	128.062
110259900	LOC110259900	-	3	-	-	uncharacterized LOC110259900	1.45077	0.000759245	0.012761		2.34227	9.05609	5.28203	11.9055	17.0734	17.1653	24.6556
110259924	LOC110259924	-	3	-	-	uncharacterized LOC110259924	1.41331	0.000983753	0.0152588		2.86277	5.94306	13.8339	11.9055	32.4635	19.0726	19.8717
110260772	LOC110260772	-	5	-	-	UPF0711 protein C18orf21 homolog pseudogene	1.12773	0.000678825	0.0116668		51.0093	58.0156	28.6739	112.441	103.643	139.866	114.078
110260822	LOC110260822	-	5	-	-	uncharacterized LOC110260822	3.09742	0.000767069	0.0128165		0	0.283003	0.50305	5.55589	2.64518	4.1324	6.25591
110260996	LOC110260996	-	1	-	-	uncharacterized LOC110260996	2.87375	0.000892013	0.014387		0	1.13201	0.251525	1.05826	1.44282	6.35753	6.25591
110261480	LOC110261480	-	7	-	-	histone H3.1-like	1.7886	1.82346e-05	0.000653753		5.46529	10.1881	3.0183	3.43936	17.0734	19.7084	13.2478
110261516	LOC110261516	-	7	-	-	uncharacterized LOC110261516	4.20255	2.77821e-18	4.56091e-15		0.780755	5.09405	10.3125	18.7842	142.599	122.065	164.494
110261673	LOC110261673	-	7	-	-	histone H4	0.818504	0.0010141	0.0155551		83.8011	73.0147	53.3233	60.5857	113.983	132.237	111.87
110262088	LOC110262088	-	8	-	-	uncharacterized LOC110262088	1.5762	0.000282443	0.00605752		2.60252	3.96204	3.52135	4.76219	11.0617	6.99329	15.4558
110262115	LOC110262115	-	8	7367	UGT2B17	UDP-glucuronosyltransferase 2B4-like	3.56629	1.10374e-12	3.98116e-10		0.260252	2.26402	2.76678	2.64566	15.6306	44.1849	21.3437
110262134	LOC110262134	-	8	-	-	uncharacterized LOC110262134	1.58097	0.000447489	0.00854971		3.90378	5.37705	2.76678	4.76219	9.13789	22.5692	9.56786
110262243	LOC110262243	-	9	-	-	60S ribosomal protein L19 pseudogene	1.56145	1.53776e-05	0.000573793		6.24604	3.96204	5.28203	9.52438	19.7186	16.8475	18.0317
574051	LOC574051	-	7	3006	HIST1H1C	histone H1.2-like protein	1.79387	6.54083e-10	1.08133e-07		71.5692	150.557	144.878	101.593	397.979	449.478	383.818
100525314	LONRF1	-	17	91694	LONRF1	LON peptidase N-terminal domain and ring finger 1	1.22869	0.000296473	0.00624032		13.0126	20.3762	9.55795	30.1605	40.1586	41.0061	36.0635
100155928	LRIG3	-	5	121227	LRIG3	leucine rich repeats and immunoglobulin like domains 3	2.51376	3.05069e-10	5.95284e-08		7.5473	6.50906	6.53965	15.6094	85.3671	30.5162	42.6874
100514839	LRP1	-	5	4035	LRP1	LDL receptor related protein 1	0.834597	0.000629328	0.0111141		190.765	143.765	152.676	183.609	312.852	320.102	264.22
100518293	LRP4	-	2	4038	LRP4	LDL receptor related protein 4	1.48339	0.000638898	0.0112		6.24604	1.69802	4.27593	3.96849	13.2259	9.21842	11.7758
100187577	LRP8	ApoER2	6	7804	LRP8	LDL receptor related protein 8	2.38328	5.2695e-06	0.000250891		2.34227	1.13201	2.51525	10.8472	19.4781	9.85418	11.4078
100626706	LRRC75A	FAM211A	12	388341	LRRC75A	leucine rich repeat containing 75A	2.65937	2.02845e-07	1.59899e-05		1.56151	1.98102	1.76068	7.40785	21.8828	10.1721	11.4078
100627785	LTBP4	-	6	8425	LTBP4	latent transforming growth factor beta binding protein 4	1.25067	6.95179e-06	0.000317039		15.8754	23.2062	26.1586	28.8377	63.0033	46.41	58.5111
100125555	LY96	MD-2	4	23643	LY96	lymphocyte antigen 96	2.08929	0.000756983	0.0127445		1.56151	1.69802	2.51525	1.32283	10.5807	8.58267	3.67994
100625861	LZTS3	-	17	9762	LZTS3	leucine zipper tumor suppressor family member 3	1.17668	0.000122495	0.0030696		14.5741	26.8853	27.6678	30.9542	50.9798	75.9725	44.5273
100520932	MAGI1	BAIAP1	13	9223	MAGI1	membrane associated guanylate kinase, WW and PDZ domain containing 1	0.977953	0.000431577	0.00833938		70.5282	140.935	94.0704	148.422	224.359	218.699	235.148
100515047	MAGI2	-	9	9863	MAGI2	membrane associated guanylate kinase, WW and PDZ domain containing 2	1.75746	1.00896e-05	0.000422873		2.34227	3.96204	4.0244	6.08502	15.3901	15.2581	11.0398
100513491	MAP3K3	-	12	4215	MAP3K3	mitogen-activated protein kinase kinase kinase 3	1.13354	8.23397e-05	0.00223255		13.0126	18.6782	14.84	19.5779	45.2085	30.834	32.3835
100517170	MAX	-	7	4149	MAX	MYC associated factor X	0.972067	0.000236184	0.0052352		97.0739	153.388	125.008	132.019	298.905	179.6	267.9
100622994	MAZ	SAF-1	3	4150	MAZ	MYC associated zinc finger protein	0.887956	0.000444935	0.00851456		30.7097	41.6014	39.741	37.3038	72.6222	81.0586	53.3592
100621082	MDGA2	-	1	161357	MDGA2	MAM domain containing glycosylphosphatidylinositol anchor 2	1.64106	0.000276135	0.00597606		5.46529	5.37705	5.53355	12.6992	9.13789	31.4698	21.7117
100517152	MEIS1	-	3	4211	MEIS1	Meis homeobox 1	1.68018	3.31549e-07	2.4512e-05		14.8344	6.79207	11.5702	14.5511	33.4254	51.8139	30.1755
100625593	METTL17	-	7	64745	METTL17	methyltransferase like 17	2.03972	9.57425e-11	2.47744e-08		112.429	213.95	156.449	165.883	480.22	875.432	645.094
110258456	METTL7A	-	Un	25840	METTL7A	methyltransferase like 7A	1.39843	4.65672e-05	0.00145102		14.3138	63.1096	52.8203	38.8912	98.3525	142.091	118.494
100626007	MFSD4A	-	9	148808	MFSD4A	major facilitator superfamily domain containing 4A	2.14082	1.58655e-09	2.45256e-07		5.72554	12.4521	15.8461	21.959	79.3553	52.1318	55.9352
102158177	MLLT6	-	12	4302	MLLT6	MLLT6, PHD finger domain containing	0.84547	0.000623628	0.0110298		50.4888	74.7127	69.6724	73.0203	134.423	121.429	104.878
100516148	MOB3B	-	10	79817	MOB3B	MOB kinase activator 3B	1.51734	0.000761374	0.012761		6.24604	7.64108	2.51525	8.99525	26.4518	19.7084	8.46387
100154835	MOCS1	-	7	4337	MOCS1	molybdenum cofactor synthesis 1	4.05675	1.82416e-15	1.80942e-12		13.7933	27.4513	67.6602	109.001	758.685	805.5	814.74
100513488	MPZL2	-	9	10205	MPZL2	myelin protein zero like 2	1.89866	0.000747509	0.0126507		1.30126	4.52804	3.0183	10.5826	7.21412	25.748	12.5118
396827	MT-2B	MT2A	6	4502	MT2A	metallothionein-2A	1.34345	7.82854e-05	0.00215702		111.908	184.801	206.502	349.227	400.624	496.206	593.943
397417	MT1A	MT-IA	6	4489	MT1A	metallothionein 1A	1.37713	8.61083e-05	0.00232414		48.1466	43.8654	51.0596	152.919	212.095	124.926	103.406
100622738	MVP	-	3	9961	MVP	major vault protein	1.20034	0.000563731	0.0102288		23.4227	49.2425	54.5809	91.2753	158.47	94.4094	104.878
100621355	MXRA8	-	6	54587	MXRA8	matrix remodeling associated 8	1.42812	3.13361e-05	0.00103764		7.0268	6.50906	8.80338	7.40785	21.6424	24.7944	13.6158
100157175	MYBL2	-	17	4605	MYBL2	MYB proto-oncogene like 2	2.67222	1.1066e-08	1.29136e-06		2.08201	4.52804	4.77898	6.08502	14.6687	27.0195	59.6151
100520431	N4BP1	-	6	9683	N4BP1	NEDD4 binding protein 1	0.863585	0.00037032	0.00740827		48.1466	57.7326	54.3294	76.1951	107.49	108.078	107.086
110256145	NATD1	-	12	256302	NATD1	N-acetyltransferase domain containing 1	1.40555	1.62545e-05	0.000597151		5.98579	7.07507	8.30033	7.67242	21.1614	20.3441	16.1918
100521513	NBEA	-	11	26960	NBEA	neurobeachin	0.848208	0.000594008	0.0106495		58.8169	53.2045	40.9986	62.1731	85.8481	110.303	94.5746
100157226	NCOA7	-	1	135112	NCOA7	nuclear receptor coactivator 7	1.60828	1.21493e-08	1.40401e-06		29.6687	19.2442	31.6922	26.4566	97.1502	92.82	54.8312
100525817	NELL2	-	5	4753	NELL2	neural EGFL like 2	1.68869	8.10986e-06	0.000360193		5.20504	18.9612	6.79118	7.40785	19.7186	26.7016	27.9676
100511351	NID1	-	14	4811	NID1	nidogen 1	0.879953	0.000228966	0.0051229		70.0077	92.2589	89.7945	79.3699	167.608	137.005	152.718
100135667	NLRC5	NOD27|NOD4	6	84166	NLRC5	NLR family CARD domain containing 5	3.8648	3.37485e-06	0.000174656		5.20504	1.41501	0.754575	1.32283	110.857	1.90726	25.0236
100141313	NMB	-	7	4828	NMB	neuromedin B	3.28116	6.78502e-07	4.56283e-05		1.30126	3.39603	14.84	7.40785	464.83	27.6553	38.6394
100520934	NOS1	nNOS	14	4842	NOS1	nitric oxide synthase 1	3.3999	1.98568e-06	0.000112017		2.08201	12.4521	22.3857	114.557	95.7074	506.695	130.27
100521403	NPHP3	-	13	27031	NPHP3	nephrocystin 3	0.931482	0.00100892	0.0155158		35.6545	24.9042	31.9437	50.7967	53.625	63.5753	83.1667
100512698	NPR2	-	1	4882	NPR2	natriuretic peptide receptor 2	1.55617	0.000106468	0.00276099		4.42428	8.77309	8.0488	15.6094	17.5544	22.2514	35.6955
641342	NR1D1	-	12	9572	NR1D1	nuclear receptor subfamily 1 group D member 1	3.35745	1.30374e-21	7.7592e-18		3.64352	6.50906	3.77288	10.5826	67.0913	47.9994	53.3592
100153983	NR2F2	-	7	7026	NR2F2	nuclear receptor subfamily 2 group F member 2	0.810958	0.000810088	0.013319		42.9415	38.2054	41.7532	38.8912	82.4815	71.2044	58.8791
100620970	NR3C2	MLR	8	4306	NR3C2	nuclear receptor subfamily 3 group C member 2	2.26443	9.15492e-09	1.10072e-06		4.42428	1.98102	5.53355	6.87872	19.7186	30.1983	19.5037
100153047	NUP133	-	14	55746	NUP133	nucleoporin 133	1.14628	0.000263189	0.00572712		52.3106	110.371	97.8433	127.785	148.611	214.567	296.972
110260086	NUPR1	-	3	26471	NUPR1	nuclear protein 1, transcriptional regulator	2.73589	3.1059e-09	4.40113e-07		4.68453	31.9793	27.9193	16.1385	69.7365	209.163	150.142
100512626	ORMDL3	-	12	94103	ORMDL3	ORMDL sphingolipid biosynthesis regulator 3	1.05149	0.000579667	0.0104581		13.5331	24.0552	24.901	23.811	40.1586	33.6949	60.7191
100515995	OSBPL5	-	2	114879	OSBPL5	oxysterol binding protein like 5	1.27906	7.76502e-05	0.00214805		14.8344	54.9025	52.8203	57.1463	99.7954	125.879	128.798
100037299	P4HA1	P4HA	14	5033	P4HA1	prolyl 4-hydroxylase subunit alpha 1	1.06859	7.3385e-05	0.00205047		60.3784	130.181	95.0765	111.911	222.916	199.627	214.541
100521836	PACS1	-	2	55690	PACS1	phosphofurin acidic cluster sorting protein 1	1.95108	3.75863e-10	6.88293e-08		21.8611	65.9396	48.2928	66.6707	225.802	181.825	214.173
100523547	PAPOLG	-	3	64895	PAPOLG	poly(A) polymerase gamma	0.96138	3.12507e-05	0.00103764		47.3658	58.2986	61.3721	61.9085	113.021	110.621	110.766
397219	PAPPA	PAPP-A	1	5069	PAPPA	pappalysin 1	1.12766	0.00108334	0.0164477		7.5473	15.5652	17.8583	18.2551	29.3374	23.8408	45.9993
100521597	PAQR5	-	1	54852	PAQR5	progestin and adipoQ receptor family member 5	1.78512	2.16386e-06	0.000118922		8.32806	50.3745	27.1647	42.3306	139.713	123.336	95.6786
110257500	PCMTD2	-	17	55251	PCMTD2	protein-L-isoaspartate (D-aspartate) O-methyltransferase domain containing 2	1.07678	0.000290355	0.00618264		14.8344	37.3564	23.8949	32.5416	57.4725	60.0787	58.5111
100037967	PDE4D	-	16	5144	PDE4D	phosphodiesterase 4D	1.50252	2.16802e-06	0.000118922		46.3248	51.7895	61.6236	115.615	119.033	188.501	210.861
100135678	PDE6C	GPR120|O3FAR1	14	5146	PDE6C	phosphodiesterase 6C	1.33807	6.91906e-06	0.000317039		26.2854	15.8482	30.4345	38.0975	63.7247	89.6412	60.3511
100522306	PDE8B	-	2	8622	PDE8B	phosphodiesterase 8B	1.60171	0.000498011	0.00927672		2.34227	13.0181	4.0244	6.61415	11.3021	18.4368	19.1357
102166564	PDGFRB	PDGFRbeta|PGF-Rb	2	5159	PDGFRB	platelet derived growth factor receptor beta	0.884999	0.000762253	0.012761		19.7791	20.9422	28.9254	25.9275	49.537	39.4167	43.4233
100286778	PDK4	-	9	5166	PDK4	pyruvate dehydrogenase kinase 4	1.85365	1.50239e-06	8.98638e-05		52.3106	174.896	250.519	174.878	516.772	574.721	790.084
100516289	PFKFB3	-	10	5209	PFKFB3	6-phosphofructo-2-kinase/fructose-2,6-biphosphatase 3	2.54983	7.64502e-18	9.09987e-15		5.98579	11.3201	13.0793	11.9055	67.0913	67.072	54.4632
100521394	PFKP	PFKP_tv1	10	5214	PFKP	phosphofructokinase, platelet	1.645	1.49096e-05	0.000563011		9.62932	36.5074	26.1586	35.4519	108.212	48.6351	108.926
100155147	PIK3IP1	-	14	113791	PIK3IP1	phosphoinositide-3-kinase interacting protein 1	2.04282	2.34763e-11	6.98595e-09		33.052	73.5807	56.5931	46.0345	225.081	266.699	147.566
733596	PLAGL1	-	1	5325	PLAGL1	PLAG1 like zinc finger 1	1.39084	4.96806e-06	0.00023884		24.2034	15.2822	15.343	29.6314	50.2584	46.41	68.815
100156824	PLBD2	-	14	196463	PLBD2	phospholipase B domain containing 2	1.03344	0.000116227	0.00296243		27.8469	31.6963	30.183	32.5416	56.0297	86.4625	48.5753
100512419	PLPP3	-	6	8613	PLPP3	phospholipid phosphatase 3	0.952654	0.00116781	0.0173756		52.8311	122.823	119.474	95.773	146.447	223.785	214.909
100518400	PLSCR4	-	13	57088	PLSCR4	phospholipid scramblase 4	0.938532	0.00059492	0.0106495		21.0804	31.9793	18.8644	22.7527	46.8918	49.5888	39.0074
100522568	PLXDC2	-	10	84898	PLXDC2	plexin domain containing 2	2.19227	9.99477e-13	3.71774e-10		37.216	97.353	59.3599	71.962	357.34	248.262	294.396
100152254	PLXND1	-	13	23129	PLXND1	plexin D1	1.44868	0.00016413	0.00390274		10.1498	7.35807	7.0427	16.9322	38.4753	16.5296	24.6556
100144523	PMEPA1	TMEPAI	17	56937	PMEPA1	prostate transmembrane protein, androgen induced 1	1.49035	0.000118256	0.00300496		3.90378	3.96204	4.77898	6.08502	15.6306	8.90055	15.0878
100151790	PMM1	-	5	5372	PMM1	phosphomannomutase 1	1.11071	0.000960148	0.0150774		9.88957	8.20708	11.3186	7.14329	22.8447	21.9335	14.3518
100525714	PPM1D	-	12	8493	PPM1D	protein phosphatase, Mg2+/Mn2+ dependent 1D	0.989556	0.00024491	0.00540846		17.4369	27.1683	23.1403	20.9007	43.7657	36.8737	51.5192
100515678	PRCP	-	9	5547	PRCP	prolylcarboxypeptidase	1.48699	1.12491e-05	0.000455435		9.36906	8.20708	4.52745	8.46612	21.8828	22.8871	19.5037
100524733	PRELID2	-	2	153768	PRELID2	PRELI domain containing 2	1.68747	1.10945e-05	0.000450709		21.8611	48.6765	24.3979	77.5179	75.9888	118.568	165.965
100524932	PRKCE	-	3	5581	PRKCE	protein kinase C epsilon	1.39195	0.000391512	0.00780598		4.42428	7.35807	13.3308	6.08502	16.352	24.1586	15.8238
397388	PROS1	PROS	13	5627	PROS1	protein S	1.74801	3.49113e-05	0.00113849		7.5473	13.8671	7.29423	8.73068	15.8711	68.6614	31.2795
100524363	PRR16	-	2	51334	PRR16	proline rich 16	1.7563	4.92079e-07	3.40536e-05		45.0236	27.4513	11.3186	24.0755	102.681	66.4362	91.9986
100154460	PRTG	-	1	283659	PRTG	protogenin	2.09057	8.92547e-07	5.72914e-05		2.08201	3.67904	4.77898	2.91023	17.7948	8.90055	16.5597
100627504	PTCH1	-	10	5727	PTCH1	patched 1	1.31203	5.93103e-05	0.00175615		101.238	41.0354	46.5321	27.5149	87.7718	136.687	103.774
100524418	PTGDR	-	1	5729	PTGDR	prostaglandin D2 receptor	1.58378	0.000851301	0.0138809		3.12302	26.3193	11.5702	13.7574	37.7539	20.0262	56.3031
100126284	PTGIS	CYP8A1	17	5740	PTGIS	prostaglandin I2 synthase	1.15342	0.000726348	0.012351		10.1498	9.62209	5.53355	8.46612	22.6042	15.8938	17.6637
100521910	PTPN13	-	8	5783	PTPN13	protein tyrosine phosphatase, non-receptor type 13	1.31206	0.000646372	0.0112977		86.6638	254.703	123.75	324.623	381.868	552.152	475.817
100522631	PTPRC	CD45	10	5788	PTPRC	protein tyrosine phosphatase, receptor type C	1.27762	0.00011416	0.00291597		13.7933	10.7541	6.28813	9.25982	28.8565	22.8871	20.9757
100154877	PXDC1	-	7	221749	PXDC1	PX domain containing 1	1.52491	6.51015e-08	6.40416e-06		11.1908	20.6592	15.343	15.0803	51.2203	43.867	39.0074
100516076	PXDN	-	3	7837	PXDN	peroxidasin	1.30854	0.000669505	0.0115533		8.58831	7.64108	7.0427	16.9322	27.4137	13.6687	27.5996
110256718	PXN	-	14	5829	PXN	paxillin	1.55099	5.1398e-08	5.18467e-06		33.3122	68.7697	50.8081	59.2628	118.793	185.64	164.494
100512115	RAB15	-	7	376267	RAB15	RAB15, member RAS oncogene family	1.50875	1.06228e-05	0.000437521		36.9558	129.332	84.0094	123.023	210.412	358.883	273.052
110256137	RAI1	-	12	10743	RAI1	retinoic acid induced 1	0.938577	0.000696683	0.0118976		16.3959	15.8482	20.6251	24.8692	39.6777	32.1055	40.1114
100337671	RASGEF1B	-	8	153020	RASGEF1B	RasGEF domain family member 1B	1.82096	3.03086e-08	3.25493e-06		9.10881	10.1881	7.29423	12.9637	50.0179	27.0195	29.0716
397124	RBP4	-	14	5950	RBP4	retinol binding protein 4	2.84248	8.6552e-05	0.00233083		13.2728	536.573	496.007	842.643	2307.32	3452.14	4716.95
100127136	RDH10	-	4	157506	RDH10	retinol dehydrogenase 10	1.7169	1.51782e-07	1.28132e-05		15.0946	24.6212	26.4101	19.5779	73.3436	95.0451	35.6955
100525104	REL	-	3	5966	REL	REL proto-oncogene, NF-kB subunit	1.15805	4.95641e-05	0.00151769		29.1482	60.8456	38.4833	56.6172	91.1384	99.1775	121.07
100511327	RESF1	C12orf35|C5H12orf35	5	55196	RESF1	retroelement silencing factor 1	1.31667	0.00022689	0.00510523		52.0504	78.3918	91.5551	165.089	173.86	365.876	165.597
100152436	RHOBTB2	-	14	23221	RHOBTB2	Rho related BTB domain containing 2	1.16571	0.000257307	0.00561969		11.7113	15.5652	16.6007	30.6897	31.7421	39.4167	42.3194
100625676	RIN2	-	17	54453	RIN2	Ras and Rab interactor 2	1.71427	1.60957e-10	3.61485e-08		56.7349	107.541	85.0155	91.2753	231.573	291.811	316.107
100048946	RNASEL	-	9	6041	RNASEL	ribonuclease L	0.913759	0.000979064	0.0152537		42.9415	58.0156	71.6846	60.5857	153.901	95.363	86.8467
100519085	RNF149	-	3	284996	RNF149	ring finger protein 149	1.02742	7.86072e-05	0.00216088		156.932	97.07	147.645	163.766	324.395	271.785	268.268
100155834	RNF152	-	1	220441	RNF152	ring finger protein 152	1.57007	0.000145397	0.00351047		3.64352	7.92408	7.79728	12.4346	13.4664	30.1983	26.8636
100522340	RNF157	-	12	114804	RNF157	ring finger protein 157	2.15421	2.01786e-10	4.21379e-08		7.5473	13.5841	12.3247	24.3401	60.3582	68.9792	43.7913
100621544	RNF19B	-	6	127544	RNF19B	ring finger protein 19B	1.14827	0.000347576	0.00707172		24.4637	51.5065	52.5687	43.1243	150.054	70.5686	85.0067
100519342	RNF24	-	17	11237	RNF24	ring finger protein 24	1.11245	1.58797e-05	0.000585191		20.2996	27.4513	20.122	22.2236	49.056	42.2776	54.8312
100154208	ROR2	-	14	4920	ROR2	receptor tyrosine kinase like orphan receptor 2	1.47522	5.82903e-05	0.00173025		7.5473	4.52804	5.28203	10.3181	22.1233	20.662	14.7198
100157347	RPRD1B	-	17	58490	RPRD1B	regulation of nuclear pre-mRNA domain containing 1B	1.2418	8.46948e-06	0.000367928		106.703	71.0337	105.137	127.521	332.09	198.673	203.501
100511223	RTN4RL1	-	12	146760	RTN4RL1	reticulon 4 receptor like 1	1.26407	8.78556e-05	0.00235528		31.2302	71.5997	69.6724	82.8092	104.605	191.68	179.949
100158062	RUSC2	-	1	9853	RUSC2	RUN and SH3 domain containing 2	0.820842	0.000867037	0.0140637		26.8059	39.3374	36.2196	40.4786	59.8772	65.8005	63.663
100621202	S1PR1	EDG1	4	1901	S1PR1	sphingosine-1-phosphate receptor 1	2.41462	1.29118e-09	2.07689e-07		3.38327	5.37705	7.29423	1.85196	25.009	22.5692	22.8157
100154500	SAMHD1	-	17	25939	SAMHD1	SAM and HD domain containing deoxynucleoside triphosphate triphosphohydrolase 1	1.49646	0.000254842	0.00557606		39.8185	21.7912	13.0793	16.4031	81.5196	23.205	60.7191
100620430	SAP30	-	14	8819	SAP30	Sin3A associated protein 30	1.59039	0.000296464	0.00624032		2.60252	2.26402	4.27593	5.02676	8.89742	11.7614	11.7758
100155111	SATB1	-	13	6304	SATB1	SATB homeobox 1	1.32383	2.40395e-06	0.000129476		64.2822	104.994	68.4148	106.091	177.467	287.678	180.317
100524281	SCARA5	-	14	286133	SCARA5	scavenger receptor class A member 5	1.03988	0.000267796	0.00580614		28.3674	52.0725	62.1267	35.1873	96.4288	82.3301	90.5266
100623100	SCARF1	-	12	8578	SCARF1	scavenger receptor class F member 1	1.88781	0.000993467	0.015361		1.56151	1.69802	3.26983	2.91023	14.6687	5.72178	5.88791
100512981	SCIN	Adseverin	9	85477	SCIN	scinderin	3.12765	1.78019e-06	0.000101873		3.90378	12.4521	0.50305	1.32283	11.7831	47.6815	18.3997
100154280	SCML4	-	1	256380	SCML4	Scm polycomb group protein like 4	2.84669	1.30711e-06	8.06139e-05		8.32806	1.69802	3.77288	2.11653	38.7158	25.4301	5.15192
100151838	SDCBP	-	4	6386	SDCBP	syndecan binding protein	0.932483	0.000200438	0.00461472		149.385	178.575	174.055	162.179	279.908	398.617	272.316
100127147	SELL	-	4	6402	SELL	selectin L	5.11684	9.27252e-20	2.75927e-16		0.780755	0.566006	0	5.82046	25.2494	30.5162	17.6637
100523915	SEMA3D	-	9	223117	SEMA3D	semaphorin 3D	2.15222	0.000343609	0.00701539		2.34227	24.6212	5.78508	36.7747	38.2348	102.038	62.5591
110261555	SEMA4B	-	7	10509	SEMA4B	semaphorin 4B	1.30084	1.29145e-06	8.00634e-05		26.8059	18.1122	24.3979	26.9857	54.3464	73.1116	50.7832
100152598	SEMA4D	-	14	10507	SEMA4D	semaphorin 4D	1.19514	5.95119e-05	0.00175774		31.4905	15.2822	31.6922	22.2236	51.9417	51.496	71.0229
100737194	SEMA5A	-	16	9037	SEMA5A	semaphorin 5A	0.925087	0.000452844	0.00863815		92.6496	58.8646	78.4758	62.1731	173.86	129.694	112.238
100522008	SEMA6A	-	2	57556	SEMA6A	semaphorin 6A	2.49474	1.54912e-07	1.28945e-05		5.46529	33.1113	19.3674	53.4424	192.858	163.389	87.2147
100144304	SERPING1	C1-INH	2	710	SERPING1	serpin family G member 1	1.93441	1.26196e-10	3.15566e-08		24.4637	61.9776	52.5687	38.6267	195.503	144.316	181.421
100523876	SESN1	-	1	27244	SESN1	sestrin 1	1.05618	7.08428e-05	0.00201251		47.8863	40.4694	39.2379	42.3306	125.766	72.7938	75.4389
100155580	SH3GL2	-	1	6456	SH3GL2	SH3 domain containing GRB2 like 2, endophilin A1	1.97628	5.28769e-05	0.00159389		4.68453	26.0363	25.1525	51.855	52.4226	149.402	100.83
100522530	SH3KBP1	-	X	30011	SH3KBP1	SH3 domain containing kinase binding protein 1	1.40785	8.5182e-06	0.000368699		13.2728	25.4703	26.6617	14.8157	47.8537	69.9329	41.9514
100522965	SHROOM2	-	Y	357	SHROOM2	shroom family member 2	0.963264	0.000248724	0.00547238		42.421	36.2244	38.9864	40.4786	64.4462	65.8005	106.718
494566	SIRPA	CD172|PTPNS1|swc3	17	140885	SIRPA	signal regulatory protein alpha	1.76926	4.75201e-05	0.001473		8.06781	14.7161	28.6739	68.5226	98.3525	65.4826	58.5111
100135050	SLA-DMB	DMB	7	3109	HLA-DMB	MHC class II, DM beta	2.32179	0.000121358	0.00304752		3.64352	1.41501	1.25763	1.5874	17.0734	5.4039	7.35989
100153387	SLA-DQA1	SLA-DQA	7	3117	HLA-DQA1	MHC class II histocompatibility antigen SLA-DQA	1.33125	0.000456983	0.00867538		10.1498	5.37705	13.5824	9.52438	34.3873	14.3045	24.2876
100135040	SLA-DRA	SLA-DR-alpha|SLA-DRA1|SLA-DRA2	7	3122	HLA-DRA	MHC class II DR-alpha	1.57923	8.67649e-06	0.000371497		22.9022	14.9991	11.5702	15.6094	92.8217	31.7877	45.2633
100153386	SLA-DRB1	DRB1|LA-DRB-c|LA-DRB-d|SLA-DRB|SLADRB	7	3123	HLA-DRB1	MHC class II histocompatibility antigen SLA-DRB1	1.54309	0.000636794	0.0112		8.32806	5.37705	5.78508	14.022	37.7539	10.1721	23.1836
100628004	SLC10A6	-	8	345274	SLC10A6	solute carrier family 10 member 6	2.11606	0.000380382	0.00759679		4.42428	15.8482	8.0488	41.8015	56.5106	11.1257	85.3747
397003	SLC1A1	EAAC1	1	6505	SLC1A1	solute carrier family 1 member 1	2.60669	9.12355e-08	8.41842e-06		6.24604	5.94306	2.76678	9.78895	88.9742	37.1916	15.4558
100515265	SLC25A21	-	7	89874	SLC25A21	solute carrier family 25 member 21	1.47613	1.76414e-05	0.000638253		12.2318	16.4142	17.3552	22.7527	28.3755	77.244	47.8393
100513936	SLC25A29	-	7	123096	SLC25A29	solute carrier family 25 member 29	1.19836	7.94804e-05	0.00217985		98.8957	112.352	141.609	207.42	401.346	222.514	298.443
100522495	SLC25A34	-	6	284723	SLC25A34	solute carrier family 25 member 34	1.71641	0.000420698	0.00818537		0.780755	7.35807	8.55185	3.43936	12.9854	18.119	22.0797
494011	SLC27A2	ACSVL1|FACVL1|HsT17226|hFACVL1	1	11001	SLC27A2	solute carrier family 27 member 2	1.89894	0.000123057	0.00307074		3.12302	3.11303	2.26373	3.17479	12.0235	15.8938	4.78393
100517381	SLC2A12	-	1	154091	SLC2A12	solute carrier family 2 member 12	1.60978	7.73915e-08	7.36953e-06		14.5741	11.3201	7.54575	14.5511	34.8683	39.0988	36.0635
106504075	SLC2A13	-	5	114134	SLC2A13	solute carrier family 2 member 13	1.8648	2.36332e-05	0.000820134		11.1908	32.5453	22.6373	95.2438	103.643	58.8072	139.47
100625755	SLC39A2	-	7	29986	SLC39A2	solute carrier family 39 member 2	2.72583	1.31862e-09	2.09274e-07		130.126	596.004	352.89	670.675	2958.75	3333.89	2825.83
100737517	SLC40A1	-	15	30061	SLC40A1	solute carrier family 40 member 1	1.76166	2.44776e-09	3.64197e-07		15.6151	23.2062	20.122	31.2188	54.1059	89.3233	85.3747
100623009	SLC43A2	-	12	124935	SLC43A2	solute carrier family 43 member 2	1.35452	1.27811e-05	0.000502092		17.1766	41.0354	28.1708	23.2818	87.2909	52.4497	61.0871
100154155	SLC46A3	-	11	283537	SLC46A3	solute carrier family 46 member 3	1.38028	2.35255e-05	0.000818785		35.9147	37.3564	27.4162	42.8597	126.488	39.4167	96.4145
100522014	SLC5A6	-	3	8884	SLC5A6	solute carrier family 5 member 6	1.95294	3.1383e-05	0.00103764		8.32806	64.5246	75.9606	115.88	230.371	215.52	370.202
100302506	SLC6A8	-	X	6535	SLC6A8	solute carrier family 6 member 8	1.34093	0.000355841	0.00716679		4.42428	5.37705	11.3186	6.87872	17.5544	14.3045	18.7677
100737557	SLCO4C1	-	2	353189	SLCO4C1	solute carrier organic anion transporter family member 4C1	1.15007	0.00108639	0.0164731		54.1324	63.9586	22.3857	25.3984	86.0885	110.939	67.711
100522125	SLF1	ANKRD32	2	84250	SLF1	SMC5-SMC6 complex localization factor 1	0.913906	0.000933061	0.0148083		22.9022	21.5082	19.619	33.5999	46.8918	51.1781	38.2714
397260	SMAD3	MADH3	1	4088	SMAD3	SMAD family member 3	1.4581	2.89311e-05	0.000981101		36.175	133.86	88.2853	82.2801	274.858	153.852	274.156
110259544	SMIM3	-	2	85027	SMIM3	small integral membrane protein 3	2.04617	0.00020725	0.00474404		0.260252	2.54703	3.0183	7.93699	12.7449	9.21842	12.8798
100153442	SMPDL3A	-	1	10924	SMPDL3A	sphingomyelin phosphodiesterase acid like 3A	2.49627	0.000898321	0.0144692		0.260252	1.69802	1.25763	0.793699	8.89742	5.72178	2.57596
100512566	SNED1	-	15	25992	SNED1	sushi, nidogen and EGF like domains 1	1.81939	7.15138e-06	0.000323661		2.86277	4.81105	7.79728	10.0535	28.8565	16.8475	21.3437
780439	SOD3	-	8	6649	SOD3	superoxide dismutase 3	2.82595	0.00102592	0.015696		0.520504	203.196	146.136	184.932	866.416	722.216	1255.96
100155686	SORCS1	-	14	114815	SORCS1	sortilin related VPS10 domain containing receptor 1	1.984	0.00059497	0.0106495		0.780755	2.54703	3.77288	1.85196	11.0617	10.1721	5.51992
100522756	SPATA13	-	11	221178	SPATA13	spermatogenesis associated 13	1.30118	0.000327205	0.00678522		48.4068	50.0915	75.9606	139.956	138.992	124.926	275.996
100515691	SPHKAP	-	15	80309	SPHKAP	SPHK1 interactor, AKAP domain containing	3.33707	1.45815e-06	8.76584e-05		0.780755	0.283003	4.52745	6.87872	54.8273	10.8078	23.1836
100157266	SPRY2	-	11	10253	SPRY2	sprouty RTK signaling antagonist 2	1.64157	4.26468e-05	0.00133938		5.20504	35.6584	26.1586	48.6802	93.5431	93.7736	101.934
100518718	SQSTM1	-	2	8878	SQSTM1	sequestosome 1	0.980258	0.000132227	0.00325858		80.1575	118.295	125.763	146.305	247.444	238.725	210.493
100515711	SSBP2	-	2	23635	SSBP2	single stranded DNA binding protein 2	1.62863	0.000834228	0.0136399		3.90378	5.94306	2.51525	2.91023	12.264	18.119	4.78393
100517843	ST14	-	9	6768	ST14	suppression of tumorigenicity 14	0.83359	0.00116618	0.017373		33.8327	44.4314	37.9803	44.7117	61.0796	63.2575	91.2626
100625500	STAC	-	13	6769	STAC	SH3 and cysteine rich domain	2.07955	0.000188226	0.00437589		1.82176	3.11303	3.52135	2.3811	8.89742	29.2447	6.99189
100620912	STEAP3	-	15	55240	STEAP3	STEAP3 metalloreductase	2.13294	1.49468e-05	0.000563011		2.08201	1.98102	3.77288	5.29132	21.8828	15.2581	5.88791
100152912	STXBP5	-	1	134957	STXBP5	syntaxin binding protein 5	1.08885	1.34538e-05	0.000517199		31.7507	45.8465	34.962	38.8912	89.4551	67.7077	84.2707
100152427	SULF1	-	4	23213	SULF1	sulfatase 1	1.54958	0.000412436	0.00810104		3.64352	6.79207	5.78508	20.3716	24.0471	20.3441	13.2478
396640	SULT1A3	SULT1A1	3	6818	SULT1A3	sulfotransferase family 1A member 3	1.31482	1.22645e-05	0.000484998		8.58831	11.8861	16.3491	10.3181	28.3755	31.4698	28.3356
100521622	SUN2	-	5	25777	SUN2	Sad1 and UNC84 domain containing 2	1.17326	0.000339328	0.00695185		75.7333	225.836	168.27	170.91	293.615	483.49	348.491
100155733	SUSD6	KIAA0247	7	9766	SUSD6	sushi domain containing 6	1.08421	1.34699e-05	0.000517199		44.2428	56.6006	61.1206	56.3526	105.807	97.5881	144.254
100516167	SYNJ2	-	1	8871	SYNJ2	synaptojanin 2	1.56142	0.000530931	0.00973755		4.94478	37.0734	20.6251	26.9857	46.4109	56.8999	121.806
100156455	TC2N	-	7	123036	TC2N	tandem C2 domains, nuclear	1.93172	0.000127988	0.00316723		55.1734	382.337	181.098	391.293	533.364	1286.76	1212.54
100153922	TCF7L2	-	14	6934	TCF7L2	transcription factor 7 like 2	1.7583	7.28811e-06	0.0003286		5.72554	8.77309	7.54575	8.20155	51.9417	17.8011	21.7117
100620963	TCP11L2	-	5	255394	TCP11L2	t-complex 11 like 2	1.7155	8.49406e-08	7.89881e-06		12.2318	32.8283	15.8461	20.9007	63.4843	72.4759	48.9433
110260633	TEF	-	5	7008	TEF	TEF, PAR bZIP transcription factor	1.24683	8.0464e-06	0.000358713		22.6419	43.8654	44.2684	45.7699	76.9506	98.2239	110.398
100156873	TENT5A	-	1	55603	TENT5A	terminal nucleotidyltransferase 5A	1.78733	1.28817e-05	0.000504255		11.4511	35.0923	26.4101	19.8425	57.713	232.686	64.399
397062	TFRC	trfr	13	7037	TFRC	transferrin receptor	1.82152	3.97242e-07	2.86568e-05		24.7239	102.73	133.811	117.732	394.612	340.128	362.475
397387	THRA	C-ERBA-ALPHA|NR1A1	12	7067	THRA	thyroid hormone receptor alpha	0.898487	0.000442092	0.00848744		35.9147	44.9974	51.8142	49.7384	96.6692	94.0915	64.031
399541	TLR4	-	1	7099	TLR4	toll like receptor 4	2.53736	3.01232e-09	4.31996e-07		4.42428	28.3003	12.3247	23.0173	64.2057	118.568	125.118
397384	TLR8	TLR7	X	51311	TLR8	toll like receptor 8	1.65959	0.000914383	0.0146289		6.50629	3.11303	2.26373	2.64566	6.73318	9.21842	16.9277
100516991	TMEM45B	-	9	120224	TMEM45B	transmembrane protein 45B	2.55921	4.86153e-07	3.39176e-05		2.86277	1.13201	1.50915	3.96849	18.7567	17.1653	6.25591
100523718	TMEM86A	-	2	144110	TMEM86A	transmembrane protein 86A	2.00175	4.34572e-08	4.45924e-06		4.94478	12.1691	8.55185	7.93699	48.0941	20.9799	31.6475
100524643	TMTC4	-	11	84899	TMTC4	transmembrane and tetratricopeptide repeat containing 4	1.50971	1.53026e-07	1.28273e-05		24.4637	54.3365	28.6739	33.0708	96.4288	76.2904	104.878
406191	TNFSF10	TRAIL	13	8743	TNFSF10	TNF superfamily member 10	3.17181	1.28667e-12	4.50448e-10		11.9716	11.6031	13.3308	13.4929	402.548	32.7413	112.606
100515017	TNRC18	-	3	84629	TNRC18	trinucleotide repeat containing 18	0.831534	0.000684095	0.0117331		66.3642	77.2598	73.4453	54.5006	112.54	141.773	108.19
100514801	TNS1	-	15	7145	TNS1	tensin 1	1.50098	8.95254e-07	5.72914e-05		49.9683	127.634	78.9789	118.526	234.94	259.387	325.307
100156301	TNS2	TENC1	5	23371	TNS2	tensin 2	1.38699	4.95995e-05	0.00151769		21.3406	80.6558	42.2562	64.2896	139.713	160.21	117.758
100520331	TP53I13	-	12	90313	TP53I13	tumor protein p53 inducible protein 13	2.49422	1.32684e-10	3.22314e-08		2.34227	6.50906	5.0305	4.49762	20.6805	35.6022	21.7117
100154448	TPST2	-	14	8459	TPST2	tyrosylprotein sulfotransferase 2	1.4042	6.41142e-05	0.0018659		9.36906	9.9051	12.3247	14.5511	27.8946	20.9799	55.5672
100512960	TRIB1	-	4	10221	TRIB1	tribbles pseudokinase 1	1.05197	0.000872875	0.0141302		74.1718	75.8447	93.0643	103.975	73.3436	198.991	229.261
100622285	TRIM25	-	12	7706	TRIM25	tripartite motif containing 25	0.983614	0.000230776	0.00514405		92.6496	153.388	78.4758	84.132	171.456	217.11	177.005
100136903	TSHZ2	-	17	128553	TSHZ2	teashirt zinc finger homeobox 2	1.65759	0.000214679	0.00488589		12.4921	5.09405	7.29423	13.2283	51.4607	29.8804	11.4078
100622240	TSPAN5	-	8	10098	TSPAN5	tetraspanin 5	2.78458	2.15059e-14	1.41922e-11		2.34227	3.96204	5.78508	8.46612	34.6278	31.4698	35.6955
106505861	TTC3	-	13	7267	TTC3	tetratricopeptide repeat domain 3	0.852856	0.000544749	0.00996028		182.697	203.762	182.104	238.639	333.533	381.77	378.298
100518433	TTC39A	-	6	22996	TTC39A	tetratricopeptide repeat domain 39A	1.00698	5.44678e-05	0.00163622		30.4495	33.6773	44.2684	34.129	61.0796	81.6943	72.4949
733688	TXNIP	-	4	10628	TXNIP	thioredoxin interacting protein	1.5543	9.75866e-06	0.000414848		104.621	216.497	287.493	149.48	367.92	627.806	617.863
396843	UABP-2	UFBP	7	-	-	uteroferrin associated basic protein-2	2.93518	8.43312e-06	0.00036769		27.0662	333.377	375.275	518.814	4583.85	1075.69	1984.23
110258063	UAP1L1	-	Un	91373	UAP1L1	UDP-N-acetylglucosamine pyrophosphorylase 1 like 1	1.51779	0.000111353	0.0028627		3.64352	3.67904	5.53355	4.23306	12.7449	15.2581	8.83187
100519560	UBALD2	-	12	283991	UBALD2	UBA like domain containing 2	2.32465	6.19807e-14	3.20763e-11		6.50629	21.7912	15.343	17.4614	83.4433	79.787	79.1188
100153716	UBXN2B	-	4	137886	UBXN2B	UBX domain protein 2B	1.46737	2.66854e-05	0.000916041		21.3406	47.8275	65.648	61.9085	97.8716	207.573	126.59
100514063	UGT2B31	-	8	7367	UGT2B17	UDP-glucuronosyltransferase 2B31	3.43186	8.18031e-11	2.26442e-08		0.780755	7.07507	9.0549	13.4929	72.3817	183.415	51.5192
102158247	VASN	-	3	114990	VASN	vasorin	1.37597	5.17811e-05	0.00157232		11.1908	12.1691	10.5641	11.9055	14.9092	31.7877	40.1114
100151826	VAV3	-	4	10451	VAV3	vav guanine nucleotide exchange factor 3	1.9528	5.00356e-10	8.5082e-08		8.58831	27.7343	21.6312	22.7527	67.0913	81.6943	98.9905
397157	VEGFA	VEGF	7	7422	VEGFA	vascular endothelial growth factor A	1.40726	0.000337761	0.00693168		4.42428	3.96204	6.79118	7.67242	12.0235	21.6156	12.1438
100153531	VSIG10	-	14	54621	VSIG10	V-set and immunoglobulin domain containing 10	1.15587	0.000236142	0.0052352		15.0946	17.5462	15.8461	13.4929	40.1586	41.6418	18.7677
100524762	WDR81	-	12	124997	WDR81	WD repeat domain 81	0.950654	0.000720305	0.0122658		14.3138	13.0181	12.5763	15.0803	26.4518	31.1519	22.0797
100521487	WEE1	-	2	7465	WEE1	WEE1 G2 checkpoint kinase	1.49607	0.000119931	0.00302444		8.06781	5.94306	5.0305	3.43936	11.0617	17.4832	19.5037
396987	WFDC2	E4	17	10406	WFDC2	WAP four-disulfide core domain 2	2.24523	0.000181377	0.00422491		0	1.69802	2.76678	4.76219	10.3402	12.7151	9.19986
406235	WNK1	HSN2	5	65125	WNK1	WNK lysine deficient protein kinase 1	1.37089	5.74278e-06	0.000271255		265.197	346.112	249.764	376.213	663.699	938.69	797.812
100624297	YPEL3	-	3	83719	YPEL3	yippee like 3	1.09393	0.00100642	0.0154972		8.58831	31.9793	26.9132	30.1605	66.3699	51.1781	49.6792
100625290	ZBTB16	-	9	7704	ZBTB16	zinc finger and BTB domain containing 16	1.12812	0.000213154	0.00486049		11.4511	23.7722	17.8583	26.4566	52.1821	39.4167	40.1114
100156984	ZC3H12D	-	1	340152	ZC3H12D	zinc finger CCCH-type containing 12D	2.65354	1.58655e-07	1.29638e-05		1.04101	3.96204	6.0366	11.3763	17.3139	31.1519	47.1033
100157334	ZDBF2	-	15	57683	ZDBF2	zinc finger DBF-type containing 2	2.46748	1.97322e-06	0.000111844		0.780755	2.26402	3.77288	5.55589	14.9092	9.21842	26.8636
100622516	ZFAT	-	4	57623	ZFAT	zinc finger and AT-hook domain containing	1.17983	2.29933e-05	0.000804968		106.703	171.5	87.2792	96.0375	238.066	202.17	299.179
100624279	ZFP36L1	-	7	677	ZFP36L1	ZFP36 ring finger protein like 1	1.63168	1.72383e-06	9.95236e-05		83.8011	225.553	218.575	270.916	583.863	667.859	698.453
100513591	ZFP36L2	-	3	678	ZFP36L2	ZFP36 ring finger protein like 2	1.26508	7.68304e-08	7.36953e-06		48.9273	45.8465	52.8203	53.7069	103.402	139.23	120.702
100152952	ZHX2	-	4	22882	ZHX2	zinc fingers and homeoboxes 2	1.02329	0.000137108	0.00335113		19.7791	31.4133	39.2379	35.4519	62.5224	65.1647	66.607
100156548	ZHX3	-	17	23051	ZHX3	zinc fingers and homeoboxes 3	1.4297	0.000958613	0.0150774		3.90378	9.62209	8.30033	10.0535	19.4781	40.6882	12.5118
100153816	ZMIZ1	-	14	57178	ZMIZ1	zinc finger MIZ-type containing 1	0.947049	0.000227813	0.00511635		52.3106	48.9595	71.1816	60.8502	93.7836	100.767	143.518
100141410	ZNF217	-	17	7764	ZNF217	zinc finger protein 217	1.02881	7.03621e-05	0.00201251		106.703	121.125	104.383	103.181	267.163	144.952	246.924
100525009	ZNF395	-	14	55893	ZNF395	zinc finger protein 395	1.01801	0.000319125	0.00664082		31.2302	71.5997	47.5382	64.8187	109.174	101.403	123.278
100512589	ZNF608	-	2	57507	ZNF608	zinc finger protein 608	1.68832	0.000401279	0.00794746		2.08201	2.83003	2.76678	5.82046	13.4664	10.1721	7.72788
100154558	ZNF697	-	4	90874	ZNF697	zinc finger protein 697	1.17059	3.7695e-07	2.75266e-05		92.3894	84.3348	88.0338	75.6659	166.887	196.766	211.597

## Sheet: BV
Supplemental Table 3-3: Differentially expressed genes in blood vessels (BV)						Ssc: Sus scrofa, Hsa: Homo sapiens, logFC: log2 fold change, Pvalue: nominal P-value, FDR: false discovery rate (adjusted P-value), CB: cyclic BV, PB: pregnant BV
Ssc_Gene ID	Ssc_Gene symbol	Alias	Chr.	Hsa_Gene ID	Hsa_Gene Symbol	Ssc Gene description	logFC	PValue	FDR	cpm	CB128	CB40	CB42	CB78	PB139	PB39	PB41	PB43
100525399	AARS	-	6	16	AARS	alanyl-tRNA synthetase	-0.776623	9.53059e-05	0.00147671		102.234	84.6659	122.026	112.954	66.9072	41.6502	67.746	66.2917
100524881	ABCE1	-	8	6059	ABCE1	ATP binding cassette subfamily E member 1	-0.583866	0.0011353	0.0104177		105.654	92.0281	118.512	83.6337	77.6515	61.4019	64.2719	64.1939
100522910	ABCF2	-	18	10061	ABCF2	ATP binding cassette subfamily F member 2	-0.848328	0.000739748	0.00759183		28.5038	24.4293	23.958	26.4359	21.0001	13.3109	13.0281	11.7479
397255	ACAN	AGC1	7	176	ACAN	aggrecan	-5.09759	1.74642e-08	1.07043e-06		4.56061	8.36619	17.2498	7.2098	57.6281	0	0	0
733615	ACTA2	ACT-4|actin	14	59	ACTA2	actin, alpha 2, smooth muscle, aorta	-2.30545	9.30358e-06	0.000217292		2276.51	2595.86	3810.28	5201.63	2772.01	129.674	948.878	454.392
100520667	ACTG2	-	3	72	ACTG2	actin, gamma 2, smooth muscle, enteric	-4.134	2.77125e-10	2.72073e-08		115.536	113.446	314.01	1117.52	172.396	3.43507	16.068	10.4892
100513412	ACTN1	-	7	87	ACTN1	actinin alpha 1	-1.17944	3.40181e-05	0.000635348		347.747	457.798	740.462	768.084	428.792	208.681	270.55	204.749
100517284	ACTN4	-	6	81	ACTN4	actinin alpha 4	-0.86715	0.000594224	0.00636939		402.474	547.818	651.977	748.858	465.909	221.562	353.495	286.565
396738	ACTR3	ARP3	15	10096	ACTR3	ARP3 actin related protein 3 homolog	-0.797384	8.67833e-06	0.000206388		236.392	306.872	353.301	322.999	189.977	164.883	174.576	172.442
100518855	ADAMTS8	-	9	11095	ADAMTS8	ADAM metallopeptidase with thrombospondin type 1 motif 8	-4.31217	5.69123e-07	2.08378e-05		4.94066	4.35042	15.972	24.5133	9.27911	0.429384	0	0.419568
100520218	ADAMTS9	-	13	56999	ADAMTS9	ADAM metallopeptidase with thrombospondin type 1 motif 9	-0.741651	0.000797548	0.00801449		384.232	246.301	305.385	154.29	173.373	167.889	165.457	153.562
100624449	ADD2	-	3	119	ADD2	adducin 2	-2.11137	0.00064967	0.00684467		4.18056	11.0434	14.3748	58.1591	5.86049	2.5763	0.868539	2.93697
100152930	ADGRF5	GPR116	7	221395	ADGRF5	adhesion G protein-coupled receptor F5	-1.29778	2.22065e-07	9.2616e-06		101.854	136.871	214.983	275.414	74.2328	68.272	61.232	82.2353
100154721	ADIRF	C14H10orf116	14	10974	ADIRF	adipogenesis regulatory factor	-4.09511	6.82069e-09	4.55836e-07		26.9836	9.37013	12.4582	8.17111	15.1396	0.429384	0.868539	0
100522448	AFAP1	-	8	60312	AFAP1	actin filament associated protein 1	-0.766972	0.00071106	0.00734497		31.9243	31.1222	29.0691	34.1264	21.0001	14.599	21.7135	16.7827
100627169	AGPS	-	15	8540	AGPS	alkylglycerone phosphate synthase	-0.626089	0.000102653	0.00156962		114.775	114.449	99.9848	110.07	68.8607	76.0009	68.1803	71.3265
100155181	AKAP6	-	7	9472	AKAP6	A-kinase anchoring protein 6	-1.08666	2.95434e-05	0.000568032		202.567	116.792	135.762	308.58	103.047	61.8313	89.8937	65.4526
100151977	ALDH18A1	-	14	5832	ALDH18A1	aldehyde dehydrogenase 18 family member A1	-1.17515	2.53353e-08	1.46391e-06		172.923	119.469	131.929	87.9596	55.1863	45.5147	65.1404	57.0612
100151976	ALDH1L2	-	5	160428	ALDH1L2	aldehyde dehydrogenase 1 family member L2	-0.942577	5.69847e-06	0.000144665		284.658	269.726	275.996	155.732	115.256	121.516	164.154	128.388
100157203	ALG14	-	4	199857	ALG14	ALG14, UDP-N-acetylglucosaminyltransferase subunit	-0.926989	0.000140332	0.00202978		50.1667	57.2247	42.805	60.0817	26.3722	15.0284	31.2674	33.985
100155925	AMD1	-	1	262	AMD1	adenosylmethionine decarboxylase 1	-0.699246	0.00106471	0.00988444		85.1314	100.394	159.401	82.1917	67.3956	49.8085	69.0488	55.8025
100513610	AMOTL1	-	9	154810	AMOTL1	angiomotin like 1	-0.597737	0.000965563	0.00920271		135.678	127.835	135.762	157.654	95.7213	74.2834	113.344	84.3331
397009	ANGPT1	AGPT	4	284	ANGPT1	angiopoietin 1	-1.16385	0.000373745	0.004383		41.0455	53.5436	37.3745	57.1978	10.7442	33.9213	29.9646	11.7479
100126165	ANGPTL1	-	9	9068	ANGPTL1	angiopoietin like 1	-4.92477	1.78172e-18	1.36573e-15		59.288	18.7403	44.4022	37.0103	53.2328	0	1.73708	0.839136
100154011	ANOS1	KAL|KAL1	X|Y	3730	ANOS1	anosmin 1	-2.54336	4.89937e-06	0.000126698		204.847	37.4805	44.4022	54.3138	103.047	3.00569	5.21123	14.2653
396942	ANXA1	ANX1	1	301	ANXA1	annexin A1	-0.884548	0.000192185	0.00258124		356.108	314.569	284.621	180.726	112.814	151.572	226.254	158.177
406192	ANXA2	-	1	302	ANXA2	annexin A2	-0.734817	0.000154992	0.00219042		459.482	441.066	451.688	371.545	227.582	217.268	338.73	266.006
100521982	ANXA5	-	8	308	ANXA5	annexin A5	-1.11806	4.1488e-07	1.55496e-05		450.36	547.484	465.744	354.722	159.21	168.748	277.064	239.573
100515934	ANXA6	-	16	309	ANXA6	annexin A6	-0.708236	0.000303704	0.00373206		182.424	189.745	172.178	154.77	103.047	80.7242	149.389	109.927
100622860	ARCN1	-	9	372	ARCN1	archain 1	-0.877423	2.09174e-07	8.79006e-06		383.471	366.439	371.509	303.773	183.629	194.94	200.198	197.197
595108	ARF4	-	13	378	ARF4	ADP ribosylation factor 4	-1.02153	1.56085e-06	4.8369e-05		362.949	301.518	338.607	161.98	141.14	136.973	158.508	167.827
100519555	ARHGAP42	-	9	143872	ARHGAP42	Rho GTPase activating protein 42	-0.654794	0.000585431	0.00632403		105.274	102.737	96.1515	136.025	53.7211	72.9952	85.1168	66.7113
595113	ARL1	-	5	400	ARL1	ADP ribosylation factor like GTPase 1	-0.822355	3.3009e-06	9.06439e-05		167.602	124.824	130.651	119.683	73.7445	76.0009	83.814	72.5852
100521421	ARMCX3	-	X	51566	ARMCX3	armadillo repeat containing X-linked 3	-0.837199	0.000133837	0.00195883		73.3498	66.9295	84.6516	60.0817	33.2094	42.9384	57.3235	31.8872
100153068	ASB2	-	7	51676	ASB2	ankyrin repeat and SOCS box containing 2	-3.06538	4.24667e-08	2.26503e-06		14.822	9.70478	16.2914	32.2038	17.5815	1.71754	2.17135	0.419568
100625143	ASIC3	-	18	9311	ASIC3	acid sensing ion channel subunit 3	-1.59376	0.00029588	0.00365534		12.9217	8.36619	8.94432	11.5357	6.83724	2.14692	2.60562	3.35654
100312961	ASNS	-	9	440	ASNS	asparagine synthetase (glutamine-hydrolyzing)	-1.2991	0.000688017	0.00716701		15.202	15.0591	31.6246	17.7842	9.76748	8.58768	8.68539	1.67827
100512265	ATL3	-	2	25923	ATL3	atlastin GTPase 3	-0.693802	0.000916019	0.00887538		424.517	404.924	497.049	609.469	372.141	237.449	325.702	261.391
100101922	ATM	-	9	472	ATM	ATM serine/threonine kinase	-0.576639	0.00105572	0.00983392		249.313	268.053	243.733	284.547	150.908	192.364	152.429	204.749
100158162	ATP10A	-	1	57194	ATP10A	ATPase phospholipid transporting 10A (putative)	-1.91904	7.83327e-08	3.89696e-06		78.6706	44.1735	68.6796	40.3749	39.0699	6.44076	15.6337	15.1044
396828	ATP1A2	-	4	477	ATP1A2	ATPase Na+/K+ transporting subunit alpha 2	-3.02608	1.82039e-07	7.70816e-06		66.1289	20.0789	40.2495	31.2425	42.4885	0	3.03988	6.29352
396875	ATP2A2	ATP2|SERCA2	14	488	ATP2A2	ATPase sarcoplasmic/endoplasmic reticulum Ca2+ transporting 2	-0.813577	1.93592e-05	0.000401441		355.348	271.734	346.912	407.594	240.768	167.03	188.473	189.645
100623420	ATP2B4	PMCA4	9	493	ATP2B4	ATPase plasma membrane Ca2+ transporting 4	-1.13297	0.000181224	0.00247295		635.065	316.911	339.245	509.012	374.583	173.471	230.163	114.542
100157156	ATP5F1B	ATP5B	5	506	ATP5F1B	ATP synthase F1 subunit beta	-0.611518	0.000444101	0.00504285		290.739	309.549	298.357	225.426	180.698	181.2	202.369	172.023
396950	ATP5ME	ATP5I	8	521	ATP5ME	ATP synthase membrane subunit e	-0.801998	0.000763364	0.00774472		32.6844	26.7718	26.833	29.8005	19.0466	11.5934	18.2393	17.6218
397159	ATP7A	-	X	538	ATP7A	ATPase copper transporting alpha	-0.639604	0.000181225	0.00247295		80.9509	88.0123	91.9988	75.4626	54.2095	59.6843	51.2438	51.1873
100522554	BAG2	-	7	9532	BAG2	BCL2 associated athanogene 2	-2.10193	0.00016972	0.00236542		12.9217	4.35042	9.5832	10.0937	2.44187	4.29384	1.73708	0.419568
100522390	BET1	-	9	10282	BET1	Bet1 golgi vesicular membrane trafficking protein	-0.876595	0.000790939	0.0079625		32.6844	35.8073	29.3885	21.1488	12.6977	13.3109	21.2792	17.6218
100516528	BMX	-	X	660	BMX	BMX non-receptor tyrosine kinase	-3.15111	8.03194e-10	7.12851e-08		27.3637	12.7166	14.6942	15.8616	38.0932	1.71754	0.868539	1.67827
100624979	BRCA2	-	11	675	BRCA2	BRCA2, DNA repair associated	-1.05819	9.72593e-05	0.00150069		19.0026	38.8191	28.7496	32.6844	18.0698	13.7403	13.4623	12.587
100517878	BTBD10	-	2	84280	BTBD10	BTB domain containing 10	-0.835439	0.000880014	0.00863972		31.9243	34.1341	30.3468	49.5073	19.535	21.8986	24.3191	14.2653
100505411	BTC	-	8	685	BTC	betacellulin	-3.02293	2.6034e-11	3.52221e-09		25.4634	19.4096	32.2635	18.2648	45.9072	2.14692	3.47415	1.2587
100155899	C14H1orf198	-	14	84886	C1orf198	chromosome 14 C1orf198 homolog	-0.692879	0.000287077	0.00357444		140.239	150.257	156.845	216.294	105.977	87.1649	116.818	91.4658
100515656	C1D	-	3	10438	C1D	C1D nuclear receptor corepressor	-0.716221	0.00048474	0.00543752		38.0051	40.827	50.791	45.6621	24.9071	27.4806	26.4904	27.6915
397377	CACNA2D1	-	9	781	CACNA2D1	calcium voltage-gated channel auxiliary subunit alpha2delta 1	-0.942272	1.76267e-07	7.52569e-06		286.939	306.537	304.107	417.207	163.605	179.482	176.748	154.821
100524101	CACNB2	-	10	783	CACNB2	calcium voltage-gated channel auxiliary subunit beta 2	-2.79987	1.26534e-05	0.00028532		15.5821	5.35436	9.90264	21.1488	19.0466	0.429384	2.17135	1.2587
100519266	CACYBP	-	9	27101	CACYBP	calcyclin binding protein	-0.706321	0.000598722	0.00640171		47.8864	47.8546	56.2215	42.7782	29.7908	36.0682	26.0562	27.6915
100738794	CALHM5	FAM26E	1	254228	CALHM5	calcium homeostasis modulator family member 5	-0.807712	0.000746041	0.00764934		45.6061	57.894	59.7353	90.3628	38.0932	36.927	38.2157	24.7545
100154056	CALM1	-	7	801	CALM1	calmodulin 1	-0.898331	1.08297e-05	0.000248709		717.156	873.096	988.667	916.125	552.351	421.655	512.438	388.939
100522926	CALM2	-	3	805	CALM2	calmodulin 2	-1.06318	2.08451e-06	6.25015e-05		349.647	343.014	432.522	372.026	289.117	139.55	206.712	140.555
100381266	CALR	CRP55|Calregulin|ERp60|HACBP	2	811	CALR	calreticulin	-0.705621	0.000101235	0.00155125		467.463	436.715	446.897	380.678	245.652	224.138	301.383	290.76
397301	CALU	-	18	813	CALU	calumenin	-0.87744	5.96385e-05	0.00101322		714.876	583.626	665.074	502.763	268.606	317.315	489.421	326.843
100621359	CAP1	CAP	6	10487	CAP1	cyclase associated actin cytoskeleton regulatory protein 1	-0.923955	3.50871e-06	9.51727e-05		313.162	321.931	366.717	484.979	236.373	169.177	198.461	166.149
100523257	CAP2	-	7	10486	CAP2	cyclase associated actin cytoskeleton regulatory protein 2	-1.45235	7.62195e-05	0.00124167		53.2071	26.1025	47.2771	98.0533	50.7909	15.8872	17.3708	13.4262
397393	CAPN2	-	10	824	CAPN2	calpain 2	-0.587498	0.000868444	0.00856402		195.726	195.434	270.566	223.985	143.094	151.143	158.074	137.199
397436	CASQ2	-	4	845	CASQ2	calsequestrin 2	-2.36661	2.4579e-07	9.95179e-06		22.043	22.756	30.3468	64.8882	14.1628	1.28815	7.81685	3.77611
404693	CAV1	-	18	857	CAV1	caveolin 1	-0.859801	1.48624e-05	0.000326502		917.063	893.844	1047.44	1026.2	486.42	477.904	665.301	510.614
100125375	CAV2	-	18	858	CAV2	caveolin 2	-0.835527	4.05675e-05	0.000732237		395.633	484.904	513.34	550.348	341.862	223.28	300.514	224.049
100513556	CAVIN3	PRKCDBP	9	112464	CAVIN3	caveolae associated protein 3	-1.10722	7.83501e-07	2.73338e-05		81.711	71.9492	82.4156	77.8659	55.1863	33.0626	39.9528	23.9154
100519426	CBX5	-	5	23468	CBX5	chromobox 5	-0.819928	0.000124217	0.00183498		323.043	312.561	315.287	200.432	196.326	111.64	170.234	173.281
100514454	CCDC88A	-	3	55704	CCDC88A	coiled-coil domain containing 88A	-0.693497	7.51574e-05	0.00123161		229.931	198.111	192.942	203.316	153.349	114.216	133.755	108.668
100518207	CCDC90B	-	9	60492	CCDC90B	coiled-coil domain containing 90B	-0.726146	8.14695e-05	0.00130989		68.4092	84.3312	83.0544	72.098	44.9304	47.2322	39.5185	54.5438
100153607	CCDC9B	C1H15orf52	1	388115	CCDC9B	coiled-coil domain containing 9B	-1.06561	0.000974499	0.00927991		28.1238	20.0789	21.4025	49.5073	21.0001	9.87583	11.7253	10.9088
100153791	CCN1	-	4	3491	CCN1	cellular communication network factor 1	-1.77875	3.66414e-05	0.000676373		61.1882	227.56	180.803	88.9209	78.1398	11.5934	34.3073	44.4742
100154395	CCN3	-	4	4856	CCN3	cellular communication network factor 3	-2.14674	0.000511632	0.00563659		133.398	224.883	274.399	354.242	221.722	5.15261	90.7623	20.5588
397162	CCND2	-	5	894	CCND2	cyclin D2	-0.787944	0.000426597	0.00487904		102.614	46.8507	79.5406	68.7334	44.442	42.509	41.2556	43.635
780428	CDC42	-	6	998	CDC42	cell division cycle 42	-0.616377	0.00061796	0.00656043		364.469	394.55	396.425	320.596	231.978	223.709	292.697	214.819
100627510	CDH6	-	16	1004	CDH6	cadherin 6	-1.69107	9.64561e-05	0.00149037		52.8271	37.4805	32.9023	41.3362	54.2095	10.3052	15.1994	1.67827
100515962	CDK14	-	9	5218	CDK14	cyclin dependent kinase 14	-0.568707	0.00105871	0.00985342		79.4307	78.6422	74.4296	76.9046	52.256	55.8199	56.455	44.0546
100153712	CDK2AP1	-	14	8099	CDK2AP1	cyclin dependent kinase 2 associated protein 1	-1.0042	5.3591e-06	0.00013699		49.7867	50.8664	53.9854	39.4136	21.9768	19.3223	30.8331	24.7545
100518921	CDK6	-	9	1021	CDK6	cyclin dependent kinase 6	-0.817146	0.000218365	0.00285677		358.768	382.502	505.674	544.58	372.629	213.833	247.968	228.664
100622989	CDON	-	9	50937	CDON	cell adhesion associated, oncogene regulated	-1.52513	0.000175865	0.00242336		69.5493	27.7758	23.3191	28.3586	25.3954	6.87014	14.7652	5.45438
100626193	CDR2	-	3	1039	CDR2	cerebellar degeneration related protein 2	-1.63995	2.67698e-08	1.51522e-06		51.6869	38.4845	42.4855	42.7782	32.7211	7.72891	14.7652	13.4262
100626792	CENPE	-	8	1062	CENPE	centromere protein E	-1.51165	7.32809e-05	0.00120799		38.3852	44.5081	70.2768	95.65	102.07	15.0284	23.8848	14.2653
100516889	CENPI	FSHPRH1	X	2491	CENPI	centromere protein I	-1.15471	0.000682542	0.0071328		19.7627	33.4648	34.1801	16.3422	23.442	8.15829	11.7253	10.0696
445532	CFL1	COFILIN	2	1072	CFL1	cofilin 1	-0.793745	1.77312e-05	0.000375311		247.413	292.817	253.316	305.215	155.791	124.521	195.855	157.338
497233	CFL2	-	7	1073	CFL2	cofilin 2	-1.27287	3.12572e-06	8.67072e-05		154.681	226.222	293.885	501.322	147.977	80.7242	112.91	92.3049
100520288	CHSY1	-	1	22856	CHSY1	chondroitin sulfate synthase 1	-0.680707	0.00029583	0.00365534		82.8511	66.9295	91.0404	64.8882	45.9072	49.3791	51.678	44.0546
100515274	CKAP2	-	11	26586	CKAP2	cytoskeleton associated protein 2	-1.61901	0.00114739	0.0105026		28.5038	36.8112	45.0411	5.76784	60.5584	9.01706	9.11965	5.87395
100523493	CKAP4	-	5	10970	CKAP4	cytoskeleton associated protein 4	-1.20017	1.42081e-05	0.000316291		118.196	79.9808	75.3879	29.8005	27.8373	33.0626	38.2157	36.0828
100627332	CKB	B-CK	Un	1152	CKB	creatine kinase B	-1.54789	3.54683e-05	0.000658002		47.5064	28.1104	44.0827	101.899	44.9304	10.3052	16.5022	13.4262
110255330	CLIC1	-	7	1192	CLIC1	chloride intracellular channel 1	-0.602437	0.000854514	0.00844918		82.4711	105.749	129.693	107.186	64.9537	69.1308	73.3915	72.5852
100622787	CLIC4	-	6	25932	CLIC4	chloride intracellular channel 4	-0.914109	5.97474e-05	0.00101351		708.795	1050.46	1252.84	1165.58	695.445	474.469	498.541	565.158
100522525	CLINT1	-	16	9685	CLINT1	clathrin interactor 1	-0.605476	0.00035829	0.00424665		122.376	123.82	141.512	133.622	87.4189	91.4588	92.4994	71.3265
100525860	CLTB	-	2	1212	CLTB	clathrin light chain B	-1.31819	8.82822e-05	0.00139318		20.5228	21.4175	26.833	26.9166	6.34886	3.00569	14.3309	12.587
100271929	CLTC	-	12	1213	CLTC	clathrin heavy chain	-0.722568	8.28442e-05	0.00132622		714.876	655.575	729.921	641.192	454.676	365.406	445.56	396.072
100154949	CNIH1	CNIH	1	10175	CNIH1	cornichon family AMPA receptor auxiliary protein 1	-1.03533	1.33499e-08	8.36745e-07		291.499	302.521	330.94	295.602	133.814	126.239	190.21	150.625
396911	CNN1	-	2	1264	CNN1	calponin 1	-2.79862	3.36101e-08	1.86435e-06		140.619	119.804	278.232	710.406	207.559	15.4578	41.6899	19.7197
397565	CNN2	Calponin-2	2	1265	CNN2	calponin 2	-0.854953	0.000270479	0.00341857		71.8296	94.3706	79.5406	68.7334	48.8374	33.0626	77.2999	35.6633
100155831	CNNM2	-	14	54805	CNNM2	cyclin and CBS domain divalent metal cation transport mediator 2	-1.28566	0.000884377	0.00865192		47.1263	39.8231	45.3605	111.031	87.9073	15.8872	26.0562	11.7479
100521555	CNTN1	-	5	1272	CNTN1	contactin 1	-4.82884	4.90588e-08	2.54326e-06		8.74117	3.68112	16.6109	25.4746	64.9537	0.429384	0	0
397175	COL11A1	COLL11A1	4	1301	COL11A1	collagen type XI alpha 1 chain	-2.80286	0.00018118	0.00247295		66.5089	27.4411	70.5963	7.69046	42.4885	1.28815	10.4225	1.2587
100158059	COL14A1	-	4	7373	COL14A1	collagen type XIV alpha 1 chain	-0.928702	3.0252e-05	0.000579647		2438.41	2200.98	2113.74	1840.42	1036.33	1141.73	1660.65	887.386
102159686	COL27A1	-	1	85301	COL27A1	collagen type XXVII alpha 1 chain	-1.43532	9.27683e-05	0.00144344		35.7248	16.0631	20.1247	22.1101	24.4187	6.44076	6.94831	7.55222
397430	COL8A1	-	13	1295	COL8A1	collagen type VIII alpha 1 chain	-5.34644	1.00733e-08	6.45974e-07		38.7652	26.1025	249.163	91.3242	146.512	0	0	2.93697
100157296	COPA	-	4	1314	COPA	coatomer protein complex subunit alpha	-0.751684	7.23288e-05	0.00119531		484.565	391.538	395.467	332.612	267.141	197.517	264.036	224.469
100337660	COPB1	Beta-COP	2	1315	COPB1	coatomer protein complex subunit beta 1	-0.905994	2.97919e-07	1.16377e-05		232.211	203.131	201.247	161.98	99.1399	118.939	102.922	105.312
100156939	COPB2	-	13	9276	COPB2	coatomer protein complex subunit beta 2	-0.668272	0.000219835	0.00286924		266.416	232.915	247.566	191.3	120.628	159.301	161.114	149.366
100516936	COPG1	COPG	13	22820	COPG1	coatomer protein complex subunit gamma 1	-0.713174	0.000493101	0.00550072		248.173	168.997	160.359	120.163	98.1632	91.4588	109.002	103.633
100519796	COPZ2	-	12	51226	COPZ2	coatomer protein complex subunit zeta 2	-0.691713	0.00102699	0.00963094		109.075	82.9926	103.499	77.8659	54.6979	37.3564	69.0488	65.8721
100156622	CORO1C	-	14	23603	CORO1C	coronin 1C	-1.08608	5.61327e-07	2.06204e-05		139.859	149.253	182.72	234.559	105.977	65.6957	88.5909	67.1308
100038000	COX7A2	-	1	1347	COX7A2	COX7A2 protein	-1.00591	3.45332e-05	0.000643885		23.1831	34.8034	37.0551	30.7618	16.6047	14.1697	15.6337	16.3631
100511847	CPED1	C18H7orf58|C7orf58	18	79974	CPED1	cadherin like and PC-esterase domain containing 1	-0.970126	3.94928e-05	0.000717075		811.029	475.869	641.755	941.119	468.839	324.185	375.643	309.221
106507753	CPSF2	-	7	53981	CPSF2	cleavage and polyadenylation specific factor 2	-0.694807	0.001095	0.0100897		52.8271	59.5673	58.4575	56.2365	33.6978	32.2038	50.3752	29.3697
100153578	CPXM2	-	14	119587	CPXM2	carboxypeptidase X, M14 family member 2	-1.07961	0.000638512	0.00673992		20.9028	45.5121	58.777	47.104	43.4653	17.1754	19.9764	18.0414
100516663	CREB3L1	-	2	90993	CREB3L1	cAMP responsive element binding protein 3 like 1	-0.94831	0.000586399	0.00632832		103.374	61.9098	68.3602	32.6844	29.7908	28.3393	44.2955	32.7263
100152961	CRISPLD1	-	4	83690	CRISPLD1	cysteine rich secretory protein LCCL domain containing 1	-1.41766	0.000202879	0.00269227		20.5228	41.4963	33.2218	38.4523	27.8373	9.44644	15.6337	4.19568
100519789	CRYAB	-	9	1410	CRYAB	crystallin alpha B	-2.20431	1.76898e-09	1.40873e-07		59.288	61.5752	148.22	109.589	46.8839	10.7346	23.4505	15.1044
100626451	CSE1L	Exportin-2	17	1434	CSE1L	chromosome segregation 1 like	-0.772305	4.99667e-06	0.000128615		125.797	147.914	150.137	138.909	91.8143	79.8654	86.8539	71.3265
733676	CSPG4	-	7	1464	CSPG4	chondroitin sulfate proteoglycan 4	-1.69038	2.26369e-05	0.000456607		112.115	61.9098	105.096	114.396	116.721	9.87583	41.2556	19.7197
100515450	CSRNP3	-	15	80034	CSRNP3	cysteine and serine rich nuclear protein 3	-6.50383	5.30556e-17	3.29824e-14		12.5417	12.0473	19.8053	11.055	24.4187	0	0	0
100622890	CSRP1	-	10	1465	CSRP1	cysteine and glycine rich protein 1	-1.04184	0.000715252	0.00737454		235.632	155.277	238.622	524.874	263.722	90.1706	125.938	88.9484
100153630	CSRP2	-	5	1466	CSRP2	cysteine and glycine rich protein 2	-1.68681	2.93232e-07	1.14951e-05		55.4874	60.2366	75.7073	112.473	41.0234	9.87583	26.9247	18.461
100515986	CSTF2	-	X	1478	CSTF2	cleavage stimulation factor subunit 2	-0.888622	5.31691e-05	0.000914508		31.9243	31.4569	33.8607	28.3586	16.1163	18.0341	17.805	15.9436
100153974	CTNNA3	-	14	29119	CTNNA3	catenin alpha 3	-2.16161	1.35078e-10	1.48372e-08		205.988	161.3	173.775	123.528	283.745	41.6502	32.5702	20.1393
100170131	CYCS	CYC	18	54205	CYCS	cytochrome c, somatic	-1.53407	1.09885e-07	5.23203e-06		30.7841	29.7836	52.0687	43.2588	20.0233	9.44644	10.8567	14.6849
100124408	CYP20A1	-	15	57404	CYP20A1	cytochrome P450, family 20, subfamily A, polypeptide 1	-0.688216	0.000145521	0.00209392		64.9887	78.6422	70.9157	64.4076	41.5118	48.9498	42.5584	40.2785
100517445	DAAM1	-	1	23002	DAAM1	dishevelled associated activator of morphogenesis 1	-1.19428	1.33968e-06	4.27081e-05		210.168	110.434	144.387	199.952	112.326	72.5659	69.9174	54.1242
106504106	DCBLD2	-	13	131566	DCBLD2	discoidin, CUB and LCCL domain containing 2	-0.643742	0.000117814	0.00175675		119.716	117.461	123.623	137.467	75.698	85.4474	70.7859	86.431
100153814	DDAH1	-	4	23576	DDAH1	dimethylarginine dimethylaminohydrolase 1	-1.03644	0.000342953	0.00412212		44.0859	92.6974	61.6519	56.2365	31.2559	12.0227	35.1758	34.4046
100627404	DDX1	-	3	1653	DDX1	DEAD-box helicase 1	-0.55988	0.000924593	0.00893996		130.738	119.469	139.595	126.893	100.117	76.8597	91.6308	82.2353
100153560	DDX18	-	15	8886	DDX18	DEAD-box helicase 18	-0.825811	0.000280149	0.00349997		62.7084	73.9571	85.61	42.7782	34.6746	37.7858	46.0325	34.4046
100153111	DDX21	-	14	9188	DDX21	DExD-box helicase 21	-0.645262	0.000883557	0.00865192		126.177	137.54	195.178	107.186	78.6282	89.3118	86.8539	90.2071
100514066	DHX9	-	9	1660	DHX9	DExH-box helicase 9	-0.806716	3.91003e-06	0.000104274		369.79	440.396	464.466	436.914	250.536	217.268	263.601	247.125
100517858	DIPK2A	-	13	205428	DIPK2A	divergent protein kinase domain 2A	-0.748598	0.000900732	0.00877376		78.6706	61.9098	71.874	110.55	41.0234	62.69	46.9011	37.3415
100216430	DKC1	-	X	1736	DKC1	dyskerin pseudouridine synthase 1	-0.999013	0.000499314	0.0055505		17.1023	19.4096	20.1247	13.9389	10.7442	9.01706	9.98819	5.87395
497636	DMD	-	X	1756	DMD	dystrophin	-1.82128	4.22894e-08	2.26503e-06		352.307	300.514	402.175	932.468	475.188	84.1592	103.356	110.346
100152894	DNAJB11	-	13	51726	DNAJB11	DnaJ heat shock protein family (Hsp40) member B11	-1.09239	0.000234046	0.00302271		31.5442	29.449	24.5969	19.2261	14.6512	7.29952	9.98819	18.461
100525553	DNAJB5	-	1	25822	DNAJB5	DnaJ heat shock protein family (Hsp40) member B5	-1.61371	0.000142693	0.00206124		8.74117	10.0394	14.6942	25.9553	3.90699	5.15261	5.21123	2.93697
100523288	DNAJC10	-	15	54431	DNAJC10	DnaJ heat shock protein family (Hsp40) member C10	-0.773917	7.79355e-06	0.000188781		303.661	282.777	273.441	239.365	158.233	161.019	184.564	139.297
100624497	DNM1L	-	5	10059	DNM1L	dynamin 1 like	-0.812747	5.02405e-05	0.000873568		71.0695	70.6107	70.9157	86.9983	52.7444	33.0626	48.2039	36.5024
606746	DNMT1	-	2	1786	DNMT1	DNA methyltransferase 1	-0.690339	0.000520423	0.00571589		94.2527	111.103	99.6653	62.0043	63.0002	54.9611	64.2719	50.7677
100522877	DOCK7	-	6	85440	DOCK7	dedicator of cytokinesis 7	-0.583703	0.000424071	0.00486017		158.481	140.217	166.109	173.035	107.931	112.928	101.619	102.794
100517871	DOK6	-	1	220164	DOK6	docking protein 6	-2.61261	0.00015381	0.00217649		13.3018	5.68901	12.4582	5.28719	16.1163	0.858768	0	2.09784
100516366	DPT	TRAMP	4	1805	DPT	dermatopontin	-1.26608	6.80116e-05	0.00113976		132.638	113.78	79.2212	33.6457	20.5117	40.3621	44.2955	51.1873
100625171	DSE	-	1	29940	DSE	dermatan sulfate epimerase	-0.808353	8.4747e-05	0.0013489		91.9723	71.6146	95.832	59.601	46.3955	48.5204	50.8095	36.922
445516	DSTN	-	17	11034	DSTN	destrin, actin depolymerizing factor	-1.46043	5.29162e-06	0.000135892		460.622	414.963	573.076	1294.4	600.212	179.482	190.21	156.079
100154566	DYNC1I2	-	15	1781	DYNC1I2	dynein cytoplasmic 1 intermediate chain 2	-0.544505	0.000991868	0.00938889		152.781	164.981	162.914	178.322	123.559	103.052	119.424	105.731
100525320	DYNLT3	-	X	6990	DYNLT3	dynein light chain Tctex-type 3	-0.788173	4.38924e-05	0.000782865		73.3498	72.2839	86.2488	79.7885	56.6514	45.0853	44.2955	34.8241
102166778	ECM2	-	3	1842	ECM2	extracellular matrix protein 2	-1.32372	1.56994e-07	6.88417e-06		933.025	553.507	602.784	660.898	250.536	261.495	485.513	213.14
110256332	ECT2	-	13	1894	ECT2	epithelial cell transforming 2	-1.03285	0.000497103	0.00553146		27.7437	37.8152	43.1244	24.5133	33.6978	13.7403	15.6337	13.4262
100512046	EFEMP1	-	3	2202	EFEMP1	EGF containing fibulin extracellular matrix protein 1	-1.20159	1.84504e-06	5.59259e-05		929.225	329.963	551.034	551.79	257.373	249.472	274.024	178.316
100153398	EFHD1	-	15	80303	EFHD1	EF-hand domain family member D1	-1.78756	1.15513e-06	3.78158e-05		27.3637	20.4135	26.1941	29.8005	65.4421	5.58199	7.81685	5.45438
100627646	EFR3A	-	4	23167	EFR3A	EFR3 homolog A	-0.638183	0.00028119	0.00350902		241.332	243.289	262.899	312.905	177.768	144.273	189.341	169.505
100155472	EIF2S1	EIF2A|eIF-2A|eIF-2alpha	7	1965	EIF2S1	eukaryotic translation initiation factor 2 subunit alpha	-0.808629	5.20066e-05	0.000895903		52.8271	57.894	60.6936	50.9493	25.8838	36.0682	34.3073	30.6284
100517070	EIF3J	-	1	8669	EIF3J	eukaryotic translation initiation factor 3 subunit J	-0.685051	0.000277278	0.00348371		57.0077	74.6264	64.5269	65.8495	42.0002	45.5147	37.3472	38.1807
100038030	EIF4E	-	8	1977	EIF4E	eukaryotic translation initiation factor 4E	-0.822119	1.4941e-05	0.000327303		73.3498	86.6737	112.443	76.4239	49.8141	47.2322	46.9011	50.3481
449528	EIF4G1	EIF4GI	13	1981	EIF4G1	eukaryotic translation initiation factor 4 gamma 1	-0.752013	2.50219e-05	0.000498141		288.079	245.297	304.746	237.443	148.466	136.115	174.142	179.995
100517970	EIF5A	-	12	1984	EIF5A	eukaryotic translation initiation factor 5A	-0.938271	5.20978e-08	2.6758e-06		146.7	148.249	157.484	139.87	64.9537	73.4246	92.0651	78.4592
100337681	ELAVL1	-	2	1994	ELAVL1	ELAV like RNA binding protein 1	-0.64884	0.000100834	0.00154723		101.474	107.087	118.512	94.6887	71.791	67.4133	70.7859	59.5786
100628185	EML1	-	7	2009	EML1	EMAP like 1	-0.955209	0.000172223	0.00239129		76.0102	50.1971	52.0687	78.3465	56.6514	27.4806	32.5702	28.111
100525245	ENAH	-	10	55740	ENAH	ENAH, actin regulator	-1.08254	9.04328e-05	0.00141679		603.521	377.148	651.658	897.38	478.606	318.603	242.757	225.308
100526236	ENDOD1	-	9	23052	ENDOD1	endonuclease domain containing 1	-0.712967	0.000520891	0.00571589		58.9079	94.036	98.707	81.2304	52.256	54.9611	57.7578	40.2785
100157585	ENTPD7	-	14	57089	ENTPD7	ectonucleoside triphosphate diphosphohydrolase 7	-0.78567	0.000834156	0.00829223		67.6491	50.1971	50.791	37.491	31.2559	21.8986	35.1758	31.048
100337658	EPHA3	-	13	2042	EPHA3	EPH receptor A3	-0.906367	0.000810056	0.0081108		121.996	59.5673	84.0128	55.7558	46.8839	48.091	39.0842	22.2371
449526	EPRS	-	10	2058	EPRS	glutamyl-prolyl-tRNA synthetase	-0.839368	4.88926e-06	0.000126698		158.101	124.824	175.053	148.522	84.0003	68.272	97.7106	88.9484
100152505	ERH	-	7	2079	ERH	ERH, mRNA splicing and mitosis factor	-0.692295	0.000848846	0.00840812		42.5657	40.827	46.6383	34.1264	25.3954	24.0455	24.7533	27.6915
102158067	EXOC6	-	14	54536	EXOC6	exocyst complex component 6	-0.866518	0.000458381	0.00516797		31.1642	49.5279	38.9717	61.5236	26.8606	26.6218	19.1078	24.7545
399533	FABP4	A-FABP|AFABP|ALBP|AP2|FABP3	4	2167	FABP4	fatty acid binding protein 4, adipocyte	-3.83768	4.20689e-11	5.42689e-09		14.0619	29.1143	21.7219	7.69046	9.27911	0.429384	0.868539	1.2587
444995	FADS1	D5FAD|FADS1a|FADS1b	2	3992	FADS1	fatty acid desaturase 1	-1.14669	8.04832e-07	2.79025e-05		36.1048	32.1262	41.8467	34.1264	19.0466	14.599	18.6736	13.0066
100518057	FADS3	-	2	3995	FADS3	fatty acid desaturase 3	-1.20896	0.00018322	0.00248794		14.822	19.7442	23.958	20.1874	15.628	5.15261	8.68539	7.97179
100525173	FAM114A1	-	8	92689	FAM114A1	family with sequence similarity 114 member A1	-1.144	4.00354e-07	1.5056e-05		312.782	274.076	215.622	180.245	110.373	88.0237	159.377	102.794
100516994	FAM129A	-	9	116496	FAM129A	family with sequence similarity 129 member A	-1.42423	8.82235e-06	0.000209135		555.255	409.943	719.06	1051.67	609.491	187.641	177.616	261.81
100511253	FAM98A	-	3	25940	FAM98A	family with sequence similarity 98 member A	-1.57808	1.10468e-11	1.80225e-09		87.7918	72.6185	79.2212	62.0043	22.4652	28.3393	33.0045	16.3631
100624134	FAT3	-	9	120114	FAT3	FAT atypical cadherin 3	-1.38919	0.000885919	0.00865937		69.9294	95.3746	46.6383	179.764	81.0701	15.4578	45.164	19.3001
100048956	FBN2	-	2	2201	FBN2	fibrillin 2	-2.36494	0.000107556	0.00163057		333.685	153.603	79.2212	20.6681	36.628	5.58199	39.0842	9.23049
100624594	FBXL22	-	1	283807	FBXL22	F-box and leucine rich repeat protein 22	-2.17125	3.42793e-06	9.32093e-05		23.1831	17.067	13.097	34.607	12.6977	0.858768	5.6455	3.77611
100517989	FERMT2	-	1	10979	FERMT2	fermitin family member 2	-1.07442	7.34152e-06	0.000180192		338.245	406.932	528.035	644.556	315.001	180.341	228.86	194.679
397667	FHL1	FHL1C	X	2273	FHL1	four and a half LIM domains 1	-1.21571	0.000200434	0.00267905		651.787	341.341	661.561	1585.68	541.118	260.636	228.86	248.384
100620302	FIBIN	-	2	387758	FIBIN	fin bud initiation factor homolog	-2.33663	1.70145e-05	0.000364399		74.1099	46.516	79.2212	55.7558	151.396	20.6104	2.60562	4.61525
100157058	FILIP1L	-	13	11259	FILIP1L	filamin A interacting protein 1 like	-2.26931	2.52853e-13	7.58149e-11		281.618	218.525	265.774	469.598	230.024	59.255	56.8893	41.9568
100514551	FKBP14	-	18	55033	FKBP14	FKBP prolyl isomerase 14	-1.43549	1.25457e-05	0.000283467		79.4307	55.8862	48.5549	20.1874	15.628	18.4635	30.3988	15.524
100144630	FKBP7	-	15	51661	FKBP7	FKBP prolyl isomerase 7	-1.82404	3.61103e-08	1.9447e-06		23.9432	35.4727	28.7496	12.497	4.88374	8.15829	8.68539	7.55222
733585	FLNA	-	X	2316	FLNA	filamin A	-1.41694	0.000190685	0.00256419		2753.09	1999.85	2847.17	7149.24	3168.57	659.104	1392.27	794.661
100518997	FLNC	-	18	2318	FLNC	filamin C	-1.6294	7.38293e-05	0.00121343		145.179	43.5042	200.928	557.558	91.8143	38.6445	59.9292	41.1176
100526107	FOXC2	-	6	2303	FOXC2	forkhead box C2	-3.10662	7.16539e-10	6.41071e-08		13.3018	12.7166	20.1247	14.4196	26.8606	1.71754	1.30281	0.839136
100525565	FSTL4	-	2	23105	FSTL4	follistatin like 4	-2.46905	0.0001784	0.0024525		33.8245	8.70084	11.1804	8.65176	24.9071	0.429384	3.03988	1.2587
110262227	FZD1	-	9	8321	FZD1	frizzled class receptor 1	-0.730206	6.96321e-05	0.00116091		176.344	127.166	151.095	120.163	74.7212	88.0237	97.2763	86.431
100516706	GABRA1	-	16	2554	GABRA1	gamma-aminobutyric acid type A receptor alpha1 subunit	-2.13649	0.000317768	0.00386972		11.7816	8.03154	8.62488	6.72915	10.7442	0.858768	3.03988	0.419568
100513992	GALNT16	GALNTL1	7	57452	GALNT16	polypeptide N-acetylgalactosaminyltransferase 16	-1.27714	0.000925102	0.00893996		52.067	18.4056	17.5692	32.2038	19.535	9.44644	12.1595	5.87395
100627600	GALNT5	-	15	11227	GALNT5	polypeptide N-acetylgalactosaminyltransferase 5	-1.95255	8.5965e-06	0.000205096		41.4256	27.4411	17.2498	7.2098	6.34886	8.58768	4.77696	3.35654
396823	GAPDH	GAPD	5	2597	GAPDH	glyceraldehyde-3-phosphate dehydrogenase	-0.836932	8.20291e-05	0.00131629		321.143	222.875	237.025	332.612	204.14	133.538	169.365	120.836
100512260	GARS	-	18	2617	GARS	glycyl-tRNA synthetase	-0.563532	0.00106961	0.00992162		99.5734	83.3273	101.263	81.7111	61.0467	60.5431	58.1921	67.97
100154193	GBF1	-	14	8729	GBF1	golgi brefeldin A resistant guanine nucleotide exchange factor 1	-0.586524	0.0010495	0.0097842		137.578	116.123	107.651	102.86	87.9073	62.2607	83.3797	75.9418
404772	GEM	-	4	2669	GEM	GTP binding protein overexpressed in skeletal muscle	-1.26882	1.63085e-05	0.000350633		85.5115	56.2208	84.6516	157.654	70.3259	33.9213	25.6219	33.5654
397209	GFPT1	GFAT1	3	2673	GFPT1	glutamine--fructose-6-phosphate transaminase 1	-0.901355	3.28564e-05	0.000617813		357.628	324.943	309.538	201.394	192.908	119.798	190.644	144.751
100157795	GJA5	-	4	2702	GJA5	gap junction protein alpha 5	-3.96344	7.0745e-25	2.61615e-21		189.645	156.28	224.566	108.147	295.955	10.3052	7.81685	9.23049
100048959	GJC1	GJA7|cx45	12	10052	GJC1	gap junction protein gamma 1	-1.08757	8.6491e-07	2.95359e-05		114.015	105.079	109.249	93.7274	108.419	47.6616	48.6382	39.0198
100156725	GLDN	-	1	342035	GLDN	gliomedin	-6.6427	3.10893e-21	3.13549e-18		34.9647	19.4096	101.582	39.8942	61.5351	0	0	0.419568
100515356	GLIPR2	-	1	152007	GLIPR2	GLI pathogenesis related 2	-0.896207	8.43542e-05	0.00134842		58.1478	45.5121	53.0271	39.8942	28.8141	18.8929	33.0045	25.1741
414284	GLRB	-	8	2743	GLRB	glycine receptor beta	-2.07162	1.60696e-06	4.9659e-05		5.70077	16.3977	33.8607	26.9166	5.86049	4.72322	6.07977	3.77611
100512255	GMPS	-	13	8833	GMPS	guanine monophosphate synthase	-0.536398	0.000842876	0.00836392		103.374	119.804	110.526	117.279	75.2096	79.436	74.26	81.8157
100157949	GNB5	-	1	10681	GNB5	G protein subunit beta 5	-0.987435	5.67792e-05	0.00096909		54.7273	38.1498	47.5966	57.1978	34.6746	19.7517	28.2275	18.461
102165618	GNG2	-	1	54331	GNG2	G protein subunit gamma 2	-0.797692	0.000919107	0.00889754		57.7678	42.5003	61.0131	49.988	20.5117	39.5033	36.4786	24.7545
100155235	GNL3	-	13	26354	GNL3	G protein nucleolar 3	-0.86086	0.00103121	0.00966238		35.7248	42.8349	48.8743	18.7455	20.5117	22.328	21.7135	20.1393
100155657	GOLGA3	-	14	2802	GOLGA3	golgin A3	-0.644227	0.000146152	0.00209891		111.735	99.3904	99.6653	106.705	77.6515	58.8256	70.3516	60.4178
100154676	GOLT1B	-	5	51026	GOLT1B	golgi transport 1B	-1.51463	1.15932e-09	9.74359e-08		112.875	84.3312	87.2072	47.104	34.1862	22.7573	36.4786	26.8523
100154960	GORASP2	-	15	26003	GORASP2	golgi reassembly stacking protein 2	-0.922051	1.33652e-06	4.27081e-05		102.614	101.398	91.9988	74.9819	55.6746	37.7858	49.5067	53.2851
100156029	GPC4	-	X	2239	GPC4	glypican 4	-1.11413	0.000146486	0.00209963		68.0291	52.8743	53.6659	30.7618	50.7909	21.0398	23.8848	18.461
102159116	GPC6	-	11	10082	GPC6	glypican 6	-2.80005	8.09205e-14	2.80541e-11		172.543	72.2839	145.026	155.732	105.489	10.7346	24.3191	15.524
100516928	GPR180	-	11	160897	GPR180	G protein-coupled receptor 180	-1.07725	3.9171e-05	0.000713569		32.3043	26.1025	25.2358	25.4746	12.2093	19.3223	9.98819	11.7479
100155256	GPR21	-	1	2844	GPR21	G protein-coupled receptor 21	-1.43558	1.68177e-07	7.28813e-06		95.7729	87.6777	121.707	104.782	109.884	22.7573	33.0045	42.7959
100621417	GPX7	-	6	2882	GPX7	glutathione peroxidase 7	-1.37319	0.000134815	0.00196794		96.533	71.9492	69.9574	16.3422	18.0698	27.4806	44.7297	22.2371
100519691	GPX8	-	16	493869	GPX8	glutathione peroxidase 8 (putative)	-1.45505	1.05055e-07	5.04537e-06		83.9913	64.587	63.2491	33.1651	16.1163	24.4749	30.3988	21.398
100511227	GXYLT2	-	13	727936	GXYLT2	glucoside xylosyltransferase 2	-1.24052	0.000254244	0.00326457		100.714	60.2366	74.4296	45.1814	64.4654	22.7573	36.0443	14.6849
100154613	HACD3	PTPLAD1	1	51495	HACD3	3-hydroxyacyl-CoA dehydratase 3	-0.644174	0.000267384	0.00339012		104.134	84.6659	87.5266	89.4015	55.1863	58.3962	69.0488	51.1873
100153687	HAUS6	-	1	54801	HAUS6	HAUS augmin like complex subunit 6	-0.738526	4.24167e-05	0.000761442		73.3498	83.9966	80.8184	79.7885	51.7676	54.1024	39.0842	45.7329
100154547	HELLS	-	14	3070	HELLS	helicase, lymphoid-specific	-1.36491	2.80732e-05	0.000544483		25.8435	26.4372	18.847	16.3422	18.0698	6.87014	6.51404	8.39136
100625356	HEPHL1	-	9	341208	HEPHL1	hephaestin like 1	-4.71939	4.63151e-09	3.29372e-07		11.7816	15.3938	2.55552	10.5744	0	0.429384	1.30281	0
100516520	HNRNPA3	-	15	220988	HNRNPA3	heterogeneous nuclear ribonucleoprotein A3	-0.783396	7.90426e-06	0.000190861		468.983	523.054	551.673	531.603	314.024	277.382	327.005	287.404
100511704	HNRNPDL	HNRPDL	8	9987	HNRNPDL	heterogeneous nuclear ribonucleoprotein D like	-0.696787	2.14593e-05	0.000436025		310.882	319.254	327.426	299.447	187.047	175.618	211.489	201.393
100626498	HOOK3	-	17	84376	HOOK3	hook microtubule tethering protein 3	-0.652882	0.000172182	0.00239129		539.292	577.937	596.714	593.126	347.722	368.841	383.026	367.541
397028	HSP90AA1	HSP90|Hspca	7	3320	HSP90AA1	heat shock protein 90 alpha family class A member 1	-0.697941	0.00037368	0.004383		1237.83	1048.79	1295.01	1133.86	883.468	659.534	700.476	663.756
397191	HSP90B1	GRP94|Gp96|TRA1|ppk98	5	7184	HSP90B1	heat shock protein 90 beta family member 1	-1.04409	4.75337e-07	1.76368e-05		781.005	730.201	787.42	813.746	331.606	308.298	390.842	516.488
100152073	HSPA13	-	13	6782	HSPA13	heat shock protein family A (Hsp70) member 13	-0.996136	2.84788e-06	8.01887e-05		84.3713	84.6659	93.2765	68.7334	62.0235	36.927	32.5702	43.635
100510924	HSPA14	-	10	51182	HSPA14	heat shock protein family A (Hsp70) member 14	-1.07033	7.21856e-05	0.00119526		23.1831	24.0946	22.0414	19.7068	10.7442	6.44076	11.291	13.8457
100621324	HSPA2	-	7	3306	HSPA2	heat shock protein family A (Hsp70) member 2	-1.71172	1.7363e-07	7.49512e-06		38.7652	62.2445	64.8463	101.418	27.3489	11.164	26.9247	12.587
100524853	HSPA4	-	2	3308	HSPA4	heat shock protein family A (Hsp70) member 4	-0.705568	0.000181533	0.00247412		167.983	157.619	203.483	172.074	131.861	91.0294	120.293	87.2701
407060	HSPA5	BIP|GRP78	1	3309	HSPA5	heat shock protein family A (Hsp70) member 5	-1.06019	8.90715e-10	7.78078e-08		484.945	451.774	500.243	437.395	232.954	209.539	210.186	246.286
100511890	HSPA8	-	9	3312	HSPA8	heat shock protein family A (Hsp70) member 8	-1.13182	8.67921e-07	2.95359e-05		886.279	749.276	1039.14	602.259	504.49	313.45	353.495	343.206
100155338	HSPB8	-	14	26353	HSPB8	heat shock protein family B (small) member 8	-2.59837	3.0163e-07	1.17413e-05		22.8031	10.3741	22.0414	42.7782	17.0931	3.86445	1.30281	3.35654
100048931	HSPH1	-	11	10808	HSPH1	heat shock protein family H (Hsp110) member 1	-0.802855	0.000139796	0.00202731		142.899	125.158	183.678	136.506	109.884	66.1251	65.5747	97.7593
397432	HTR2A	5-HT2A	11	3356	HTR2A	5-hydroxytryptamine receptor 2A	-3.0845	2.21972e-05	0.000448554		6.84092	4.35042	10.861	19.7068	16.1163	1.28815	0.434269	0.419568
396837	HTR2B	5-HT2B	15	3357	HTR2B	5-hydroxytryptamine receptor 2B	-6.19305	4.53516e-12	7.98619e-10		11.7816	5.01971	18.5275	12.497	24.9071	0	0	0
100516870	HYOU1	HYOU1_tv1	9	10525	HYOU1	hypoxia up-regulated 1	-0.609256	0.000760846	0.00773678		87.4117	78.9768	88.4849	86.037	54.2095	45.0853	54.7179	69.2287
100153597	IBTK	-	1	25998	IBTK	inhibitor of Bruton tyrosine kinase	-0.710989	4.0548e-05	0.000732237		126.177	114.115	127.457	93.2468	66.9072	64.837	75.5629	74.6831
100144508	ID4	-	7	3400	ID4	inhibitor of DNA binding 4, HLH protein	-1.10631	0.00100407	0.00947208		55.8675	41.831	49.5132	183.61	42.9769	30.9156	19.1078	17.6218
397491	IGF1	IGF-1|IGF-I|Npt2B	5	3479	IGF1	insulin like growth factor 1	-1.18748	0.00107176	0.00993325		2530	2307.4	2736	656.573	605.095	665.545	1648.49	1182.76
100512167	IKBIP	-	5	121457	IKBIP	IKBKB interacting protein	-0.92262	1.0005e-05	0.000232207		94.2527	85.3352	86.2488	71.1367	40.535	42.509	70.7859	38.1807
100127134	IL1RL1	-	3	9173	IL1RL1	interleukin 1 receptor like 1	-4.60474	1.38311e-06	4.37157e-05		4.94066	13.3859	86.8877	105.263	29.3024	1.28815	2.60562	0
100156925	IMPAD1	IMPA3|gPAPP	4	54928	IMPAD1	inositol monophosphatase domain containing 1	-0.845686	4.29756e-05	0.000770229		79.8107	67.2642	78.9017	68.7334	61.5351	33.4919	38.65	39.8589
100525182	INTS2	-	12	57508	INTS2	integrator complex subunit 2	-1.12022	3.15083e-07	1.21796e-05		40.2854	42.1656	40.5689	33.1651	18.5582	15.0284	19.5421	18.8806
100525544	IPO11	LRRC70	16	51194	IPO11	importin 11	-0.761094	0.000223832	0.00290772		73.7299	131.517	139.595	97.5726	72.7677	59.255	70.3516	65.033
100157656	IQGAP1	-	7	8826	IQGAP1	IQ motif containing GTPase activating protein 1	-0.705035	0.000953647	0.00912835		864.236	915.596	1204.93	1209.32	790.677	540.594	646.627	594.947
100517053	ITGA3	-	12	3675	ITGA3	integrin subunit alpha 3	-1.5698	0.000157332	0.00221503		45.2261	16.0631	49.1938	60.5623	79.605	9.44644	15.1994	12.587
110260578	ITGA7	-	5	3679	ITGA7	integrin subunit alpha 7	-1.12936	7.70533e-05	0.00125158		124.657	88.347	106.693	130.257	121.117	27.9099	63.4033	39.4394
100626707	ITGA9	-	13	3680	ITGA9	integrin subunit alpha 9	-1.26314	2.30206e-07	9.46309e-06		176.724	121.142	148.859	236.481	98.6515	57.5374	77.7342	49.9286
397019	ITGB1	CD29	10	3688	ITGB1	integrin subunit beta 1	-0.743571	0.000869558	0.00856738		1127.23	1369.71	1516.38	1570.78	1167.7	653.952	846.825	759.837
100525532	ITGBL1	-	11	9358	ITGBL1	integrin subunit beta like 1	-1.36865	7.48343e-06	0.000182464		145.94	68.9374	115.318	115.357	52.256	34.3507	59.9292	14.6849
100155350	JPH2	-	17	57158	JPH2	junctophilin 2	-2.56023	7.40735e-06	0.000181407		33.0644	17.7363	28.7496	72.5787	40.535	3.00569	8.25112	0.839136
100154146	KATNBL1	C15orf29|C7H15orf29	7	79768	KATNBL1	katanin regulatory subunit B1 like 1	-0.761231	0.000747168	0.00765381		37.245	36.4766	41.2078	26.9166	18.0698	21.0398	21.7135	23.0762
100511244	KBTBD4	-	2	55709	KBTBD4	kelch repeat and BTB domain containing 4	-1.00304	0.000299717	0.00369451		16.7222	20.0789	17.8886	18.7455	7.81398	6.44076	10.8567	11.3283
474166	KCNA5	-	5	3741	KCNA5	potassium voltage-gated channel subfamily A member 5	-4.01512	4.5724e-09	3.27266e-07		48.2665	16.0631	37.0551	15.3809	50.7909	0	0	3.35654
100125830	KCNAB1	-	13	7881	KCNAB1	potassium voltage-gated channel subfamily A member regulatory beta subunit 1	-2.18417	1.29027e-05	0.000289762		113.255	58.2287	88.1655	222.543	102.07	12.8815	33.873	6.71308
397167	KCNE4	-	15	23704	KCNE4	potassium voltage-gated channel subfamily E regulatory subunit 4	-1.85601	2.74545e-07	1.09561e-05		57.7678	18.7403	29.0691	28.8392	6.83724	9.44644	12.1595	4.19568
100271876	KCNMB1	-	16	3779	KCNMB1	potassium calcium-activated channel subfamily M regulatory beta subunit 1	-5.75077	4.09907e-17	2.8422e-14		13.6818	12.7166	21.4025	37.9716	16.1163	0.429384	0	0
100519625	KCTD10	-	14	83892	KCTD10	potassium channel tetramerization domain containing 10	-0.835945	0.000298567	0.00368443		179.384	215.513	253.635	273.011	171.419	94.4644	160.68	92.7245
100154621	KCTD20	-	7	222658	KCTD20	potassium channel tetramerization domain containing 20	-0.638758	0.000200882	0.00267942		111.735	123.15	111.165	110.55	86.4422	74.2834	74.26	58.7395
100625446	KDELR2	-	3	11014	KDELR2	KDEL endoplasmic reticulum protein retention receptor 2	-1.09868	8.65948e-07	2.95359e-05		285.038	199.115	239.9	149.003	84.4887	94.4644	138.532	98.5984
100514523	KDELR3	-	5	11015	KDELR3	KDEL endoplasmic reticulum protein retention receptor 3	-1.36455	6.44363e-07	2.31345e-05		141.379	112.107	89.7627	41.8168	30.2792	35.6389	52.9809	37.7611
595132	KIF5B	-	10	3799	KIF5B	kinesin family member 5B	-0.705397	0.000610119	0.00650207		306.701	360.081	470.855	441.721	311.583	194.94	233.203	232.441
100157611	KIFAP3	-	4	22920	KIFAP3	kinesin associated protein 3	-0.983065	3.74334e-07	1.41254e-05		57.3877	61.9098	62.2908	68.2528	30.2792	36.4976	29.5303	29.7893
100520221	KLHL23	-	15	151230	KLHL23	kelch like family member 23	-0.971566	0.000190628	0.00256419		87.4117	55.2169	49.5132	77.8659	58.1165	33.4919	26.9247	31.048
100513858	KLHL42	KLHDC5	5	57542	KLHL42	kelch like family member 42	-0.706563	0.000685271	0.00715184		98.0532	102.068	102.221	127.854	99.1399	61.8313	69.9174	47.8307
100626221	KNL1	-	1	57082	KNL1	kinetochore scaffold 1	-1.59335	0.000265587	0.00338281		33.4445	45.8467	55.2631	11.055	42.4885	9.44644	14.3309	7.55222
397235	KPNA1	-	13	3836	KPNA1	karyopherin subunit alpha 1	-0.81331	0.000263548	0.00336581		62.3284	46.8507	72.5129	65.8495	30.2792	29.1981	46.4668	35.2437
397218	KPNA2	-	12	3838	KPNA2	karyopherin subunit alpha 2	-1.3592	0.000617072	0.00655728		53.2071	49.1932	76.6656	16.8229	50.3025	12.0227	23.4505	14.6849
396715	KPNA3	-	11	3839	KPNA3	karyopherin subunit alpha 3	-0.750699	8.77431e-05	0.00138664		66.889	63.9177	81.7767	57.1978	41.5118	39.0739	37.7814	42.3763
110260664	KRT80	-	5	144501	KRT80	keratin 80	-5.5686	2.26592e-07	9.37988e-06		1.14015	4.68507	14.0554	9.61307	10.7442	0	0	0
100625589	LAMA1	-	6	284217	LAMA1	laminin subunit alpha 1	-1.54392	3.99887e-05	0.000724893		36.1048	30.1183	26.5135	27.8779	46.3955	9.44644	11.291	3.35654
100151883	LDB3	-	14	11155	LDB3	LIM domain binding 3	-3.18865	2.61119e-08	1.48556e-06		33.8245	15.0591	19.1664	75.4626	25.8838	1.28815	4.34269	1.2587
407245	LDHA	LDH-A|LDH-M	2	3939	LDHA	lactate dehydrogenase A	-0.932756	3.06773e-06	8.55112e-05		76.0102	75.2957	102.54	99.4953	48.349	37.3564	57.3235	41.9568
396801	LDLR	-	2	3949	LDLR	low density lipoprotein receptor	-1.05778	0.000509443	0.00562364		32.3043	52.205	78.2628	50.4686	46.3955	17.6047	26.4904	20.5588
100270690	LGALSL	-	3	29094	LGALSL	galectin like	-1.10383	1.49579e-05	0.000327303		213.969	138.544	168.664	300.408	138.698	94.4644	82.5112	64.6134
100515040	LIMCH1	-	8	22998	LIMCH1	LIM and calponin homology domains 1	-0.646207	0.000978143	0.00929797		81.711	118.131	111.165	145.157	76.6747	75.5716	79.9055	60.4178
100153007	LMAN1	-	1	3998	LMAN1	lectin, mannose binding 1	-0.916889	7.94086e-05	0.0012786		225.75	172.678	170.9	86.037	72.7677	88.8824	110.739	91.4658
100620983	LMNB2	-	2	84823	LMNB2	lamin B2	-1.16182	0.000460439	0.0051859		27.3637	34.4687	30.9857	9.61307	15.1396	7.29952	14.7652	11.7479
100127154	LMO3	-	5	55885	LMO3	LIM domain only 3	-2.88866	6.63283e-09	4.45967e-07		23.5632	15.3938	13.4165	36.049	22.4652	1.28815	3.03988	2.09784
110255660	LMOD1	-	10	25802	LMOD1	leiomodin 1	-1.35548	0.000147902	0.00211446		102.234	73.9571	76.0268	240.807	115.745	29.1981	46.0325	22.6567
100127131	LOC100127131	TUBA1C	5	84790	TUBA1C	tubulin alpha-1C chain	-1.6753	1.88757e-10	1.95708e-08		469.363	437.719	574.353	398.942	428.304	130.103	154.6	110.346
100154105	LOC100154105	KBTBD6	11	89890	KBTBD6	kelch repeat and BTB domain-containing protein 6	-1.12439	0.000226522	0.00293579		22.043	18.071	24.2775	14.9003	7.32561	8.58768	7.38258	14.2653
[truncated: 935 more rows]

## Sheet: S
Supplemental Table 3-4: Differentially expressed genes in stroma (S)						Ssc: Sus scrofa, Hsa: Homo sapiens, logFC: log2 fold change, Pvalue: nominal P-value, FDR: false discovery rate (adjusted P-value), CS: cyclic stroma, PS: pregnant stroma
[truncated: 385 more rows]

[truncated: 1 more sheets: Complete]
