# Supplementary material for: Spatial organization of endometrial gene expression at the onset of embryo attachment in pigs
Source: BMC Genomics. 2019 Nov 21;20:895. doi: 10.1186/s12864-019-6264-2 (PMC6873571; doi:10.1186/s12864-019-6264-2)
Supplement: Supplementary file 7 — Additional file 7: Table S4. Comparative DAVID GO chart analysis. [file 12864_2019_6264_MOESM7_ESM.xlsx]

## Sheet: Supplemental Table 4
Supplemental Table 4: Comparative DAVID GO chart analysis
	Category	Term ID	Term description	LE	Count	FE	P-value	FDR	Score	Genes	GE	Count	FE	P-value	FDR	Score	Genes	BV	Count	FE	P-value	FDR	Score	Genes	S	Count	FE	P-value	FDR	Score	Genes	C	Count	FE	P-value	FDR	Score	Genes
All	GOTERM_CC_FAT	GO:0070062	extracellular exosome		317	1.49747	1.27261e-15	1.88738e-12	4.49747	1410 1192 1191 8743 39 1573 334 79901 535 3485 59342 6768 8878 11320 5226 87769 204 5223 1080 8876 51090 155382 51569 3855 347 51160 3856 56920 7070 84898 51765 1984 4124 85477 1491 2947 403 5214 23788 730 2214 824 55862 822 10875 214 1075 18 16 5611 9882 310 1072 415 5349 2597 410 7049 720 1845 8857 64081 55930 5243 51280 5627 2590 5621 5339 6387 716 112574 10072 718 183 715 63908 6480 144568 20…		207	1.7282	1.61328e-17	2.41523e-14	4.7282	1474 5230 29126 2335 8743 949 8322 3482 79083 3485 6768 8878 8425 196463 204 205 165 51160 284996 50618 347 3856 54996 929 3490 84898 2947 1491 85477 3912 7203 5214 23788 140576 317 312 726 7334 2597 720 515 8857 220 140885 5243 5627 10213 8754 1303 717 427 716 718 713 183 3939 712 715 81873 6386 714 203068 80303 710 525 27293 3240 3242 3827 2254 23171 10249 8459 847 80309 2896 7837 5707 306 307 …		296	1.52513	1.02768e-15	1.55431e-12	4.52513	10207 1410 805 1192 5230 801 23654 1314 10204 160897 10487 1977 8878 80736 1824 1829 2202 196463 6782 5223 1080 8404 51090 3093 55752 3856 10629 56920 80218 10096 1984 7171 85477 400 7076 5216 84293 824 1434 9987 2316 16 1073 1072 55521 6470 4638 7334 4637 23295 2597 22925 51293 720 51294 7184 22920 4232 811 3732 55930 140885 1465 10217 1464 10592 10213 79837 5621 427 136319 1832 718 3939 203068 …		112	1.86712	4.07353e-12	5.81323e-09	4.86712	5950 1191 6558 8532 29126 80380 221935 1314 5634 1522 160428 4925 3675 114899 11014 3485 6768 6566 79784 376267 10808 6782 7280 51015 2752 347 113791 5547 11001 7171 7076 85477 8537 9365 1435 7414 2628 6281 9882 6280 4585 415 4637 4582 1509 1306 55930 4239 7113 717 427 716 718 25992 713 10606 203068 80303 23338 525 6102 114569 5333 7846 3827 5479 7453 6262 27445 55503 2673 2896 6396 249 3105 3306…		630	1.28332	5.19734e-14	8.31668e-11	4.28332	55233 10894 805 8226 942 29127 8417 8887 29126 945 25797 5373 8743 59345 29028 949 7348 2950 8322 79083 535 1727 59342 3485 3486 22800 1824 1829 2203 2202 5225 5226 203 204 2220 5223 84284 8876 23500 8029 933 1429 50618 51160 51365 2940 5357 929 3490 5359 79098 10627 10097 10096 10095 10094 85477 2947 8411 730 2214 80727 84293 824 822 1435 210 347735 214 10875 5355 312 217 310 924 8766 6888 729 4…
	GOTERM_CC_FAT	GO:0031988	membrane-bounded vesicle		380	1.39738	2.80651e-14	4.34763e-11	4.39738	1410 1192 1191 8743 39 1573 334 79901 124626 535 8323 3485 59342 54495 6768 8878 11320 84079 2852 23138 5226 87769 10333 204 5223 1080 8876 23120 51090 155382 51569 3855 347 51160 3856 80223 408 56920 162 7070 84898 51765 1984 4124 85477 1491 2947 403 5214 4504 23788 730 2214 824 55862 822 10875 214 1075 18 16 310 5611 9882 1072 21 7042 3949 20 415 5349 2597 410 7049 720 1845 8857 121227 64081 55…		243	1.5793	7.16066e-16	9.99201e-13	4.5793	1474 5230 29126 2335 8743 3479 949 948 8322 10483 3482 79083 3485 6768 8878 8425 196463 204 205 165 50618 51160 284996 347 3856 54996 929 408 3490 84898 85477 2947 1491 3912 7203 4504 5214 23788 140576 317 312 90522 726 7334 2597 720 515 8857 220 121227 140885 5243 30061 10213 5627 8754 1303 427 717 716 718 183 713 3939 712 81873 715 6386 714 203068 80303 710 525 27293 3240 3242 3827 2254 23171 1…		365	1.464	1.6153e-17	2.51457e-14	4.464	10207 1410 805 1192 5230 801 23654 1315 1314 3479 10204 10484 160897 10487 1977 8878 538 80736 1824 1829 2202 196463 6782 5223 1080 1182 3710 8404 51090 9871 3093 55752 3856 80223 10629 56920 162 80218 10096 1984 7171 85477 400 7076 4504 5216 84293 824 1434 10227 9987 2316 16 51393 1073 1072 3949 20 4638 55521 6470 7334 4637 23295 2597 22925 51293 720 51294 7184 22920 4232 7043 811 813 3732 55930…		132	1.71301	7.01115e-12	1.00055e-08	4.71301	5950 1191 6558 8532 29126 80380 221935 1314 5634 9554 11015 1522 160428 10484 4925 3675 114899 11014 3485 6768 6566 79784 10808 376267 6782 7280 29986 51015 9871 2752 113791 347 90427 5547 408 11001 7171 85477 7076 8537 117248 9365 1435 7414 2628 9882 6281 6280 4585 415 4637 23426 4582 10175 1509 10802 1306 813 55930 4239 7113 340061 717 427 716 718 25992 713 22915 10606 203068 23338 80303 525 61…		800	1.26858	1.34039e-17	2.14545e-14	4.26858	55233 8226 942 8417 945 25797 5373 8743 29028 949 7348 2950 535 79083 3485 3486 6498 1824 1829 84284 8029 933 1429 50618 2940 5357 929 3490 5359 79098 10097 10096 10095 10094 85477 2947 8411 730 80727 84293 1435 5355 312 310 924 8766 6888 729 7334 22925 720 51293 121227 55930 51280 8754 23623 717 5339 716 718 523 713 712 5336 715 5337 63908 714 148811 203068 1839 51284 710 3242 27163 84868 255057…
LE/GE	GOTERM_BP_FAT	GO:0006107	oxaloacetate metabolic process		6	7.10324	0.000889452	1.76272	6.85706	5106 5105 2806 6777 6776 2805		4	8.38369	0.0104768	18.623	7.11364	47 4191 2690 2805		2	2.62784	0.544239	100	0.627841	4191 56954									3	1.52808	0.607554	100	-0.471916	5105 2806 6776
	GOTERM_BP_FAT	GO:0097286	iron ion import		6	6.08849	0.00199683	3.91608	5.49564	26872 261729 55240 2495 7018 79689		4	7.18602	0.0163413	27.558	5.74577	261729 55240 2495 7037		1	1.12622	1	100	-0.873782	79689		1	3.682	1	100	1.682	261729		9	3.92936	0.000598415	1.2176	3.84385	8301 4891 26872 261729 2495 7037 7018 4241 567
	GOTERM_BP_FAT	GO:0006732	coenzyme metabolic process		52	2.3452	1.75824e-08	3.51399e-05	5.3452	5166 5164 8884 10891 10797 5163 23171 191 27232 6319 10654 2194 4860 3156 10157 5226 5223 56997 8876 6785 2326 4597 32 3643 55034 5214 4609 262 669 5106 60496 55312 23530 5209 2597 3417 8566 8564 2346 957 57546 79071 80201 133686 8801 4144 23382 23597 65220 54677 2182 4337		41	3.27363	7.74464e-11	1.51536e-07	6.27363	122970 10243 5166 8884 5230 4598 23171 3479 10249 191 57678 284486 2194 5209 2597 3156 10157 93974 4199 8564 4200 56997 47 957 635 4191 79071 9759 2326 79966 1719 8942 3939 4522 32 3643 55034 5214 2181 6576 4337		27	1.35146	0.0997996	87.5962	-0.591024	262 8884 10891 5230 5163 3479 3356 5465 93100 160428 6319 6470 2597 55526 25824 8529 84532 5223 56997 4191 9759 55191 3939 8803 32 4524 4337		9	1.4728	0.266494	99.7075	-0.525928	262 160428 8884 56997 5209 32 80201 54677 4337		77	1.49413	0.000218703	0.446644	1.84416	64802 10243 5166 2584 10891 10797 570 5163 4598 23171 57678 191 160428 6319 2194 4967 55711 4860 3156 10135 125061 10157 84532 2203 5226 3101 5223 8875 8876 635 60481 6785 230 54898 9540 8942 4597 32 641372 80219 11332 3643 55034 8514 669 55350 2356 5213 6888 5209 3417 5860 8566 23590 4200 8564 9524 51703 957 79071 5092 9563 80201 10840 2180 113235 79966 3939 57103 8803 23382 4144 79178 54677 657…
	GOTERM_BP_FAT	GO:0044283	small molecule biosynthetic process		74	2.15426	5.83235e-10	1.16565e-06	5.15426	7494 4047 10891 191 1581 10654 6319 3638 2194 4860 3156 26227 23038 10157 2852 5226 5223 1080 56997 301 6785 2806 972 79152 51363 2805 8309 1717 239 51478 6307 6309 440 4597 11001 32 11240 1491 586 669 5106 60496 55312 9572 65985 5105 9536 1595 18 3992 2224 1806 9023 2597 50814 8564 2308 6713 2346 10682 79071 1066 3157 8604 5091 790 55825 5631 493 58526 7108 2185 3422 134429		48	2.47387	1.8659e-08	3.65092e-05	5.47387	5950 392636 4047 5230 9572 65985 4706 4598 191 3992 401494 2224 1581 1806 2194 2597 3156 5740 10157 4942 220 8564 56997 47 635 4191 10682 79071 3157 972 2805 790 23600 6307 157506 79966 493 1719 8942 4522 32 11001 11240 1491 6652 134429 2181 6576		38	1.22776	0.147149	95.7566	-0.753407	3995 5950 8864 10891 5230 9572 51495 55258 54928 3992 5465 6319 6470 10948 2597 84706 26227 84532 10062 9619 5223 1080 56997 301 4191 5723 2752 1036 5831 11315 51478 493 5832 440 8803 10003 32 4644		15	1.58447	0.0930003	84.0807	-0.340229	5950 56997 9572 5743 5629 2752 1036 5831 27122 1581 5832 114899 58526 11001 32		126	1.57818	8.0408e-08	0.000164562	4.57818	5950 4047 10891 4598 2744 1727 3156 10157 2203 84532 10826 2852 5226 9444 5223 5743 6785 5742 1798 54898 1906 1717 5831 27122 1718 8942 4597 10003 11001 32 80219 11332 1491 4790 10170 4023 2629 1595 5354 6888 9023 5564 7923 220 1468 23590 8564 112817 1066 10682 5341 5631 493 79966 58526 5336 283985 7108 3930 3422 5771 6576 253430 241 570 7124 3620 191 374569 9415 6319 55818 2194 4860 26227 247 53…
	GOTERM_BP_FAT	GO:0008203	cholesterol metabolic process		24	2.96483	4.28203e-06	0.00855766	5.03248	1080 4047 6713 10682 1066 1595 3157 847 1717 2224 6307 51478 1581 3949 10654 3638 6309 9023 4597 3156 7108 50814 3422 4504		16	3.49928	4.9363e-05	0.0965422	4.51456	6646 4047 47 10682 3157 4598 847 949 8578 2224 6307 1581 114879 3156 4504 57540		10	1.37105	0.305364	99.9278	-0.628639	51478 3949 6646 9619 1080 10948 7292 4504 8578 6653		1	0.448243	1	100	-1.55176	1581		35	1.86028	0.000277735	0.566875	2.10679	4047 19 255738 4598 1595 949 3990 2224 1050 3949 2222 9023 1727 3156 50814 55911 23780 6713 10682 8029 1066 3157 6718 1717 1718 6307 51478 7436 4597 6720 7108 3930 3422 57540 51141
	GOTERM_BP_FAT	GO:0032787	monocarboxylic acid metabolic process		75	1.90606	9.19336e-08	0.000183737	4.90606	5066 7494 5166 8884 5164 10891 5163 39 285440 1573 27232 1390 1581 6319 3638 2194 59342 6566 23038 5226 5223 4363 301 8876 6785 972 79152 22949 8309 239 6307 1592 6309 1559 51099 32 11001 6777 3248 6776 3643 5214 2166 4609 56603 669 6579 5106 60496 9572 65985 5105 9536 3992 9023 5209 2597 3417 1545 8564 957 57546 79071 1066 1962 8660 80201 5091 55825 718 58526 134429 7368 54677 2182		52	2.33963	2.74902e-08	5.37889e-05	5.33963	2053 5166 8884 5230 3479 10249 57678 401494 1581 2194 50487 5740 1562 5581 4199 972 23600 6307 157506 8942 1559 32 11001 3248 3643 5214 6652 122970 392636 9572 65985 4706 3992 284486 5209 2597 220 8564 4200 47 957 79071 9759 2690 8660 79966 718 3939 7363 134429 7367 2181		39	1.10003	0.354242	99.983	-0.8999	3995 8864 2938 8884 10891 5230 9572 51495 5163 26061 55258 3479 3992 1390 8013 5465 3356 6319 2597 6566 55526 4051 8529 84532 10062 5223 301 9759 8660 1036 11315 718 3939 30 32 3667 7368 2542 4644		17	1.56765	0.0779739	78.3097	-0.326166	54578 8884 9572 5743 5629 80201 1036 8660 6822 1581 718 5209 58526 11001 32 6566 54677		137	1.49801	5.4607e-07	0.00111758	4.44974	5166 10999 10891 5163 35 39 285440 57678 1573 8013 114898 2950 59342 6566 8879 2203 84532 10826 5226 9444 5223 8875 8876 5743 6785 5742 54898 208 1906 1381 275 5830 1592 8942 32 11001 51099 11332 6776 2166 10170 4023 5354 9227 9023 5564 7923 3417 10941 220 594 8564 51703 112817 1066 80201 8660 2180 79966 718 3939 58526 283985 54677 2182 2584 241 570 5577 3620 6822 9415 6319 2194 4967 50487 55711 …
	GOTERM_BP_FAT	GO:0019752	carboxylic acid metabolic process		108	1.85751	3.8086e-10	7.61181e-07	4.85751	7494 5166 5164 8884 10891 5163 285440 39 1573 1390 1581 59342 6566 10157 5226 5223 8876 6785 79152 8309 1592 11001 32 51099 6777 6776 1491 5214 2166 4609 6579 6301 9572 18 16 9023 2597 3417 51582 8565 8564 57546 1066 8660 80201 790 493 718 58526 6480 54677 2182 5066 384 27232 6513 6319 3638 2194 26227 23038 301 4363 2617 2806 501 972 2805 22949 6307 239 6309 440 55293 1559 3248 3643 586 56603 669…		73	2.22279	2.33359e-10	4.56604e-07	5.22279	2053 5166 8884 3242 5230 384 3479 10249 57678 401494 1581 2194 50487 10157 5740 1562 5581 4199 92259 635 4842 4191 972 2805 23600 157506 6307 1719 8942 1559 32 11001 3248 1491 3643 6652 5214 9963 122970 392636 9572 65985 4706 3992 1497 284486 5209 6542 2597 89874 122622 4942 220 8564 4200 957 47 79071 10352 9759 2690 8660 790 493 79966 718 3939 4522 3067 7363 134429 2181 7367		62	1.18348	0.119961	92.0884	-0.780722	8884 10891 5230 5163 3479 8013 1390 8833 6319 2673 26227 6566 84532 8529 10062 5223 301 2617 4191 2752 1036 56954 5831 5832 440 30 32 10003 4644 2058 3995 8864 2938 9572 51495 26061 55258 16 3992 23576 5465 3356 6470 2597 4329 84706 55526 4051 5723 9759 8660 11315 493 718 3939 8803 6533 4524 3667 2542 7368 4141		25	1.56017	0.0312878	45.0324	-0.0933559	54578 8884 9572 7453 6822 1581 5209 2673 6566 5743 4842 5629 80201 8660 1036 2752 5831 5832 718 58526 32 11001 3067 54677 2058		180	1.33199	2.57497e-05	0.0526859	2.61029	64802 10999 5166 10891 5163 35 57678 39 285440 1573 2744 8013 114898 2950 1727 59342 6566 10157 8879 2203 84532 10826 5226 9444 5223 8875 8876 6545 5743 6785 5742 54898 208 1906 1381 5831 55556 275 5830 8942 1592 10003 32 11001 51099 11332 6776 670 1491 2166 10170 4023 5354 9227 9023 5564 7923 3417 1644 23428 10941 220 594 8564 51703 112817 1066 80201 8660 2180 493 79966 718 3939 58526 283985 148…
	GOTERM_BP_FAT	GO:0009725	response to hormone		102	1.69679	1.37624e-07	0.000275053	4.69679	687 7494 5166 339 5737 5164 3148 10891 5021 8743 9340 2288 3726 535 3485 2650 5228 2852 6781 6096 6548 9353 29988 476 4192 51569 133522 10626 406 6777 6776 4504 4609 1515 6285 8554 9572 27086 9882 21 7042 20 54331 3417 7049 5829 6586 694 596 328 2308 10888 8660 2100 790 6387 183 27101 185 6382 2185 7532 525 5066 115 847 3624 23038 9975 706 1946 7832 302 301 2063 4848 836 2805 440 11240 3643 14368…		65	1.91431	7.07627e-07	0.00138457	4.77299	687 4149 5166 4303 4306 113 7026 5069 8743 2099 847 150 3485 7067 54852 153222 5581 678 4199 677 117155 306 3488 2805 164091 3490 10628 11240 3643 4504 6652 57658 760 9572 114907 1027 3992 2783 2770 2697 245972 10634 5829 6041 1369 56937 261729 596 8503 5729 328 1408 9759 3157 858 2690 952 8660 8754 790 54206 183 85315 185 525		66	1.21853	0.0701861	76.4166	-0.664657	687 805 5732 10891 7292 801 64397 55885 283 488 8013 8835 3675 51176 1977 1829 10062 678 302 301 306 476 1036 6097 477 440 7248 8826 7076 2844 4504 4644 57658 4129 9572 5187 1027 3992 5465 20 54331 55971 1364 5111 245973 6041 7043 811 9619 10312 2309 1408 3371 2303 9759 858 857 8660 5901 11315 27101 185 3667 7533 7532 4916		29	1.75046	0.00460538	8.32311	0.830173	9365 57658 5732 113 760 9572 1395 27086 9882 150 3675 23426 3485 55971 1364 249 261729 6781 302 5743 8660 952 1036 477 23189 51763 358 7076 525		188	1.34557	8.76623e-06	0.0179394	3.09177	687 4208 5166 7538 339 805 3148 10891 6772 5734 255738 5021 8743 59345 6347 2099 8013 3726 150 2950 7351 535 3485 1520 10135 2650 55023 84676 1829 2852 6781 6095 51237 6548 5743 29988 9353 5176 5031 2322 476 4193 51569 477 208 1906 3718 3717 1514 409 133522 1718 29904 3490 10626 6696 406 1490 6776 7076 7079 4790 210 2629 15 8651 27086 2784 11031 51606 7042 21 1843 2790 2069 20 2791 7040 2274 109 …
	GOTERM_BP_FAT	GO:0006629	lipid metabolic process		145	1.54883	7.41391e-08	0.000148173	4.54883	7494 5166 339 4047 5164 1191 10891 65258 5163 129642 39 285440 1573 1390 9249 1581 59342 3156 6566 144245 2852 1080 6785 476 79153 79152 113791 347 8309 1717 1592 4597 32 11001 51099 2760 6777 6776 4504 2166 6579 9572 1595 13 20 3949 415 51196 9023 221395 3417 410 57546 1066 10682 6817 8660 171546 718 183 5335 345557 58526 54947 185 23007 7108 2185 6382 3422 54677 2182 153090 5066 3628 5332 2254 …		94	1.77759	4.64814e-08	9.0948e-05	4.77759	2053 5950 5166 4047 7026 6017 2254 4598 23171 2252 847 57678 949 401494 8578 948 9249 10924 1581 150 2194 50487 3156 7804 7067 5740 1562 5159 5581 56994 8871 506 196463 6646 2064 8540 56261 27031 4035 972 9108 113791 347 23600 157506 6307 3490 1559 11001 32 3248 4504 1436 122970 392636 9572 65985 4706 1608 51109 3992 8613 2224 284486 114879 51196 9162 10901 94103 143888 220 8503 47 10682 79071 81…		97	1.14993	0.0969464	86.792	-0.788552	5950 23236 5333 10891 199857 7292 685 5332 5163 8578 283 8013 1390 10924 6319 6566 10610 8529 84532 10062 5159 8871 506 196463 53947 8540 6646 56261 2065 30815 1080 301 4036 476 196051 6097 7941 10908 113791 8395 51478 23167 1040 3491 30 32 472 4504 4644 6653 6604 3995 1436 2938 8864 9572 51495 1609 26061 55258 54928 5660 3992 3356 5465 3949 20 375775 3357 51196 3988 221395 10948 10082 3696 4051 …		34	1.31777	0.0831691	80.4985	-0.58802	9365 5950 54578 5333 199857 1191 9572 5660 6822 9249 1581 150 415 23426 6566 63874 30815 2065 5743 5629 8660 347 113791 27122 427 718 3491 58526 51763 11001 32 2239 26020 54677		291	1.33736	3.85751e-08	7.89474e-05	4.33736	10999 339 942 7753 10891 3084 35 949 39 129642 1573 162515 8013 150 114898 2950 1727 59342 79603 8879 2852 6095 23780 55224 6785 5743 5742 8029 2322 3294 113026 54898 208 51365 1717 1718 5359 3490 6609 1592 51099 32 11332 6776 8867 4790 29906 23533 1436 347735 54886 19 1595 5354 13 151056 3949 20 416 7040 415 221395 389812 412 220 27090 1066 5341 718 5335 5336 5337 185 148811 114884 23007 1839 63…
	GOTERM_BP_FAT	GO:0033993	response to lipid		100	1.65192	6.68101e-07	0.00133525	4.52635	687 7494 1410 5166 5737 3148 10891 5021 2288 3726 1581 3485 2852 4488 6781 5179 6096 9353 476 51569 4192 2326 9915 133522 10626 406 6777 5932 4609 11009 1515 6285 1910 5753 8554 9572 27086 10221 21 7042 20 3949 4582 3417 6586 219931 596 2308 10888 2100 3015 790 6382 2185 7056 5066 153090 11221 847 6590 3624 10654 3965 80149 9975 706 5076 1946 6648 301 2063 7133 4848 4257 836 2805 239 11240 56603 …		67	1.95944	1.97063e-07	0.000385584	4.95944	687 5950 5166 3627 4306 7026 5069 8886 7706 2099 847 949 948 1581 3482 8322 3485 7804 7067 54852 153222 5581 5159 678 677 117155 306 22943 23643 2326 164091 2805 929 3490 10628 11240 2113 1910 57658 760 9572 5144 65985 114907 1027 10221 3992 360 2770 1369 56937 596 11213 1408 3157 2690 952 8754 5727 5054 790 54206 85315 7099 57088 10935 4064		70	1.28336	0.0244467	38.8193	-0.305684	687 5950 1410 805 5732 10891 8886 7292 801 7706 55885 8013 3779 8835 51176 1977 1829 10062 5159 678 5179 7584 301 306 22943 23643 476 1036 6097 4257 477 80139 7075 7128 3587 57658 4129 9572 5187 1027 3992 5465 20 3949 4582 1364 5111 58189 7043 4324 811 9619 2309 2042 1408 7525 3371 5723 857 5901 5902 5054 27242 11315 4478 1021 7533 54 4916 7056		26	1.55843	0.0279027	41.3015	-0.0575386	5950 57658 5732 11221 760 9572 8886 27086 1581 10631 23426 3485 4582 1364 249 5179 6781 5743 952 1036 3394 477 358 4064 54 7056		231	1.6418	1.49603e-15	2.95319e-12	4.6418	4208 805 942 10891 5734 6347 949 8013 3726 6352 8322 22904 2950 7351 8324 3485 84676 11093 1829 2852 4488 6781 6095 5743 2322 3294 23643 51569 3717 133522 409 929 3490 10626 406 1490 8867 7079 4790 4792 920 210 19 15 27086 10221 923 1439 7042 21 1843 20 3949 7040 6373 7046 2100 10888 8754 10076 129607 22914 5336 613 6382 1471 2822 3627 841 112 11221 730249 5916 3620 6590 3383 3624 26191 84868 706…
	GOTERM_BP_FAT	GO:0009966	regulation of signal transduction		261	1.3592	4.52064e-08	9.03489e-05	4.3592	7494 10891 1191 8743 4616 8323 10488 8325 3485 8878 2850 604 2852 4488 10333 51562 2013 1080 8876 4215 153478 10098 51569 90525 55959 3716 4118 347 133522 408 7070 1592 10626 63928 406 545 1491 4504 4609 58495 5753 9886 1075 18 27086 10221 55114 7042 7188 51196 7049 4780 6478 1845 1846 64081 8851 2308 100133941 2100 5621 7320 6387 718 5335 183 23286 23105 64283 153090 57480 4853 11221 26037 84959…		158	1.4567	4.10466e-07	0.000803137	4.4567	9456 6349 2335 8743 3479 2099 9863 64399 9249 948 150 8322 147495 3485 51776 144165 7164 8878 3156 4920 7067 5740 8425 4038 604 2201 5159 4215 255027 4035 10098 23643 3488 3552 113791 284996 347 50618 90427 5547 929 8729 408 63928 54795 1491 4504 81618 221178 1436 5144 9572 317 7417 10221 51109 2770 9162 7422 51196 7334 171177 9978 6000 93974 5829 1846 5966 596 2633 100133941 91 10213 91851 8660 …		213	1.23108	0.000589125	1.16304	1.16548	10347 805 10891 801 6349 3479 5371 4616 8321 51176 7164 8878 112464 375033 56911 604 2201 1827 51564 1488 8870 1080 3093 23643 1326 51162 8729 143872 28514 3491 23263 6875 10625 7074 5218 7076 2844 4504 23787 221178 1436 51495 9886 2316 6369 51196 7334 23295 22925 1849 7043 811 1464 2309 10213 79837 5621 718 23105 4771 4772 85358 4856 23236 55885 845 80310 8835 65018 81 10062 84807 302 63976 2011…		68	1.28492	0.0206381	32.4695	-0.226555	1191 11221 26038 9249 57679 6928 3675 150 27237 55504 114899 3485 6396 9500 10808 2065 8870 302 5743 4842 1240 3309 5649 113791 347 90427 1942 5547 27122 408 2886 3491 94241 63928 51763 117584 7076 220441 10144 9365 1435 9572 22856 27086 5046 5660 9901 6280 51026 10276 10631 4582 55971 3659 10018 8483 100133941 8660 23189 4486 23767 718 2537 4064 57447 121512 84166 4335		602	1.34884	4.78601e-18	9.79501e-15	4.34884	51379 805 942 10891 6772 8418 29127 6773 8887 6349 8743 330 6347 331 5371 6352 150 2950 8322 8323 8324 8737 3485 6355 10614 2859 3486 25791 112464 6498 2850 2203 604 2852 90627 6095 8870 2013 8876 23643 57216 90525 1326 26005 50618 5366 409 929 143872 5359 128853 10626 55366 406 79092 2841 80728 23533 920 8437 1436 1435 925 27086 6369 1843 1844 6376 7334 22925 6373 168002 624 1848 2978 2833 1846 …
	GOTERM_BP_FAT	GO:0001655	urogenital system development		47	2.08658	2.78932e-06	0.00557454	4.34037	7704 55083 384 847 5660 2288 7042 6928 80144 51196 23371 139285 2650 10018 3655 26249 2028 5228 8549 64412 4311 596 6299 5076 301 8710 9353 100133941 2263 255743 55959 282679 1739 3764 7380 183 120892 185 5314 3400 4088 9788 11127 403 6382 4609 64321		32	2.51511	4.49296e-06	0.0087908	4.57108	5950 7704 760 384 1027 2099 847 9863 10409 28999 5017 7422 51196 23371 4038 2049 5159 2018 596 1282 27031 2045 23213 100133941 5727 157506 183 3976 4811 185 1636 4088		34	1.67525	0.00398413	7.61908	0.793346	5950 59 1028 1027 5660 284 28999 80310 6928 3070 4072 3675 4070 51196 23371 10018 4311 5159 9500 6299 301 93 201163 3371 2303 3398 28514 7248 185 8826 93649 1636 3400 64321		14	2.25522	0.00970784	16.7773	1.0305	3037 5950 9500 59 55840 8710 760 100133941 5629 55083 5660 6928 3675 10018		82	1.56629	2.37629e-05	0.0486217	2.87946	4208 5950 6772 255738 9510 5916 9244 384 2099 284 6928 2296 80144 5017 2650 5324 8879 247 2049 4311 56913 2048 5076 6299 5176 9353 113263 255743 3691 57216 282679 2260 157506 445 5979 28514 7380 2255 3913 64220 55366 3400 5314 231 59 2625 2624 760 5087 9096 7477 5660 7042 7040 51301 5800 139285 168002 10018 7046 2028 26249 3655 64412 4092 8549 7827 9231 596 8710 10252 3371 84662 26508 4435 7466 2…
LE/S	GOTERM_CC_FAT	GO:0016323	basolateral plasma membrane		36	2.34332	3.41618e-06	0.00528709	4.6201	134 1605 362 360 667 6513 3949 287 3773 481 6768 7018 3655 3570 2065 302 1080 389015 301 4363 6548 153562 476 1015 1014 1739 540 408 493 353189 57127 3248 27347 54805 4642 525		19	2.18579	0.00277572	4.07591	1.57557	2064 760 7037 30061 486 312 8754 360 408 150 493 3784 353189 3773 481 6768 3248 525 9963		25	1.77494	0.00719182	10.6279	0.748499	2065 302 1080 301 30061 3680 476 857 3949 4072 4478 493 3675 1832 4070 3320 1366 538 6563 1364 54805 9497 4642 4233 9053		16	3.6754	3.15104e-05	0.0449583	5.02258	2065 64805 302 760 3680 540 408 150 3675 287 353189 358 6768 1364 4642 525		56	1.57186	0.000432741	0.690409	1.73275	64805 9073 6513 6522 150 287 481 7018 6563 2066 770 2064 2065 389015 302 4363 2060 6548 7037 5031 634 476 146894 57216 409 540 200958 353189 57127 3248 4642 9963 134 2030 150696 760 762 312 83959 4640 362 360 667 3949 1364 23428 3655 3570 4179 795 8754 912 1015 1014 493 254428
	GOTERM_BP_FAT	GO:0046903	secretion		123	1.59144	2.1584e-07	0.000431374	4.59144	7494 1191 5021 94122 286676 334 54495 388125 3156 6566 4828 2850 2153 2852 26154 10333 6781 376267 9448 1080 9545 3690 3552 80223 540 408 79158 10626 25837 406 6777 6776 85477 4609 1910 54536 9572 10874 18 26286 5045 27086 5046 6280 6283 7042 3699 6812 65267 293 5627 8660 65125 790 6387 3937 183 185 63908 6382 710 3123 2182 10125 5066 3827 27163 7127 7301 3624 27445 6513 6928 3965 10758 55503 801…		74	1.69506	9.34129e-06	0.0182761	3.43318	5950 29126 3827 2335 3479 2252 5478 57678 948 2192 150 8322 50487 55540 3156 8425 4828 2153 5581 376267 10059 306 6505 8111 8938 307 3552 972 929 408 79158 3784 54795 134957 85477 6934 1436 1910 760 9572 65985 9846 26286 6845 5715 2697 8622 3699 7422 9162 261729 123036 2633 1408 5627 952 8660 8754 5054 292 65125 790 55240 3976 183 1675 7099 6386 185 1636 710 51311 3123 2181		96	1.37854	0.00107342	2.1095	1.05436	5950 4856 805 9601 2702 7292 801 1314 3479 5478 5371 284 9554 283 488 7123 8013 6928 90993 6414 57586 65018 538 6566 80736 81 8529 10062 87 9146 780 2157 376267 2065 1080 302 415116 222546 301 10059 3710 306 2752 1036 80223 57393 7074 23413 85477 7076 4644 63941 3996 1436 90007 3993 3741 8864 145741 4129 54536 9368 9572 2316 7414 6809 5045 3312 5660 3356 3357 3699 7277 79971 22925 10802 7043 3799…		45	2.11262	3.34869e-06	0.00630395	4.31301	8862 5950 145741 64805 1191 760 9572 29126 7414 3827 1314 5046 27086 5660 6280 9554 3700 27445 6928 150 55503 114899 29106 10631 7277 3556 6566 4828 10802 376267 6781 261729 123036 2065 302 2752 8660 1036 952 540 408 22915 358 85477 7076		268	1.4919	1.45525e-12	2.97836e-09	4.4919	4208 805 3084 5734 29126 3082 2335 2332 5371 286676 8013 6352 150 8322 7351 55540 6355 388125 2207 2850 203190 2852 6781 3710 3717 4887 540 929 10626 2219 55366 406 1490 6776 85477 7076 8867 7078 51760 8862 1436 10874 19 2316 27086 8766 12 7042 7040 22925 729230 624 5768 914 5627 8754 5341 65125 322 115362 3937 185 63908 613 6382 710 2822 10244 3827 27163 2252 3625 3382 10385 3624 54097 10758 555…
	GOTERM_CC_FAT	GO:0043034	costamere		7	4.89219	0.00206807	3.15328	4.39342	5339 1756 287 9456 3880 1605 3856		4	4.94074	0.0446948	49.5677	3.24554	9456 3880 79026 3856		5	3.81146	0.0379321	45.2278	2.15605	1756 2318 3880 7414 3856		3	7.39915	0.0607994	59.1454	5.62723	113146 287 7414		6	1.80823	0.227162	98.383	-0.184692	5339 287 2318 3880 23336 3856
	GOTERM_BP_FAT	GO:0001783	B cell apoptotic process		7	4.97227	0.00196455	3.85395	4.38636	10758 8660 27086 10018 604 972 27242		3	3.77266	0.187421	98.2766	1.78021	8660 604 972		5	3.94176	0.0343962	50.0848	2.24206	8660 5585 10018 604 27242		3	7.7322	0.0563472	66.4399	5.90977	8660 27086 10018		9	2.75055	0.0100024	18.5955	1.48114	84941 10758 8660 27086 10018 578 604 972 100
GE/BV	GOTERM_BP_FAT	GO:0030334	regulation of cell migration		78	1.61767	2.72202e-05	0.0543878	2.88217	153090 9079 7494 10891 223117 10396 3965 51466 388 80149 10488 5587 708 5228 2852 9043 9693 6781 2013 6546 301 9353 3690 3552 972 347 1942 5547 239 10370 3685 56920 2886 10371 79899 7070 117584 4088 11240 6776 80031 3643 3958 5318 11009 4609 23129 54828 134 8861 27086 10221 1605 9901 1809 7042 4780 1545 3655 1265 2041 64081 3570 596 328 10519 91 90 79872 8660 6387 2549 5335 183 2185 10457 5295 13…		62	2.27645	2.75021e-09	5.38121e-06	5.27645	3627 4303 7026 223117 29126 2335 10507 2252 3479 10509 949 9863 2192 150 4920 708 56477 5581 5159 6546 4035 23213 306 1901 3488 3552 972 347 5547 10370 2886 11240 4088 2113 3643 3912 5318 23129 5788 54828 221178 1436 57556 25777 10221 8613 3908 57118 7422 596 328 91 9759 9732 8660 8754 5054 183 9037 6386 1636 23768		79	1.81839	2.95588e-07	0.000586792	4.81839	4856 10500 23236 10891 223117 284217 23654 3479 284 10396 10505 80310 23613 3675 7168 25865 4070 83481 51176 81 5159 51564 91624 6546 25932 301 201163 9547 306 57669 3309 7941 1942 56920 2886 3491 94241 80139 8826 7075 7074 4162 7076 23603 23129 5216 6653 221178 4681 1436 9368 8861 7414 2316 22919 6369 3909 3908 6239 4638 85440 4233 64411 1265 811 2303 9759 154810 8660 10512 5054 4478 286077 9158…		31	2.33283	2.7219e-05	0.0512293	3.62331	1435 64805 57556 29126 7414 27086 9901 3909 150 3675 10631 83481 23586 3037 6781 5743 5629 8660 3309 1240 5649 347 23189 5547 1942 2886 94241 3491 117584 7076 4162		201	1.79355	3.40984e-18	6.97855e-15	4.79355	91663 10344 51378 10891 3084 5734 29126 3082 2335 6347 949 6352 150 2950 6355 3486 22800 348110 2852 6781 90627 51561 2013 5743 5365 57214 208 3717 56920 7070 6776 7076 83706 2841 55558 1436 1435 2316 27086 10221 6369 8766 7042 7040 6376 6373 729230 7046 4780 4092 2833 328 8754 10076 719 388372 22914 5335 613 1839 2822 3627 23236 2252 3383 26191 7852 55604 708 972 2260 28984 2886 94241 2255 2113 …
	GOTERM_BP_FAT	GO:0072359	circulatory system development		98	1.47327	9.63138e-05	0.192316	2.18925	7494 5021 4897 3726 9249 287 8325 5228 2852 4488 4313 6299 6546 2013 4215 6548 9353 3690 3552 3716 347 5547 1909 1717 3685 162 7070 32 1491 23129 58495 64321 54828 54880 7227 27086 7042 51196 7049 4780 694 2308 10519 90 2776 790 27295 2280 718 5335 183 27101 4629 11127 2185 5066 153090 4853 2050 2254 7127 6262 55273 388 80149 55130 5587 9693 2065 1139 9394 6648 302 57493 775 2263 1942 10370 239 2…		68	1.80981	2.66737e-06	0.005219	4.09222	5950 3627 4303 7026 2254 2335 3479 10409 9249 8322 55273 144165 57178 4211 5740 2049 577 5159 506 677 2064 1282 9394 27031 6546 1284 4215 4035 23213 306 1901 22943 3552 347 5547 10370 3784 32 2257 3248 4088 2113 1491 3643 4693 5318 11149 23129 54828 6934 8613 2697 51196 7422 8814 93974 10352 5727 5054 790 718 54206 3976 183 4522 9037 10451 23768		108	1.80195	2.23616e-09	4.43917e-06	4.80195	5950 688 1295 3479 5371 284 283 3675 8321 7168 51176 23135 538 10611 157378 1829 5159 51564 6299 6546 4036 10908 4886 51162 162 28514 3688 3491 7075 7881 32 472 23129 64321 6604 3213 176 6369 79977 6886 28996 51196 4638 3696 7043 811 10411 93 1464 2303 187 1301 290 10512 5054 27295 1832 718 54345 27101 4629 64344 998 4856 1767 5333 2702 2050 80310 25865 577 506 91624 2065 302 79652 25932 306 3398…		30	1.63644	0.0095369	16.5064	0.418791	5950 59 688 5333 7453 27086 6262 9249 3675 287 4017 3037 1306 2065 302 8710 5743 5629 80274 347 1942 5547 23767 3491 718 32 358 4162 9645 84525		209	1.35183	1.8636e-06	0.00381396	3.77045	4208 51378 6772 3084 3082 2335 6347 5371 10203 4897 79805 3726 8322 10614 8879 1829 2852 4488 56913 6095 90627 2013 5743 4215 113026 57216 3716 26005 4887 1717 409 28514 7070 32 1490 1491 7227 27086 6369 7042 729 7040 144455 6376 6886 729230 7046 4780 7045 4092 2833 1306 27295 719 81575 718 4625 5335 4624 4627 4629 2969 2822 3627 840 10855 4853 2254 23554 7453 55273 146850 575 578 576 577 302 806…
BV/S	GOTERM_CC_FAT	GO:0034663	endoplasmic reticulum chaperone complex									1	2.1335	1	100	0.1335	51726		6	7.90012	0.000502593	0.77954	8.00828	10525 5479 51726 54431 3309 7184		2	8.52023	0.210681	96.5825	6.53534	5479 3309		2	1.0411	0.878905	100	-0.958899	51237 5479
	GOTERM_MF_FAT	GO:0044548	S100 protein binding		4	4.28664	0.0612181	65.9752	2.46726	6285 302 6277 6282		2	3.74997	0.419535	99.9877	1.75002	79026 6282		6	7.19405	0.000892821	1.47907	7.02406	302 8826 6277 6271 488 6282		2	7.70625	0.230028	98.2327	5.71399	302 6271		3	1.40292	0.655741	100	-0.597075	302 6277 6282
	GOTERM_BP_FAT	GO:1903206	negative regulation of hydrogen peroxide-induced cell death		5	4.17838	0.0276896	42.948	2.54543	10808 120892 65018 4780 5660									7	6.49231	0.000430637	0.851428	6.56217	11315 5831 10808 65018 5660 4233 8013		3	9.0967	0.0418818	55.3109	7.35389	5831 10808 5660		6	2.15729	0.131298	94.3903	0.182367	5831 120892 3082 4780 5660 8013
	GOTERM_BP_FAT	GO:0035024	negative regulation of Rho protein signal transduction		1	0.947099	1	100	-1.0529	604		1	1.67674	1	100	-0.323263	604		6	6.30682	0.0017786	3.47226	5.76621	143872 3688 3675 201163 604 64411		2	6.87307	0.25402	99.5982	4.87481	3675 23189		2	0.814978	0.931433	100	-1.18502	143872 604
	GOTERM_BP_FAT	GO:0010882	regulation of cardiac muscle contraction by calcium ion signaling		7	4.32371	0.00426677	8.19079	3.41039	1756 287 6546 6548 481 775 6262		3	3.28057	0.231573	99.4224	1.28309	6546 481 9759		8	5.48419	0.000401026	0.793104	5.58486	1756 805 6546 801 9759 477 845 488		3	6.72365	0.0722695	75.6391	4.8449	287 6262 477		6	1.59452	0.319751	99.9624	-0.405314	287 805 6548 481 1193 477
	GOTERM_CC_FAT	GO:0005790	smooth endoplasmic reticulum		4	1.60955	0.456753	99.9921	-0.390415	5332 5611 4642 6262		1	0.711167	1	100	-1.28883	84502		10	4.38895	0.000290251	0.450886	4.73489	811 10525 10484 10549 5332 7871 5479 3309 4642 6263		5	7.1002	0.00505164	6.97236	6.25682	10484 5479 3309 4642 6262		6	1.0411	0.706443	100	-0.958899	6717 84502 57704 5479 4642 55014
	GOTERM_BP_FAT	GO:0010880	regulation of release of sequestered calcium ion into cytosol by sarcoplasmic reticulum		5	2.73202	0.106021	89.3527	0.780909	1756 287 6546 775 6262		2	1.9347	0.651476	100	-0.0653033	6546 5144		8	4.8514	0.000910357	1.79179	4.59811	1756 9472 805 6546 801 477 845 55636		3	5.94784	0.0894372	82.8612	4.02949	287 6262 477		6	1.41054	0.424386	99.9988	-0.589456	6717 287 805 1193 477 55636
LE	KEGG_PATHWAY	hsa00100	Steroid biosynthesis		11	6.66754	1.14773e-06	0.0015142	9.48736	1717 6307 51478 6309 4047 6713 3988 7108 10682 1595 50814		4	4.02915	0.0734114	63.2396	2.22817	6307 6646 4047 10682		3	2.06064	0.432285	99.9383	0.0609041	51478 6646 3988									13	3.50898	4.44645e-05	0.0590945	4.73744	4047 6713 10682 1595 1717 1718 6307 51478 2222 3988 7108 50814 10826
	GOTERM_BP_FAT	GO:0006695	cholesterol biosynthetic process		19	5.6234	1.50099e-09	2.99985e-06	8.6234	1080 4047 6713 1066 10682 1595 3157 2224 1717 51478 6307 10654 3638 6309 4597 3156 7108 50814 3422		8	4.19184	0.00268764	5.12963	3.48176	2224 6307 4047 47 3156 10682 4598 3157		3	0.98544	0.816969	100	-1.01456	51478 9619 1080									22	2.80149	6.93466e-06	0.0141915	4.64946	4047 6713 1066 10682 1595 3157 4598 1717 2224 51478 6307 1718 2222 1727 4597 3156 7108 6720 50814 3930 3422 51141
	GOTERM_BP_FAT	GO:0016126	sterol biosynthetic process		20	5.26166	1.85412e-09	3.70563e-06	8.26166	1080 4047 6713 1066 10682 1595 3157 1717 2224 51478 6307 10654 3638 6309 9023 4597 3156 7108 50814 3422		8	3.72608	0.00526954	9.82152	2.7339	2224 6307 4047 47 3156 10682 4598 3157		3	0.875947	0.864726	100	-1.12405	51478 9619 1080									25	2.82978	1.09568e-06	0.00224239	5.47907	4047 6713 10682 1066 3157 4598 1595 2224 1717 6307 51478 1718 2222 9023 4597 1727 3156 7108 6720 51706 3930 50814 3422 10826 51141
	GOTERM_BP_FAT	GO:1900744	regulation of p38MAPK cascade		11	5.58112	1.15895e-05	0.0231601	7.21638	4616 3276 153090 10808 3965 1647 80149 4215 5187 1739 10125		2	1.7965	0.678642	100	-0.203496	7422 4215		6	3.37865	0.0294126	44.714	1.72821	4616 10808 1647 5187 54986 9464		1	1.841	1	100	-0.159	10808		6	1.30979	0.492622	99.9999	-0.690214	4616 80149 26191 4215 3082 9464
	GOTERM_BP_FAT	GO:0032354	response to follicle-stimulating hormone		7	6.21534	0.000517779	1.02975	6.2026	1946 440 10891 3157 7049 2729 3624		2	3.14388	0.477142	99.9997	1.14388	5069 3157		2	1.97088	0.649308	100	-0.0291193	440 10891									5	1.9101	0.259097	99.784	-0.0889561	1946 5069 10891 3157 3624
	GOTERM_BP_FAT	GO:0046165	alcohol biosynthetic process		23	3.17232	2.20393e-06	0.00440464	5.52841	1080 4047 6713 5105 10682 1066 1595 3157 2805 1717 2224 6307 51478 10654 3638 6309 4597 3156 7108 2185 50814 3422 2852		9	2.19767	0.052327	65.0628	0.384332	2224 6307 4047 47 3156 10682 4598 3157 2805		4	0.612312	0.962644	100	-1.38769	51478 9619 1080 54928									36	2.13635	8.99257e-06	0.0184025	3.87147	4047 253430 5105 2629 7124 4598 1595 2224 2222 1727 3156 50814 2852 6713 10682 1066 3157 2672 51744 1798 5341 5724 1717 1718 6307 51478 5336 4597 6720 7108 9517 231 4790 3930 3422 51141
	GOTERM_BP_FAT	GO:0006825	copper ion transport		8	5.41199	0.000404525	0.805381	5.50599	540 26872 261729 55240 1318 1356 79689 2288		2	2.39534	0.573104	100	0.395339	261729 55240		3	2.25244	0.387816	99.9941	0.252461	538 341208 79689		2	4.90933	0.336584	99.9558	2.90952	540 261729		8	2.32851	0.0436973	59.9257	0.550896	540 4891 26872 261729 1318 1317 1356 9973
	GOTERM_BP_FAT	GO:0098659	inorganic cation import into cell		11	4.59622	7.85272e-05	0.156826	5.4008	6549 26872 261729 55240 493 389015 55503 6548 7018 79689 56302		4	2.95895	0.15115	95.9499	0.976903	261729 55240 493 54795		3	1.39121	0.643881	100	-0.60879	781 493 79689		3	4.54835	0.139899	94.1407	2.57457	261729 55503 56302		13	2.33707	0.00571819	11.0738	1.29277	8301 6549 26872 261729 493 389015 55503 6548 1317 7018 567 284525 56302
	GOTERM_MF_FAT	GO:0016722	oxidoreductase activity, oxidizing metal ions		7	5.41784	0.00117622	1.98846	5.11932	26872 261729 55240 2495 1356 79689 79901		3	4.06247	0.166779	95.1182	2.0842	261729 55240 2495		3	2.59785	0.322341	99.8484	0.598511	341208 79689 1534		1	2.78281	1	100	0.782812	261729		6	2.02645	0.161276	95.5269	0.0463211	26872 261729 2495 1356 79901 1534
	GOTERM_BP_FAT	GO:0016125	sterol metabolic process		26	2.86332	3.03135e-06	0.00605825	5.08098	4047 1595 847 285440 2224 3949 1581 3638 10654 9023 3156 50814 1545 1080 6713 1066 10682 3157 1717 6307 51478 6309 4597 7108 3422 4504		16	3.11951	0.000184632	0.360644	3.56243	6646 4047 47 10682 3157 4598 847 949 8578 2224 6307 1581 114879 3156 4504 57540		10	1.22225	0.432527	99.9987	-0.777743	51478 3949 6646 9619 1080 10948 7292 4504 8578 6653		1	0.399597	1	100	-1.6004	1581		39	1.84792	0.000136584	0.279161	2.40206	4047 19 255738 4598 84650 1595 949 285440 3990 2224 1050 3949 2222 9023 1727 3156 51706 50814 10826 55911 23780 6713 10682 1066 8029 3157 6718 1717 1718 6307 51478 7436 4597 7108 6720 3930 3422 57540 51141
	GOTERM_BP_FAT	GO:0055065	metal ion homeostasis		76	1.93493	3.96972e-08	7.93383e-05	4.93493	5737 1318 84959 3827 5021 79689 56302 6262 489 79901 287 55503 483 481 7018 5587 4828 2852 1756 6781 1139 6648 6546 6548 775 57217 55858 7780 476 3352 1909 540 56704 7380 7070 9481 5314 4088 4502 4504 4609 286133 134 26872 1910 64072 6340 310 6280 6338 51196 80762 9429 219931 48 261729 596 5729 100133941 90550 5621 55177 6387 2280 493 55240 5335 183 169200 185 2495 123041 54805 2185 1356 525		38	1.7128	0.00167537	3.22764	1.20391	2053 286133 1910 3627 5144 3827 2099 948 2697 57338 51196 481 4828 56477 5581 261729 596 5729 6546 7037 100133941 4842 30061 1901 952 493 55240 183 84502 54795 2495 185 84239 4088 4502 4504 525 5788		47	1.32805	0.0403355	55.8389	-0.418888	781 3741 805 5732 801 64116 79689 5371 6263 845 488 3356 9472 6337 3357 51196 538 8529 7184 57158 1756 811 6546 3710 7780 55858 30061 25998 7504 476 857 1903 309 477 5621 493 3163 185 81855 123041 4502 54805 4504 2512 2542 55636 4644		20	1.8476	0.01261	21.2507	0.520224	9365 261729 6781 5732 4842 100133941 25998 3827 952 6262 56302 6280 477 540 6337 287 55503 4828 2512 525		150	1.6431	2.03745e-10	4.16983e-07	4.6431	805 2149 11151 5734 1318 1193 53373 6556 1317 64116 5021 23516 6347 331 5371 2099 79901 6352 287 6355 481 2859 2150 887 4828 2852 6781 6548 3710 57217 22 1901 476 477 57214 1906 4887 3717 3352 540 4891 7070 91252 81855 54822 2841 920 26872 1910 2624 64072 2769 10672 310 6280 8301 7040 6373 58515 729230 624 23428 9429 57158 2833 596 6279 797 5621 51312 57402 493 719 113235 9170 5335 5336 185 2829 …
	GOTERM_BP_FAT	GO:0006694	steroid biosynthetic process		28	2.72453	3.16659e-06	0.00632851	4.92323	4047 10891 9572 1595 2224 1581 3638 10654 9023 3156 50814 706 1080 6713 1066 10682 3157 476 8309 1717 6307 51478 6309 4597 11001 7108 3422 134429		13	2.23948	0.0135572	23.4389	0.86954	4047 9572 47 10682 3157 4598 2224 23600 1581 6307 11001 3156 134429		7	0.755954	0.9071	100	-1.24405	51478 9619 1080 10891 10948 9572 476		5	1.76534	0.312716	99.9141	-0.234285	27122 1581 9572 11001 5629		41	1.71648	0.000491407	1.00091	1.71608	4047 10891 5087 570 7124 4598 1595 2224 2222 9023 1727 7923 3156 51706 50814 10826 706 6713 10682 1066 3294 3157 2672 476 6718 27122 23600 1717 1718 6307 51478 4597 11001 7108 6720 231 4790 3930 3422 23411 51141
	GOTERM_BP_FAT	GO:0055080	cation homeostasis		86	1.90009	1.04725e-08	2.09302e-05	4.90009	5166 5737 5164 1318 84959 3827 5021 79689 56302 6262 489 79901 287 535 55503 483 481 7018 5587 4828 2852 1756 6549 6781 1139 1080 389015 6648 6546 6548 775 57217 55858 7780 476 5172 282679 3352 1909 540 56704 7380 7070 9481 4088 5314 4502 23312 4504 4609 286133 134 26872 1910 64072 6340 310 6280 6338 51196 80762 9429 219931 48 261729 596 5729 100133941 90550 5621 55177 6387 2280 493 55240 5335 18…		42	1.64284	0.00199605	3.83405	1.05918	286133 2053 1910 5166 3627 760 5144 3827 2099 948 2697 57338 51196 481 245972 4828 56477 5581 506 261729 596 5729 6546 7037 100133941 4842 30061 1901 952 493 55240 183 84502 54795 2495 185 84239 4088 4502 4504 525 5788		55	1.34866	0.0209756	34.3498	-0.187266	781 805 5732 801 64116 5371 79689 6263 845 488 538 9497 8529 1756 506 1080 6546 25932 1182 3710 55858 7780 7504 476 1903 309 477 81855 4502 4504 2512 4644 3741 9472 3356 6337 3357 51196 245973 7184 57158 811 10312 25998 30061 857 5621 493 3163 185 284129 123041 54805 2542 55636		21	1.68353	0.0251955	38.1464	0.102073	9365 261729 6781 5732 760 4842 100133941 25998 3827 952 6262 56302 6280 477 540 6337 287 55503 4828 2512 525		169	1.60651	8.94667e-11	1.83102e-07	4.60651	5166 805 2149 11151 5734 1318 1193 53373 6556 1317 64116 5021 23516 6347 2099 5371 331 79901 6352 55647 287 535 6355 481 2859 2150 887 4828 2852 6549 6781 6548 3710 57217 22 1901 476 5172 477 57214 282679 1906 4887 3717 3352 540 4891 7070 91252 81855 54822 23312 2841 920 26872 1910 2624 64072 2769 10672 310 6280 51606 8301 7040 6373 58515 245972 729230 624 23428 9429 57158 2833 596 10312 6279 797…
	GOTERM_BP_FAT	GO:0050801	ion homeostasis		93	1.89013	3.17487e-09	6.34526e-06	4.89013	5166 5737 5164 1318 84959 3827 5021 23171 79689 56302 6262 489 79901 287 535 55503 483 481 7018 5587 4828 2852 706 1756 6549 6781 771 1139 1080 389015 6648 6546 6548 775 57217 7780 55858 476 5172 282679 3352 1909 540 56704 239 7380 7070 9481 4088 5314 4502 23312 4504 4609 286133 134 26872 1910 64072 2729 6340 310 6280 6338 51196 80762 26249 9429 219931 48 261729 596 5729 100133941 90550 5621 5517…		45	1.61917	0.00180635	3.47575	1.07812	286133 2053 1910 5166 3627 760 5144 3827 23171 2099 948 2697 57338 51196 481 245972 4828 56477 5581 506 261729 596 5729 56261 6546 7037 100133941 4842 30061 1901 952 493 55240 183 84502 54795 2495 185 2257 84239 4088 4502 4504 525 5788		60	1.35339	0.0150537	26.0007	-0.06159	781 805 5732 2702 801 64116 5371 79689 6263 845 488 538 9497 1152 8529 1756 506 56261 1080 6546 25932 1182 3710 55858 7780 7504 476 1903 309 477 81855 4502 4504 2512 4644 3741 9368 9472 3356 6337 3357 2273 51196 245973 7184 57158 811 10312 25998 30061 857 5621 493 3163 185 284129 123041 54805 2542 55636		23	1.69614	0.0176708	28.5119	0.241117	9365 261729 6781 5732 760 4842 100133941 25998 3827 952 6262 56302 6280 477 540 6337 287 55503 55800 2537 4828 2512 525		184	1.60897	1.03077e-11	2.10958e-08	4.60897	5166 805 2149 11151 5734 1318 1193 53373 6556 1317 64116 5021 23516 6347 2099 5371 331 79901 6352 55647 287 535 6355 481 2859 2150 887 4828 2852 84941 6549 6781 3710 6548 57217 22 1901 476 5172 477 57214 282679 1906 4887 3717 3352 540 4891 5029 7070 91252 81855 54822 23312 2841 920 26872 1910 2624 64072 2769 10672 310 6280 51606 8301 7040 6373 58515 245972 729230 23428 624 9429 4092 57158 2833 59…
	GOTERM_CC_FAT	GO:0016324	apical plasma membrane		47	2.13005	1.42174e-06	0.0022004	4.78754	5021 6340 56302 362 9076 6513 6338 287 3775 8323 1803 3485 481 4582 7018 2028 9693 3570 6781 1139 2065 1080 2013 389015 301 5243 10519 6548 56667 23043 153562 6505 7976 476 5172 4118 7070 7380 51765 5874 27347 5314 10149 113278 525 9465 8470		16	1.28156	0.269809	99.0974	-0.714506	2064 5174 5243 5144 6505 2335 312 948 2697 357 3485 481 245972 525 9963 5159		37	1.82898	0.000532419	0.825622	1.9122	10207 10347 114569 989 3741 23255 6558 9368 6809 54716 4072 6337 3775 3320 4582 1364 23094 9497 8529 1829 5159 23704 2065 1080 301 10312 4036 1464 22941 6813 6523 154810 476 857 4478 28514 5337		16	2.55898	0.00155922	2.20225	2.21611	9365 114569 6781 2065 6558 56302 6337 4810 287 3775 3485 4582 358 1364 525 5593		82	1.60251	8.18257e-06	0.0130964	3.48536	53905 3084 684 5021 2335 54716 56302 7348 6513 6522 287 3775 8323 3485 8777 481 7018 1829 9693 6781 2064 2065 1139 389015 2013 2060 6548 22941 6505 8029 7976 634 5031 476 146894 5172 57216 4118 4891 200958 28514 7380 7070 5314 5874 4935 9963 23255 150696 2030 762 312 6340 4640 362 5213 1604 151056 6338 1803 5800 83552 245972 11136 6584 23094 1364 128338 2028 3570 10312 5243 56667 795 140803 11323…
	GOTERM_BP_FAT	GO:0030001	metal ion transport		99	1.72782	9.1393e-08	0.000182657	4.72782	8884 9456 1318 79689 2288 489 287 535 483 10488 481 2852 6769 6549 6781 6546 29986 6548 55858 476 540 3352 3685 7070 4504 286133 26872 64072 29979 3748 55117 5349 219931 65267 596 123606 57685 5621 65125 6387 2280 493 5335 183 123041 2185 54805 2823 525 5774 4852 6323 84959 23171 6262 56302 3775 55503 57380 3773 5587 7018 10060 255057 706 1756 2903 1139 389015 775 7780 56704 160518 23413 3958 531…		49	1.51401	0.00395575	7.46228	0.641135	3627 8884 9456 23171 486 150 57338 3773 481 5581 5159 6769 2903 6546 117155 29986 7037 4842 3784 84502 54795 2257 5318 4504 9311 5788 9963 286133 22853 5144 345274 7416 6535 1027 168620 2697 79026 245972 11060 261729 596 30061 65125 55240 493 183 357 2495 525		77	1.49148	0.000417737	0.826024	1.57448	781 783 805 8884 2702 6558 801 64116 5371 84102 79689 6263 845 488 3779 3775 538 81 9497 5159 1756 23704 3306 6546 29986 3710 55858 7780 476 309 477 7248 7881 23413 4504 2512 9311 4644 3741 1272 22853 9368 2316 5187 1027 6345 51393 168620 3356 9472 6337 3357 2273 4638 7871 5138 341208 245973 57158 3799 10312 348938 6523 30061 25998 10681 81539 857 6271 5621 493 84068 1213 123041 7533 54805 55636		28	1.77315	0.0045192	8.17357	0.860738	64805 8884 6558 84102 6262 56302 6337 150 287 3775 55503 261729 6781 3306 29986 5743 4842 25998 6271 477 540 6328 51763 55800 358 5774 2512 525		188	1.41169	3.30537e-07	0.000676472	4.41169	64805 805 2149 11151 1318 1193 53373 6556 255738 1317 162514 64116 23516 2332 6347 5371 10203 2745 6352 150 287 535 6355 481 2859 145389 2852 6769 6549 6781 6548 5743 3710 476 477 57214 3352 540 409 3685 4891 7070 80228 91252 1490 54822 81614 1179 5142 920 26872 22853 64072 2316 55117 51606 8301 7040 5348 6373 58515 125206 245972 6584 196527 57158 2833 9424 65268 596 29763 54602 10312 123606 3738…
	GOTERM_BP_FAT	GO:0098657	import into cell		17	3.40155	2.59237e-05	0.0517981	4.68724	6549 26872 261729 389015 6548 476 79689 56302 3764 493 55240 2824 183 55503 481 7018 5865		9	3.18816	0.00695341	12.7619	2.08225	261729 55240 493 183 54795 6542 481 4842 486		10	2.22071	0.0346794	50.3746	0.518499	781 11315 8864 493 6581 81539 476 2752 79689 477		6	4.35617	0.0120686	20.4339	3.04582	261729 55503 4842 2752 56302 477		24	2.06614	0.000642983	1.30772	1.94963	6549 26872 261729 389015 6548 1317 4842 476 81539 284525 56302 477 3762 8301 3676 493 3764 2824 55503 6530 6542 481 7018 567
	GOTERM_BP_FAT	GO:0042981	regulation of apoptotic process		155	1.57286	8.33014e-09	1.66485e-05	4.57286	1410 7494 5166 8531 5737 3148 1191 10891 3875 8743 5533 4616 84674 10488 8878 3156 22806 604 2852 4488 10808 9448 8876 6548 9353 9870 4192 3552 4118 9915 90427 3685 408 51765 6777 85477 1491 166824 4504 81618 23788 4609 6285 8554 1910 81611 29979 1075 16 27086 55164 5611 6280 1072 7042 7188 10276 1647 4582 9026 6478 4780 10018 6812 8851 65267 694 596 10519 2308 90 4436 8660 5621 81573 7320 6387 1…		79	1.41924	0.00135719	2.62236	1.00055	5166 7704 29126 3827 3875 10507 3479 8743 2099 847 57678 3336 3482 8462 51776 7164 3156 8878 7067 5740 604 708 5159 2619 677 2903 10059 255027 4035 307 3552 972 90427 10370 408 10628 3956 4088 2113 1491 85477 4504 81618 23788 6934 1436 1910 966 317 7417 1027 960 1603 25803 57118 7422 8997 93974 220 596 10253 2045 4436 30061 2487 9759 952 8660 5054 292 55240 54205 3939 183 9037 10935 26471 51451 1…		116	1.30641	0.00211141	4.10913	0.692662	1410 10891 685 3479 5371 284 8013 4616 90993 51176 57864 7164 8878 25824 604 5159 1894 26156 10808 8870 415116 4296 283349 6097 90427 79156 28514 3688 3491 23263 80034 10625 7074 472 7076 85477 166824 4504 23787 10525 1436 29775 9368 2316 16 6950 1072 28996 1647 4582 10018 7184 22920 7043 9770 811 7529 2309 30061 2303 9759 25999 8660 5054 5621 54205 3939 26471 7534 894 7533 7532 998 6928 4072 883…		35	1.2887	0.100124	86.2768	-0.647194	1191 29126 3827 10388 27086 6280 6928 27237 10276 4582 10018 10808 9500 8870 2065 5743 308 8660 952 3309 90427 1942 408 94241 3491 358 117584 29948 85477 7076 166824 2537 121512 4335 10763		322	1.40584	1.67648e-11	3.43107e-08	4.40584	4208 51378 10891 6772 3084 29126 8887 3082 6347 330 8743 5371 331 8013 4616 6352 2950 7351 64393 8737 57864 3486 7164 25791 2207 6498 22806 604 2852 4488 8870 8876 5743 2322 9870 4118 3718 5366 3717 409 29904 4891 1718 28514 6609 23263 79092 1490 85477 1491 7076 4790 7078 4792 1436 2316 1075 27086 5610 1843 7042 7040 6376 23017 624 7185 4780 7046 1848 84883 2833 220 8851 916 917 5624 322 5621 732…
	GOTERM_BP_FAT	GO:0006811	ion transport		161	1.56875	4.85871e-09	9.71055e-06	4.56875	1192 8884 9456 10891 1318 79905 79689 2288 489 287 535 23443 483 10488 481 377677 6566 206358 6564 4828 2852 6769 6549 6781 1183 6546 1080 29986 6548 29988 55858 51090 476 5172 282679 3352 540 3685 7070 11001 32 4504 4609 286133 26872 6579 23530 64072 29979 18 3748 55117 121601 5349 9022 6812 9377 219931 65267 596 6277 123606 8660 124935 57685 65125 5621 6387 1831 493 2280 183 5335 123041 54805 2…		78	1.34553	0.00586612	10.8739	0.309146	5169 3627 8884 9456 486 23171 57205 150 57338 50487 3773 481 1347 4828 6769 5581 5159 506 2903 117155 6546 5174 29986 7037 4842 6505 84502 3784 353189 54795 32 11001 2257 84239 4504 5318 5788 9311 154091 9963 286133 22853 760 5144 56172 345274 7416 7417 6535 1027 1497 360 168620 2697 6542 245972 79026 89874 518 515 11060 261729 596 1408 30061 26507 8660 124935 65125 114134 493 55240 357 183 2495 …		133	1.43828	1.36827e-05	0.0271591	3.00437	805 1192 8884 6558 10891 801 64116 54716 79905 79689 5371 488 2743 6565 538 6566 11095 80736 8529 5159 1186 84134 23704 6546 1080 1182 29986 3710 55858 51090 476 477 81855 7881 32 4504 8864 1272 3741 22853 9368 10227 2316 51393 168620 9194 4638 2273 22925 6581 5138 245973 517 57158 3799 9377 10312 348938 6277 30061 25998 10681 81539 8660 6271 124935 5621 521 493 284129 1636 123041 7533 54805 8535…		42	1.48492	0.00965373	16.6916	0.262422	64805 8884 6558 760 84102 56302 6262 2897 6337 150 287 3775 55503 6566 4828 9120 6781 261729 3306 29986 5743 4842 133418 25998 8660 6271 124935 477 5649 540 114134 6328 353189 32 51763 11001 55800 358 525 2512 5774 54677		311	1.3038	1.65292e-07	0.000338284	4.3038	4208 10999 805 10891 1318 29127 1317 1193 162514 23516 57205 2332 6347 79905 5371 23657 10203 162515 6352 150 7351 535 6355 2859 2852 6769 6781 1185 1183 3710 5743 51090 55362 57214 282679 208 409 540 4891 7070 91252 32 81855 1490 1179 80727 920 347735 64072 19 2316 5355 55117 8301 7040 84889 5348 6373 22925 125206 51296 624 516 2833 1468 65268 10312 3738 124935 5621 65125 1831 523 388372 5335 53…
	GOTERM_BP_FAT	GO:0008610	lipid biosynthetic process		78	1.77581	9.00723e-07	0.00180016	4.5205	7494 5166 4047 10891 65258 2254 23171 129642 1581 10654 6319 3638 2194 3156 5587 23038 3631 2852 706 154141 1080 2710 301 6785 2263 476 972 79152 2261 8309 1717 239 51478 6307 6309 4597 51099 32 11001 55512 9488 55326 130367 60496 9572 5105 166929 9536 1595 3992 2224 3949 51196 9023 8904 221395 3417 50814 55627 6713 10682 79071 1066 3157 8660 171546 55825 718 2549 54947 58526 7108 3422 134429 736…		45	1.81378	0.000170339	0.332768	2.29164	392636 5166 4047 9572 4706 2254 4598 23171 2252 949 57678 3992 8613 401494 2224 1581 2194 51196 3156 5740 94103 56994 8871 220 8540 8503 47 10682 79071 81537 3157 8660 972 9108 23600 6307 157506 79966 3490 718 32 11001 54675 134429 2181		40	1.01071	0.560376	100	-0.989292	3995 10891 9572 51495 55258 3992 283 3356 3949 6319 3357 51196 10948 221395 10610 84532 10062 8871 53947 8540 9619 27090 30815 1080 301 79837 476 8660 8395 8612 51478 1040 3491 718 32 472 3667 83643 7368 4644		14	1.15653	0.432734	99.9977	-0.843465	9365 30815 9572 5743 5629 8660 27122 1581 3491 718 58526 11001 32 51763		150	1.46931	5.13998e-07	0.00105194	4.44732	5166 4047 10891 4598 129642 949 57678 27339 1727 3156 79603 8879 84532 10826 2852 9444 55224 5743 6785 5742 3294 476 1798 54898 1906 1717 27122 1718 3490 6609 5359 4597 32 11001 51099 11332 8867 4790 29906 23533 10170 4023 2629 1595 5354 3949 9023 5564 221395 7923 3417 51706 220 27090 23590 1066 10682 8660 2180 79966 54344 718 10026 5336 58526 54947 283985 7108 3930 3422 2822 57406 80157 2182 241…
	GOTERM_BP_FAT	GO:0055114	oxidation-reduction process		111	1.60419	6.30913e-07	0.00126093	4.5035	200424 10797 10891 79689 285440 39 1573 79901 9249 1581 54495 51635 3156 57179 10157 5226 64745 5223 4689 79152 2326 347 8309 1717 1592 11001 32 2330 5214 4504 4609 26872 23530 9572 219 1595 55217 9023 221395 2597 3417 54681 9377 8564 328 140809 8660 57404 27294 54205 57604 1121 7108 51780 54677 5066 23171 847 8639 27232 6319 2194 65018 26227 5076 6648 501 4257 22949 239 6307 51478 10437 6309 552…		67	1.71426	1.89192e-05	0.0370118	3.14592	4698 3242 5230 23171 3479 847 64399 9249 1581 2194 3156 5740 10157 1562 4199 64745 7837 8540 92259 6649 4842 4191 5033 2326 347 54996 23600 157506 6307 1719 1559 32 11001 3248 3643 4504 5214 6652 392636 9572 4706 4701 51109 3992 1806 5209 2597 2878 10901 220 2632 261729 8564 4200 328 27244 79133 4725 8660 6996 54205 55240 79966 3939 4522 2495 10935		80	1.28318	0.017161	29.0811	-0.180433	805 200424 10891 5230 10549 801 10954 3479 79689 8013 5018 6319 160428 2673 65018 8974 25824 26227 112464 23135 8529 84532 64745 1488 2157 8540 5223 6649 201163 4191 1036 7941 4257 23166 5831 51478 26002 5832 30 2882 5837 7881 32 5500 2330 4504 3995 84293 8864 4129 9572 493869 26061 54431 3992 5465 2597 221395 4329 55526 341208 4051 51294 253827 9377 2923 8660 6996 57404 55349 11315 8804 54205 31…		28	1.4683	0.0422269	55.613	-0.276872	9365 9572 493869 9249 1581 160428 5209 2673 2878 8974 4017 261729 6649 5743 4842 8660 1036 347 5831 55349 5832 32 11001 51763 2330 29948 9645 54677		194	1.2063	0.00283057	5.63617	0.455316	805 10891 35 39 1573 79901 8013 114898 1727 112464 5226 5223 5743 5742 3294 1429 208 1717 1718 26002 1592 32 80219 2330 84293 51292 283208 5255 1595 217 374875 221395 54681 84883 220 1468 328 5768 27294 3939 57604 3930 54677 84816 23030 53905 3242 84171 10954 23171 3620 150209 84439 4967 3101 126 4842 4257 5507 23166 9588 10437 157506 55328 3248 56605 56603 8514 126129 5213 3992 2222 5209 2877 28…
	GOTERM_BP_FAT	GO:0051049	regulation of transport		189	1.495	7.41005e-09	1.48096e-05	4.495	1410 7494 1192 55746 9456 10891 1318 5021 94122 286676 5533 287 483 10488 481 388125 3156 6566 84079 4828 2850 2852 6769 26154 10333 6781 376267 9448 1183 6546 1080 6548 476 3690 9545 3552 9917 55959 51160 347 90427 80223 3685 408 79899 7070 91461 10626 63928 25837 406 85477 4609 54828 1910 9572 10874 29979 18 3748 27086 9882 6280 7042 20 5349 53407 9026 23329 722 10178 720 9022 4780 10018 1265 6…		111	1.55444	2.09717e-06	0.00410336	3.9413	5950 55746 9456 29126 486 2335 3479 949 57678 9863 948 150 55540 481 3156 7067 4828 6769 5159 376267 6546 117155 5174 255027 4035 8111 3552 347 51160 90427 408 929 54795 63928 85477 134957 11149 54828 1910 1436 5144 9572 7416 312 7417 7422 722 79026 720 93974 123036 596 2633 8660 8754 55733 292 5054 65125 717 493 718 183 9037 6386 185 57540 3123 2181 51311 3627 23171 5478 2192 57338 3773 86 15322…		153	1.34318	9.83363e-05	0.195034	2.05307	4043 1410 10347 5950 805 1192 10891 7292 801 3479 5371 10204 284 283 488 8013 8321 6566 8529 9146 5159 1894 1186 376267 23704 6546 415116 1080 222546 1182 3710 476 2752 477 90427 80223 28514 91461 4601 7881 7074 85477 1436 3996 8864 1272 3741 3993 54885 9368 51715 9572 2316 3312 51393 25771 20 4638 2273 3320 22925 79971 720 5138 10018 57158 10802 1265 3799 7043 811 123036 10411 9619 7529 6813 106…		56	1.60729	0.000377398	0.708093	1.7572	5950 64805 29126 6262 27445 150 287 55503 114899 6566 4828 6781 376267 3306 2065 302 5743 4842 2752 477 5649 347 90427 408 63928 51763 4601 55800 85477 85439 8862 145741 54885 760 9572 27086 9882 6280 10631 3556 10018 4131 23586 10802 123036 952 8660 6271 23189 340061 717 6328 718 358 89866 5774		390	1.32729	2.81818e-10	5.76766e-07	4.32729	805 10891 1318 29126 162514 6347 5371 949 8013 6352 150 7351 8324 8737 2859 2207 203190 2850 2852 6769 6781 57214 208 51160 5366 409 29904 929 10626 2219 84896 55366 406 85477 8867 8862 1436 920 10874 312 27086 8766 8301 5348 6373 22925 720 2833 8851 914 8754 322 717 388372 718 2824 5335 5336 185 63908 613 6382 51284 2822 841 84959 3382 3383 26191 84868 255057 578 706 302 55917 307 8832 834 972 2…
	GOTERM_BP_FAT	GO:0006915	apoptotic process		180	1.46375	8.52053e-08	0.00017029	4.46375	1410 7494 8531 5166 5737 3148 5164 1191 10891 5163 3005 3875 8743 5533 4616 84674 10488 8878 3156 604 2852 4488 10808 9448 8876 6548 9353 9870 3552 4192 90525 4118 9915 3856 90427 3685 408 51765 1984 6777 85477 1491 166824 4504 23788 81618 11009 4609 6285 8554 1910 55312 29979 1075 27086 16 55164 5611 6280 1072 7042 7188 10276 1647 2597 4582 9026 9166 6478 4780 10018 6586 6812 8851 65267 694 8565…		94	1.35329	0.00190968	3.67108	0.788497	4149 5166 7704 29126 3827 3875 10507 3479 8743 847 57678 3336 3482 8462 51776 7164 8878 3156 7067 5740 5325 604 708 5159 5581 677 2903 10059 255027 4035 23213 23643 307 3552 972 3856 90427 10370 408 929 10628 3956 6304 4088 1491 85477 220441 4504 81618 23788 6934 1436 1910 57556 966 317 7416 1027 7417 960 30011 1603 2697 25803 57118 7422 2597 3659 8997 93974 220 596 10253 2045 91 100133941 4436 3…		141	1.27255	0.00181242	3.53716	0.7239	1410 10891 685 5163 3479 5371 284 8013 4616 90993 1822 51176 57864 7164 8878 25824 604 5159 1894 10808 8870 675 415116 4296 3093 23643 1326 6097 3856 90427 79156 28514 3688 23263 3491 80034 10625 1984 472 7074 85477 7076 166824 4504 23787 10525 1436 1434 9368 10227 2316 16 6950 1072 28996 3320 1647 2597 4582 10018 7184 22920 7043 9770 23089 7529 3836 2309 30061 2303 9759 260425 25999 8660 4171 50…		45	1.3278	0.0409479	54.4838	-0.408471	55840 1191 57556 29126 3827 27086 10388 6262 6280 6928 27237 10276 55504 4582 3659 158471 10018 9500 79750 10808 2065 8870 5743 100133941 308 952 8660 3309 90427 340061 1942 408 3491 94241 358 117584 29948 85477 7076 166824 2537 121512 220441 4335 10763		396	1.38551	3.97291e-13	8.12983e-10	4.38551	51378 10891 6772 8887 29126 6347 330 8743 5371 331 8013 6352 2950 7351 8737 3486 25791 2207 6498 8879 604 2852 8870 8876 23643 1326 90525 208 5366 409 1718 29904 929 5359 79092 85477 1436 318 27086 921 1843 6376 624 1848 84883 2833 220 8851 914 916 917 322 7320 1831 2822 843 841 840 5916 150209 3383 10758 8837 5325 573 578 10752 708 5329 706 2999 831 80070 2122 837 5924 307 57591 834 972 8061 226…
	GOTERM_BP_FAT	GO:0035556	intracellular signal transduction		254	1.35809	8.34809e-08	0.000166844	4.35809	81488 1410 7494 5737 1191 8743 4616 10488 8325 1820 8878 604 2852 6769 10333 51562 8876 4215 153478 3716 408 63928 406 545 6777 6776 1491 403 4504 4609 5753 9886 10221 55114 1072 7042 7188 23012 51196 7049 4780 6478 1845 1846 65267 8851 2308 100133941 5621 65125 7320 6387 10602 3937 5335 183 23286 185 23007 6101 64283 153090 115 57480 4853 11221 26037 55784 5332 2254 23171 847 3624 27445 3965 107…		139	1.31577	0.00039328	0.76671	1.43114	6349 2335 8743 3479 2099 9863 948 150 8322 51776 481 7164 8878 3156 4920 604 6769 5159 678 166614 677 376267 6546 4215 23643 3488 3552 113791 284996 50618 90427 8729 408 929 10000 63928 54795 1491 4504 221178 1436 1910 5144 317 7417 10221 168620 2770 9162 7422 51196 7334 171177 9978 6000 1846 5966 596 2633 58477 100133941 81537 4436 10213 9759 8660 8754 65125 493 54205 54206 183 146760 9037 185 6…		213	1.26397	0.000136487	0.270601	1.83164	10207 10347 1410 805 801 6349 3479 5371 4616 7164 8878 112464 56911 604 1827 51564 8870 3710 3093 23643 1326 8729 143872 3491 23263 6875 10625 7074 400 4504 221178 1436 51495 9886 2316 6369 1072 51196 7334 23295 22925 1849 85440 7043 811 58477 1464 2309 79837 10213 5621 185 5337 4771 4772 85358 4856 23031 23236 5333 5332 51676 55885 845 80310 8835 23371 65018 81 339122 84807 201163 10059 5707 233…		61	1.18345	0.107697	88.2953	-0.762487	64805 5333 113 1191 11221 26038 6262 57679 27445 3675 150 27237 287 55504 114899 6396 79750 9500 376267 10808 2065 8870 90864 5743 4842 1240 5649 477 113791 90427 1942 408 3491 94241 63928 51763 117584 220441 10144 9365 1435 3563 5660 283455 9901 6280 51026 10276 23426 4582 10018 23586 100133941 8660 6271 23189 4486 23767 57447 121512 10124		592	1.36188	1.13803e-18	2.32908e-15	4.36188	55233 51379 805 139818 6775 942 6772 29127 6773 6349 330 8743 6347 331 5371 6352 150 2950 8322 8324 8737 6355 10614 2859 3486 25791 112464 6498 22800 2203 604 2852 6769 166614 90627 6095 8870 8876 23643 57216 1326 57211 208 50618 5366 409 929 1718 143872 128853 25780 406 79092 6776 2841 80728 23533 920 8437 1436 1435 925 6369 1439 8766 1438 1843 1844 6376 7334 6373 22925 624 1848 2833 1846 8851 8…
	GOTERM_BP_FAT	GO:0043066	negative regulation of apoptotic process		95	1.6499	1.39136e-06	0.00278071	4.20574	1410 7494 8531 5166 5737 3148 4853 10891 1191 3875 8743 10388 847 7301 6928 80149 80315 10488 65018 3156 8878 604 10752 4488 10808 5076 2065 9448 6648 7832 301 8876 6548 2263 7976 4192 3552 9870 54463 972 836 9915 1942 239 10370 408 3685 9481 440 117584 6777 4088 5314 1491 3958 4504 4609 134 1910 3707 8554 7001 2729 16 27086 1026 5611 1072 4582 7374 6478 4780 3655 10461 6812 65267 596 10519 2308 …		41	1.26063	0.0982751	86.7884	-0.677834	1436 1910 5166 966 10507 3875 8743 3479 1027 7417 847 960 57678 1603 57118 7422 3156 8878 604 5159 596 10253 255027 4035 4436 30061 3552 307 8660 952 972 292 5054 408 10370 9037 10935 4088 1491 4504 6934		68	1.31071	0.0181019	30.4168	-0.172406	1410 10891 685 3479 284 8013 90993 6928 4072 8835 51176 57864 8878 65018 25824 604 5159 10808 2065 8870 415116 301 308 6097 3309 1942 378 3688 28514 3491 440 10625 7128 7076 4504 10525 2561 1436 2316 16 1027 1072 5716 3070 3357 28996 4582 1366 7184 22920 5863 7043 754 2303 30061 857 8660 5054 4487 5621 51643 11315 93649 7534 894 64855 9464 4335		21	1.32336	0.168436	96.8956	-0.662945	10808 8870 2065 1191 308 10388 952 27086 8660 3309 1942 6928 408 3491 4582 358 117584 7076 2537 4335 10763		185	1.38237	1.76036e-06	0.00360268	3.82575	4208 5166 51378 3148 2149 11151 10891 3084 64114 8887 3082 9244 3875 8743 330 6347 331 57678 284 8013 2296 6352 1524 2950 7351 8737 57864 3156 2207 55023 604 4488 84941 8870 8876 6548 4193 3551 9870 3552 9915 1906 3718 3717 409 1718 3685 29904 3549 28514 79092 1491 7076 4790 23064 4792 1436 56984 1910 2625 27018 2316 2266 27086 5610 3315 1843 6376 2274 23017 64919 9021 624 103 4780 7046 101 100 2…
	GOTERM_BP_FAT	GO:1901617	organic hydroxy compound biosynthetic process		29	2.51212	1.03304e-05	0.0206441	4.19733	4047 5105 1595 1497 2224 7042 3638 10654 9023 3156 50814 9693 2852 1080 6713 10682 1066 3157 2805 1717 6307 51478 239 6309 4597 7108 2185 3067 3422		11	1.68696	0.118101	91.4487	-0.274216	2224 6307 4047 47 3156 10682 4598 3157 3067 1497 2805		7	0.672984	0.952419	100	-1.32702	11315 51478 9619 1080 54928 9464 4644		2	0.628634	0.959991	100	-1.37137	27122 3067		49	1.82625	2.33765e-05	0.0478312	3.14654	2625 253430 4047 5105 2629 7124 1595 4598 2224 7042 2222 434 9023 1727 3156 1644 51706 50814 10826 9693 2852 6713 10682 1066 4435 3157 2672 51744 1798 5724 5341 1717 27122 239 1718 6307 51478 4597 5336 6720 7108 231 9517 3067 3930 4790 3422 9464 51141
	GOTERM_BP_FAT	GO:0055076	transition metal ion homeostasis		22	2.8157	2.68194e-05	0.0535872	4.08664	286133 48 26872 261729 6648 1318 7780 57217 79689 6280 79901 5621 540 55240 2495 7018 4502 1356 4504 80762 9429 4609		8	1.81269	0.152454	96.0699	-0.169899	286133 261729 55240 2495 7037 30061 4502 4504		11	1.5625	0.165508	97.2452	-0.425368	3163 81855 7780 64116 30061 538 4502 79689 4504 2512 5621		4	1.85759	0.363448	99.9797	-0.142327	540 261729 2512 6280		40	2.20264	1.09673e-06	0.00224454	4.85152	26872 1318 1317 6556 64116 23516 331 6280 79901 4756 8301 7018 23400 80762 9429 48 6717 261729 6648 6279 7037 10058 7780 22 57217 5621 540 4891 51312 113235 3162 91252 2495 81855 4241 81894 567 1356 3932 51310
	GOTERM_BP_FAT	GO:0006979	response to oxidative stress		54	1.94708	3.78611e-06	0.00756659	4.06818	7494 1410 5164 10891 5163 847 57679 388 80149 65018 5587 10808 5179 5076 6546 6648 301 8876 4257 836 7507 347 133522 79899 51765 406 4504 143686 761 7001 29979 2729 5660 9124 10276 2878 3417 10636 4780 5829 1545 694 596 2308 328 27244 140809 5621 54205 2549 120892 2185 6382 2353		22	1.40437	0.105509	88.7148	-0.543623	7837 3240 596 6546 328 6649 27244 952 847 8754 347 948 54205 10628 1719 3939 10935 2878 2113 4504 5829 5159		43	1.72077	0.00066035	1.30278	1.6059	1410 3741 10891 493869 5163 5371 5660 488 8013 80310 93100 7168 6414 22925 65018 538 25824 23135 5111 253827 4233 5159 1894 10808 5179 6546 301 6649 2309 4257 5621 11315 5831 54205 3163 94241 3939 2882 140823 7128 6778 4504 2119		14	1.83165	0.0436186	56.8116	0.0772173	10808 5179 6649 493869 5743 952 5660 347 57679 5831 94241 10276 358 2878		95	1.47379	6.59954e-05	0.134979	2.34352	2146 53905 10891 4520 6772 5893 5163 7124 3082 7296 5371 23657 8013 2950 388 7351 80149 199 25793 8737 5587 26034 23400 578 9973 5796 5179 5076 6648 6649 8876 5743 5742 4193 4257 8061 836 1906 3717 9588 5831 133522 1718 4891 8455 94241 1236 406 231 2113 51435 23064 114112 23411 210 318 7001 761 2629 10365 5660 664 3315 1843 9124 4277 2877 558 22925 2878 58515 3417 4780 100 4323 10516 695 596 328 …
	GOTERM_BP_FAT	GO:0002028	regulation of sodium ion transport		18	3.08092	5.41738e-05	0.108215	4.04664	1756 65267 6546 6548 53828 5187 23171 476 1739 65125 493 183 483 5349 481 27347 5318 5774		11	3.33327	0.00162076	3.124	2.83856	493 183 6546 2257 481 4842 486 23171 5318 5581 65125		12	2.27957	0.0153592	26.4549	0.857067	1756 1272 493 6546 9368 5187 7871 7533 476 81 477 3799		4	2.48424	0.216694	98.9926	0.488637	55800 4842 5774 477		24	1.76742	0.00615039	11.8616	0.693279	65268 1760 6548 4842 255738 53828 23171 6330 476 4734 477 2745 65125 493 7040 6327 5348 5270 481 6446 6640 53827 5318 5581
	GOTERM_MF_FAT	GO:0042803	protein homodimerization activity		87	1.66034	2.94118e-06	0.00501924	3.9597	153090 1410 7494 5164 7704 23171 847 8639 57679 80146 6928 2194 1052 10488 1820 8736 8878 3156 6566 22806 87 5228 22807 11043 2065 1139 84440 301 9353 2806 2263 9208 4257 7507 56952 23456 51765 440 4597 6249 3248 4088 5596 2947 23051 6285 64170 8553 79365 8861 18 57659 6282 667 8815 7042 1806 1803 8904 919 27111 9026 6643 3417 10178 81607 9429 493856 8566 3570 596 6277 56667 4436 90 3157 6996 169…		49	1.63612	0.000811282	1.33424	1.51088	2053 4149 7704 7026 10404 23171 949 847 150 8322 2194 1052 7164 8878 3156 4038 22882 10059 7037 23456 3956 8942 2941 4088 3248 2947 4693 23051 140576 1436 168620 6282 1806 7422 6643 122622 93974 220 596 11213 4436 3157 2690 858 6996 4437 713 6386 374986		59	1.25978	0.0505892	57.9392	-0.503192	1410 23236 10549 5371 845 283 119 8013 6928 23468 5018 1052 7164 8736 8878 6566 55714 81 87 1894 1488 2065 301 1182 10059 4296 309 4257 79691 440 55704 4681 1436 23255 4129 8861 2316 6281 57659 168620 6282 25771 6470 3320 1994 5138 9619 5909 6277 5723 858 6271 6996 11315 152007 27101 348093 9464 5819		16	1.09788	0.491921	99.9971	-0.902111	1435 2065 54578 5743 5634 6281 6271 57679 126393 340061 6928 23767 150 713 6566 5593		149	1.24085	0.00300948	5.18545	0.526065	11151 6772 6556 684 2332 5371 949 9748 8013 6352 150 83483 8322 8736 58533 7164 10135 3156 6566 8527 168537 51429 22806 129450 5743 9353 8029 2322 3551 9540 23456 51816 8942 91252 4597 3001 11332 2947 8411 4790 1436 920 1435 8553 56034 2316 925 6890 6282 7042 3512 7040 5800 919 64077 3417 10178 729230 81607 196527 9429 10516 220 493856 8566 597 596 112817 6277 914 90 4436 4435 5341 340061 4170 56…
	GOTERM_BP_FAT	GO:0006066	alcohol metabolic process		42	2.11586	7.22219e-06	0.0144332	3.9565	3707 130367 3628 4047 5332 5105 219 1595 847 9249 2224 3949 1581 3638 10654 9023 51196 3156 3631 50814 1545 2852 1080 2710 6713 10682 1066 3157 6526 2805 1717 51478 55825 6307 6309 5335 4597 23007 7108 2185 4504 3422		27	2.40808	6.07668e-05	0.118833	3.33314	5950 4047 4598 847 949 51109 8578 9249 2224 1581 114879 51196 3156 10901 220 6646 47 10682 81537 3157 9108 2805 6307 157506 6652 4504 57540		19	1.06232	0.523353	100	-0.937681	5950 6646 9619 23236 805 5333 1080 7292 5332 801 54928 8578 51478 3949 51196 10948 84532 4504 6653		5	0.913971	0.798175	100	-1.08603	1581 5950 5333 51763 9249		80	1.734	4.76095e-07	0.000974367	4.734	5950 5330 23236 3628 805 253430 4047 2584 255738 7124 4598 949 1050 123099 1727 3156 84532 2852 256356 3635 126 55911 23780 2710 8029 113026 2672 1798 2260 1717 157506 1718 51478 6307 7436 4597 231 8867 4790 6652 10170 130367 19 5105 2629 1595 217 9227 51109 3990 2224 151056 3949 2222 9023 10901 50814 220 6713 10682 1066 3157 51744 6526 6718 5724 5341 55825 5335 5336 11165 23007 122618 6720 7108 …
	GOTERM_BP_FAT	GO:1902531	regulation of intracellular signal transduction		171	1.41733	1.57153e-06	0.00314079	3.92029	84144 7494 8531 26084 1191 8743 57679 4616 26268 8325 10488 8878 3156 604 9043 2852 10333 10808 51562 9448 8876 6548 4215 9353 153478 3552 255743 113791 90427 408 79899 63928 406 545 1491 4504 10144 11009 4609 5932 6285 5753 29979 9886 10221 8654 6280 9901 55114 6283 7042 7188 10276 51196 1647 4582 10178 7049 4780 23096 10018 1845 1846 8851 596 10519 392 2308 51704 100133941 10419 729438 8660 562…		94	1.37935	0.00107359	2.07984	1.06132	3627 5783 7706 6349 2254 10507 2335 23171 3479 2252 8743 2099 847 9863 80309 948 2192 150 8322 57338 55273 51776 7164 3156 6117 8878 6118 604 708 5159 5581 2064 23221 10059 4215 4842 3488 3552 972 50618 113791 284996 90427 1852 8729 408 3956 84502 63928 1491 3643 220441 4504 6934 221178 1436 5144 7417 960 10221 2770 2697 51196 7422 9162 7334 171177 8997 1846 5966 64762 596 10253 2633 2045 957 112…		139	1.27866	0.00164257	3.21079	0.772046	10347 50937 805 685 801 6349 3479 5371 284 4616 90993 3675 7164 8878 112464 56911 604 9146 1827 10133 5159 1894 51564 10808 8870 4296 1326 113791 90427 8395 79156 143872 8729 3688 23263 9743 3491 10625 6875 472 7074 4504 10525 221178 1436 29775 9368 51495 9886 2316 8654 6369 51026 28996 51196 7334 1647 389337 23295 79971 22925 4582 1849 23094 116984 23096 10018 57158 64411 7043 9770 811 1464 7983…		45	1.35336	0.030908	44.6253	-0.296221	9365 1435 11221 1191 26038 5660 6280 9901 51026 57679 3675 150 27237 10276 55504 114899 4582 6396 10018 9500 10808 8870 2065 5743 4842 100133941 8660 1240 5649 23189 113791 90427 4486 1942 23767 408 3491 94241 63928 51763 117584 57447 121512 220441 10144		381	1.35869	2.03113e-11	4.1569e-08	4.35869	4208 91663 51379 10344 805 942 6772 55843 29127 3084 1193 6349 3082 2335 6347 330 8743 5371 331 4616 6352 114898 150 11329 2950 8322 8324 6355 8737 10614 2859 3486 7164 25791 112464 6498 2203 604 2852 51562 6095 90627 51561 8870 8876 4215 5743 153478 2322 3090 57216 1326 50618 5366 3717 409 143872 6609 10475 128853 23263 406 79092 1490 1491 7078 2841 4792 80728 23533 1436 920 8437 1435 19 2316 92…
	GOTERM_BP_FAT	GO:0006812	cation transport		108	1.57364	2.27464e-06	0.00454596	3.91602	8884 9456 1318 79689 2288 489 287 535 23443 483 10488 481 206358 6564 2852 6769 6549 6781 6546 29986 6548 29988 55858 476 540 3352 3685 7070 4504 286133 26872 23530 64072 29979 3748 55117 5349 219931 9377 65267 596 123606 57685 65125 5621 6387 493 2280 5335 183 123041 2185 54805 2823 525 5774 4852 6323 84959 23171 6262 56302 10396 3775 55503 57380 3773 5587 7018 10060 255057 706 1756 2903 1139 38…		57	1.47037	0.003431	6.50369	0.65721	3627 8884 9456 486 57205 23171 150 57338 3773 481 1347 5581 5159 6769 506 2903 6546 117155 29986 7037 4842 84502 3784 54795 2257 84239 4504 5318 9311 5788 9963 154091 286133 22853 5144 345274 7416 6535 1027 168620 2697 79026 245972 518 515 11060 261729 596 30061 65125 114134 493 55240 357 183 2495 525		88	1.42308	0.000693863	1.36847	1.28684	781 783 805 8884 2702 6558 801 64116 5371 84102 79689 6263 845 488 10396 3779 3775 6565 538 80736 81 1347 9497 5159 1756 506 23704 3306 6546 29986 3710 55858 7780 476 477 309 7248 7881 23413 4504 2512 9311 4644 3741 1272 22853 9368 2316 5187 1027 6345 51393 168620 3356 9472 6337 254228 3357 2273 4638 7871 5138 6581 341208 245973 517 57158 3799 9377 10312 348938 6523 30061 25998 10681 81539 857 62…		29	1.53322	0.0243199	37.0921	-0.0360596	64805 8884 6558 84102 6262 56302 6337 150 287 3775 55503 261729 6781 3306 29986 5743 4842 25998 6271 477 540 114134 6328 51763 55800 358 5774 2512 525		209	1.31023	1.64068e-05	0.0335726	2.78425	805 1318 1193 1317 162514 23516 57205 6347 2332 5371 10203 6352 150 535 7351 6355 2859 2852 6769 6781 3710 5743 57214 540 409 4891 7070 91252 1490 1179 920 64072 2316 55117 8301 7040 5348 6373 125206 51296 516 2833 65268 10312 3738 5621 65125 523 388372 5335 5336 4241 3932 3627 4852 84959 23171 56302 3383 7991 57380 55503 9498 10060 578 255057 706 4842 7780 7781 8832 81894 3958 5318 9311 134 8514…
GE	GOTERM_CC_FAT	GO:0045121	membrane raft		39	1.86958	0.000223625	0.345545	2.33107	824 1910 2817 5045 1605 6513 287 483 1803 481 1820 11252 1756 10333 1946 302 2013 6548 51704 100133941 51090 285704 476 4118 7133 836 5621 1739 493 3937 2824 7070 146760 120892 2534 7096 2185 3643 4642		30	2.54171	7.35734e-06	0.0110141	4.49977	1910 5230 7416 312 7417 949 948 2697 2770 481 79026 7804 5740 4038 8871 5174 23213 100133941 4842 1901 858 5727 929 493 3784 146760 6386 3643 11149 5788		35	1.83005	0.000764966	1.18423	1.75662	824 114569 1272 3741 5230 9368 7414 5045 6281 284 3356 9472 112464 1509 1756 8871 302 51090 858 476 857 25999 477 5621 11315 493 3688 28514 8826 3667 6778 871 4642 23603 999		13	2.19927	0.015645	20.1509	0.894972	114569 287 64805 302 23426 5743 100133941 4842 7414 6281 1509 4642 477		94	1.94314	4.64455e-11	7.43415e-08	4.94314	7535 91663 841 64805 10855 2149 5577 684 7124 330 2817 84433 949 284 3383 6513 284119 83483 287 8837 8737 481 7804 112464 7851 11252 3635 3055 1946 2013 302 5743 6548 4842 51090 1901 3791 476 3551 7133 4118 477 836 3717 4973 10666 929 28514 5979 5359 7070 3643 871 4642 5788 824 1910 920 150696 19 6401 962 312 9722 4640 1604 1803 23017 7046 7827 695 51704 3738 54900 858 25999 2773 1013 7462 5621 5…
	GOTERM_BP_FAT	GO:0007166	cell surface receptor signaling pathway		224	1.1923	0.00235136	4.59596	0.529925	7494 10891 54492 8743 170692 81839 535 8323 8325 3485 604 5228 2852 4488 2013 10098 55959 3716 4118 347 3856 56920 7070 406 6777 6776 4502 403 4504 2214 4609 23129 58495 1456 5753 8861 18 10221 7042 51196 221395 919 7049 6478 1845 64081 8851 2308 100133941 285704 10888 5621 7320 6387 3937 2963 5335 183 23105 6382 525 64283 153090 4853 26037 2254 23555 163702 3624 2897 55273 339977 80315 84174 310…		160	1.50774	3.43243e-08	6.71609e-05	4.50774	1004 5166 4303 9456 29126 6349 3875 8743 3479 949 9863 170692 64399 948 150 8322 3482 147495 55540 3880 3485 144165 10923 7804 4920 8425 4038 604 2201 5159 1282 1284 4035 10098 23643 3488 3552 100423062 3693 51232 347 3856 929 10628 54795 2331 4502 4693 4504 81618 23129 1436 1910 57556 5144 166647 10221 9223 9162 7422 51196 7334 245972 9978 5829 4012 10410 596 3117 2633 100133941 91 81537 10213 9…		196	1.15786	0.0154811	26.6355	-0.267596	10347 805 10891 801 23654 6349 64397 3479 5371 8013 8321 51176 375033 56912 2202 604 2201 3093 23643 196051 4886 3856 51162 56920 28514 3491 10096 7074 5218 2844 4502 6778 4504 5216 23129 1436 6468 3741 139411 8861 166647 2316 6369 51196 7334 221395 10082 4233 7043 3730 3732 64599 10312 2309 1464 2303 10213 53616 5621 23002 55534 23105 4772 85358 4856 23236 2897 80310 8835 4070 4969 10062 577 906…		59	1.1395	0.182535	97.7501	-0.850615	64805 8532 29126 1395 3680 57530 6262 2897 6928 166336 3675 150 55504 3485 3105 2065 5792 1240 3309 3394 5649 347 1942 27122 2886 3491 4261 51763 117584 9961 9365 1435 57658 3563 57556 22856 5046 266977 3556 55971 3659 10018 8483 91653 100133941 952 8660 23189 4486 23767 2239 4061 2537 4064 57447 23338 84166 525 3664		665	1.52293	7.64547e-36	1.56472e-32	4.52293	79801 151306 805 51378 6775 10891 6772 6773 8887 29126 6349 8743 330 6347 331 5371 949 170692 7348 8013 6352 6869 150 2950 8322 8323 535 8324 8737 2209 3485 6355 2859 3486 25791 2207 6498 8879 22801 11093 604 2202 2852 2013 23643 57216 5365 57211 208 5366 409 929 128853 10627 10097 2219 10096 55366 10095 10094 406 79092 6776 29909 2214 920 3597 1436 1435 166647 5355 925 5354 926 923 924 6369 1439…
	GOTERM_MF_FAT	GO:0050661	NADP binding		12	3.4829	0.000471189	0.801084	3.57922	1717 1806 2194 23530 2597 2330 7108 3156 3417 847 2326 2762		9	4.57028	0.000670747	1.10432	4.52718	4199 1719 1806 2194 2597 4842 3156 847 2326		4	1.29893	0.601849	100	-0.701074	7881 2597 2330 4524		2	2.08711	0.619503	100	0.0871091	2330 4842		13	1.64649	0.0845676	79.0073	-0.251179	5860 53905 4842 9563 1429 2762 9540 1717 2194 2330 3156 7108 3417
	GOTERM_MF_FAT	GO:0097110	scaffold protein binding		4	1.16097	0.678934	100	-0.839034	493 3875 11113 3856		9	4.57028	0.000670747	1.10432	4.52718	2697 493 3784 5144 4842 3875 858 4038 3856		9	2.92258	0.0105843	16.2651	1.71133	11315 28514 3741 84295 1832 493 858 3856 85358		1	1.04355	1	100	-0.956446	4842		12	1.51984	0.154237	94.8151	-0.457043	28514 841 493 3757 4842 3875 858 3551 4193 3852 24145 3856
	GOTERM_BP_FAT	GO:1903034	regulation of response to wounding		21	2.0295	0.0033631	6.51113	1.21584	286133 7494 302 7103 301 84959 3827 5627 18 56963 170692 6280 239 7099 4088 3156 135228 710 4780 4609 7056		19	3.25082	2.15691e-05	0.0421948	4.62556	286133 123036 3827 5627 8613 170692 8578 5054 948 2697 150 7099 55603 4088 3156 134957 710 81606 5581		16	1.71614	0.046041	60.769	-0.0675413	123036 302 301 5792 2303 857 8578 5054 6239 4638 83481 7128 58189 5592 7056 4916		10	3.50667	0.00226211	4.1738	2.88613	150 123036 302 83481 5792 3827 6280 84525 23189 7056		46	1.9127	1.19427e-05	0.0244389	3.52462	7535 2811 7103 7294 10855 2149 3827 84959 2266 219770 170692 6280 56963 150 130120 6850 83481 3156 2207 2150 4780 196527 81606 5329 5581 302 5588 5792 5627 634 5624 55576 5341 1906 5055 51330 239 6696 7099 5270 1839 135228 710 4067 4916 2039
	GOTERM_BP_FAT	GO:0070887	cellular response to chemical stimulus		239	1.28223	1.83206e-05	0.0366089	2.71864	7494 5737 339 1478 10891 90637 1573 3726 1581 535 10488 3485 2850 5228 4489 2852 4488 6781 6096 1080 8876 51569 55959 3716 2326 3856 133522 408 1592 51765 63928 406 6777 4500 6776 2947 1491 4502 4504 4609 824 5753 27086 16 10221 9882 5611 13 7042 3949 2597 7049 4780 64081 8851 328 2308 1066 285704 2100 5621 6387 2963 5335 183 185 525 153090 115 2254 847 8639 163702 3624 3965 55273 339977 80315 65…		182	1.72866	1.33789e-14	2.62901e-11	4.72866	687 5166 4303 1291 4306 8886 90637 6349 3875 2099 949 9863 64399 948 1581 150 8322 55540 3485 7804 3156 4920 7067 5740 8425 4038 4489 2201 5159 678 677 1282 6546 1284 1901 23643 3488 8111 3552 3693 2326 284996 3856 929 8729 408 1719 3490 63928 54795 2331 2941 2947 1491 4502 55033 4504 54828 1436 1910 5144 9572 317 10221 2783 168620 28999 2770 7422 2597 245972 9978 122622 5829 10410 596 3117 2633 …		209	1.24445	0.000372044	0.735987	1.37758	5732 10891 1478 8886 6349 64397 5371 8013 8321 7168 51176 1977 538 23135 4489 2201 1080 222546 55757 3093 23643 6097 3856 8729 28514 3491 7074 2844 4502 6778 4504 5216 824 1436 16 6369 3949 6470 22925 2597 7184 4233 7043 3730 811 10312 58477 2309 30061 2303 10213 5621 7050 185 4856 23236 10954 55885 23558 845 80310 10653 8835 2673 4659 65018 10062 7584 63976 301 201163 5707 3398 4257 10376 2889 9…		79	1.53787	6.25678e-05	0.117723	2.46701	688 64805 5732 113 8886 1395 3680 57530 6262 23558 11015 10653 1581 3675 150 27237 55504 3485 2673 6566 249 3105 3037 6781 5179 10808 6649 5743 4842 1240 3309 3394 477 10376 5831 27122 408 3491 94241 63928 4261 51763 117584 55033 2058 9365 163351 1435 57658 54578 3563 760 9572 27086 5046 5660 9882 6280 10276 10631 23426 4582 3556 4783 55971 3659 10018 8660 23189 340061 4486 7050 23767 358 2537 40…		612	1.41267	2.49648e-23	5.10927e-20	4.41267	79801 339 51378 6775 942 10891 6772 6773 8887 1317 6349 59345 330 6347 331 5371 949 8013 6352 150 2950 8322 22904 7351 535 8324 25793 8737 2209 3485 6355 2859 2207 6498 2850 2203 11093 2852 6781 6095 8876 23643 1429 5365 208 5366 409 929 29904 3490 128853 10094 406 79092 6776 2947 2841 824 3597 1436 1435 210 5355 27086 923 6369 1439 1438 1843 6376 22925 6373 1848 2978 2833 1307 8851 328 2100 8754…
	GOTERM_BP_FAT	GO:0001558	regulation of cell growth		44	1.55108	0.00412853	7.93571	0.651494	1410 223117 4897 1026 6280 56963 3624 1808 7042 10276 51196 10488 3485 9166 10634 604 4131 6586 8851 694 596 1946 3300 10519 6548 9353 26153 91 2100 239 56920 6387 10371 183 185 23105 4088 80031 2185 4504 23129 2182 2137 64321		38	2.37156	1.97504e-06	0.0038644	4.78448	223117 57556 486 10507 2335 3479 10509 1027 221937 340152 11170 2697 7422 51196 55540 3485 10634 8425 604 56994 2064 596 2045 7037 91 2487 3488 952 51232 50618 3490 183 9037 185 6386 4088 4504 23129		46	1.79971	0.000153799	0.304875	2.31559	1410 4856 10500 57154 223117 3479 5371 1027 9746 3897 51393 221937 5716 10505 9472 8835 2273 51196 51176 80736 51293 340719 58189 604 4131 780 4137 201163 26153 134430 10512 4487 136319 131566 56920 91584 3491 1981 185 93649 23105 4504 998 23129 4916 64321		9	1.1512	0.520135	99.9999	-0.848804	3491 10276 55840 57556 3485 29948 952 4131 6280		95	1.44087	0.000160473	0.32791	1.92512	29950 10500 51379 2810 3084 684 2335 5371 4897 8840 56963 9746 3624 340152 8838 55540 3485 3486 1154 2203 604 780 10154 2064 1946 978 5795 5588 6548 7037 9353 26153 634 51232 50618 1906 51330 239 56920 3490 6695 6696 5270 1654 1490 6446 80031 51760 23411 55558 8153 8437 65981 23677 57699 1026 3897 6280 8766 1808 7042 7040 3172 51293 57611 7046 4131 4323 8482 4881 10516 8851 596 9423 393 6279 91 2…
	GOTERM_BP_FAT	GO:0016477	cell migration		126	1.51184	2.24249e-06	0.00448172	3.86039	7494 3148 10891 4897 3684 483 10488 481 2650 6566 5228 9043 2852 4488 6781 6546 2013 6548 9353 3690 4192 3552 3716 347 5547 6402 56920 3685 79899 7070 6777 6776 80031 11009 23129 4609 58495 54828 64321 5753 1910 27086 10221 6280 9901 6283 7042 10276 9023 1130 7049 4780 6586 1265 8851 64081 694 6273 596 79834 10519 328 100133941 91 90 5627 8660 6387 5335 183 23286 185 6382 2185 2823 137970 7056 15…		88	1.86934	1.44517e-08	2.82769e-05	4.86934	3627 4303 7026 223117 29126 6349 10507 2335 3479 2252 10509 5478 949 9863 2192 150 147495 481 4920 708 56477 2049 5159 5581 506 2018 6546 4035 23213 306 1901 3488 3552 972 347 5547 6402 8729 10370 2886 54795 4088 11240 2113 3643 3912 51473 5318 11149 5788 23129 54828 221178 1436 1910 57556 5144 25777 7145 960 10221 8613 30011 2697 57118 7422 8997 55359 596 140885 328 91 100133941 5627 9759 9732 8…		116	1.54474	2.16333e-06	0.00429449	3.91183	10891 23654 6349 3680 3479 5371 284 283 3675 7168 83481 51176 10487 6566 5159 51564 6546 9547 57669 7941 6402 56920 8729 3688 3491 7075 7074 7076 23129 5216 64321 221178 1436 9368 7414 2316 22919 3897 6369 4638 3320 10082 85440 4233 64411 1265 811 140885 1464 7525 2303 9759 8660 10512 5054 152007 54345 185 1636 4771 9620 998 7056 4856 10500 23236 223117 2050 5478 10396 10505 80310 23613 4070 2586…		41	1.78502	0.000403877	0.757596	1.90559	1435 64805 57556 347733 29126 7414 3680 27086 6280 9901 3675 27237 150 10276 83481 10631 6566 4017 3037 6781 5792 5743 5629 100133941 8660 3309 1240 5649 347 23189 5547 1942 6402 23767 2886 3491 94241 117584 7076 4162 7056		311	1.60552	1.33389e-19	2.72993e-16	4.60552	4208 91663 10344 51378 10891 6772 3084 5734 29126 6349 3082 63923 2335 6347 5371 23657 949 4897 6352 150 2950 25794 6355 3486 51177 2207 22800 22801 8879 348110 2852 4488 6781 90627 51561 2013 5743 57216 5365 3716 57214 3718 208 3717 409 56920 7070 1490 6776 7076 2841 83706 1436 1435 347733 2316 27086 10221 6369 8766 7042 7040 6376 6373 729230 4780 7046 4092 2833 8851 328 914 5627 5624 8754 10076…
	GOTERM_BP_FAT	GO:0009141	nucleoside triphosphate metabolic process		30	1.435	0.0456519	60.6972	-0.34817	669 132 10891 1497 4731 535 5209 2597 481 65018 706 9377 204 5223 957 4718 956 4436 80201 790 54205 120892 3643 55034 65220 5214 525 4609 131870 4337		31	2.62519	2.75774e-06	0.00539582	4.89314	10243 5169 4698 5230 4706 3479 4701 1497 10924 5209 2597 481 518 515 506 204 205 957 4436 9759 4725 25939 790 54205 3939 3643 55034 5214 29789 525 4337		24	1.2741	0.186482	98.338	-0.718617	9377 506 5223 10312 10891 5230 201163 9759 3479 3312 477 3356 10924 5465 11315 521 54205 3939 2597 65018 538 55526 517 4337		5	0.867811	0.829606	100	-1.13219	5209 80201 525 477 4337		49	1.00843	0.5608	100	-0.991568	64802 5169 10243 2584 10891 10924 535 4967 481 2203 706 3101 203 204 5223 230 25939 477 4833 670 3643 4694 55034 669 132 5213 7040 5209 7371 516 100 10312 957 4718 956 4436 80201 2773 129607 54205 523 4625 3939 4624 120892 57103 29922 50808 4337
	GOTERM_BP_FAT	GO:0051050	positive regulation of transport		101	1.55962	7.3988e-06	0.0147861	3.38977	7494 9456 5021 286676 5533 287 483 10488 481 2850 4828 2852 26154 376267 6781 1080 6548 9545 3552 55959 9917 51160 90427 408 3685 7070 79899 10626 63928 85477 54828 1910 10874 18 6280 7042 9026 53407 10178 720 10018 4780 51582 6812 8851 65267 596 10519 8660 65125 6387 718 5335 183 11127 7532 6382 3123 10125 23171 6262 10396 3624 3965 80149 65018 5326 7018 706 1756 302 301 5608 57393 23413 4088 58…		72	1.96834	5.27784e-08	0.000103269	4.96834	5950 3627 9456 29126 23171 3479 5478 9863 948 150 55540 481 86 4828 153222 5581 5159 2064 376267 5174 10059 4842 4035 8111 3552 51160 90427 929 408 3784 63928 163882 54795 2257 4088 134957 85477 3643 5318 54828 6934 1910 1436 760 65985 9846 312 6845 5715 2697 57118 7422 720 93974 6041 596 8503 952 8660 8754 55733 5727 5054 65125 717 718 183 7099 9037 6386 3123 2181		85	1.45674	0.000429639	0.849462	1.52759	781 5950 10347 783 805 7292 801 3479 5478 10204 284 283 8013 10396 3779 65018 81 8529 10062 9146 5159 1894 1756 10055 376267 3306 1080 302 222546 301 10059 161291 2752 23368 90427 28514 10103 57393 23413 85477 6653 1436 10971 23255 1272 2316 51393 9472 3357 2273 4638 3320 79971 22925 720 10018 6041 57158 7043 3799 10802 811 7855 8999 10411 9619 7529 857 25999 8660 6271 5054 11315 4478 718 9173 75…		39	2.18519	8.41618e-06	0.0158429	3.98535	8862 5950 64805 760 29126 6262 6280 150 287 10631 114899 3556 4828 10018 23586 10802 376267 6781 3306 302 5743 4842 2752 8660 952 6271 5649 23189 90427 340061 717 408 718 63928 51763 55800 358 85477 89866		224	1.48822	1.61337e-10	3.3019e-07	4.48822	805 3084 5734 29126 162514 55741 6347 2332 286676 8013 6352 150 114898 55540 2207 2850 2852 6781 51561 5743 57214 208 51160 4887 3717 5366 409 29904 929 28514 7070 10626 2219 84896 85477 8867 4792 8862 1436 920 10874 19 2316 312 7042 7040 5348 22925 6373 53407 720 7046 4780 2833 8851 65268 914 8754 65125 322 717 55531 718 388372 5335 5336 613 51284 6382 89866 2822 3627 841 23171 3625 3624 26191 8…
	GOTERM_BP_FAT	GO:0040008	regulation of growth		68	1.48166	0.00114372	2.26117	1.12732	153090 1410 8531 223117 2254 4897 56963 3624 6928 3485 10488 8878 604 4489 1946 3300 6548 26153 9353 2263 2261 239 56920 10371 32 6777 4088 4500 6776 80031 4502 3643 4504 23129 64321 5753 27086 7472 1026 6280 1808 7042 10276 51196 9166 10634 7049 10018 4131 6586 8851 694 596 10519 91 2100 6387 10551 8804 183 23286 185 23105 80014 2185 2182 7093 2137		54	2.08306	6.05659e-07	0.00118506	5.00932	5950 223117 2254 486 2335 10507 3479 10509 57678 10409 221937 340152 948 55540 3485 8878 8425 86 604 4489 56994 2064 7037 3488 51232 50618 3490 32 4088 4502 3643 4504 23129 57556 4739 1027 11170 2697 51196 7422 10634 596 8089 2045 91 2487 2690 952 5727 10743 183 9037 185 6386		65	1.57187	0.000314766	0.623014	1.77737	5950 1410 4856 10500 23236 223117 3479 5479 5371 9746 221937 10505 6928 8835 83481 51176 8878 80736 340719 604 4489 780 201163 26153 4886 131566 56920 28514 3491 1981 32 2844 4502 4504 9643 23129 64321 57154 1027 3897 51393 5716 9472 2273 51196 51293 58189 10018 4131 4137 2303 134430 10512 122809 4487 136319 10933 8804 91584 185 93649 23105 55636 998 4916		21	1.66029	0.0288594	42.3795	0.0331316	5950 1435 55840 57556 5629 5479 952 27086 3394 6280 6928 3491 10276 83481 3485 32 29948 10018 4131 9643 84525		143	1.34059	0.000137301	0.280623	1.89247	4208 5950 51379 3084 684 2335 5371 4897 57678 9746 2296 83481 64393 55540 3485 3486 8879 2203 604 10154 6548 26153 9353 51232 1906 50618 5357 56920 5830 28514 3490 6695 6696 32 4500 1490 6776 80031 51760 55558 8437 1435 57699 27086 8651 3897 6280 8766 7042 7040 9021 51293 57611 7046 10018 1848 10516 8851 29967 9423 596 393 6279 91 2100 54879 10512 322 4624 51316 23286 185 23105 1839 4241 1630 218…
	GOTERM_MF_FAT	GO:0048037	cofactor binding		37	1.88816	0.000283397	0.48254	2.20463	23530 18 23171 2729 847 191 8639 2762 80146 1806 92106 2194 197257 2597 3156 3417 26227 8566 8564 6713 11062 2806 2326 8309 2805 1717 55349 8804 440 2330 7108 3248 23382 1491 3067 55034 586		30	2.67855	2.67447e-06	0.00442615	5.03252	4706 23171 847 191 64399 1806 2194 2597 3156 4942 220 4199 8540 6646 8564 4200 47 1408 4842 2326 2805 54996 1719 8942 3939 3248 1491 3067 55034 6652		21	1.19901	0.299959	99.7392	-0.799858	1488 6646 8540 4129 1408 26061 55258 55349 8804 440 6470 3939 7881 2597 5837 2330 4524 4329 26227 55526 84706		5	0.917411	0.795895	100	-1.08259	55349 2330 4842 3067 9645		64	1.42519	0.00263384	4.55235	0.766958	53905 35 23171 7296 150209 191 10994 6821 84439 2194 4967 1727 3156 5264 26227 8879 1622 4842 2806 1429 9540 1717 1718 8942 5834 2330 80219 3248 11332 1491 586 55034 6652 114112 23411 2762 197257 7923 3417 1644 51706 91452 84883 5860 220 8566 8564 4200 6713 2731 11062 9563 55349 8804 3939 79777 7108 10455 9517 23382 3067 1536 4005 79969
	GOTERM_BP_FAT	GO:0009117	nucleotide metabolic process		63	1.34184	0.0150315	26.1178	-0.0750948	115 10891 23171 847 27233 10380 535 481 4860 3156 65018 2852 706 5226 204 5223 2617 2326 56952 1909 3643 55034 5214 115024 4609 1910 669 132 5106 23530 55312 136 5105 55 8654 1497 4731 5209 2597 3417 7374 7378 9377 8564 4718 9615 957 4436 80201 6817 6996 1739 790 5631 54205 120892 133686 2185 65220 525 54677 4337 131870		56	2.11163	2.30674e-07	0.000451349	5.11163	10243 3627 4698 113 5230 23171 3479 847 27233 150 481 3156 4199 506 204 205 27031 10059 4842 4191 25939 2326 1719 8942 3643 55034 5214 29789 1910 5144 4706 4701 1497 8622 7422 5209 2597 518 122622 4882 93974 515 8564 4200 957 4436 9759 4725 6817 6996 790 54205 3939 4522 525 4337		47	1.11102	0.296054	99.9059	-0.88857	805 10891 5230 801 3479 3312 8654 8833 10486 5465 3356 9472 93100 3357 6470 2597 10487 65018 538 25824 55526 5138 517 506 9377 5152 10411 5223 10312 10059 2617 201163 4191 9759 260425 9061 9060 55191 477 6996 25996 11315 521 54205 2079 3939 4337		14	1.08197	0.531486	99.9999	-0.918033	150 113 5209 51000 10606 358 4842 80201 5634 525 477 6822 54677 4337		119	1.09051	0.183839	98.4354	-0.902645	64802 805 8226 10891 10203 5636 150 535 481 3156 10135 125061 2203 2852 5226 203 6095 204 5223 5744 5032 477 1906 9540 4887 4833 8942 11332 670 4694 55034 5142 1910 5143 5141 51292 19 6888 7040 109 6373 3417 729230 79621 2978 516 1267 100 2833 8564 10312 9615 4436 9563 6817 80201 2773 25996 5150 5631 54205 129607 523 4625 3939 4624 54677 10243 3627 114 112 2584 113 23171 84433 6822 8833 4967 4860…
	GOTERM_BP_FAT	GO:0006637	acyl-CoA metabolic process		15	2.21976	0.00709162	13.2584	1.09727	5166 5164 6785 57546 5163 79071 6319 10654 2194 4597 32 8801 10157 23597 2182		15	3.92985	2.48134e-05	0.0485401	5.24375	122970 5166 47 79071 4598 10249 57678 79966 284486 8942 2194 32 10157 2181 6576		5	0.8212	0.8653	100	-1.1788	6319 8803 32 5163 84532		1	0.536958	1	100	-1.46304	32		27	1.71909	0.00520783	10.135	0.713271	5166 570 5163 4598 57678 6319 2194 4967 55711 10157 84532 9524 51703 60481 6785 79071 54898 2180 79966 8942 4597 8803 32 641372 11332 6576 2182
	GOTERM_BP_FAT	GO:0009108	coenzyme biosynthetic process		22	2.18561	0.00102816	2.03494	1.87706	8566 5166 8564 5164 56997 10797 55312 6785 57546 5163 79071 6319 2194 32 133686 4860 4144 55034 65220 23597 2182 4337		20	3.51763	3.85305e-06	0.00753882	5.64033	4199 122970 10243 5166 8564 56997 47 79071 79966 1719 284486 8942 2194 4522 32 55034 93974 2181 6576 4337		8	0.882072	0.808776	100	-1.11793	93100 6319 56997 32 5163 55191 84532 4337		3	1.08143	0.767296	100	-0.918574	56997 32 4337		36	1.53877	0.00788228	14.9522	0.364063	64802 10243 5166 2356 10797 5163 6319 2194 55711 4860 10135 125061 84532 5860 8566 9524 23590 8564 51703 60481 6785 79071 5092 54898 2180 79966 8942 32 80219 641372 11332 4144 55034 6576 4337 2182
	GOTERM_BP_FAT	GO:0046394	carboxylic acid biosynthetic process		36	1.95204	0.000186443	0.371963	2.38154	7494 60496 9572 9536 18 3992 1581 3638 6319 2194 9023 26227 23038 10157 8564 301 2346 6785 79071 2806 972 79152 8309 2805 790 55825 6307 239 6309 440 58526 32 11001 1491 586 134429		30	2.87989	6.28366e-07	0.00122949	5.79017	392636 9572 4706 3992 401494 1581 2194 10157 5740 4942 220 8564 635 47 79071 972 2805 23600 790 6307 157506 79966 1719 8942 4522 11001 32 1491 134429 2181		23	1.38413	0.108779	89.8345	-0.569313	3995 8864 301 9572 51495 5723 55258 2752 3992 5831 11315 6319 5832 440 6470 8803 10003 32 26227 84706 84532 10062 4644		10	1.96748	0.0692757	74.1158	0.0975694	5831 1581 5832 58526 9572 5743 32 11001 5629 2752		64	1.49309	0.000792242	1.60895	1.28655	241 570 3620 2744 374569 9415 6319 2194 26227 10157 84532 10826 247 9444 5321 5743 6785 60481 635 5742 2806 634 4258 54898 972 1906 5831 23600 239 157506 6307 445 8942 32 11001 10003 11332 1491 586 23411 10170 4023 9536 5354 3992 3990 9023 6850 5564 7923 220 8564 9524 5096 112817 79071 6718 55825 79966 58526 8803 283985 6916 51141
	GOTERM_BP_FAT	GO:0030335	positive regulation of cell migration		48	1.72636	0.00027488	0.547941	1.98762	153090 7494 223117 27086 10396 7042 3965 388 80149 10488 5587 4780 3655 708 5228 9043 9693 2852 2041 3570 596 6546 10519 91 90 3690 3552 79872 8660 972 239 6387 56920 3685 2886 10371 183 5335 4088 6776 80031 3643 2185 10457 3958 5295 4609 54828		44	2.80164	2.03672e-09	3.98516e-06	5.80164	1436 3627 4303 223117 57556 29126 10507 2335 25777 2252 3479 10509 949 8613 2192 150 57118 7422 4920 708 5581 5159 596 6546 91 306 9759 1901 9732 3552 8660 8754 972 5054 2886 183 9037 6386 4088 2113 3643 3912 5788 54828		44	1.75633	0.000369069	0.730122	1.89293	1436 10500 223117 22919 3479 284 6369 10505 10396 80310 3675 6239 25865 4638 51176 85440 81 4233 5159 51564 811 6546 306 2303 9547 9759 154810 8660 3309 10512 57669 7941 5054 56920 2886 286077 3491 152007 80139 8826 7074 4162 5216 4916		17	2.21852	0.00448209	8.1091	1.30955	3037 1435 57556 5743 29126 5629 27086 8660 1240 3309 5649 150 3675 2886 3491 10631 4162		119	1.84144	9.02471e-12	1.84698e-08	4.84144	91663 10344 51378 2149 11151 29126 3082 2335 6347 949 284 6352 3676 150 83483 6355 2150 22800 9043 2852 51561 5743 9547 1901 5031 4193 3690 3552 57214 7941 208 1906 3717 56920 3685 6776 80031 83706 1436 1435 2625 56034 27086 6369 3315 8766 7042 7040 6373 729230 7046 196527 4780 101 596 91 90 8660 10512 8754 57402 719 388372 5335 1839 2822 3627 10500 5063 7124 2252 3383 10396 388 80149 199 5587 55…
	GOTERM_BP_FAT	GO:0042744	hydrogen peroxide catabolic process		4	2.47069	0.217288	99.2526	0.473951	7001 2878 847 4504		6	6.56115	0.00180173	3.46701	6.02119	7837 3240 10935 2878 847 4504		2	1.37105	0.778339	100	-0.628953	25824 4504		1	2.24122	1	100	0.241217	2878		5	1.32877	0.532789	100	-0.671231	9588 50506 53905 7001 2878
	GOTERM_BP_FAT	GO:0016053	organic acid biosynthetic process		40	2.0441	2.74168e-05	0.0547807	3.30547	7494 60496 9572 9536 18 191 3992 1581 1806 3638 6319 2194 9023 26227 23038 10157 8564 301 2346 6785 79071 2806 972 79152 8309 2805 790 55825 6307 239 493 6309 440 58526 32 11001 11240 1491 586 134429		34	3.07603	1.95694e-08	3.82905e-05	6.07603	392636 9572 4706 191 3992 401494 1581 1806 2194 10157 5740 4942 220 8564 47 635 79071 972 2805 23600 790 6307 157506 79966 493 1719 8942 4522 11001 32 11240 1491 134429 2181		25	1.4179	0.0770928	79.6611	-0.483347	3995 8864 9572 51495 55258 3992 6319 6470 26227 84706 84532 10062 301 5723 1036 2752 11315 5831 493 5832 440 8803 32 10003 4644		11	2.03967	0.0444598	57.5212	0.279841	5831 1581 5832 58526 9572 5743 32 11001 5629 2752 1036		68	1.4951	0.000515914	1.05058	1.47367	241 570 3620 191 2744 374569 9415 6319 2194 26227 10157 84532 10826 247 9444 5321 6785 5743 60481 635 5742 2806 634 1036 4258 54898 972 1906 5831 23600 239 157506 6307 445 8942 32 11001 10003 11332 11240 1491 586 23411 10170 4023 9536 5354 3992 3990 6850 9023 5564 7923 220 8564 9524 5096 112817 79071 6718 55825 493 79966 58526 8803 283985 6916 51141
	GOTERM_BP_FAT	GO:0030449	regulation of complement activation		7	2.92486	0.0294386	44.9644	1.272	718 722 5627 720 710 708 730		8	5.9179	0.000317422	0.619259	6.12602	717 718 966 722 5627 720 710 708		2	0.927473	0.892247	100	-1.07253	718 720		2	3.03223	0.485543	99.9996	1.03224	717 718		14	2.51684	0.00179798	3.61604	1.95861	717 729 719 718 4179 3426 5627 720 710 730 708 5199 629 1604
	KEGG_PATHWAY	hsa04614	Renin-angiotensin system		6	3.16247	0.0360923	38.4285	1.57782	5476 183 185 2028 5547 4311		7	6.13132	0.00069294	0.905696	6.17434	4012 5476 183 5550 185 1636 5547		4	2.38914	0.231467	96.7842	0.403339	185 1636 290 4311		1	1.93829	1	100	-0.0617111	5547		6	1.40829	0.426026	99.9377	-0.591441	185 57486 290 2028 5547 4311
	GOTERM_BP_FAT	GO:0072593	reactive oxygen species metabolic process		31	1.98379	0.00042805	0.852028	2.05333	1410 5166 55312 1191 23530 7001 384 847 1026 1647 80149 2878 65018 4780 1545 706 10333 596 5076 6648 27244 239 493 183 7099 120892 185 4088 2185 3643 4504		30	3.39879	1.69923e-08	3.3248e-05	6.39879	2053 5166 3240 384 7416 2099 847 948 6542 2878 5740 93974 5159 7837 596 6649 255027 4842 27244 9759 8729 1719 493 183 7099 10935 185 4088 3643 4504		23	1.63352	0.0249928	39.4957	0.0369724	1410 4129 6649 10549 2309 9759 857 23576 11315 8729 493 3491 1647 3320 140823 185 22925 65018 538 25824 54 4504 5159		7	1.62539	0.259896	99.6538	-0.373107	3491 6649 1191 5743 2878 4842 54		58	1.59692	0.000242729	0.495596	1.90179	5166 53905 730249 7124 384 2099 57580 3383 2950 199 80149 8737 2150 9973 706 6095 5880 5076 6648 4688 6649 5743 4842 1906 3717 5366 9588 445 239 3689 1490 3643 10811 7001 10365 9722 664 1026 7040 6850 6542 22925 2878 4780 10516 596 23564 375387 493 22914 50506 120892 7099 57103 185 7097 1536 23334
	GOTERM_BP_FAT	GO:0030890	positive regulation of B cell proliferation		6	2.18561	0.136173	94.6367	0.209554	596 7099 8660 1026 604 972		9	5.80409	0.00012211	0.238657	6.42632	596 7099 7037 8660 952 10451 604 972 5788		2	0.808566	0.922382	100	-1.19143	8660 604		2	2.64349	0.533502	99.9999	0.643487	8660 952		21	3.29126	5.04997e-07	0.00103352	6.27694	4208 57162 958 596 3574 7037 10673 952 54440 8660 84433 1026 972 79915 3071 1880 7099 4773 604 5788 100
	KEGG_PATHWAY	hsa04610	Complement and coagulation cascades		12	2.10831	0.0243386	27.7524	0.665014	716 718 1675 715 722 3827 5627 720 710 2153 730 7056		16	4.67148	9.51341e-07	0.00124866	7.57504	966 3827 5627 5054 717 716 718 713 712 1675 715 714 722 720 710 2153		6	1.19457	0.569307	99.9983	-0.805421	2157 718 1675 720 5054 7056		6	3.87658	0.0184456	20.7516	2.55953	717 716 718 713 3827 7056		24	1.87772	0.00226359	2.96768	1.4053	2149 4179 3827 5627 2266 5624 1604 717 729 716 719 718 713 712 715 714 3426 720 624 710 2153 730 629 5329
	GOTERM_BP_FAT	GO:0014910	regulation of smooth muscle cell migration		10	2.68047	0.0109207	19.7048	1.3859	7494 596 183 328 10891 9353 80031 10221 4780 4609		13	6.16913	8.30159e-07	0.00162432	8.95846	596 4303 183 328 1636 4035 9759 3479 9732 3488 10221 5054 5159		11	3.27241	0.00160482	3.13811	2.77574	80310 7168 10891 8826 1636 9759 3479 85440 5054 5159 6653		2	1.94521	0.645363	100	-0.0547929	3037 10631		15	1.72991	0.0421054	58.538	-0.0375316	596 328 10891 9353 5031 4193 9732 10221 6352 2950 10631 199 3486 80031 4780
	GOTERM_BP_FAT	GO:0071397	cellular response to cholesterol		4	4.73549	0.0472921	62.0255	2.94292	1581 65985 3157 3624		5	10.4796	0.000944095	1.83117	10.2169	1581 65985 7804 3157 5727									1	4.29567	1	100	2.29567	1581		6	3.05617	0.0336976	50.4179	1.35358	65985 19 7804 3157 2822 3624
BV	GOTERM_CC_FAT	GO:0014704	intercalated disc		9	2.39018	0.0318767	39.4312	0.794343	287 6546 6548 481 6323 476 5318 87 1739		4	1.87748	0.358427	99.8699	-0.121955	2697 6546 481 5318		16	4.63474	7.80953e-07	0.00121572	7.5499	3741 6546 2702 7414 476 477 9472 3688 1832 29119 7533 1824 157378 10052 1829 87		3	2.81168	0.287865	99.2131	0.815109	287 7414 477		12	1.37425	0.247093	98.9356	-0.6211	4892 287 6548 481 23363 476 6330 1824 10052 1829 5318 477
	GOTERM_CC_FAT	GO:0044291	cell-cell contact zone		10	1.98191	0.0626588	63.2666	0.180735	287 6546 6548 481 6323 5101 476 5318 87 1739		5	1.75138	0.318394	99.678	-0.247219	2697 6546 481 79026 5318		19	4.10728	3.96097e-07	0.00061661	7.10728	3741 6546 2702 201163 7414 476 477 9472 1832 3688 29119 7074 7533 1824 157378 10052 1829 87 5819		3	2.09827	0.418702	99.9566	0.0984554	287 7414 477		16	1.36742	0.180941	95.9026	-0.614414	6548 93377 6330 476 477 80115 4892 287 23363 481 1824 5318 1829 10052 53834 5818
	GOTERM_CC_FAT	GO:0030120	vesicle coat		3	0.812987	0.892446	100	-1.18701	205428 203547 7018		1	0.478949	1	100	-1.52105	10483		15	4.43374	3.47592e-06	0.0054109	6.70047	51226 22872 9276 1315 372 9871 1314 22820 205428 10484 83988 1212 23423 1213 10802		5	4.78176	0.0200865	25.1413	3.38138	10484 9276 1314 9871 10802		5	0.584291	0.980455	100	-1.41571	8301 2060 8906 203547 7018
	GOTERM_CC_FAT	GO:0030137	COPI-coated vesicle		1	0.577339	1	100	-1.42266	205428		1	1.02037	1	100	-0.979631	55690		9	5.66748	9.59384e-05	0.149245	6.49358	51226 205428 23423 9276 1315 1314 372 55690 22820		2	4.07489	0.390358	99.9143	2.07527	9276 1314		1	0.248959	1	100	-1.75104	29993
	GOTERM_BP_FAT	GO:0055117	regulation of cardiac muscle contraction		14	2.68771	0.00180143	3.5394	2.13878	134 1756 6781 6546 6548 775 476 6262 8654 1739 287 80149 481 5318		8	2.71903	0.0272734	41.7868	1.09799	6546 3784 54795 5144 481 4842 9759 5318		18	3.83523	2.77006e-06	0.0054989	6.09495	1756 805 6546 2702 801 2316 9759 476 857 8654 477 845 488 1832 29119 3320 1824 1829		5	3.48297	0.0550969	65.5929	1.66612	6781 287 4842 6262 477		22	1.81718	0.00643149	12.3704	0.724797	5142 134 6717 6781 805 6548 4842 1193 2316 476 9722 477 287 80149 481 1490 1824 1829 5318 5294 30845 4092
	GOTERM_BP_FAT	GO:0032922	circadian regulation of gene expression		12	2.99084	0.00182564	3.58616	2.43621	6928 4862 8863 463 10891 8553 79365 9572 406 5187 10419 1390		3	1.32374	0.667014	100	-0.67626	10743 9572 1408		15	4.14922	9.098e-06	0.0180595	5.89252	8864 9500 10891 9572 1408 5187 3398 5371 6097 1390 6928 5465 2673 5500 112464		4	3.6174	0.0979551	85.6405	1.68472	6928 9500 9572 2673		14	1.50128	0.128777	94.0476	-0.472072	148523 6095 10891 8553 9099 5371 6928 463 25819 55366 406 10135 112464 23411
	GOTERM_BP_FAT	GO:0090257	regulation of muscle system process		25	1.79375	0.00634782	11.9505	0.716362	134 10891 10874 136 114907 5021 18 8654 6262 287 51196 80149 481 2852 1756 6781 6546 6548 775 476 255743 1739 493 183 5318		17	2.15943	0.0056579	10.5079	1.13792	6546 5144 4842 114907 9759 3488 9732 3479 150 493 54206 183 3784 51196 54795 481 5318		35	2.7871	9.38156e-08	0.00018624	5.7871	805 10891 2702 801 2316 3479 6345 8654 10398 845 488 8013 9472 7168 51196 3320 1824 1829 1756 5152 1264 6546 9759 476 857 477 309 136319 143872 1832 493 29119 93649 9464 5592		9	2.34309	0.0390078	52.7187	0.621126	6781 150 287 1264 5743 4842 6262 477 126393		54	1.667	0.000128156	0.261956	2.24877	805 10891 2149 1760 60675 1193 5021 10203 8013 150 6869 287 199 80149 481 29995 84676 1824 1829 2852 6781 5743 1136 6548 4842 476 255743 477 1906 4887 143872 1490 5318 4608 5142 134 10874 2316 114907 9722 30845 4092 100 6717 1264 3572 9732 9569 5724 493 4625 5294 9464 2969
	GOTERM_CC_FAT	GO:0043209	myelin sheath		25	1.90787	0.00280647	4.25644	1.27883	1410 11076 23176 1808 10383 377677 481 26227 6812 9377 5223 596 302 6648 10963 2806 51090 153562 476 8604 1739 7070 63908 7532 4642		15	2.02315	0.0166564	22.2338	0.676133	506 2064 596 760 966 4191 7416 7417 2783 292 10576 10935 481 7203 515		33	2.74688	2.87668e-07	0.000447818	5.74688	1410 1272 23236 7846 6950 3312 3320 26227 79784 1152 9377 506 3306 5223 302 2923 10963 3710 4191 51090 10681 476 2752 3309 477 10376 4478 3688 8803 1213 7532 4642 998		12	3.23181	0.00125684	1.77873	2.9817	5010 3306 302 10963 760 7846 79784 2752 3309 4642 477 10376		42	1.38215	0.0240007	32.216	-0.125921	23236 7846 760 11076 59345 5354 23176 1808 10382 10383 8777 481 26227 79784 29993 1152 1267 30845 6812 400746 2064 596 5223 302 2923 6648 3710 51090 2806 10681 476 1759 8604 477 10376 523 7070 8803 63908 231 4642 50
	GOTERM_BP_FAT	GO:0060561	apoptotic process involved in morphogenesis		5	2.63083	0.117904	91.8513	0.667745	7042 6928 1410 5076 10018									9	5.25568	0.000189932	0.376374	5.68006	6928 7855 1410 3491 51176 2303 5371 10018 9464		3	5.72755	0.0954028	84.8561	3.79887	6928 3491 10018		10	2.26383	0.0234436	38.4616	0.678801	7042 6928 7855 2296 5076 6688 5371 10018 578 9464
	GOTERM_CC_FAT	GO:0005925	focal adhesion		41	1.39241	0.0288702	36.4537	-0.169336	824 3660 54518 214 847 1605 1072 667 51466 9124 388 1803 3987 23371 388125 6641 11252 3655 5829 87 4311 1265 1466 79834 301 6548 3690 3716 3693 2261 3694 5339 3685 2886 7070 2185 6382 7532 9019 8470 896		26	1.56057	0.0284221	35.0576	0.0157824	4739 966 5478 7145 960 847 30011 2783 2697 3482 726 23371 79026 5829 5159 4035 858 8754 3693 2886 4267 6386 81873 5788 23768 896		70	2.59296	3.07611e-13	4.78917e-10	5.59296	5479 5478 55740 3675 8321 23371 10487 4659 81 87 4311 5159 23022 91624 301 308 57669 3309 309 6251 2886 3688 10096 8826 5500 4026 58504 7171 4162 23603 5216 10525 824 10971 5756 2318 51495 7414 2316 10979 3312 3897 1072 9260 2273 85440 7184 11135 1265 811 7529 1264 1466 2923 1465 1464 7525 3371 858 857 25996 60312 4478 1213 7534 7532 5819 998 999 896		11	1.31835	0.319094	99.585	-0.679846	23767 2886 3675 1264 4810 7414 7171 4162 5479 308 3309		87	1.27408	0.0114739	16.8658	0.0470756	6122 5479 10544 3383 126353 10298 6522 3676 51466 388 388125 22800 11252 22801 9656 5329 4311 3055 64098 976 5880 91624 6548 3690 3716 51056 9404 2261 3694 23164 3685 2886 84951 7070 10097 10096 10095 10094 58504 9019 5788 83660 824 3660 2318 4739 214 2316 10672 3897 57514 3315 667 9124 2274 1803 83692 57091 30845 3655 4323 1265 391 1264 1466 2923 6133 4179 6130 3371 858 129804 8754 6176 25996 53…
	GOTERM_BP_FAT	GO:0071526	semaphorin-plexin signaling pathway		5	1.9198	0.261039	99.7633	-0.0791754	56920 10371 223117 80031 23129		6	4.07855	0.0147959	25.2983	2.67546	223117 9037 57556 10507 10509 23129		11	4.6875	7.21362e-05	0.143106	5.53184	56920 10500 91584 223117 2316 23654 10512 9464 4233 23129 10505		1	1.39319	1	100	-0.606811	57556		10	1.65198	0.138839	95.3071	-0.327143	56920 10500 2316 80031 5365 10512 9464 55558 10154 8482
	GOTERM_CC_FAT	GO:0032432	actin filament bundle		6	1.30611	0.489347	99.997	-0.693876	5358 1410 10634 5829 87 1265		2	0.769459	0.929874	100	-1.23054	10634 5829		16	3.79896	1.19446e-05	0.0185928	5.52962	989 1410 10979 55752 10398 9260 23002 5358 7168 4638 7171 23094 79784 81 87 1265		3	2.30465	0.373633	99.8739	0.305201	7171 79784 4486		13	1.22031	0.374177	99.9448	-0.779454	5357 5358 3936 10627 4625 10529 4624 4627 79784 23094 57216 1265 144347
	GOTERM_CC_FAT	GO:0098862	cluster of actin-based cell projections		16	1.48574	0.119254	85.9894	-0.448706	1192 8884 64072 5172 79901 5339 10083 3775 57393 85477 6564 4642 2028 87 2059 4311		7	1.14881	0.572198	99.9997	-0.851191	8884 5174 10059 85477 9732 51473 948		28	2.83594	1.41643e-06	0.00220496	5.49254	1192 8884 9368 10227 7414 65217 3775 3320 4430 4637 84059 538 79784 9497 81 87 4311 4036 3710 10059 22941 6523 5900 10096 57393 85477 51473 4642		9	2.94931	0.011458	15.1647	1.76848	3775 8884 4637 358 7414 85477 120 79784 4642		35	1.40148	0.0329776	41.5352	-0.216934	10999 64072 762 10672 6519 3620 4640 79901 65217 3775 25794 9750 11136 6584 79784 6564 2028 4311 3710 22941 8029 9732 5172 5339 140803 5357 4891 113235 10627 10096 10287 4627 85477 4642 2059
	GOTERM_BP_FAT	GO:0051235	maintenance of location		39	1.91053	0.000151503	0.302358	2.43001	81488 84959 57584 6262 1605 6280 287 80149 10488 54832 65018 5587 2852 706 1756 219931 6546 123 775 7780 3690 540 81573 3352 3685 56704 2280 7070 718 5335 57104 2495 51099 32 2760 6777 85477 2185 134429		22	1.90801	0.00598377	11.08	0.86347	6646 3627 29899 6546 5144 4842 1408 25777 949 948 57338 718 84502 2495 114885 32 7067 85477 134429 5788 2201 5581		45	2.44661	5.85548e-08	0.000116241	5.44661	4681 5756 805 801 2316 5371 6263 845 5716 5465 3356 9472 11015 3357 11014 65018 4052 10062 7184 63874 57158 2201 1756 811 9619 6646 7529 6546 2923 3710 1408 7780 25998 857 3309 477 718 57104 32 4601 85477 2512 55636 4644 6653		16	2.84403	0.000547844	1.02634	2.83274	4842 25998 3309 6262 477 6280 540 11015 718 287 11014 32 4601 85477 2512 63874		74	1.5597	7.10348e-05	0.145279	2.3975	81488 3627 805 2149 11151 1193 53373 84959 7124 23515 5371 949 287 80149 5587 5777 2852 706 5581 2901 123 3710 4842 7780 3690 57214 477 3352 540 5552 3685 1234 7070 1236 84502 51099 32 2760 85477 4790 4792 5788 83660 4681 920 4023 4188 19 2316 6280 7040 6373 54832 9168 3074 57158 2833 6717 2923 6279 4481 22821 81573 4283 718 5335 57104 2867 5336 2495 4067 3932 55636 5771
	GOTERM_MF_FAT	GO:0003779	actin binding		30	1.05277	0.485862	99.9988	-0.94723	822 22837 22998 1605 1072 667 10083 51466 23012 9026 6641 87 26249 1265 1756 7111 55930 6525 5339 5358 199953 79983 134549 120892 4629 9788 85477 4642 2059 23242		10	0.613975	0.983739	100	-1.38603	79083 357 2633 81873 1636 85477 7145 57530 122622 5581		60	2.35573	1.073e-09	1.79004e-06	5.35573	783 80306 57530 283 55740 119 10486 7169 7168 10487 10611 79784 81 87 1756 23022 4651 91624 51361 5358 3688 134549 6876 10096 7171 85477 55704 4642 23603 4644 5216 4645 5756 22998 2318 7414 2316 10677 1073 1072 11034 4638 4430 83988 55971 25802 1265 1264 55930 60312 23002 4478 10128 29119 1636 4771 4629 7533 85358 23242		15	1.89259	0.0279636	35.4593	0.342862	55930 1264 7414 57530 6876 130271 55971 85477 7171 120 79784 121512 9645 4642 6102		90	1.37819	0.00106254	1.86061	1.10853	22837 50853 11151 4046 25924 7454 7456 126353 51466 51088 79083 25794 199 23406 7852 79784 170954 5581 64098 84940 91624 23500 634 57591 24145 23164 4892 5357 5358 1234 84951 134549 10097 10096 54869 84501 10095 10094 53904 9050 54822 85477 4642 2059 83660 23026 4645 91010 653145 822 10529 22998 2318 9535 92241 4542 2316 2764 4640 667 130271 55971 54784 9168 6640 26249 1265 1730 7111 752 55930 12…
	GOTERM_MF_FAT	GO:0098632	protein binding involved in cell-cell adhesion		27	1.24968	0.187103	97.0847	-0.737473	153090 822 22837 1192 3875 4897 6282 9124 2194 3417 6643 57488 11252 8971 3655 23670 1265 57496 302 392 301 9208 1739 5339 5318 5214 93663		14	1.13371	0.462188	99.9965	-0.866273	7706 3875 57530 6282 114990 2194 27131 3939 6386 6643 79026 5318 5214 29789		44	2.27851	6.08437e-07	0.00101502	5.27204	989 5756 1192 7706 342035 2316 7414 22919 3312 57530 8615 6282 4072 55379 4430 55971 10611 1824 8971 1829 11135 1265 3799 26156 7529 5861 302 301 3309 2802 5901 5902 11315 9685 3688 1832 1981 3939 29119 8826 7534 64855 5216 999		8	1.33131	0.391983	99.9539	-0.668488	55379 27237 302 10606 7414 55971 57530 3309		45	0.908871	0.826233	100	-1.09113	822 22837 2810 6772 1937 2316 3875 4897 9748 6282 10298 8301 9045 11329 2194 9124 3417 55971 57488 51510 1824 11252 51429 9973 1829 3655 23670 1265 831 302 6130 2060 57549 5365 25978 23164 5339 9588 5493 11187 3939 54869 4627 1654 5318
	GOTERM_MF_FAT	GO:0051015	actin filament binding		11	1.16097	0.476266	99.9984	-0.839027	7111 199953 10083 5358 134549 9026 4629 85477 4642 87 1072		4	0.73863	0.911228	100	-1.26137	357 81873 85477 122622		25	2.9521	3.04724e-06	0.00508346	5.24594	783 91624 4651 2318 2316 1073 1072 119 11034 5358 7169 10128 7168 134549 4430 29119 10096 4629 7171 85477 79784 81 4642 87 23603		4	1.5179	0.490478	99.997	-0.482089	7171 85477 79784 4642		34	1.56589	0.00752134	12.4866	0.469446	653145 10529 11151 2318 92241 2316 4640 7456 25794 199 79784 7111 84940 752 91624 24145 5357 199953 5358 3936 134549 357 10097 10096 10095 4627 10094 4629 85477 84168 83543 4642 83660 23026
	GOTERM_BP_FAT	GO:0060537	muscle tissue development		42	1.62581	0.00220487	4.3156	0.990769	6285 93185 8531 10891 9456 2254 2817 27086 6262 7472 7042 3156 7049 8819 9975 1756 596 2065 6546 57496 7832 6548 57493 90 2263 1739 205428 10370 1831 2280 183 27101 406 26471 4629 4088 2353 5318 8470 56603 7093 64321		25	1.71329	0.0118651	20.8279	0.394641	5950 7026 9456 2254 3479 2697 7422 3156 5325 8819 5159 56261 596 6546 22943 9759 1901 858 3488 10370 183 26471 4088 5318 11149		52	2.23402	9.70106e-08	0.000192583	5.23402	50937 5950 688 2702 10891 51676 3479 7168 51176 23135 10611 79784 1829 1827 5159 1756 2065 56261 91624 6546 201163 22943 3398 7504 137868 3688 28514 7248 7881 10052 64321 1073 9472 4638 4637 57158 811 2303 9759 1301 858 857 10512 136319 205428 1832 27101 93649 26471 4629 55636 998		9	1.26412	0.416547	99.9961	-0.735863	5950 2006 688 2065 4637 5629 79784 27086 6262		74	1.23246	0.0399563	56.5921	-0.520296	4208 93185 5950 2006 10891 3084 2254 2817 4000 2296 8837 9750 3156 57486 5325 79784 6498 1829 9975 6926 2066 1281 91624 2065 56261 7832 54567 6548 1901 7504 3344 1906 2260 409 28514 64220 1655 406 23363 23414 10052 5318 56603 6445 10529 92737 9099 27086 7472 7042 7040 2274 59269 8819 7046 4092 57158 26011 596 90 26508 858 26585 10512 1831 23764 4625 4624 467 26471 4629 2139 55636 7093
	GOTERM_CC_FAT	GO:0015629	actin cytoskeleton		35	0.995199	0.606405	99.9999	-1.0048	824 81488 1410 822 64151 203228 140735 3005 1809 1072 667 6513 23012 3880 8736 10634 5829 87 1265 7111 55930 79834 6525 90427 27295 5358 10602 134549 4629 85477 2534 9788 4642 8470 23242		13	0.653299	0.980742	100	-1.3467	64151 9759 57530 90427 357 79083 81873 3880 79026 10634 85477 8997 5829		71	2.202	4.80653e-10	7.48243e-07	5.202	989 1410 80306 57530 10398 119 10486 7169 7168 3880 10487 8736 4659 79784 10611 81 87 23022 4651 25932 55752 90427 5358 9743 134549 7248 10625 10096 8826 7171 85477 72 4642 23603 4644 4645 824 3996 3993 5756 59 11073 9368 7414 2316 10979 10677 1073 1072 9260 11034 4638 4430 4637 55971 23094 25802 11135 1265 10411 55930 7525 9759 23002 27295 136319 4771 4629 64855 999 23242		15	1.50518	0.124209	84.9335	-0.423898	55930 59 7414 57530 90427 4486 4637 130271 55971 85477 7171 79784 121512 4642 23586		89	1.09126	0.228874	98.4394	-0.901908	81488 91663 50853 11151 4046 25924 24138 7454 7456 6513 79083 25794 199 3880 8736 79784 55604 3055 84940 5880 55917 55362 57216 9404 23164 144347 5357 7412 5358 10627 51164 134549 10097 10096 10095 1238 10094 53904 85477 72 83706 4642 83660 126432 23026 4608 4645 824 822 59 10529 92241 140735 6804 203228 4542 2316 4640 1809 667 6339 2274 130271 55971 23094 9168 101 23586 1265 7111 55930 541468 64…
	GOTERM_CC_FAT	GO:0030016	myofibril		27	1.69117	0.00925699	13.4058	0.563873	81488 1410 9456 114907 6323 6262 1605 667 287 3880 8736 10060 87 1756 7111 4313 6546 775 3856 5339 27295 5525 56704 3764 493 2280 8470		10	1.107	0.550706	99.9994	-0.892993	493 6546 9456 3880 4842 114907 79026 9759 81493 3856		36	2.45947	1.18221e-06	0.00184035	5.19457	1410 5756 3741 805 2318 3998 801 2316 7414 10979 10398 6263 845 1073 7169 7168 3880 8736 11155 4659 81 25802 87 57158 1756 23022 91624 6546 9759 6271 3856 9659 27295 283807 493 7171		8	1.76835	0.166722	92.5935	-0.19823	113146 287 55800 4842 7414 7171 6262 6271		35	0.945339	0.735004	100	-1.05466	5142 81488 805 10529 2318 2316 114907 9722 3315 667 287 2274 3880 8736 11155 84676 10060 57158 7111 6717 91624 4842 3856 5339 5687 4892 27295 493 3764 10627 4625 4624 23363 23336 7079
	GOTERM_BP_FAT	GO:0042692	muscle cell differentiation		32	1.25582	0.148429	95.9691	-0.726309	824 8554 1910 7494 9456 79365 27086 287 3880 3156 2852 9043 1756 7111 694 596 6546 57496 6548 2263 90 255743 3856 463 183 27101 4629 9518 1491 6382 8470 56603		27	1.87591	0.00269048	5.1349	1.16538	1910 3627 4303 9456 3479 168620 7422 3880 144165 3156 7067 5159 577 677 596 6546 4842 22943 9759 3488 858 3856 3956 183 1491 11149 6934		50	2.17777	3.87099e-07	0.000768456	5.17777	50937 4856 23236 51676 80306 3479 845 488 7168 51176 3880 11155 23135 10611 1827 5159 577 1756 55796 91624 6546 79652 221662 9547 22943 7504 137868 3856 3688 28514 7248 7881 9643 6604 824 2318 1073 168620 9472 25802 811 9759 858 4487 136319 27101 93649 4629 348093 998		7	0.996784	0.704697	100	-1.00322	91653 287 5629 4842 27086 84525 9643		72	1.21571	0.0547476	68.409	-0.6194	2146 4208 3627 23236 1760 93145 3084 7124 4000 55544 287 8837 9750 3880 3486 51177 11155 3156 57486 9043 2852 85461 6926 577 9444 6095 91624 6548 4842 9547 7504 255743 51725 57591 1906 3856 409 3956 28514 2255 23363 1491 56603 824 1910 6445 10529 10266 2318 92737 963 27086 341676 2069 7040 2274 4323 7111 596 90 858 26585 1013 4487 4283 463 4624 4627 4629 4773 3566 6382
	GOTERM_CC_FAT	GO:0030017	sarcomere		24	1.69517	0.0141735	19.8229	0.397997	1756 81488 1410 7111 4313 6546 9456 775 6323 114907 6262 3856 667 27295 5525 56704 2280 493 287 3880 8736 10060 87 8470		9	1.12349	0.550657	99.9994	-0.876505	493 6546 9456 3880 4842 114907 9759 81493 3856		33	2.54233	1.70782e-06	0.00265856	5.11768	1410 3741 805 2318 801 3998 2316 10979 10398 6263 845 1073 7169 7168 3880 8736 11155 4659 81 25802 87 57158 1756 23022 91624 6546 9759 6271 3856 27295 283807 493 7171		7	1.74484	0.211989	96.6624	-0.240422	113146 287 55800 4842 7171 6262 6271		31	0.94419	0.73554	100	-1.05581	5142 81488 805 10529 2318 2316 114907 9722 3315 667 287 2274 3880 8736 11155 84676 10060 57158 7111 6717 91624 4842 3856 5687 27295 493 10627 4625 4624 23363 7079
	GOTERM_CC_FAT	GO:0005912	adherens junction		67	1.28196	0.0281248	35.6946	-0.270644	153090 22837 1192 54518 5021 3875 847 51466 2194 388 23371 388125 57488 11252 8971 87 4311 1946 57496 302 301 6548 9208 3690 3716 3693 3694 2261 3685 2886 7070 5318 5214 9019 824 822 3660 214 1605 1072 6282 667 9124 1803 3987 6643 3417 144100 6641 81607 5829 3655 23670 1265 65267 1466 4867 79834 392 1739 5339 7532 2185 6382 8470 896 93663		41	1.38647	0.0306729	37.274	-0.184938	966 4739 7706 3875 5478 7145 57530 847 960 8613 2783 30011 6282 9223 2697 2194 3482 726 27131 23371 79026 6643 5829 5159 4035 858 8754 3693 114990 2886 4267 357 3939 6386 81873 5214 5318 29789 23768 5788 896		100	2.08697	2.01932e-12	3.14345e-09	5.08697	1192 55740 55379 3675 8321 10487 10611 1824 5159 4311 26156 57669 28514 3688 1981 10096 4026 7171 5216 824 10525 5756 2318 51495 7414 2316 22919 3312 3897 6282 1072 2273 4430 85440 7184 11135 3799 1265 811 7529 1264 1466 1465 1464 7525 25996 1832 3939 7534 4771 7532 5819 998 896 999 989 7706 5479 5478 57530 23371 4659 81 8971 87 23022 91624 302 79652 301 308 2802 3309 309 6251 9685 2886 8826 5500…		17	1.1479	0.404743	99.9391	-0.851836	1264 302 7414 5479 308 57530 3309 23767 3675 2886 55379 27237 4810 10606 7171 4162 55971		136	1.12211	0.0872337	76.7989	-0.763246	6772 5021 3875 10544 83604 9748 126353 10298 9045 3676 11329 388125 22800 22801 1824 51429 9656 4311 64098 6548 3690 57662 3716 25978 3694 4892 3685 28514 7070 10097 10096 10095 10094 83660 824 822 2318 214 2316 10672 3897 3315 6282 8301 2274 3417 83692 144100 81607 51510 4092 1265 9231 391 1264 1466 4179 129804 8754 6176 25996 5339 3936 3939 4627 23336 6382 83543 5818 896 79969 6122 2810 22837 1…
	GOTERM_BP_FAT	GO:0006890	retrograde vesicle-mediated transport, Golgi to ER		4	0.692999	0.934175	100	-1.307	53407 26153 11127 26286		2	0.61344	0.964208	100	-1.38656	8729 26286		18	3.46106	1.2097e-05	0.0240119	5.08063	51226 5861 51594 9276 26153 1315 1314 372 1062 10079 9554 22820 8729 378 11015 23423 11014 22920		5	3.14317	0.0745075	76.722	1.25825	11015 9276 11014 1314 9554		7	0.521785	0.995203	100	-1.47822	91949 29127 53407 26153 6892 3797 10749
	GOTERM_CC_FAT	GO:0030018	Z disc		20	2.25064	0.00125236	1.92081	1.96716	1756 81488 1410 6546 9456 775 6323 114907 6262 3856 667 27295 5525 56704 2280 493 287 3880 87 8470		9	1.78997	0.130021	87.5725	-0.152398	493 6546 9456 3880 4842 114907 9759 81493 3856		24	2.94581	4.81418e-06	0.00749408	5.07109	1756 1410 23022 3741 91624 6546 2318 2316 9759 6263 10398 6271 845 1073 3856 27295 283807 493 3880 11155 4659 81 87 57158		6	2.38278	0.107165	80.1634	0.478801	113146 287 55800 4842 6262 6271		25	1.21315	0.235973	98.6541	-0.780968	81488 5142 10529 2318 2316 114907 9722 3315 667 287 2274 3880 11155 84676 57158 6717 91624 4842 3856 27295 493 10627 4625 4624 23363
	GOTERM_BP_FAT	GO:0034330	cell junction organization		33	1.88279	0.000682784	1.35579	1.75059	1004 8861 84552 667 9076 7042 287 3987 144100 81607 3655 87 596 1946 4867 6548 57493 153562 3690 1015 347 1739 5339 7070 2824 183 64065 3914 4088 2185 5318 7368 54828		14	1.41412	0.192169	98.4633	-0.579159	1436 1004 5783 596 2335 7145 347 2697 183 7422 1636 4088 5318 54828		38	2.40622	1.09887e-06	0.00218142	5.06748	10207 1436 1004 2702 2318 8861 2316 7414 10979 6281 3909 283 79977 1365 81 1829 87 7043 51564 1894 7855 2042 201163 857 57669 1832 7248 64065 80139 8826 1636 4771 10052 7368 23603 5819 998 999		6	1.24212	0.528419	99.9999	-0.75788	287 7414 6281 84552 3909 347		57	1.39921	0.006885	13.1854	0.279116	91663 1004 151306 7124 2335 11228 9748 287 1829 5583 5796 1946 5795 25930 6548 3791 3551 3690 3691 57662 3852 11187 7070 64065 3914 29841 10052 5318 83660 1436 10266 2318 2316 3909 667 7042 79977 7040 5800 144100 81607 7046 3655 4092 4323 9231 1307 7855 596 26585 1013 1015 5339 2824 7368 5818 2039
	GOTERM_MF_FAT	GO:0050839	cell adhesion molecule binding		43	1.29948	0.0645224	67.9622	-0.532791	153090 822 22837 7103 1192 3875 310 667 6282 2194 9124 3417 6643 10178 57488 81607 11252 8971 3655 5829 87 23670 1265 8851 302 2013 57496 301 392 9208 3690 255743 25975 1015 3694 1739 5339 6402 7070 10457 5214 5318 93663		22	1.16322	0.341738	99.9013	-0.836348	7706 2335 3875 3479 57530 8754 8613 6282 114990 6402 2192 2194 27131 3939 6386 6643 79026 8425 5214 5318 29789 5829		60	2.02869	2.63652e-07	0.000439838	5.02869	989 4856 1192 7706 3479 57530 4072 55379 3675 55714 10611 11095 81 8971 1829 87 26156 302 301 1903 3309 2802 6402 9685 3688 3491 1981 8826 5216 5789 5756 7414 2316 22919 3312 8615 6282 1842 4430 1366 55971 11135 3799 1265 811 5861 7529 53616 5901 5902 11315 4478 1832 3939 29119 7534 64855 5819 11122 999		12	1.30388	0.314016	99.7029	-0.694831	6402 55379 3675 27237 3491 302 10631 10606 7414 55971 57530 3309		99	1.30554	0.00356729	6.11826	0.518913	3084 6772 2335 3875 63923 3683 9748 9045 10298 3676 11329 1829 11093 51429 1281 2013 3690 255743 25975 3694 25978 6402 7412 7070 3913 3689 1490 83706 4185 822 7103 2316 2266 310 22859 6282 8301 6376 1842 3417 10178 81607 51510 101 7045 1265 1307 10516 8851 4179 8754 912 5339 3939 4627 5771 5818 2810 22837 1937 3384 3385 8840 3383 2194 8838 57488 4345 11252 5777 9973 831 302 2060 3791 9294 23164 9…
	GOTERM_CC_FAT	GO:0048471	perinuclear region of cytoplasm		70	1.45464	0.00141031	2.1606	1.12007	5066 8531 1192 3148 1191 3875 2288 3624 55273 11011 65018 7018 9043 2852 4489 9693 158158 4074 376267 302 84440 6548 7133 347 540 51765 56893 23413 5314 4500 9961 4502 4504 81618 824 8693 6285 11076 9536 29979 1026 57414 3987 2597 9026 10178 5867 5865 267 80762 8851 328 10519 26052 392 56180 23043 6277 53349 2590 1739 81573 115361 7099 23286 2185 5295 57007 8470 23242		42	1.54253	0.00578883	8.32461	0.622167	8693 5169 22853 11190 3875 6845 2783 9863 10483 3482 55273 9162 79083 2597 7164 25843 83698 4489 7873 5581 4012 376267 2064 328 10059 7037 2635 4842 858 307 81493 5727 347 115361 7099 9961 4502 3912 4504 81618 2181 154091		87	1.97194	1.22547e-09	1.90772e-06	4.97194	10207 114569 2009 1192 22872 79589 5479 6263 488 3675 10484 1822 7164 11155 65018 1977 25824 538 57572 81 340719 10133 4489 10335 376267 302 7584 25932 10059 9871 23368 309 79156 9685 10103 3688 9820 79058 7248 23413 4502 4504 84232 9053 824 3741 8099 8864 5756 22853 9368 10970 2316 9768 8615 9472 57414 4430 3320 2597 153443 5138 7184 7873 3799 10802 811 7855 4172 5152 7529 6277 858 53349 857 100…		23	1.68671	0.0181992	23.0573	0.323905	8862 114569 376267 1435 302 1191 2635 4842 5479 9871 4745 347 340061 540 3675 10484 115361 51763 85415 9961 57447 26031 10802		139	1.24557	0.00346784	5.40857	0.512492	5169 3148 6772 255738 8417 4599 3875 6347 2332 10293 9748 83483 1524 79083 11011 7164 11155 29993 1622 9043 2852 10133 376267 6548 5176 1796 540 4891 91252 6696 25780 4500 1490 9051 8862 824 1435 5141 22853 19 10673 2316 6401 9768 15 51191 9227 5610 8766 8301 22924 9162 83698 10178 729230 1267 695 8851 2634 54602 26052 328 56180 2635 6277 1116 322 340061 81573 57402 115361 25819 23108 1780 23286 …
	GOTERM_BP_FAT	GO:0060048	cardiac muscle contraction		18	2.13097	0.004337	8.32011	1.21084	1756 134 6781 6546 6548 775 6323 23171 476 5608 6262 8654 1739 3764 287 80149 481 5318		10	2.09592	0.0494761	62.9479	0.29694	2697 6546 3784 54795 2257 5144 481 23171 9759 5318		23	3.02202	5.68545e-06	0.011286	4.96948	1756 781 783 3741 805 6546 2702 801 2316 9759 476 857 8654 477 845 488 1832 7168 29119 3320 1824 10052 1829		5	2.14783	0.202986	98.6036	0.15394	6781 287 55800 6262 477		30	1.52808	0.0173062	30.0429	0.050342	5142 134 805 1193 2316 23171 9722 287 3757 80149 481 1824 6640 1829 6717 6781 6548 476 6330 5608 477 3762 3764 6327 4625 4624 1490 10052 5294 5318
	GOTERM_BP_FAT	GO:0030036	actin cytoskeleton organization		53	1.36156	0.0201258	33.3913	-0.162071	22837 26037 51466 3880 11252 604 87 2013 301 6548 9353 3693 3856 133522 408 5358 134549 4088 9788 85477 2059 10435 1515 54828 822 22998 27086 6280 1809 1072 257019 9026 10178 23096 55153 1265 2041 7111 596 4867 23043 11113 1739 27295 6387 10602 10129 4629 2185 5295 8470 93663 23242		20	0.909622	0.773972	100	-1.09038	1436 596 4739 1901 2252 3693 3856 408 150 357 9037 81873 3880 6386 4088 85477 604 5581 5159 54828		68	1.9388	2.21544e-07	0.000439803	4.9388	845 283 119 10486 7169 65217 7168 4070 3880 10487 11155 112464 79784 81 604 87 5159 23022 301 57669 3856 5358 3688 134549 7248 10096 7171 85477 5592 23603 5216 3996 1436 3993 5756 9368 22998 2316 10677 6281 1073 6369 1072 9260 11034 4430 55971 23096 7184 25802 11135 54509 7043 1265 811 10411 1264 5901 9659 23002 136319 27295 4771 4629 998 4916 85358 23242		18	1.67787	0.0411732	54.6846	-0.0599922	2006 1264 5629 27086 6281 6280 23189 408 150 130271 51763 358 7171 85477 55971 79784 121512 9645		132	1.459	3.89745e-06	0.0079762	3.55721	4208 91663 10344 2006 11151 29127 5734 150 25794 3880 11155 112464 2150 29993 79784 348110 604 64098 84940 2013 23500 6548 9353 9873 1901 3551 1906 3856 3717 1794 133522 5357 5358 64223 10097 10096 10095 10094 1490 54822 85477 1436 822 91010 10529 22998 2316 27086 2764 6280 6369 7040 10178 9168 7046 23096 1265 7827 7111 391 596 1264 643338 5341 27295 3936 4624 4627 4629 613 397 121512 55785 54551…
	GOTERM_MF_FAT	GO:0008092	cytoskeletal protein binding		87	1.43268	0.000580532	0.986116	1.43875	81631 1410 22837 10891 55083 54558 4897 2288 23710 51466 287 11252 87 9043 23303 11043 1756 10808 6546 302 26153 775 9545 476 5358 79983 134549 6249 57127 5874 9788 85477 403 4642 2059 54828 824 6285 126731 822 22998 11076 140735 1605 6280 1809 1072 667 1808 10083 23012 2597 257019 9026 10634 6641 10636 10018 5865 4131 5829 26249 1265 7111 55930 26052 6277 23287 6525 55779 79739 7461 5621 1739 27…		27	0.777919	0.953577	100	-1.22208	22853 25777 7145 57530 23710 9223 2697 348235 124997 79083 27131 2597 10634 7804 122622 5829 5581 6546 2633 10059 357 6386 81873 1636 547 85477 54828		103	1.89772	2.80286e-10	4.67589e-07	4.89772	2009 1410 805 10891 801 283 55740 10486 7169 7168 10487 11155 79784 10611 10808 675 6546 26153 476 51361 57669 5358 3688 6876 10096 7074 7171 547 85477 5216 824 3741 84295 5756 22853 22998 2318 7414 2316 22919 10677 1073 1072 11034 348235 4638 3320 4430 2597 10018 25802 22920 3799 1265 55930 1264 6277 25999 1062 5621 23002 27295 10128 1636 4629 4771 7533 85358 999 783 80306 57530 10398 119 55605 …		24	1.42101	0.080099	72.4446	-0.438996	10808 1264 55930 3800 302 7414 55083 57530 6280 287 6876 130271 7171 85477 55971 120 79784 121512 9645 10018 4642 4131 5774 6102		174	1.25036	0.000957586	1.67829	1.02549	81631 805 4046 11151 10891 29127 4599 2332 4897 126353 287 79083 25794 51088 58533 7804 11155 84676 79784 29993 170954 9043 64098 84940 23500 26153 476 57662 5357 4892 5358 10097 10096 10095 4600 10094 9050 54822 85477 547 4790 9055 83660 824 126731 282973 822 653145 91010 10529 22853 22998 2318 6804 92241 2316 4640 2784 2764 6280 8766 22924 3797 9168 10018 1265 9231 7111 1264 55930 29763 2633 62…
	GOTERM_MF_FAT	GO:0005509	calcium ion binding		78	1.51557	0.000219131	0.373306	1.94351	26167 5066 1004 4147 4853 5332 55784 94122 6262 8639 27445 57134 8641 388125 57488 87 9693 158158 6546 302 301 84440 4317 57493 9353 57526 255743 55959 25975 9813 5358 79158 83394 63928 23413 11240 85477 824 6285 145741 64072 1605 310 6280 6283 6282 667 3949 8904 222663 410 54681 6586 8851 6273 10519 6277 5627 8604 1015 1014 716 25992 5335 54947 715 23007 5101 23105 123041 80303 85021 79772 7092 …		37	1.25784	0.119512	87.8334	-0.685825	1004 140576 4706 312 91860 4753 1608 6282 2192 4925 60437 83698 7804 4038 8425 2201 4199 123036 6546 4200 23213 4035 306 5627 307 50618 716 79158 25992 4811 63928 57088 715 11240 85477 55033 80303		83	1.80437	1.82273e-07	0.000304077	4.80437	1004 2009 23236 805 5333 801 5332 1047 10398 6263 9746 845 488 7123 5638 4256 65217 4925 57333 57586 1824 81 1829 87 2202 2201 6546 302 301 3710 4036 51661 8404 306 308 79056 3309 309 120114 23166 5358 51162 28514 8826 23413 7171 85477 55033 4644 824 63941 145741 54885 176 6281 6282 3949 4637 83988 222663 84059 51294 4052 7184 4324 811 123036 813 5097 5099 6277 5723 6271 25992 23105 123041 5954 8…		30	2.09584	0.000236336	0.364253	2.53444	145741 64094 54885 5333 6262 6281 6280 27445 4925 256158 4637 813 123036 302 308 80274 28316 3309 6271 4745 716 25992 63928 22915 7171 85477 55033 80303 85021 7056		161	1.3651	1.75174e-05	0.0309426	2.87454	1004 64094 64093 805 94120 83872 55741 94122 91860 54510 9746 5638 388125 7804 1824 11093 1829 2202 389118 30817 4317 3710 9353 8029 255743 25975 50618 5357 5551 29904 5358 3549 28514 5359 10627 6695 4121 25780 388743 85477 51760 4320 824 653145 9806 22795 64072 312 310 6280 6283 6282 3949 83698 54681 2978 101 10516 56975 8851 6273 6279 6277 5627 129804 795 54749 5624 57048 716 3936 57402 7053 23…
	GOTERM_BP_FAT	GO:0033173	calcineurin-NFAT signaling cascade		6	4.059	0.0134506	23.7114	2.68404	493 2065 63928 10519 6548 5621		3	3.59301	0.202027	98.7915	1.59829	493 63928 3479		7	5.25568	0.0015173	2.96941	4.78301	9472 493 2065 3479 4772 1827 5621		2	4.90933	0.336584	99.9558	2.90952	2065 63928		7	2.03744	0.114945	91.7834	0.074681	493 2065 6548 3084 29995 4773 5621
	GOTERM_CC_FAT	GO:0005788	endoplasmic reticulum lumen		16	1.05179	0.560113	99.9997	-0.948213	57544 79188 1066 11173 23491 1075 5611 2326 153642 1522 415 11001 410 91522 2153 54507		14	1.62653	0.0905313	75.8447	-0.253396	1292 1291 1282 1284 51726 5033 1303 2326 8729 11001 55033 23127 143888 2153		34	2.43783	3.00669e-06	0.00468048	4.76753	10525 4043 9601 493869 1295 10954 5479 54431 6345 845 80310 57333 8974 7373 85301 7184 811 2157 813 2923 55757 51661 23491 51726 1301 10418 3309 8729 2882 55033 5954 871 23127 5955		14	3.24781	0.000394365	0.561319	3.4986	1306 813 5743 493869 5479 10418 3309 1522 415 11001 8974 7373 55033 91522		53	1.50238	0.00187457	2.95864	1.03129	1293 1290 79188 1294 10954 55741 8635 5479 1522 57333 1288 11093 2153 5329 51237 1281 5743 2322 60681 1906 11001 285203 23127 871 64167 920 136227 283208 1075 11173 56034 7477 3990 416 415 5799 4909 85301 54507 64175 412 57544 1307 1306 2923 1066 9563 10418 5624 5199 153642 567 590
	GOTERM_CC_FAT	GO:0005911	cell-cell junction		66	1.36087	0.00891986	12.9487	0.248645	153090 8531 22837 1192 64115 5021 6323 3875 286676 2709 2707 9076 6513 2194 287 481 5587 57488 11252 8971 87 9693 127534 57496 6546 302 301 6548 57493 9208 153562 476 3856 79983 117583 64065 5318 5214 26872 822 1605 84552 55114 360 6282 9124 1803 3987 6643 3417 144100 81607 317762 3655 23670 1265 65267 4867 392 1739 5339 3937 5335 5101 5295 93663		28	1.02037	0.560378	99.9995	-0.979629	7706 3875 100132463 57530 30011 9863 9223 6282 360 2697 2194 8322 27131 481 6643 79026 6546 3856 114990 3939 357 6386 53842 5318 5214 11149 29789 23768		79	1.77671	6.6445e-07	0.00103436	4.76204	10207 989 4856 1192 2702 7706 57530 4072 55379 83481 10611 1824 81 157378 8971 1829 87 1894 26156 6546 302 25932 301 201163 476 3309 2802 477 3856 9685 3688 1981 64065 10096 8826 7074 10052 5216 3741 5756 2316 7414 6809 22919 3312 8615 9260 6282 9472 79977 4430 1366 55971 23094 1364 1365 51294 11135 3799 1265 7855 7529 5861 5097 6523 260425 154810 5901 5902 11315 1832 3939 29119 7534 7533 64855 5…		18	1.30979	0.212453	96.6903	-0.675595	302 7414 57530 3309 477 84552 23767 5010 55379 27237 4810 287 83481 10606 55971 120 1364 23586		127	1.12921	0.0843675	75.6049	-0.749343	7535 91663 11151 6772 5021 3875 286676 83604 9748 10298 9045 11329 8322 287 27134 83481 481 1824 51429 1829 10809 6548 476 57662 57216 477 25978 3856 4892 10096 83660 26872 822 2316 93377 10223 6282 8301 79977 3417 144100 23094 81607 51510 7046 23586 4092 7827 1265 9231 914 916 137075 10076 5339 3937 23284 3939 5335 4627 5818 2810 22837 1937 9073 100132463 7454 2709 2707 6513 2194 8777 575 5587 4…
	GOTERM_BP_FAT	GO:0007010	cytoskeleton organization		98	1.21699	0.030207	45.8288	-0.444149	1410 3875 2288 287 3880 6566 604 2013 6548 9353 3693 3856 133522 5358 408 7070 85477 1515 54828 126731 822 22998 27086 6280 1072 7042 51196 1647 2597 9026 84790 10178 23096 1265 7111 8851 596 10519 27295 7320 6387 10602 2824 10129 58526 203068 4629 11127 2185 6101 93663 5066 22837 26037 27445 54768 79959 10383 51466 25897 55130 11252 87 1756 1946 401236 301 134549 6249 5314 4088 9788 5318 2059 10…		43	0.945363	0.726231	100	-1.05464	1436 29899 57556 4739 3875 11190 25777 2252 1027 30011 55722 348235 150 124997 51196 50487 51776 3880 2597 10634 604 5581 5159 166614 596 8089 10253 4035 1901 7465 3693 3856 408 4605 357 9037 6386 81873 203068 4088 85477 5318 54828		123	1.69523	5.71278e-09	1.13409e-05	4.69523	1410 2009 283 10486 7169 7168 83481 3880 10487 11155 112464 6566 79784 604 79582 5159 675 57669 3856 5358 3688 10096 7171 85477 5216 9053 1436 3996 5756 3993 8556 9368 22998 2316 9768 22919 6281 10677 6369 1073 1072 11034 348235 51196 1647 4430 2597 84790 23094 85440 23096 7184 25802 11135 64411 7043 1265 811 10411 1264 25999 23002 27295 136319 23187 1832 84617 4629 4771 203068 9620 5819 998 5480…		35	1.57708	0.00827121	14.4748	0.416468	2006 57556 7846 347733 27086 6281 6280 27445 150 287 83481 130271 7277 55971 6566 84790 79784 4131 1264 7280 5629 23189 10376 408 58526 51763 358 203068 7171 85477 120 121512 9645 6102 10763		231	1.23422	0.000292278	0.596475	1.45863	91663 4208 2006 10344 29127 5734 330 6347 331 51175 150 25794 6867 112464 348110 604 64098 166614 2013 23500 9873 3853 3852 57216 26005 3856 3717 133522 5357 5358 4605 7070 10097 10096 84896 10095 10094 1490 85477 55558 1436 126731 822 347733 2316 27086 6369 8766 7042 7040 84790 7046 8851 643338 5341 10077 27295 7320 3936 2824 4624 4627 203068 4629 613 121512 85452 55785 50853 7846 51673 26037 22…
	GOTERM_CC_FAT	GO:0030054	cell junction		129	1.24218	0.00653275	9.64638	0.257814	81488 8531 1192 54518 9456 64115 5021 3875 286676 143458 287 11011 481 388125 2852 4311 6546 6548 153562 23504 476 3690 3716 3693 3694 3856 3685 7070 79983 85477 23312 5214 824 26872 822 214 3748 55114 6282 1072 3417 144100 720 81607 5829 1265 65267 1466 79834 392 5339 3937 5335 6382 2185 7532 26059 93663 896 153090 22837 26037 6323 57584 2709 847 2707 6513 9076 27445 2897 51466 2194 3775 388 803…		61	1.03813	0.450303	99.9871	-0.961816	10243 9456 7706 3875 100132463 5478 57530 847 9863 10409 2194 8322 3482 27131 23371 481 5159 2903 6546 10059 4035 3693 3856 2886 4267 53842 85477 134957 5214 5318 29789 11149 5788 966 4739 6845 7145 960 8613 30011 2783 360 6282 9223 2697 726 79026 6643 720 5829 858 8754 114990 9762 115207 3939 357 81873 6386 23768 896		158	1.65946	8.62104e-11	1.34206e-07	4.65946	10207 10347 1192 55740 2743 8321 3675 55379 83481 1822 10487 10611 157378 1824 1829 4311 5159 1894 1488 26156 6546 476 55752 57669 477 3856 28514 3688 1981 9743 10096 7074 4026 7171 85477 84937 5216 10525 824 5756 3741 2318 51495 7414 2316 22919 6809 3312 3897 6282 1072 79977 2273 4430 720 23094 51294 85440 7184 11135 1265 3799 811 1264 7529 1466 54549 1465 1464 7525 260425 25996 1832 3939 4771 7…		35	1.18937	0.204217	96.1606	-0.793624	7414 221935 5479 57530 84552 27445 2897 5010 27237 3675 55379 287 256158 3775 23426 83481 55971 1364 4131 23586 1264 302 133418 308 3309 477 23767 2886 4810 10606 7171 85477 4162 120 85439		282	1.17096	0.00184426	2.91145	0.706846	81488 91663 6772 2332 286676 83604 126353 11329 8322 388125 22800 22801 1824 203190 1829 85461 2852 64098 23504 57216 3716 3856 4892 28514 7070 10097 10096 84896 10095 10094 85477 83706 55558 824 822 2318 214 2316 10223 80863 8301 23017 720 7046 643866 4092 1466 914 916 129804 8754 23623 137075 10076 5339 3936 3937 23284 5335 3939 4627 613 6382 112476 10243 26037 9073 7454 3382 3383 2897 80315 78…
	GOTERM_BP_FAT	GO:0030048	actin filament-based movement		14	1.50675	0.136987	94.7368	-0.46977	1756 7111 6781 3764 287 2013 6548 775 6323 23171 476 5318 6262 1739		9	1.71484	0.154724	96.2708	-0.26865	2697 79083 3784 54795 2257 5144 23171 25777 5318		24	2.86674	8.50726e-06	0.016887	4.63918	1756 781 783 3741 2702 2316 476 857 57669 477 488 7169 1832 7168 4637 4430 29119 7171 79784 1824 81 10052 1829 4644		8	3.12412	0.0143275	23.7899	1.74773	6781 287 4637 55800 7171 79784 6262 477		30	1.38917	0.0551837	68.706	-0.447827	5142 2316 23171 25924 9722 7454 7456 287 3757 79083 79784 1824 6640 1829 7111 6717 6781 2013 6548 476 6330 477 3762 3764 6327 4625 4624 4627 10052 5318
	GOTERM_CC_FAT	GO:0016023	cytoplasmic, membrane-bounded vesicle		124	1.39186	0.00011174	0.1728	2.15432	1191 94122 23710 334 124626 1522 8323 535 483 54495 84079 2153 9043 23138 2852 4311 26154 10333 10808 4689 1080 29986 23120 29988 51617 9545 3690 476 3693 90427 80223 408 3685 162 51765 25837 23312 4504 1515 117248 822 81611 1075 5045 310 9882 55161 7042 21 20 3949 10279 3699 9026 410 9166 6812 121227 10513 51704 10682 5627 257364 112574 23105 4629 7532 710 3123 153090 5066 3827 57584 191 6513 10…		69	1.36883	0.00641768	9.18889	0.405568	3240 3827 2335 3479 949 191 23710 8578 948 2194 10483 8322 3482 27131 4920 2153 5159 2903 29986 10059 7037 9445 4035 6456 306 972 3693 90427 10575 408 3784 163882 134957 4504 55690 117248 966 9097 7416 312 6845 7417 1497 30011 2697 90522 3699 7422 9162 245972 10175 4012 121227 261729 3117 10682 30061 5627 858 5727 5054 1675 6386 710 134429 57540 3123 83992 3122		130	1.5916	7.18782e-08	0.000111894	4.5916	51226 22872 1315 3479 1314 9554 283 11015 10484 6414 63894 11014 538 9144 10133 4311 5159 2157 10808 675 1080 1182 29986 4036 3710 476 9871 90427 80223 162 3688 472 7076 84937 4504 10525 6184 51715 10227 3998 6809 5045 3312 6950 51393 20 3949 55521 3699 3320 23423 79971 10175 1509 7184 10802 3799 7043 811 813 7529 10312 6813 10282 30061 257364 5054 5337 23105 4629 7534 7533 7532 93664 998 9601 54…		35	1.38643	0.0442879	47.6095	-0.291265	117248 1191 3827 1314 5479 9882 9554 3700 113146 11015 1522 10484 3775 29106 23426 11014 6396 10175 1509 3105 10802 10808 261729 813 302 29986 9276 9871 3309 90427 340061 408 22915 7076 85439		260	1.25847	2.61125e-05	0.041788	2.63742	29127 8417 3082 2335 6347 949 51375 55647 8322 8323 535 2209 6498 203190 2852 23138 3710 23120 8029 57216 57214 51365 409 6609 59353 7076 115677 7078 51760 1179 822 19 1075 312 310 12 8766 8301 7042 21 3949 20 7040 90522 121227 10312 5768 5627 23623 5337 4629 23105 1839 51284 710 10244 3827 3382 7456 7852 7851 84174 255057 339122 3105 302 84440 5321 2892 7780 7781 79856 972 338382 2261 2260 23166…
	GOTERM_BP_FAT	GO:0007155	cell adhesion		160	1.33787	8.04698e-05	0.160703	2.13184	26167 1004 7494 1192 54518 4045 64115 94025 3875 946 4897 170692 3684 8325 3485 481 2650 604 23303 10808 2013 8876 6548 64129 3690 255743 25975 3693 347 3694 6402 3685 7070 3914 6777 5214 54828 822 64072 8861 214 18 27086 8654 6280 6282 7042 4585 10276 919 4582 3417 10178 144100 81607 10018 5829 1845 1265 6812 8851 596 79834 10519 392 100133941 90 285704 10319 5621 5339 6387 2280 2824 25992 2185 …		93	1.37672	0.00120024	2.32247	1.01077	1292 1004 10205 1291 7704 7706 29126 94025 3827 3875 10507 2335 3479 25890 57530 57678 170692 8578 948 2192 60437 8322 2194 27131 3485 481 3109 604 708 56477 2049 5581 678 4199 506 677 2064 7037 1901 972 3693 347 6402 10370 3490 3956 4267 6304 53842 4088 2113 3912 5318 5214 29789 11149 5788 54828 966 4739 960 8613 9223 3908 6282 7422 6643 79026 3659 5829 596 3117 140885 4200 2633 2045 100133941 9…		168	1.55907	2.93838e-09	5.8332e-06	4.55907	1004 50937 1192 284217 7292 1295 23654 3680 3479 9746 284 488 8013 3675 55379 7168 3679 51176 57864 538 10611 1824 1829 604 678 10808 26156 9358 1326 57669 6097 6402 51162 3688 1981 3491 7074 4026 6778 5216 1272 5756 8861 342035 7414 2316 22919 6809 176 3312 8654 6281 3897 6282 79977 1842 4430 4582 3696 51294 10018 22920 11135 1265 3799 811 3730 7529 54549 140885 1465 7525 2303 10418 53616 10319 …		58	1.75973	2.43423e-05	0.0458161	3.09871	64094 64805 29126 3827 80380 55083 3680 221935 57530 10653 55379 3675 27237 256158 3485 3105 3037 10808 2065 302 5792 28316 3309 5649 347 1942 6402 3491 4162 1435 7414 27086 6281 6280 3909 5010 4585 1805 10276 10631 4582 55971 3659 7373 1364 10018 4017 91653 1306 4239 100133941 10418 10319 23189 23767 25992 22915 10606		453	1.62972	2.36044e-30	4.83086e-27	4.62972	10894 942 6772 29126 945 63923 946 6347 23657 170692 8013 6352 8322 8324 3485 2207 22801 1824 11093 1829 604 6095 2013 8876 933 1326 5365 3490 10627 2841 920 1435 822 214 925 926 27181 27086 923 924 921 79626 8301 6376 1842 919 168002 2833 1307 1306 8851 814 914 915 916 129804 917 8754 912 5341 10076 137075 10077 5339 2824 388372 22914 2000 3111 841 10855 84959 3384 3385 7454 64581 8840 57580 338…
	GOTERM_BP_FAT	GO:0048468	cell development		187	1.3499	1.03884e-05	0.02076	3.03268	7494 26084 3148 9456 1191 55236 4897 2288 57679 124626 22903 287 3880 6768 84079 604 2852 9043 4488 23303 132320 6781 9637 6096 6299 9448 6546 1080 9252 9353 26153 153562 3690 3552 55959 79152 347 3856 1909 3685 56920 7070 10090 4124 406 3400 2947 403 80031 4504 81618 4609 23129 58495 64321 6285 5753 1910 126731 10678 7227 22854 64072 214 27086 10221 8654 6280 1072 7042 10276 10178 7049 6478 4780…		103	1.31634	0.00275703	5.25868	0.595464	9456 2335 3479 2099 9863 10409 124997 745 8322 3880 6768 7804 4211 4038 604 5159 166614 6546 22882 4035 5549 8111 3552 50618 347 3856 1719 2331 2947 3912 4504 11149 81618 23129 1910 1436 5146 57556 5144 10221 168620 25803 7422 596 2633 4436 9759 10319 65125 994 183 9037 146760 6386 80303 57540 223117 7704 10507 10509 8578 2192 55273 50487 708 54852 2049 577 2064 9394 23213 4842 22943 164091 10370…		192	1.53825	4.83362e-10	9.59556e-07	4.53825	50937 688 23654 3479 55740 283 488 8013 3675 7168 3880 51176 1977 11155 538 10611 604 79582 5159 1894 54897 675 6299 6546 1080 26153 51361 1903 57669 3856 56920 3688 28514 1981 6875 472 7074 3400 4504 871 23787 23129 64321 6604 1436 3996 8864 1272 57154 9368 2318 3213 342035 2316 7414 6809 176 54928 22856 8654 10677 6281 3897 9221 51393 1073 168620 1072 79977 1842 6886 23094 5138 85440 51294 4233…		45	1.17869	0.170815	97.0586	-0.808345	1435 59 3800 64805 688 11221 1191 57556 2355 26038 7414 55083 221935 22856 27086 6281 6280 57679 10653 3675 287 10276 10631 23426 6768 3556 4017 4131 3037 91653 6781 3306 302 5792 5629 4842 10319 5649 347 23189 1942 23767 139065 80303 3664		381	1.18333	0.00011326	0.231541	1.81871	4208 91663 6772 3084 3082 63923 2335 2332 4897 8013 23275 22903 2950 745 8322 25794 25793 8324 222950 25791 6498 604 2852 56913 4488 166614 6781 5744 57216 5365 57211 50618 208 3856 3717 29904 56920 4891 28514 7070 3913 2331 4124 406 2947 8867 51760 83706 11081 55558 1436 126731 8437 1435 9985 7227 2318 64072 214 2316 5354 27086 10221 2313 8766 7042 8301 7040 6886 1842 729230 4781 168002 57611 47…
	GOTERM_BP_FAT	GO:0045595	regulation of cell differentiation		155	1.42617	3.94349e-06	0.00788111	3.52958	7494 1192 3148 4897 2288 3726 84079 22806 604 9043 2852 4488 23303 6096 9448 2013 8876 9353 3690 255743 133522 3685 56920 7070 10090 51430 91461 10626 51765 4124 406 6777 3400 85477 1491 80031 4504 81618 23129 4609 58495 64321 6285 8554 5753 1910 7227 9572 8861 27086 10221 8654 1072 7042 201501 10276 54681 4780 6586 8851 64081 694 596 10519 26052 2308 51704 100133941 91 90 2776 10419 6387 183 169…		90	1.46606	0.000206868	0.403993	1.85969	3627 4303 7704 223117 2254 10507 2335 3479 10509 9863 8578 948 2192 55273 1052 144165 7804 4211 7067 8425 4038 604 708 2049 2201 577 678 677 2064 27031 22882 4842 4035 22943 8111 3488 972 50618 3956 54795 2331 27120 4088 2113 1491 85477 5318 4504 81618 23129 6934 23051 1910 760 57556 9572 6845 10221 3992 360 168620 2697 25803 57118 7422 10634 3659 8997 4882 596 10253 2633 2045 91 100133941 2487 9…		150	1.53177	8.47088e-08	0.000168162	4.53177	50937 688 1192 7292 685 23654 3479 3675 51176 57864 1977 10611 2202 604 2201 1827 1894 51564 678 54897 9547 56999 1903 57669 6097 56920 28514 3688 1981 3491 51430 91461 7074 3400 85477 4504 9643 23129 64321 6604 84293 8864 1272 57154 9572 8861 3213 2316 6281 10677 8654 3897 51393 1072 168620 79977 6886 85440 7043 9770 811 9619 93 2309 9759 10512 23187 91584 152007 185 4771 23105 7533 7532 998 853…		37	1.23528	0.140997	94.28	-0.739137	1435 64805 688 11221 760 57556 9572 221935 27086 6281 6928 3675 10276 10631 23426 3659 3556 4017 4131 3037 91653 5792 5743 5629 100133941 4842 56999 1240 4745 5649 23189 1942 94241 3491 85477 9643 84525		364	1.44099	1.45564e-14	2.97651e-11	4.44099	4208 91663 64093 942 6772 3084 3082 2335 2332 4897 3726 23275 55544 25793 8324 8737 57864 3486 25791 6498 22806 604 2202 2852 4488 6095 51561 2013 5744 8876 5743 5365 3718 50618 3717 409 133522 29904 56920 28514 7071 7070 10626 2331 4124 406 55365 1490 85477 1491 8867 4790 51760 29909 338773 4792 55558 84293 8437 1435 7227 19 2316 27086 10221 107987462 5610 8766 7042 7040 6886 130120 729230 54681…
Stroma	GOTERM_BP_FAT	GO:0090361	regulation of platelet-derived growth factor production		1	4.73549	1	100	2.73549	8710									1	5.25568	1	100	3.25568	57447		3	51.548	0.00110428	2.05855	51.2344	8710 5743 57447		2	4.07489	0.414786	99.9983	2.0749	8710 5743
	GOTERM_BP_FAT	GO:0048207	vesicle targeting, rough ER to cis-Golgi		3	0.69868	0.934666	100	-1.30132	1522 1075 2153		3	1.23694	0.702979	100	-0.763063	966 10175 2153		12	3.10171	0.00140612	2.75471	2.66164	2157 10484 5861 22872 3998 10282 10175 9871 89866 9554 8615 10802		8	6.76039	0.000168904	0.317495	7.25866	1522 10484 6396 10175 9871 89866 9554 10802		6	0.601213	0.979461	100	-1.39879	1522 1294 1075 79090 89866 2153
	GOTERM_BP_FAT	GO:0090114	COPII-coated vesicle budding		4	0.874245	0.844825	100	-1.12575	1522 3638 1075 2153		3	1.16082	0.735654	100	-0.839182	966 10175 2153		12	2.91084	0.00238946	4.63815	2.24449	2157 10484 5861 22872 3998 10282 10175 9871 89866 9554 8615 10802		8	6.34437	0.000252341	0.473982	6.66861	1522 10484 6396 10175 9871 89866 9554 10802		6	0.564216	0.987311	100	-1.43578	1522 1294 1075 79090 89866 2153
	GOTERM_CC_FAT	GO:0005578	proteinaceous extracellular matrix		30	1.1035	0.381805	99.9415	-0.896245	4147 2254 11173 1690 2817 7472 1605 170692 667 8076 4585 80144 4586 7049 3655 10752 54507 6586 4313 1946 302 59277 4317 9353 255743 10319 25975 1739 169611 3914		23	1.49522	0.0587792	59.6228	-0.280189	1292 7837 1282 1291 1284 2254 5549 2335 25890 10319 1303 170692 26254 3908 2192 3956 4811 7422 2331 3912 8425 2201 23768		35	1.40422	0.0404415	47.4101	-0.271649	4856 284217 1955 1295 342035 176 283 3909 3908 4256 1805 1842 10082 7373 4969 11095 85301 4052 2202 2201 811 3730 302 8404 3371 157869 1301 56999 10418 10319 3491 2239 9173 7076 1834		26	3.37505	2.27832e-07	0.000325134	6.37505	2006 64094 8532 256691 3909 8076 4585 1805 256158 10631 7373 4017 249 8483 9507 1306 302 4239 56999 10418 10319 5649 23767 3491 2239 7076		97	1.53858	7.49484e-06	0.0119957	3.45955	1293 1290 2006 64094 64093 10855 1294 9510 2254 83872 63923 2335 2817 129080 170692 8840 80144 8838 1288 249 11093 10752 2202 1281 1946 1893 302 4317 80070 5176 9353 5549 255743 25975 26254 3956 6693 3913 6695 3914 2331 1490 7076 7079 7078 11081 4320 3959 136227 9806 22795 11173 1690 7477 404037 7472 81792 3909 8076 667 4585 7040 1805 5803 1842 25903 10631 4053 85301 151887 54507 7045 3655 64175 …
	GOTERM_CC_FAT	GO:0031012	extracellular matrix		47	1.17755	0.169479	94.3533	-0.797204	9804 4147 1191 2254 11173 1690 2817 5046 1605 7472 170692 6280 6590 1072 667 8076 7042 10383 4585 80144 4586 2597 7049 3655 10752 54507 6586 4313 1946 302 59277 4317 9353 64129 2263 293 255743 10319 25975 1739 5339 169611 2280 3914 203068 5214 3958		35	1.54981	0.0112723	15.6096	0.356416	1292 1291 2254 2335 25890 170692 3908 2192 128553 7422 2597 8425 2201 506 7837 1282 6649 1284 5549 1303 10319 165 26254 292 5054 10576 3956 3490 4811 2331 203068 4693 3912 5214 23768		60	1.63965	0.000175588	0.272993	2.2035	50937 4856 119587 284217 1295 283 7123 4256 4969 11095 2202 2201 506 302 6649 8404 56999 3309 378 51162 3491 7076 6184 10970 1955 2316 342035 3312 176 3909 1072 3908 1805 1842 3320 4637 2597 10082 7373 85301 4052 1509 7184 7043 4324 3730 811 3371 157869 1301 10418 10319 5901 5054 1832 9173 2239 1213 203068 1834		36	3.18303	2.63822e-09	3.76494e-06	6.18303	64094 2006 8532 1191 256691 5046 6280 3909 8076 4585 1805 256158 4637 10631 7373 249 1509 4017 9507 8483 1306 302 4239 6649 56999 10418 3309 10319 5649 23767 3491 22915 2239 203068 7076 10763		128	1.3829	6.85353e-05	0.109642	2.34292	1293 1290 64094 2006 64093 1294 83872 63923 2335 170692 29995 1288 11093 2202 1281 1893 4317 5176 9353 64129 5549 255743 25975 26254 3490 5359 6693 3913 6695 3914 2331 1490 7076 7079 7078 11081 4320 4185 4023 9806 22795 2316 5046 6280 3315 7042 4585 7040 5803 1842 25903 7045 4016 10516 1307 3730 1306 9423 170689 293 129804 10418 10417 1116 5339 1397 4627 203068 89932 1471 2822 10855 9510 2254 197…
	GOTERM_BP_FAT	GO:0006900	membrane budding		9	1.20621	0.471369	99.9997	-0.793788	1522 3638 302 137492 1075 155382 2153 51160 10396		6	1.42364	0.412669	99.997	-0.576342	8729 137492 966 10175 2153 51160		16	2.37993	0.00274834	5.31687	1.65428	2157 5861 302 22872 3998 10282 9871 6281 9554 8615 10396 8729 10484 10175 89866 10802		10	4.86302	0.000214697	0.403409	5.25727	1522 10484 302 6396 10175 9871 89866 6281 9554 10802		13	0.749626	0.943737	100	-1.25037	1522 302 1294 1075 92421 91782 79090 51510 89866 2153 51160 25978 10396
	GOTERM_BP_FAT	GO:0061097	regulation of protein tyrosine kinase activity		8	1.77581	0.161549	97.0444	-0.21116	134 5753 10808 2065 183 51704 100133941 9961		8	3.14388	0.0131742	22.8552	1.7849	1436 150 54206 183 1636 100133941 7804 9961		7	1.72452	0.218214	99.2456	-0.272191	1436 10808 2065 1636 25998 857 122809		7	5.63806	0.00145899	2.71123	5.20489	150 10808 2065 100133941 25998 9961 5649		15	1.43258	0.152119	96.5856	-0.552334	134 1436 84632 57732 2065 51704 1950 26585 2069 6352 150 58533 7804 26228 5771
	KEGG_PATHWAY	hsa04540	Gap junction		9	1.23983	0.439612	99.9519	-0.759959	10383 6655 115 7277 5332 203068 79861 84790 2776		5	1.14465	0.640333	99.9999	-0.855353	2770 2697 113 203068 5159		14	2.18552	0.0105014	12.8748	1.07578	80310 3356 23236 3357 7846 3710 7277 84617 5332 203068 84790 5592 10376 5159		9	4.55938	0.00072094	0.896912	4.60663	7280 113 7846 347733 7277 203068 84790 5593 10376		23	1.41096	0.0785615	66.3009	-0.410564	5330 114 81027 23236 7280 112 5579 113 7846 347733 3710 56034 79861 1950 2773 10376 10382 10383 109 7277 203068 84790 6654
	KEGG_PATHWAY	hsa04145	Phagosome		23	1.82238	0.00682021	8.63314	0.886214	10333 4689 79861 3690 3684 3693 3685 10383 718 535 7099 715 7277 53407 203068 84790 3108 525 2214 3105 3123 2213 4074		16	2.10675	0.0085043	10.6044	1.08126	3117 7037 4842 949 3693 948 929 718 7099 715 245972 203068 3109 525 3123 3122		15	1.34682	0.220503	96.1309	-0.636042	811 10312 7846 9554 10376 3688 718 1781 84617 22925 7277 203068 84790 245973 9146		13	3.7879	0.000144046	0.1798	4.53311	7280 3112 7846 347733 4842 9554 10376 718 7277 203068 84790 525 3105		59	2.08175	9.73187e-09	1.29375e-05	5.08175	3111 3112 11151 7846 8417 64581 949 3684 10382 10383 535 2209 1520 3109 3108 3105 7280 4689 4688 7037 4842 3690 338382 10376 1514 4973 3685 929 3689 8411 2214 3125 347733 6891 79861 6890 51606 22925 7277 53407 245972 84790 81027 3117 10312 3119 4481 523 718 7099 1780 715 203068 7059 7097 1536 30835 3123 3122
	GOTERM_CC_FAT	GO:0030134	ER to Golgi transport vesicle		7	1.19169	0.538955	99.9994	-0.808311	1522 1075 203547 2153 972 3105 3123		9	2.7079	0.0175816	23.322	1.34014	10483 90522 3117 966 10175 2153 972 3123 3122		9	1.67118	0.168363	94.3299	-0.303471	2157 10484 22872 3998 10175 9871 9554 8615 10802		8	4.80629	0.00133699	1.89115	4.52956	1522 10484 6396 10175 9871 9554 3105 10802		21	1.54163	0.0440473	51.3748	-0.16912	3125 3117 3136 3119 1294 23259 255738 1075 203547 57216 972 1522 90522 6720 567 2153 55014 3105 3123 51124 3122
	GOTERM_BP_FAT	GO:0002576	platelet degranulation		17	2.25711	0.00323538	6.2714	1.45974	6812 1191 3827 5627 3690 5660 334 3700 7042 3699 1675 54495 7277 7018 710 2153 87		11	2.58562	0.010067	17.961	1.33129	7422 3699 1675 3827 5627 2335 3479 710 2153 5054 948		18	2.6524	0.000388447	0.768317	2.76686	2157 805 5099 801 7414 2316 3479 5660 5054 7123 6414 3699 1675 7277 7076 81 87 7043		9	4.33581	0.00111344	2.07545	4.0187	29106 22915 1191 7277 3827 7414 7076 5660 3700		33	1.88511	0.000329987	0.673183	2.05698	805 3827 2316 3082 2266 2335 197 1950 5660 12 7042 7040 3699 6850 1521 7277 2207 7018 51706 2153 6812 1893 5768 5627 3690 5341 5552 7076 710 7078 4067 2039 3959
