# Supplementary material for: Spatial organization of endometrial gene expression at the onset of embryo attachment in pigs
Source: BMC Genomics. 2019 Nov 21;20:895. doi: 10.1186/s12864-019-6264-2 (PMC6873571; doi:10.1186/s12864-019-6264-2)
Supplement: Supplementary file 8 — Additional file 8: Table S5. Top 10 up- and downregulated genes in luminal epithelium (LE), glandular epithelium (GE), blood vessels (BV), stromal cells (S), and complete tissue. [file 12864_2019_6264_MOESM8_ESM.xlsx]

## Sheet: ST4 Top 10 DEGs
Supplemental Table 4: Top 10 up- and down-regulated genes for each sample type
							LE			GE			BV			S			Complete
Ssc_Gene ID	Ssc_Gene symbol	Alias	Chr.	Hsa_Gene ID	Hsa_Gene symbol	Ssc_Gene description	LE_logFC	PValue	LE_FDR	GE_logFC	P-value	GE_FDR	BV_logFC	P-value	BV_FDR	S_logFC	P-value	S_FDR	C_logFC	P-value	C_FDR
100739374	IL24	-	9	11009	IL24	interleukin 24	-9.88603	1.03534e-28	6.53897e-26										-3.44464	8.24171e-07	7.9455e-06
100625810	LOC100625810	-	15	150681	OR6B3	olfactory receptor 6B3-like	-9.13994	5.12587e-11	2.62865e-09
100523811	MMP8	-	9	4317	MMP8	matrix metallopeptidase 8	-6.97518	3.22723e-27	1.61362e-24										-6.2445	2.58468e-74	1.67969e-71
100626264	LOC100626264	-	15	-	-	uncharacterized LOC100626264	-6.81079	4.17857e-12	2.66718e-10				4.82473	2.14118e-13	6.59841e-11
110255187	LOC110255187	-	3	-	-	uncharacterized LOC110255187	-6.77245	1.25112e-12	8.83141e-11
100513220	GPR83	-	9	10888	GPR83	G protein-coupled receptor 83	-6.64899	2.54705e-19	4.67722e-17										-5.50254	4.66885e-29	4.146e-27
100157834	CDH17	-	4	1015	CDH17	cadherin 17	-6.59715	8.67551e-24	2.97446e-21										-5.73324	5.37055e-34	6.73532e-32
100739001	NXNL2	-	14	158046	NXNL2	nucleoredoxin-like 2	-6.18296	9.02535e-18	1.25935e-15										-7.76299	6.24174e-30	6.07063e-28
100512231	MFAP5	-	5	8076	MFAP5	microfibril associated protein 5	-6.18209	1.73385e-14	1.62548e-12							-2.73171	6.89797e-06	0.000780413	-5.53878	8.07529e-46	2.06165e-43
100511475	FXYD4	-	14	53828	FXYD4	FXYD domain containing ion transport regulator 4	-5.7525	2.22907e-20	4.86343e-18										-6.29497	1.02725e-48	2.93731e-46
100127489	S100A9	-	4	6280	S100A9	S100 calcium binding protein A9	13.4313	5.78114e-42	9.91053e-39							8.88726	7.03401e-20	2.09842e-16	9.121	2.845e-98	4.51944e-95
100301483	S100A12	CAGC	4	6283	S100A12	S100 calcium binding protein A12	9.57724	7.59918e-29	5.36413e-26										5.91189	1.49305e-57	5.76923e-55
494016	CA3	-	4	761	CA3	carbonic anhydrase 3	8.74907	5.38822e-46	1.29317e-42										4.19814	5.55481e-20	2.57666e-18
397304	NPY	-	18	4852	NPY	neuropeptide Y	8.67451	2.65051e-11	1.43271e-09										11.6138	5.50283e-60	2.38406e-57
396697	ESR2	ER-beta|ER2	1	2100	ESR2	estrogen receptor 2	8.39724	1.23686e-12	8.82487e-11										1.16934	0.000330095	0.00183063
733603	SAA3	-	2	6290	SAA3P	serum amyloid A-3 protein	8.2681	7.34493e-19	1.15973e-16										7.44824	1.23774e-180	8.84796e-177
100156100	C13H21orf62	-	13	56245	C21orf62	chromosome 13 C21orf62 homolog	7.95451	2.56308e-13	2.03689e-11										2.5975	1.46042e-11	2.80263e-10
100623287	STEAP2	-	9	261729	STEAP2	STEAP2 metalloreductase	7.69095	1.54553e-65	9.27319e-62	-1.91582	0.00022839	0.00511964				4.40919	2.44415e-12	1.82288e-09	6.74544	4.91444e-80	4.13304e-77
396598	GPX3	-	16	2878	GPX3	glutathione peroxidase 3	7.62235	1.92993e-25	8.27113e-23	3.73406	4.05775e-06	0.000206408				2.9307	5.4864e-08	1.39296e-05	1.8058	3.63184e-09	5.07074e-08
100519934	LOC100519934	-	1	100133941	CD24	uncharacterized LOC100519934	7.61152	1.57745e-25	7.01088e-23	6.00394	4.49242e-15	3.34208e-12				6.73401	1.65749e-30	1.97788e-26
100622474	MPV17L	-	3	255027	MPV17L	MPV17 mitochondrial inner membrane protein like				-6.88794	6.39813e-05	0.0018659
100626121	MUC6	-	2	4588	MUC6	mucin 6, oligomeric mucus/gel-forming				-6.06795	2.22613e-13	1.01914e-10							-2.85227	1.3508e-09	1.98892e-08
403215	CYP2C49	-	14	1562	CYP2C18	cytochrome P450 2C49				-5.95186	1.26415e-05	0.000498252							-5.08468	3.39282e-12	7.06073e-11
403108	CYP2C34	CYP2C49	14	-	-	cytochrome P450 2C34				-5.89464	0.000101919	0.00266036							-4.79295	1.50551e-09	2.20085e-08
100624435	LOC100624435	-	14	-	-	cytochrome P450 2C42-like				-5.45164	0.000108658	0.00281164
100523793	DISP3	-	6	57540	DISP3	dispatched RND transporter family member 3				-5.16888	2.78548e-12	9.20986e-10							-4.76793	1.58489e-07	1.74975e-06
100153854	LOC100153854	-	4	280	AMY2B	pancreatic alpha-amylase				-4.98887	1.43816e-06	8.72339e-05							-1.48677	0.000391596	0.00213874
403110	CYP2C36	-	14	1562	CYP2C18	cytochrome P450 2C36				-4.77029	0.000606529	0.0107915
397371	BHMT	-	2	635	BHMT	betaine--homocysteine S-methyltransferase				-4.51553	3.75502e-05	0.00121128							-2.78171	1.12128e-05	8.81304e-05
100521278	RLBP1	-	7	6017	RLBP1	retinaldehyde binding protein 1				-4.4917	2.23898e-05	0.000788479							-1.33767	0.000473717	0.00252322
110256048	LOC110256048	-	12	-	-	uncharacterized LOC110256048				6.17881	4.18916e-14	2.37446e-11				4.06262	2.86036e-05	0.00250976
110256049	LOC110256049	-	12	-	-	uncharacterized LOC110256049				6.01239	1.6634e-10	3.66655e-08				3.96435	5.09936e-06	0.000620926
100151938	GBP1	-	4	2633	GBP1	guanylate binding protein 1, interferon-inducible				5.58137	5.44006e-13	2.15844e-10							5.70372	7.29711e-73	4.53595e-70
100515857	LOC100515857	-	12	6349	CCL3L1	C-C motif chemokine 3				5.55093	1.90576e-08	2.14003e-06	2.90636	0.000400601	0.00464882				3.57169	1.27196e-30	1.31777e-28
494019	CXCL10	-	8	3627	CXCL10	C-X-C motif chemokine ligand 10				5.30339	5.94578e-09	7.86362e-07							7.17171	9.93848e-72	5.68362e-69
100127147	SELL	-	4	6402	SELL	selectin L	6.38658	6.45718e-23	1.98682e-20	5.11684	9.27252e-20	2.75927e-16	2.17962	3.45969e-07	1.31445e-05	2.48208	9.21685e-08	2.07518e-05	3.36226	4.00395e-24	2.48889e-22
100517222	B4GALT6	-	6	9331	B4GALT6	beta-1,4-galactosyltransferase 6				4.83104	2.01294e-06	0.000112488
100155195	LOC100155195	GBP4|GBP7	4	115361	GBP4	guanylate-binding protein 7	2.30181	1.89534e-05	0.000302046	4.77299	4.95148e-07	3.40679e-05				2.30925	0.000503048	0.0204876	5.65672	1.43406e-95	1.70856e-92
100516224	ABHD15	-	12	116236	ABHD15	abhydrolase domain containing 15	3.33173	1.55678e-21	4.06115e-19	4.58559	3.89489e-18	5.1512e-15							0.990695	0.00142234	0.00663916
100156725	GLDN	-	1	342035	GLDN	gliomedin							-6.6427	3.10893e-21	3.13549e-18
100515450	CSRNP3	-	15	80034	CSRNP3	cysteine and serine rich nuclear protein 3							-6.50383	5.30556e-17	3.29824e-14
396837	HTR2B	5-HT2B	15	3357	HTR2B	5-hydroxytryptamine receptor 2B							-6.19305	4.53516e-12	7.98619e-10
100271876	KCNMB1	-	16	3779	KCNMB1	potassium calcium-activated channel subfamily M regulatory beta subunit 1							-5.75077	4.09907e-17	2.8422e-14
110260664	KRT80	-	5	-	-	keratin 80							-5.5686	2.26592e-07	9.37988e-06				-2.50636	5.70946e-14	1.46039e-12
397430	COL8A1	-	13	1295	COL8A1	collagen type VIII alpha 1 chain							-5.34644	1.00733e-08	6.45974e-07
397255	ACAN	AGC1	7	176	ACAN	aggrecan							-5.09759	1.74642e-08	1.07043e-06
100126165	ANGPTL1	-	9	9068	ANGPTL1	angiopoietin like 1	-2.68632	3.69794e-08	1.10386e-06				-4.92477	1.78172e-18	1.36573e-15				-2.3058	9.51738e-17	3.20165e-15
100521555	CNTN1	-	5	1272	CNTN1	contactin 1							-4.82884	4.90588e-08	2.54326e-06
100625356	HEPHL1	-	9	341208	HEPHL1	hephaestin like 1							-4.71939	4.63151e-09	3.29372e-07
397124	RBP4	-	14	5950	RBP4	retinol binding protein 4				2.84248	8.6552e-05	0.00233083	11.0812	1.6495e-73	1.82996e-69	5.34171	5.49e-14	5.47576e-11	0.92006	7.40985e-06	6.00559e-05
100152206	LOC100152206	C2CD4A	1	145741	C2CD4A	C2 calcium-dependent domain-containing protein 4A	3.18872	2.01751e-10	9.27591e-09				6.75249	2.50912e-12	5.25212e-10	6.46694	5.40641e-14	5.47576e-11	1.97088	4.4795e-21	2.24713e-19
100520062	SYT13	-	2	57586	SYT13	synaptotagmin 13							6.62401	1.84658e-18	1.36573e-15
397414	ACP5	TR-AP|TRAP|UF	2	54	ACP5	acid phosphatase 5, tartrate resistant							6.15436	6.26982e-24	1.39115e-20	2.92681	5.39268e-15	9.19297e-12
100170651	SLC30A2	-	6	7780	SLC30A2	solute carrier family 30 member 2	-2.97015	1.95619e-05	0.00030928				6.09955	2.01037e-21	2.2303e-18				-1.55188	3.39706e-06	2.9435e-05
100625755	SLC39A2	-	7	29986	SLC39A2	solute carrier family 39 member 2	2.64305	0.000243425	0.00267184	2.72583	1.31862e-09	2.09274e-07	6.03751	8.61088e-19	7.34839e-16	3.08123	6.25838e-08	1.52411e-05
100736598	C15H2orf72	-	15	257407	C2orf72	chromosome 15 C2orf72 homolog	6.65311	1.1913e-29	8.93478e-27				5.84451	1.85992e-11	2.76555e-09				1.51791	1.74792e-16	5.73166e-15
100621750	SLC28A3	-	10	64078	SLC28A3	solute carrier family 28 member 3							5.65535	1.06881e-10	1.22241e-08				-1.70989	3.7916e-24	2.37756e-22
396843	UABP-2	UFBP	7	-	-	uteroferrin associated basic protein-2	4.53327	0.000250343	0.00274098	2.93518	8.43312e-06	0.00036769	5.18193	7.0774e-08	3.53679e-06	4.72542	3.2054e-12	2.25e-09	2.05434	1.21281e-10	2.01388e-09
397382	MUC1	-	4	4582	MUC1	mucin 1, cell surface associated	1.66289	8.26828e-10	3.39792e-08				5.15611	3.14453e-14	1.34175e-11	3.14781	0.000413266	0.0179982
100152093	PENK	-	4	5179	PENK	proenkephalin	-4.04369	6.62574e-05	0.000894363				-2.23395	7.68605e-05	0.00125028	-5.07575	8.85188e-15	1.32037e-11	-4.31667	8.98966e-09	1.1813e-07
100156724	HDC	-	1	3067	HDC	histidine decarboxylase	-4.54716	4.36753e-10	1.88527e-08	-2.05167	0.000816391	0.0134035				-4.05766	0.000159821	0.0093948	-2.65209	3.6719e-14	9.65022e-13
106507829	COLCA1	-	9	399948	COLCA1	colorectal cancer associated 1										-3.53964	0.000352882	0.0160723
100623602	HMCN2	-	1	256158	HMCN2	hemicentin 2										-3.47311	0.000139776	0.00859764
106504176	EAF2	-	13	55840	EAF2	ELL associated factor 2										-3.11546	0.000610956	0.0239034
100157276	ADAMTS4	-	4	9507	ADAMTS4	ADAM metallopeptidase with thrombospondin type 1 motif 4										-3.01837	3.9889e-08	1.08181e-05
397672	CILP	NTPPH	1	8483	CILP	cartilage intermediate layer protein										-2.90515	0.000879682	0.030051
100525800	SLITRK4	-	X	139065	SLITRK4	SLIT and NTRK like family member 4										-2.79183	2.25251e-08	6.7198e-06
396739	SAL1	-	1	-	-	salivary lipocalin				-2.75411	0.000396238	0.007887				-2.71433	1.20584e-07	2.56952e-05	-2.76793	5.59876e-06	4.66465e-05
100156854	LOC100156854	-	4	6566	SLC16A1	monocarboxylate transporter 1	5.58611	5.23087e-23	1.65185e-20							7.42218	1.85658e-14	2.46162e-11	4.56185	4.69359e-42	9.72526e-40
100625056	SCN3A	-	15	6328	SCN3A	sodium voltage-gated channel alpha subunit 3										7.10382	8.43527e-14	7.74293e-11
100157344	MUC4	-	13	4585	MUC4	mucin 4, cell surface associated	3.18045	1.3681e-10	6.43811e-09							6.99227	5.5065e-14	5.47576e-11	3.48666	1.08385e-40	2.03892e-38
100513230	GRB7	-	12	2886	GRB7	growth factor receptor bound protein 7	3.45661	3.60662e-14	3.32919e-12	1.99188	7.56231e-09	9.47517e-07	3.79161	3.12565e-09	2.32724e-07	6.79347	2.40032e-16	4.77384e-13	1.00764	5.44061e-06	4.54614e-05
100171400	TRPV6	-	18	55503	TRPV6	transient receptor potential cation channel subfamily V member 6	4.54387	2.32778e-31	2.5394e-28							6.77189	7.97154e-23	4.75622e-19	4.14657	5.97055e-53	1.89691e-50
100152588	SERPINB7	-	1	8710	SERPINB7	serpin family B member 7	6.25015	6.02724e-18	8.82035e-16							6.6973	7.65843e-10	3.15131e-07	4.46597	1.18399e-09	1.75962e-08
100126238	BCAS1	-	17	8537	BCAS1	breast carcinoma amplified sequence 1	2.69323	1.73385e-11	1.0003e-09							5.69209	2.52884e-06	0.000339064	1.47175	3.08785e-08	3.7636e-07
110258353	ASPG	-	Un	-	-	asparaginase													-9.66156	2.15787e-196	3.08511e-192
102157754	LOC102157754	-	7	-	-	small nuclear ribonucleoprotein F-like													-9.55772	3.64728e-40	6.68528e-38
100512615	ADH1C	-	8	126	ADH1C	alcohol dehydrogenase 1C (class I), gamma polypeptide													-7.77662	1.93601e-11	3.68073e-10
100126278	AQP5	-	5	362	AQP5	aquaporin 5	-5.20521	1.6548e-06	3.38867e-05										-7.77143	5.63102e-52	1.71291e-49
100151994	LGR5	-	5	8549	LGR5	leucine rich repeat containing G protein-coupled receptor 5	-3.18112	7.31394e-06	0.00012945										-7.18718	1.19252e-19	5.41254e-18
100520832	LOC100520832	-	3	130120	REG3G	lithostathine-like													-6.95762	3.50537e-11	6.35994e-10
100624628	LOC100624628	-	3	130120	REG3G	lithostathine-like													-6.91611	1.14689e-10	1.91555e-09
100124374	CYP26A1	-	14	1592	CYP26A1	cytochrome P450, family 26, subfamily A, polypeptide 1	-4.33918	1.5006e-08	4.89325e-07										-6.56425	4.75209e-81	4.24629e-78
100240745	REG3G	-	3	130120	REG3G	regenerating islet-derived 3 gamma													-6.31148	2.60647e-10	4.15438e-09
100144482	CDSN	-	7	1041	CDSN	corneodesmosin													12.0225	5.23804e-173	2.49627e-169
100622234	SPINK7	-	2	84651	SPINK7	serine peptidase inhibitor, Kazal type 7 (putative)													9.80852	4.21882e-70	2.31987e-67
100524951	ACOD1	-	11	730249	ACOD1	aconitate decarboxylase 1													9.32548	1.24263e-91	1.3666e-88
397029	PLP1	PLP	X	5354	PLP1	proteolipid protein 1													8.29992	2.07867e-74	1.41518e-71
100626947	WNT7B	-	5	7477	WNT7B	Wnt family member 7B													8.28385	4.17787e-118	1.49327e-114
100519877	IDO1	IDO	17	3620	IDO1	indoleamine 2,3-dioxygenase 1													8.22468	5.50167e-98	7.86574e-95
100512445	ABCA12	-	15	26154	ABCA12	ATP binding cassette subfamily A member 12	7.38728	1.41317e-18	2.17411e-16										8.21029	8.43231e-17	2.85004e-15
110259710	LOC110259710	MS4A8B	2	-	-	membrane-spanning 4-domains subfamily A member 8-like													8.18711	5.25951e-18	1.99457e-16
