# Supplementary material for: Spatial organization of endometrial gene expression at the onset of embryo attachment in pigs
Source: BMC Genomics. 2019 Nov 21;20:895. doi: 10.1186/s12864-019-6264-2 (PMC6873571; doi:10.1186/s12864-019-6264-2)
Supplement: Supplementary file 9 — Additional file 9: Table S6. Overrepresentation analysis for genes only differentially expressed in three cell types and complete tissue. [file 12864_2019_6264_MOESM9_ESM.xlsx]

## Sheet: LE-up
Category	Term	Count	%	PValue	Genes	List Total	Pop Hits	Pop Total	Fold Enrichment	Bonferroni	Benjamini	FDR
Annotation Cluster 1	Enrichment Score: 4.468568343262268
GOTERM_BP_FAT	GO:0010941~regulation of cell death	70	13.92	0	153090, 7494, 8531, 6655, 3148, 4853, 7301, 5533, 3726, 3624, 84674, 388, 80149, 80315, 10488, 5587, 5326, 54956, 9693, 9448, 7832, 6648, 6548, 5924, 5608, 4192, 4118, 54463, 7133, 836, 239, 3685, 9481, 6777, 134, 6285, 3707, 8554, 4332, 64170, 1075, 2729, 55164, 5611, 1026, 7042, 9026, 7374, 6478, 4780, 1545, 54507, 10461, 4862, 694, 2308, 10519, 90, 7320, 81573, 6387, 1831, 54205, 25816, 10553,…	439	1509	16650	1.76	0.0195	0.0065	0.0072
GOTERM_BP_FAT	GO:0042981~regulation of apoptotic process	65	12.92	0	153090, 7494, 8531, 6655, 3148, 4853, 7301, 5533, 3624, 84674, 388, 80149, 80315, 10488, 5326, 9693, 9448, 7832, 6648, 6548, 5924, 5608, 4192, 4118, 54463, 7133, 836, 3685, 239, 9481, 6777, 134, 6285, 3707, 8554, 4332, 64170, 1075, 2729, 55164, 5611, 1026, 7042, 9026, 7374, 6478, 4780, 1545, 54507, 10461, 694, 2308, 10519, 90, 7320, 81573, 6387, 1831, 54205, 25816, 10553, 120892, 2534, 2185, 5295	439	1400	16650	1.76	0.0457	0.0116	0.0171
GOTERM_BP_FAT	GO:0043067~regulation of programmed cell death	65	12.92	0	153090, 7494, 8531, 6655, 3148, 4853, 7301, 5533, 3624, 84674, 388, 80149, 80315, 10488, 5326, 9693, 9448, 7832, 6648, 6548, 5924, 5608, 4192, 4118, 54463, 7133, 836, 3685, 239, 9481, 6777, 134, 6285, 3707, 8554, 4332, 64170, 1075, 2729, 55164, 5611, 1026, 7042, 9026, 7374, 6478, 4780, 1545, 54507, 10461, 694, 2308, 10519, 90, 7320, 81573, 6387, 1831, 54205, 25816, 10553, 120892, 2534, 2185, 5295	439	1413	16650	1.74	0.0619	0.0127	0.0233
GOTERM_BP_FAT	GO:0006915~apoptotic process	74	14.71	0	153090, 7494, 8531, 6655, 3148, 5164, 4853, 3005, 7301, 5533, 3624, 10758, 84674, 388, 80149, 80315, 10488, 5587, 5326, 9693, 9448, 7832, 6648, 6548, 5924, 5608, 4192, 7133, 4118, 54463, 836, 7507, 239, 3685, 10371, 9481, 6777, 134, 6285, 3707, 8554, 4332, 1075, 2729, 55164, 5611, 1026, 7042, 9026, 7374, 6478, 4780, 1545, 54507, 10461, 6586, 694, 3570, 10519, 2308, 90, 7320, 81573, 1831, 6387, 25…	439	1747	16650	1.61	0.1979	0.0361	0.0805
GOTERM_BP_FAT	GO:0060548~negative regulation of cell death	45	8.95	0.0001	134, 8554, 7494, 3707, 8531, 3148, 4853, 2729, 7301, 1026, 5611, 80149, 80315, 10488, 7374, 5587, 6478, 54956, 4780, 10461, 4862, 9448, 7832, 6648, 2308, 10519, 6548, 90, 4192, 54463, 836, 7320, 239, 6387, 1831, 3685, 25816, 10553, 9481, 120892, 6777, 2534, 2185, 10457, 5295	439	897	16650	1.9	0.238	0.0381	0.0992
GOTERM_BP_FAT	GO:0012501~programmed cell death	77	15.31	0.0001	153090, 7494, 8531, 6655, 3148, 5164, 4853, 3005, 7301, 5533, 3624, 10758, 84674, 388, 80149, 80315, 10488, 5587, 5326, 9693, 9448, 6648, 7832, 6548, 5924, 5608, 4192, 7133, 4118, 54463, 836, 7507, 239, 3685, 10371, 9481, 6777, 56603, 1515, 134, 6285, 3707, 8554, 4332, 64170, 1075, 2729, 55164, 5611, 1026, 7042, 9026, 7374, 6478, 4780, 1545, 54507, 10461, 6586, 694, 3570, 10519, 2308, 90, 7320, 8…	439	1852	16650	1.58	0.2413	0.0339	0.1008
GOTERM_BP_FAT	GO:0008219~cell death	80	15.9	0.0001	153090, 7494, 6655, 8531, 3148, 5164, 4853, 3005, 7301, 5533, 3624, 10758, 84674, 388, 80149, 80315, 10488, 5587, 5326, 54956, 9693, 9448, 6648, 7832, 6548, 5924, 5608, 4192, 7133, 4118, 54463, 836, 7507, 239, 3685, 10371, 9481, 6777, 56603, 1515, 134, 6285, 3707, 8554, 4332, 64170, 1075, 2729, 5611, 55164, 1026, 7042, 9026, 7374, 6478, 4780, 1545, 54507, 10461, 6586, 4862, 694, 3570, 10519, 2308…	439	1958	16650	1.55	0.286	0.0367	0.123
GOTERM_BP_FAT	GO:0043066~negative regulation of apoptotic process	41	8.15	0.0001	134, 8554, 7494, 3707, 8531, 3148, 4853, 2729, 7301, 1026, 5611, 80149, 80315, 10488, 7374, 6478, 4780, 10461, 9448, 7832, 6648, 2308, 10519, 6548, 90, 4192, 54463, 836, 7320, 239, 6387, 1831, 3685, 25816, 10553, 9481, 120892, 6777, 2534, 2185, 5295	439	818	16650	1.9	0.4746	0.0351	0.2348
GOTERM_BP_FAT	GO:0043069~negative regulation of programmed cell death	41	8.15	0.0002	134, 8554, 7494, 3707, 8531, 3148, 4853, 2729, 7301, 1026, 5611, 80149, 80315, 10488, 7374, 6478, 4780, 10461, 9448, 7832, 6648, 2308, 10519, 6548, 90, 4192, 54463, 836, 7320, 239, 6387, 1831, 3685, 25816, 10553, 9481, 120892, 6777, 2534, 2185, 5295	439	829	16650	1.88	0.5733	0.0349	0.3106
Annotation Cluster 2	Enrichment Score: 3.491444328094369
GOTERM_BP_FAT	GO:0035556~intracellular signal transduction	109	21.67	0	84144, 81488, 7494, 8531, 26084, 5164, 26268, 11011, 10488, 8325, 1820, 9043, 10333, 9448, 6548, 30811, 9545, 3716, 54622, 3685, 406, 6777, 6776, 6285, 5753, 8554, 6283, 7042, 23012, 7049, 6478, 4780, 1845, 219931, 29760, 2308, 392, 10519, 51704, 729438, 7320, 6387, 54205, 3937, 10602, 9175, 5335, 2185, 79772, 64283, 153090, 91614, 6655, 115, 57480, 4853, 26037, 55784, 7301, 3624, 142685, 10758, …	439	2657	16650	1.56	0.0068	0.0068	0.0025
GOTERM_BP_FAT	GO:0048584~positive regulation of response to stimulus	82	16.3	0.0001	153090, 7494, 6655, 3148, 4853, 4852, 7301, 3684, 5533, 3624, 10758, 1054, 10584, 80149, 8325, 10488, 5587, 5326, 84174, 2850, 5228, 3105, 9693, 9043, 10333, 11043, 22848, 4313, 6548, 3690, 5608, 7133, 4118, 7070, 406, 6777, 57561, 730, 2214, 134, 6285, 3707, 5753, 4332, 64170, 136, 55, 1075, 18, 7472, 6283, 7042, 1030, 8904, 919, 9026, 7374, 7049, 4780, 1545, 80762, 29937, 1845, 4862, 3570, 2976…	439	2030	16650	1.53	0.3213	0.0318	0.1414
GOTERM_BP_FAT	GO:1902531~regulation of intracellular signal transduction	71	14.12	0.0001	153090, 91614, 84144, 7494, 26084, 8531, 6655, 57480, 4853, 26037, 3624, 10758, 26268, 388, 80149, 10488, 8325, 5587, 5326, 84174, 9043, 9693, 10333, 11043, 9448, 6648, 6548, 5924, 5608, 5982, 7133, 56704, 23362, 406, 143686, 134, 6285, 3707, 5753, 64170, 136, 1605, 6283, 7042, 8904, 9675, 7049, 4780, 1545, 80762, 1845, 29937, 3570, 10519, 392, 2308, 51704, 729438, 7320, 6387, 2549, 9175, 5335, 1…	439	1714	16650	1.57	0.4803	0.0339	0.2387
GOTERM_BP_FAT	GO:0009966~regulation of signal transduction	102	20.28	0.0002	84144, 7494, 8531, 26084, 3148, 5533, 26268, 10488, 8325, 2850, 9043, 10333, 9448, 6548, 3690, 51569, 3716, 4118, 3685, 7070, 406, 57561, 58495, 6285, 8554, 5753, 1075, 18, 6283, 7042, 9026, 7049, 4780, 6478, 1845, 6586, 64081, 29760, 2308, 392, 10519, 51704, 90, 2100, 729438, 7320, 6387, 9175, 5335, 2185, 64283, 91614, 153090, 6655, 57480, 4853, 26037, 84959, 7301, 3624, 10758, 388, 80149, 5587,…	439	2728	16650	1.42	0.5574	0.0348	0.2972
GOTERM_BP_FAT	GO:0023051~regulation of signaling	111	22.07	0.0003	84144, 7494, 8531, 26084, 3148, 489, 5533, 26268, 10488, 8325, 2850, 9043, 10333, 9448, 6548, 3690, 51569, 4118, 3716, 3685, 7070, 406, 57561, 58495, 6285, 8554, 5753, 1075, 18, 6283, 7042, 5349, 9026, 7049, 6478, 4780, 1845, 6586, 64081, 29760, 2308, 392, 10519, 51704, 90, 2100, 729438, 7320, 6387, 9175, 5335, 63908, 2185, 64283, 153090, 91614, 6655, 57480, 4853, 26037, 84959, 7301, 6513, 3624, …	439	3070	16650	1.37	0.7452	0.0363	0.4981
GOTERM_BP_FAT	GO:0010646~regulation of cell communication	108	21.47	0.0005	84144, 7494, 8531, 26084, 3148, 5533, 26268, 10488, 8325, 2850, 9043, 10333, 9448, 6548, 3690, 51569, 4118, 3716, 3685, 7070, 406, 57561, 58495, 6285, 8554, 5753, 1075, 18, 6283, 7042, 9026, 7049, 6478, 4780, 1845, 6586, 64081, 29760, 2308, 392, 10519, 51704, 90, 2100, 729438, 7320, 6387, 9175, 5335, 63908, 2185, 64283, 153090, 91614, 6655, 57480, 4853, 26037, 84959, 7301, 6513, 3624, 10758, 388,…	439	3020	16650	1.36	0.9324	0.0535	0.9794
GOTERM_BP_FAT	GO:0009967~positive regulation of signal transduction	58	11.53	0.001	153090, 7494, 6655, 4853, 5533, 3624, 10758, 80149, 8325, 5326, 5587, 84174, 2850, 9043, 9693, 10333, 11043, 22848, 6548, 3690, 5608, 4118, 7133, 406, 57561, 134, 6285, 3707, 5753, 64170, 136, 55, 1075, 18, 7472, 6283, 7042, 1030, 8904, 9026, 7049, 80762, 1545, 29937, 3570, 29760, 392, 10519, 51704, 90, 2549, 9175, 5335, 120892, 2534, 2185, 10457, 5295	439	1428	16650	1.54	0.9946	0.0771	1.8869
GOTERM_BP_FAT	GO:0010647~positive regulation of cell communication	60	11.93	0.0026	153090, 7494, 6655, 4853, 5533, 3624, 10758, 80149, 8325, 5326, 5587, 84174, 2850, 9043, 9693, 10333, 11043, 22848, 6548, 3690, 5608, 4118, 7133, 406, 57561, 134, 6285, 3707, 5753, 64170, 5106, 136, 55, 1075, 18, 7472, 6283, 7042, 1030, 8904, 9026, 7049, 5865, 1545, 80762, 29937, 3570, 29760, 392, 10519, 51704, 90, 2549, 9175, 5335, 120892, 2534, 2185, 10457, 5295	439	1555	16650	1.46	1	0.1305	4.8802
GOTERM_BP_FAT	GO:0023056~positive regulation of signaling	60	11.93	0.003	153090, 7494, 6655, 4853, 5533, 3624, 10758, 80149, 8325, 5326, 5587, 84174, 2850, 9043, 9693, 10333, 11043, 22848, 6548, 3690, 5608, 4118, 7133, 406, 57561, 134, 6285, 3707, 5753, 64170, 5106, 136, 55, 1075, 18, 7472, 6283, 7042, 1030, 8904, 9026, 7049, 5865, 1545, 80762, 29937, 3570, 29760, 392, 10519, 51704, 90, 2549, 9175, 5335, 120892, 2534, 2185, 10457, 5295	439	1563	16650	1.46	1	0.1434	5.6016
GOTERM_BP_FAT	GO:1902533~positive regulation of intracellular signal transduction	38	7.55	0.0062	6285, 134, 153090, 5753, 3707, 7494, 64170, 6655, 4853, 136, 6283, 7042, 10758, 8904, 80149, 8325, 5326, 5587, 1545, 80762, 29937, 9693, 9043, 10333, 11043, 3570, 10519, 6548, 51704, 5608, 7133, 2549, 5335, 9175, 120892, 2534, 2185, 10457	439	915	16650	1.58	1	0.1992	11.1698
Annotation Cluster 3	Enrichment Score: 3.3706517144819506
GOTERM_BP_FAT	GO:0030335~positive regulation of cell migration	25	4.97	0.0001	153090, 7494, 7042, 388, 80149, 10488, 5587, 4780, 5228, 9693, 9043, 3570, 10519, 90, 3690, 79872, 239, 6387, 3685, 10371, 5335, 6776, 2185, 10457, 5295	439	395	16650	2.4	0.5017	0.0326	0.254
GOTERM_BP_FAT	GO:0016477~cell migration	53	10.54	0.0002	153090, 7494, 4147, 3148, 7301, 3684, 388, 80149, 10488, 5587, 5228, 9043, 9693, 6548, 3690, 4192, 3716, 3685, 239, 10371, 7070, 6777, 6776, 58495, 134, 5753, 1605, 6283, 7042, 9023, 1803, 1130, 7049, 4780, 2028, 1545, 10461, 6586, 694, 64081, 3570, 79834, 10519, 90, 79872, 6387, 5335, 120892, 2534, 2185, 10457, 5295, 137970	439	1184	16650	1.7	0.6292	0.0374	0.3617
GOTERM_BP_FAT	GO:2000147~positive regulation of cell motility	25	4.97	0.0002	153090, 7494, 7042, 388, 80149, 10488, 5587, 4780, 5228, 9693, 9043, 3570, 10519, 90, 3690, 79872, 239, 6387, 3685, 10371, 5335, 6776, 2185, 10457, 5295	439	409	16650	2.32	0.6911	0.036	0.4281
GOTERM_BP_FAT	GO:0040011~locomotion	64	12.72	0.0002	153090, 9079, 7494, 4147, 3148, 7301, 3684, 388, 80149, 10488, 5587, 5228, 9043, 9693, 9637, 6548, 3690, 4192, 3716, 3685, 239, 10371, 7070, 6777, 57561, 6776, 58495, 134, 5753, 126731, 10678, 214, 1605, 6283, 667, 1808, 7042, 9023, 1803, 1130, 7049, 6478, 4780, 1545, 2028, 10461, 6586, 694, 64081, 3570, 79834, 10519, 8609, 90, 79872, 6387, 2549, 5335, 120892, 2534, 2185, 10457, 5295, 137970	439	1530	16650	1.59	0.6974	0.0356	0.4357
GOTERM_BP_FAT	GO:0006928~movement of cell or subcellular component	72	14.31	0.0003	153090, 9079, 93185, 7494, 4147, 3148, 4852, 6323, 57584, 7301, 3684, 388, 80149, 10488, 5587, 5228, 9043, 9693, 23303, 9637, 6548, 775, 3690, 4192, 3716, 239, 3685, 10371, 7070, 6777, 6776, 9788, 58495, 134, 5753, 126731, 10678, 214, 1605, 6283, 667, 1808, 7042, 9023, 1803, 1130, 7049, 6478, 4780, 1545, 2028, 10461, 6586, 7111, 694, 64081, 3570, 79834, 10519, 8609, 90, 79872, 6387, 3764, 2549, 5…	439	1795	16650	1.52	0.782	0.0383	0.5547
GOTERM_BP_FAT	GO:0048870~cell motility	57	11.33	0.0003	153090, 9079, 7494, 4147, 3148, 7301, 3684, 388, 80149, 10488, 5587, 5228, 9043, 9693, 6548, 3690, 4192, 3716, 3685, 239, 10371, 7070, 6777, 6776, 58495, 134, 5753, 126731, 1605, 6283, 667, 7042, 9023, 1803, 1130, 7049, 4780, 2028, 1545, 10461, 6586, 694, 64081, 3570, 79834, 10519, 90, 79872, 6387, 2549, 5335, 120892, 2534, 2185, 10457, 5295, 137970	439	1330	16650	1.63	0.7988	0.0384	0.584
GOTERM_BP_FAT	GO:0051674~localization of cell	57	11.33	0.0003	153090, 9079, 7494, 4147, 3148, 7301, 3684, 388, 80149, 10488, 5587, 5228, 9043, 9693, 6548, 3690, 4192, 3716, 3685, 239, 10371, 7070, 6777, 6776, 58495, 134, 5753, 126731, 1605, 6283, 667, 7042, 9023, 1803, 1130, 7049, 4780, 2028, 1545, 10461, 6586, 694, 64081, 3570, 79834, 10519, 90, 79872, 6387, 2549, 5335, 120892, 2534, 2185, 10457, 5295, 137970	439	1330	16650	1.63	0.7988	0.0384	0.584
GOTERM_BP_FAT	GO:0051272~positive regulation of cellular component movement	25	4.97	0.0003	153090, 7494, 7042, 388, 80149, 10488, 5587, 4780, 5228, 9693, 9043, 3570, 10519, 90, 3690, 79872, 239, 6387, 3685, 10371, 5335, 6776, 2185, 10457, 5295	439	420	16650	2.26	0.8235	0.0404	0.6314
GOTERM_BP_FAT	GO:0040017~positive regulation of locomotion	25	4.97	0.0004	153090, 7494, 7042, 388, 80149, 10488, 5587, 4780, 5228, 9693, 9043, 3570, 10519, 90, 3690, 79872, 239, 6387, 3685, 10371, 5335, 6776, 2185, 10457, 5295	439	422	16650	2.25	0.8452	0.0415	0.6791
GOTERM_BP_FAT	GO:0040012~regulation of locomotion	37	7.36	0.0006	153090, 134, 9079, 126731, 7494, 1605, 7042, 388, 80149, 10488, 5587, 4780, 1545, 5228, 9693, 9043, 3570, 64081, 10519, 90, 3690, 79872, 3352, 6387, 3685, 239, 10371, 7070, 2549, 5335, 120892, 57561, 6776, 2185, 10457, 5295, 137970	439	768	16650	1.83	0.9552	0.058	1.1274
GOTERM_BP_FAT	GO:0030334~regulation of cell migration	33	6.56	0.0012	153090, 134, 9079, 7494, 1605, 7042, 388, 80149, 10488, 5587, 4780, 1545, 5228, 9693, 9043, 3570, 64081, 10519, 90, 3690, 79872, 6387, 3685, 239, 10371, 7070, 2549, 5335, 6776, 2185, 10457, 5295, 137970	439	685	16650	1.83	0.9985	0.0855	2.3545
GOTERM_BP_FAT	GO:2000145~regulation of cell motility	34	6.76	0.0021	153090, 134, 9079, 126731, 7494, 1605, 7042, 388, 80149, 10488, 5587, 4780, 1545, 5228, 9693, 9043, 3570, 64081, 10519, 90, 3690, 79872, 6387, 3685, 239, 10371, 7070, 2549, 5335, 6776, 2185, 10457, 5295, 137970	439	736	16650	1.75	1	0.1196	3.9213
GOTERM_BP_FAT	GO:0051270~regulation of cellular component movement	36	7.16	0.0024	153090, 134, 9079, 126731, 7494, 1605, 7042, 388, 80149, 10488, 5587, 7049, 4780, 1545, 5228, 9693, 9043, 3570, 64081, 10519, 775, 90, 3690, 79872, 6387, 3685, 239, 10371, 7070, 2549, 5335, 6776, 2185, 10457, 5295, 137970	439	802	16650	1.7	1	0.1277	4.4396
Annotation Cluster 4	Enrichment Score: 3.056366297823631
GOTERM_BP_FAT	GO:0010595~positive regulation of endothelial cell migration	10	1.99	0.0001	239, 388, 5335, 10519, 80149, 6776, 5587, 2185, 3690, 4780	439	68	16650	5.58	0.3041	0.0324	0.1323
GOTERM_BP_FAT	GO:1904018~positive regulation of vasculature development	14	2.78	0.0001	7494, 694, 10519, 3716, 239, 388, 5335, 80149, 5587, 2185, 4780, 5228, 1545, 9693	439	143	16650	3.71	0.4206	0.0357	0.1992
GOTERM_BP_FAT	GO:0048514~blood vessel morphogenesis	29	5.77	0.0001	153090, 7494, 3726, 7042, 388, 80149, 8325, 7049, 5587, 4780, 5228, 2028, 1545, 9693, 4313, 694, 10519, 57493, 90, 3690, 3716, 1909, 3685, 239, 7070, 10553, 5335, 2185, 58495	439	491	16650	2.24	0.4389	0.0334	0.2108
GOTERM_BP_FAT	GO:0045766~positive regulation of angiogenesis	13	2.58	0.0001	7494, 694, 10519, 3716, 239, 388, 5335, 80149, 5587, 2185, 4780, 5228, 1545	439	127	16650	3.88	0.5	0.0341	0.2528
GOTERM_BP_FAT	GO:0030335~positive regulation of cell migration	25	4.97	0.0001	153090, 7494, 7042, 388, 80149, 10488, 5587, 4780, 5228, 9693, 9043, 3570, 10519, 90, 3690, 79872, 239, 6387, 3685, 10371, 5335, 6776, 2185, 10457, 5295	439	395	16650	2.4	0.5017	0.0326	0.254
GOTERM_BP_FAT	GO:2000147~positive regulation of cell motility	25	4.97	0.0002	153090, 7494, 7042, 388, 80149, 10488, 5587, 4780, 5228, 9693, 9043, 3570, 10519, 90, 3690, 79872, 239, 6387, 3685, 10371, 5335, 6776, 2185, 10457, 5295	439	409	16650	2.32	0.6911	0.036	0.4281
GOTERM_BP_FAT	GO:0001525~angiogenesis	25	4.97	0.0003	153090, 7494, 7042, 388, 80149, 8325, 5587, 4780, 1545, 5228, 2028, 4313, 694, 10519, 90, 3690, 3716, 1909, 239, 3685, 7070, 5335, 10553, 2185, 58495	439	413	16650	2.3	0.7436	0.0371	0.4959
GOTERM_BP_FAT	GO:0001568~blood vessel development	31	6.16	0.0003	153090, 7494, 7472, 3726, 7042, 388, 80149, 8325, 7049, 5587, 4780, 5228, 2028, 1545, 9693, 4313, 694, 10519, 2308, 57493, 90, 3690, 3716, 1909, 3685, 239, 7070, 10553, 5335, 2185, 58495	439	576	16650	2.04	0.7978	0.0392	0.5821
GOTERM_BP_FAT	GO:0051272~positive regulation of cellular component movement	25	4.97	0.0003	153090, 7494, 7042, 388, 80149, 10488, 5587, 4780, 5228, 9693, 9043, 3570, 10519, 90, 3690, 79872, 239, 6387, 3685, 10371, 5335, 6776, 2185, 10457, 5295	439	420	16650	2.26	0.8235	0.0404	0.6314
GOTERM_BP_FAT	GO:0040017~positive regulation of locomotion	25	4.97	0.0004	153090, 7494, 7042, 388, 80149, 10488, 5587, 4780, 5228, 9693, 9043, 3570, 10519, 90, 3690, 79872, 239, 6387, 3685, 10371, 5335, 6776, 2185, 10457, 5295	439	422	16650	2.25	0.8452	0.0415	0.6791
GOTERM_BP_FAT	GO:0001944~vasculature development	32	6.36	0.0004	153090, 7494, 7472, 3726, 7042, 388, 80149, 8325, 7049, 5587, 4780, 5228, 2028, 1545, 9693, 4313, 694, 2308, 10519, 57493, 90, 3690, 3716, 1909, 3685, 239, 7070, 10553, 5335, 2185, 10457, 58495	439	610	16650	1.99	0.8619	0.043	0.7204
GOTERM_BP_FAT	GO:0010634~positive regulation of epithelial cell migration	11	2.19	0.0004	7042, 239, 388, 5335, 10519, 80149, 6776, 5587, 2185, 3690, 4780	439	105	16650	3.97	0.9029	0.0494	0.848
GOTERM_BP_FAT	GO:0010632~regulation of epithelial cell migration	14	2.78	0.0005	153090, 64081, 10519, 3690, 7042, 239, 10371, 388, 5335, 80149, 5587, 6776, 2185, 4780	439	169	16650	3.14	0.941	0.055	1.0281
GOTERM_BP_FAT	GO:0043542~endothelial cell migration	13	2.58	0.0008	153090, 10519, 3690, 239, 388, 5335, 80149, 1803, 5587, 6776, 2185, 4780, 1545	439	154	16650	3.2	0.9832	0.0669	1.4818
GOTERM_BP_FAT	GO:1901342~regulation of vasculature development	17	3.38	0.0008	153090, 7494, 694, 10519, 3716, 239, 388, 10553, 5335, 80149, 5587, 2185, 10457, 4780, 5228, 1545, 9693	439	245	16650	2.63	0.9847	0.0673	1.5159
GOTERM_BP_FAT	GO:0045765~regulation of angiogenesis	16	3.18	0.0008	153090, 7494, 694, 10519, 3716, 239, 388, 10553, 5335, 80149, 5587, 2185, 10457, 4780, 5228, 1545	439	222	16650	2.73	0.9861	0.0677	1.5495
GOTERM_BP_FAT	GO:0010594~regulation of endothelial cell migration	11	2.19	0.0009	153090, 239, 388, 5335, 10519, 80149, 6776, 5587, 2185, 3690, 4780	439	115	16650	3.63	0.9916	0.0742	1.7298
GOTERM_BP_FAT	GO:0010631~epithelial cell migration	16	3.18	0.0011	153090, 64081, 10519, 3690, 7042, 239, 10371, 388, 5335, 1803, 80149, 5587, 6776, 2185, 4780, 1545	439	228	16650	2.66	0.9963	0.0803	2.0263
GOTERM_BP_FAT	GO:0072358~cardiovascular system development	42	8.35	0.0011	153090, 5066, 7494, 54880, 4853, 7227, 7472, 3726, 7042, 388, 80149, 8325, 5587, 7049, 4780, 1545, 5228, 2028, 9693, 4313, 694, 6648, 2308, 10519, 6548, 775, 57493, 90, 3690, 3716, 1909, 239, 3685, 3764, 7070, 10553, 2549, 5335, 55803, 2185, 10457, 58495	439	945	16650	1.69	0.9973	0.0835	2.1411
GOTERM_BP_FAT	GO:0072359~circulatory system development	42	8.35	0.0011	153090, 5066, 7494, 54880, 4853, 7227, 7472, 3726, 7042, 388, 80149, 8325, 5587, 7049, 4780, 1545, 5228, 2028, 9693, 4313, 694, 6648, 2308, 10519, 6548, 775, 57493, 90, 3690, 3716, 1909, 239, 3685, 3764, 7070, 10553, 2549, 5335, 55803, 2185, 10457, 58495	439	945	16650	1.69	0.9973	0.0835	2.1411
GOTERM_BP_FAT	GO:0090132~epithelium migration	16	3.18	0.0012	153090, 64081, 10519, 3690, 7042, 239, 10371, 388, 5335, 1803, 80149, 5587, 6776, 2185, 4780, 1545	439	231	16650	2.63	0.9983	0.0861	2.3069
GOTERM_BP_FAT	GO:0030334~regulation of cell migration	33	6.56	0.0012	153090, 134, 9079, 7494, 1605, 7042, 388, 80149, 10488, 5587, 4780, 1545, 5228, 9693, 9043, 3570, 64081, 10519, 90, 3690, 79872, 6387, 3685, 239, 10371, 7070, 2549, 5335, 6776, 2185, 10457, 5295, 137970	439	685	16650	1.83	0.9985	0.0855	2.3545
GOTERM_BP_FAT	GO:0090130~tissue migration	16	3.18	0.0016	153090, 64081, 10519, 3690, 7042, 239, 10371, 388, 5335, 1803, 80149, 5587, 6776, 2185, 4780, 1545	439	237	16650	2.56	0.9997	0.0968	2.9658
GOTERM_BP_FAT	GO:2000145~regulation of cell motility	34	6.76	0.0021	153090, 134, 9079, 126731, 7494, 1605, 7042, 388, 80149, 10488, 5587, 4780, 1545, 5228, 9693, 9043, 3570, 64081, 10519, 90, 3690, 79872, 6387, 3685, 239, 10371, 7070, 2549, 5335, 6776, 2185, 10457, 5295, 137970	439	736	16650	1.75	1	0.1196	3.9213
GOTERM_BP_FAT	GO:0043536~positive regulation of blood vessel endothelial cell migration	5	0.99	0.0039	5335, 10519, 6776, 5587, 4780	439	25	16650	7.59	1	0.1638	7.119
GOTERM_BP_FAT	GO:0001667~ameboidal-type cell migration	18	3.58	0.005	153090, 64081, 10519, 90, 3690, 7042, 239, 10371, 388, 5335, 1803, 80149, 5587, 6776, 2185, 4780, 1545, 58495	439	320	16650	2.13	1	0.1838	9.0571
GOTERM_BP_FAT	GO:0043534~blood vessel endothelial cell migration	6	1.19	0.0351	5335, 10519, 6776, 5587, 2185, 4780	439	69	16650	3.3	1	0.4313	49.4542
GOTERM_BP_FAT	GO:0043535~regulation of blood vessel endothelial cell migration	5	0.99	0.0475	5335, 10519, 6776, 5587, 4780	439	52	16650	3.65	1	0.4897	60.5952
GOTERM_BP_FAT	GO:0048646~anatomical structure formation involved in morphogenesis	39	7.75	0.0859	153090, 7494, 7227, 1605, 7472, 3726, 79867, 3624, 7042, 388, 80149, 8325, 153241, 5587, 7049, 4780, 1545, 5228, 2028, 132320, 7111, 4313, 694, 2308, 10519, 90, 3690, 3716, 836, 7320, 1909, 3685, 239, 7070, 10553, 5335, 3914, 2185, 58495	439	1151	16650	1.29	1	0.614	82.0507
Annotation Cluster 5	Enrichment Score: 2.960999543223189
GOTERM_BP_FAT	GO:0016051~carbohydrate biosynthetic process	16	3.18	0.0002	669, 83539, 10678, 5164, 5106, 2308, 5105, 2806, 51363, 8604, 27232, 6513, 7360, 2185, 5509, 5226	439	196	16650	3.1	0.6823	0.0375	0.4179
GOTERM_BP_FAT	GO:0044723~single-organism carbohydrate metabolic process	32	6.36	0.0012	669, 10678, 3628, 5164, 5106, 5105, 11173, 1605, 27232, 6513, 57134, 51809, 2526, 11320, 23038, 54956, 54507, 5226, 83539, 2308, 56667, 2806, 79695, 51363, 8604, 2590, 7360, 4124, 6480, 2760, 2185, 5509	439	656	16650	1.85	0.9985	0.0863	2.3463
GOTERM_BP_FAT	GO:0005975~carbohydrate metabolic process	34	6.76	0.0048	669, 10678, 3628, 5164, 5106, 5105, 11173, 219, 1605, 27232, 6513, 57134, 51809, 2526, 11320, 23038, 54956, 54507, 5226, 83539, 2308, 56667, 2806, 79695, 51363, 8604, 2590, 7360, 55293, 4124, 6480, 2760, 2185, 5509	439	778	16650	1.66	1	0.1819	8.8228
Annotation Cluster 6	Enrichment Score: 2.747318841363663
GOTERM_BP_FAT	GO:0070482~response to oxygen levels	20	3.98	0.0007	6285, 134, 5066, 4313, 6648, 2308, 6548, 5105, 18, 1026, 836, 1909, 7042, 6387, 1803, 80315, 7049, 2185, 4780, 5228	439	314	16650	2.42	0.9723	0.062	1.301
GOTERM_BP_FAT	GO:0036293~response to decreased oxygen levels	18	3.58	0.0022	6285, 134, 5066, 4313, 6648, 6548, 5105, 18, 836, 1909, 7042, 6387, 1803, 80315, 7049, 2185, 4780, 5228	439	295	16650	2.31	1	0.1225	4.0676
GOTERM_BP_FAT	GO:0001666~response to hypoxia	17	3.38	0.0039	6285, 134, 5066, 4313, 6648, 6548, 5105, 18, 836, 1909, 7042, 6387, 1803, 7049, 2185, 4780, 5228	439	286	16650	2.25	1	0.1627	7.1246
Annotation Cluster 7	Enrichment Score: 2.618740247853899
GOTERM_MF_FAT	GO:0098772~molecular function regulator	60	11.93	0.0003	84144, 91614, 153090, 26084, 6655, 57480, 4852, 26037, 57584, 6590, 388503, 334, 23038, 10060, 84079, 54956, 9693, 132320, 4689, 57496, 3300, 5924, 3716, 4118, 836, 146923, 7070, 55803, 23362, 5271, 2760, 153769, 256394, 10435, 1075, 219771, 643394, 1026, 81706, 5611, 7472, 1030, 5349, 5867, 89778, 392, 10519, 51704, 2100, 647174, 5525, 10602, 25816, 10129, 120892, 2534, 5295, 1164, 23102, 64283	417	1397	15478	1.59	0.2961	0.161	0.514
GOTERM_BP_FAT	GO:0050790~regulation of catalytic activity	89	17.69	0.0003	153090, 91614, 9079, 84144, 26084, 6655, 115, 57480, 3148, 26037, 84959, 57584, 6590, 334, 388503, 8325, 10488, 5587, 23038, 84079, 54956, 9043, 9693, 10333, 6648, 4689, 3300, 79699, 5924, 23504, 3690, 5608, 5982, 3716, 836, 146923, 1909, 239, 7070, 55803, 23362, 5271, 2760, 57561, 153769, 256394, 10435, 134, 5753, 136, 219771, 203547, 643394, 5611, 81706, 1026, 55217, 6283, 7042, 1030, 5349, 902…	439	2357	16650	1.43	0.8351	0.0411	0.6562
GOTERM_BP_FAT	GO:0065009~regulation of molecular function	103	20.48	0.0006	84144, 26084, 3148, 334, 10488, 8325, 84079, 9043, 10333, 4689, 6548, 79699, 3690, 23504, 3716, 1909, 7070, 2760, 57561, 153769, 5753, 8553, 5611, 55217, 6283, 7042, 5349, 9026, 7049, 27013, 6478, 1845, 392, 10519, 51704, 2100, 647174, 25816, 54205, 3937, 10602, 10129, 9175, 5335, 2185, 64283, 23102, 153090, 91614, 9079, 6655, 57480, 115, 26037, 84959, 57584, 6590, 388503, 1054, 80149, 5587, 2303…	439	2863	16650	1.36	0.9542	0.0587	1.1198
GOTERM_BP_FAT	GO:0043085~positive regulation of catalytic activity	59	11.73	0.0043	84144, 91614, 153090, 26084, 6655, 115, 57480, 3148, 26037, 57584, 10488, 8325, 5587, 84079, 54956, 9043, 9693, 10333, 4689, 3300, 5924, 3690, 5608, 5982, 3716, 836, 146923, 1909, 239, 7070, 55803, 23362, 2760, 57561, 10435, 134, 136, 219771, 1026, 6283, 7042, 9026, 5867, 3570, 392, 10519, 51704, 54205, 10602, 3937, 2549, 9175, 5335, 120892, 2534, 2185, 1164, 23102, 64283	439	1559	16650	1.44	1	0.1753	7.9726
GOTERM_BP_FAT	GO:0044093~positive regulation of molecular function	66	13.12	0.0084	153090, 91614, 84144, 26084, 6655, 115, 57480, 3148, 26037, 57584, 1054, 10488, 8325, 5587, 84079, 54956, 9043, 9693, 10333, 11043, 4689, 3300, 6548, 9208, 5924, 3690, 5608, 5982, 3716, 836, 146923, 1909, 239, 7070, 55803, 23362, 2760, 57561, 10435, 134, 136, 219771, 7472, 1026, 6283, 7042, 9026, 5867, 3570, 392, 10519, 51704, 2100, 10602, 3937, 54205, 2549, 9175, 5335, 120892, 27347, 2534, 2185,…	439	1840	16650	1.36	1	0.2265	14.8967
GOTERM_BP_FAT	GO:0051336~regulation of hydrolase activity	50	9.94	0.0112	84144, 91614, 153090, 6655, 26084, 57480, 3148, 26037, 57584, 6590, 388503, 334, 10488, 5587, 84079, 54956, 9693, 3300, 5924, 23504, 3716, 146923, 836, 1909, 239, 7070, 55803, 23362, 2760, 5271, 153769, 256394, 10435, 203547, 643394, 7042, 9026, 5867, 6478, 89778, 392, 647174, 10602, 54205, 25816, 120892, 2534, 2185, 23102, 64283	439	1337	16650	1.42	1	0.2622	19.3793
GOTERM_BP_FAT	GO:0051345~positive regulation of hydrolase activity	36	7.16	0.0175	84144, 91614, 153090, 26084, 6655, 57480, 3148, 26037, 57584, 10488, 9026, 5587, 5867, 84079, 54956, 9693, 3300, 392, 5924, 3716, 836, 146923, 1909, 239, 10602, 54205, 7070, 55803, 120892, 23362, 2760, 2534, 2185, 23102, 64283, 10435	439	917	16650	1.49	1	0.3173	28.6384
Annotation Cluster 8	Enrichment Score: 2.51948895422758
GOTERM_BP_FAT	GO:0009267~cellular response to starvation	11	2.19	0.0009	81631, 7494, 2308, 80149, 120892, 80315, 5105, 1026, 4780, 1515, 6513	439	115	16650	3.63	0.9916	0.0742	1.7298
GOTERM_BP_FAT	GO:0031669~cellular response to nutrient levels	13	2.58	0.001	81631, 7494, 1030, 5164, 2308, 80149, 120892, 80315, 5105, 1026, 4780, 1515, 6513	439	159	16650	3.1	0.9955	0.0787	1.9566
GOTERM_BP_FAT	GO:0031668~cellular response to extracellular stimulus	14	2.78	0.0014	7494, 81631, 5164, 2308, 136, 5105, 1026, 6513, 1030, 80315, 120892, 80149, 4780, 1515	439	188	16650	2.82	0.9995	0.0962	2.7336
GOTERM_BP_FAT	GO:0071496~cellular response to external stimulus	16	3.18	0.0034	81631, 7494, 5164, 2308, 6548, 136, 5105, 2729, 1026, 6513, 1030, 80315, 80149, 120892, 4780, 1515	439	257	16650	2.36	1	0.1545	6.3469
GOTERM_BP_FAT	GO:0031667~response to nutrient levels	21	4.17	0.0053	81631, 7494, 219931, 6648, 5164, 2308, 4852, 5105, 2729, 1026, 6513, 1030, 120892, 80315, 80149, 80010, 410, 4780, 29937, 2182, 1515	439	404	16650	1.97	1	0.1895	9.6996
GOTERM_BP_FAT	GO:0009991~response to extracellular stimulus	22	4.37	0.0058	81631, 7494, 219931, 6648, 5164, 2308, 4852, 136, 5105, 2729, 1026, 6513, 1030, 120892, 80315, 80149, 80010, 410, 4780, 29937, 2182, 1515	439	435	16650	1.92	1	0.1948	10.4851
GOTERM_BP_FAT	GO:0042149~cellular response to glucose starvation	5	0.99	0.0067	7494, 80149, 80315, 4780, 6513	439	29	16650	6.54	1	0.2069	12.0009
GOTERM_BP_FAT	GO:0042594~response to starvation	11	2.19	0.0073	81631, 7494, 2308, 80149, 120892, 80315, 5105, 1026, 4780, 1515, 6513	439	153	16650	2.73	1	0.2098	13.0783
Annotation Cluster 9	Enrichment Score: 2.425667583629942
GOTERM_BP_FAT	GO:0009725~response to hormone	42	8.35	0.0002	6285, 5066, 8554, 7494, 115, 5106, 5164, 3148, 5105, 2729, 9340, 1605, 1026, 3726, 3624, 7042, 3176, 7049, 23038, 5228, 9975, 6586, 694, 6096, 7832, 2308, 6548, 51569, 4192, 2100, 836, 6387, 2549, 406, 6777, 2534, 6776, 2185, 143686, 5295, 1515, 9604	439	854	16650	1.87	0.5457	0.0352	0.2878
GOTERM_BP_FAT	GO:0033993~response to lipid	36	7.16	0.0071	6285, 5066, 153090, 8554, 5753, 7494, 5106, 3148, 5105, 1026, 7472, 6590, 3726, 3624, 7042, 80149, 3176, 9975, 6586, 219931, 6096, 6648, 2308, 51569, 4192, 2100, 7133, 836, 239, 3764, 406, 6777, 2185, 1515, 56603, 9604	439	860	16650	1.59	1	0.2103	12.6602
GOTERM_BP_FAT	GO:0048545~response to steroid hormone	19	3.78	0.0125	6285, 5066, 8554, 6096, 5106, 3148, 2308, 51569, 2100, 4192, 1026, 836, 7042, 3176, 406, 9975, 1515, 6586, 9604	439	381	16650	1.89	1	0.2752	21.324
GOTERM_BP_FAT	GO:0014070~response to organic cyclic compound	36	7.16	0.015	6285, 5066, 8554, 64170, 5106, 3148, 5105, 18, 2729, 1026, 3726, 3624, 1808, 7042, 80149, 3176, 1545, 9693, 9975, 6586, 219931, 6096, 7832, 2308, 6548, 51569, 4192, 2100, 836, 3764, 120892, 406, 6777, 2185, 1515, 9604	439	906	16650	1.51	1	0.2938	25.0549
Annotation Cluster 10	Enrichment Score: 2.35004475454833
GOTERM_MF_FAT	GO:0046983~protein dimerization activity	48	9.54	0.003	6285, 153090, 134, 7494, 64170, 6655, 5164, 8553, 18, 2729, 7301, 8639, 3684, 667, 3624, 80146, 7042, 1054, 121601, 1803, 8904, 919, 10488, 9026, 1820, 81607, 5228, 11043, 4862, 3570, 4689, 56667, 90, 2806, 9208, 7507, 56952, 5631, 9175, 120892, 64067, 6249, 406, 8801, 6777, 7096, 5295, 131870	417	1160	15478	1.54	0.9637	0.3393	4.7496
GOTERM_MF_FAT	GO:0042802~identical protein binding	54	10.74	0.0037	153090, 7494, 5164, 84959, 8639, 334, 9076, 6513, 3624, 80146, 10488, 1820, 5587, 57488, 7681, 5228, 11043, 6648, 9208, 2806, 3690, 7507, 56952, 6249, 9788, 29886, 6285, 5753, 64170, 8553, 55, 1075, 18, 667, 1808, 7042, 1803, 8904, 919, 9026, 81607, 219931, 64081, 3570, 56667, 90, 729438, 79872, 5631, 9175, 7360, 120892, 2534, 131870	417	1358	15478	1.48	0.9815	0.3291	5.6897
GOTERM_MF_FAT	GO:0042803~protein homodimerization activity	32	6.36	0.008	6285, 153090, 7494, 64170, 5164, 8553, 18, 8639, 667, 7042, 80146, 1803, 8904, 10488, 919, 1820, 9026, 81607, 5228, 11043, 3570, 56667, 2806, 9208, 90, 7507, 56952, 5631, 9175, 120892, 6249, 131870	417	730	15478	1.63	0.9998	0.5481	12.0354
Annotation Cluster 11	Enrichment Score: 2.3408992862532836
GOTERM_BP_FAT	GO:0007155~cell adhesion	64	12.72	0.0031	153090, 26167, 7494, 22837, 4045, 64115, 5067, 84959, 7301, 8639, 3684, 9076, 8641, 388, 8325, 84174, 57488, 3105, 23303, 57496, 6548, 50863, 9208, 64129, 57526, 3690, 3694, 239, 3685, 7070, 3914, 6777, 9788, 56603, 3707, 64072, 214, 18, 1605, 667, 7042, 1803, 919, 144100, 81607, 1545, 80762, 10461, 23670, 1845, 79834, 4867, 392, 10519, 90, 79872, 1014, 6387, 2534, 2185, 10457, 5295, 137970, 2000	439	1699	16650	1.43	1	0.1477	5.8366
GOTERM_BP_FAT	GO:0022610~biological adhesion	64	12.72	0.0035	153090, 26167, 7494, 22837, 4045, 64115, 5067, 84959, 7301, 8639, 3684, 9076, 8641, 388, 8325, 84174, 57488, 3105, 23303, 57496, 6548, 50863, 9208, 64129, 57526, 3690, 3694, 239, 3685, 7070, 3914, 6777, 9788, 56603, 3707, 64072, 214, 18, 1605, 667, 7042, 1803, 919, 144100, 81607, 1545, 80762, 10461, 23670, 1845, 79834, 4867, 392, 10519, 90, 79872, 1014, 6387, 2534, 2185, 10457, 5295, 137970, 2000	439	1705	16650	1.42	1	0.1554	6.4451
GOTERM_BP_FAT	GO:0098609~cell-cell adhesion	47	9.34	0.0038	153090, 26167, 7494, 3707, 22837, 64072, 64115, 214, 84959, 18, 7301, 9076, 7042, 8641, 1803, 919, 8325, 144100, 84174, 57488, 81607, 80762, 1545, 3105, 23670, 1845, 23303, 57496, 4867, 392, 90, 9208, 57526, 3690, 79872, 1014, 239, 3685, 6387, 7070, 6777, 2534, 10457, 5295, 137970, 56603, 2000	439	1164	16650	1.53	1	0.1625	6.9347
GOTERM_BP_FAT	GO:0098602~single organism cell adhesion	34	6.76	0.0049	7494, 3707, 64115, 84959, 18, 7301, 7042, 1803, 919, 8325, 144100, 84174, 80762, 1545, 3105, 1845, 10461, 23303, 4867, 79834, 10519, 90, 3690, 79872, 6387, 3685, 239, 7070, 6777, 2534, 10457, 5295, 56603, 2000	439	779	16650	1.66	1	0.1843	9.0165
GOTERM_BP_FAT	GO:0016337~single organismal cell-cell adhesion	31	6.16	0.0098	3707, 7494, 64115, 84959, 18, 7301, 7042, 1803, 8325, 919, 144100, 84174, 1545, 80762, 3105, 1845, 23303, 4867, 90, 3690, 79872, 6387, 3685, 239, 7070, 6777, 2534, 10457, 5295, 56603, 2000	439	725	16650	1.62	1	0.2406	17.134
Annotation Cluster 12	Enrichment Score: 2.2716399141166645
GOTERM_BP_FAT	GO:0043068~positive regulation of programmed cell death	28	5.57	0.0029	153090, 6285, 4332, 7494, 6655, 1075, 1026, 55164, 5533, 3624, 7042, 388, 80149, 9026, 5326, 54507, 1545, 9693, 694, 2308, 6548, 5924, 5608, 4118, 836, 239, 54205, 120892	439	577	16650	1.84	1	0.1393	5.3843
GOTERM_BP_FAT	GO:0010942~positive regulation of cell death	28	5.57	0.0057	153090, 6285, 4332, 7494, 6655, 1075, 1026, 55164, 5533, 3624, 7042, 388, 80149, 9026, 5326, 54507, 1545, 9693, 694, 2308, 6548, 5924, 5608, 4118, 836, 239, 54205, 120892	439	607	16650	1.75	1	0.1924	10.2782
GOTERM_BP_FAT	GO:0043065~positive regulation of apoptotic process	26	5.17	0.0094	6285, 153090, 7494, 4332, 6655, 694, 2308, 6548, 1075, 5924, 5608, 4118, 55164, 836, 5533, 3624, 7042, 239, 54205, 388, 80149, 9026, 5326, 1545, 54507, 9693	439	572	16650	1.72	1	0.2361	16.4741
Annotation Cluster 13	Enrichment Score: 2.2344250313217353
GOTERM_BP_FAT	GO:0006464~cellular protein modification process	135	26.84	0.0001	7494, 5164, 65258, 54492, 5533, 22903, 26268, 11011, 8325, 11320, 7681, 9043, 10333, 9448, 30811, 54629, 79699, 9545, 3690, 51569, 79695, 3716, 3685, 10090, 7070, 4124, 6777, 153769, 57561, 6776, 10422, 1456, 8554, 5753, 10678, 54880, 5611, 6283, 7042, 51809, 23012, 410, 7049, 27013, 6478, 4780, 1845, 64081, 694, 79834, 10519, 2308, 51704, 90, 55170, 2590, 7320, 54205, 3937, 10129, 9175, 5335, 12…	439	3818	16650	1.34	0.438	0.0354	0.2102
GOTERM_BP_FAT	GO:0036211~protein modification process	135	26.84	0.0001	7494, 5164, 65258, 54492, 5533, 22903, 26268, 11011, 8325, 11320, 7681, 9043, 10333, 9448, 30811, 54629, 79699, 9545, 3690, 51569, 79695, 3716, 3685, 10090, 7070, 4124, 6777, 153769, 57561, 6776, 10422, 1456, 8554, 5753, 10678, 54880, 5611, 6283, 7042, 51809, 23012, 410, 7049, 27013, 6478, 4780, 1845, 64081, 694, 79834, 10519, 2308, 51704, 90, 55170, 2590, 7320, 54205, 3937, 10129, 9175, 5335, 12…	439	3818	16650	1.34	0.438	0.0354	0.2102
GOTERM_BP_FAT	GO:0051246~regulation of protein metabolic process	95	18.89	0.0002	153090, 7494, 8531, 115, 84959, 6590, 143458, 334, 388503, 3624, 22903, 1054, 11011, 80149, 80315, 25897, 25825, 8325, 5587, 54956, 9693, 9043, 10333, 9448, 7832, 3300, 79699, 3690, 5608, 7133, 836, 239, 3685, 7070, 5271, 6777, 57561, 256394, 730, 143689, 9604, 134, 3707, 5753, 8554, 64170, 54880, 136, 1075, 219771, 643394, 2729, 1026, 5611, 1605, 81706, 6283, 7042, 1030, 9026, 7049, 27013, 89778…	439	2512	16650	1.43	0.6399	0.0371	0.3723
GOTERM_BP_FAT	GO:0009967~positive regulation of signal transduction	58	11.53	0.001	153090, 7494, 6655, 4853, 5533, 3624, 10758, 80149, 8325, 5326, 5587, 84174, 2850, 9043, 9693, 10333, 11043, 22848, 6548, 3690, 5608, 4118, 7133, 406, 57561, 134, 6285, 3707, 5753, 64170, 136, 55, 1075, 18, 7472, 6283, 7042, 1030, 8904, 9026, 7049, 80762, 1545, 29937, 3570, 29760, 392, 10519, 51704, 90, 2549, 9175, 5335, 120892, 2534, 2185, 10457, 5295	439	1428	16650	1.54	0.9946	0.0771	1.8869
GOTERM_BP_FAT	GO:0032268~regulation of cellular protein metabolic process	86	17.1	0.0011	153090, 7494, 8531, 115, 84959, 6590, 334, 388503, 3624, 11011, 80149, 25897, 80315, 8325, 5587, 54956, 9043, 9693, 10333, 9448, 7832, 3300, 79699, 3690, 5608, 7133, 836, 239, 7070, 5271, 57561, 256394, 143689, 9604, 134, 3707, 5753, 8554, 64170, 54880, 136, 1075, 219771, 643394, 2729, 1026, 5611, 1605, 81706, 6283, 7042, 1030, 9026, 7049, 27013, 89778, 6478, 4780, 80762, 29937, 1845, 64081, 3570…	439	2346	16650	1.39	0.9975	0.0833	2.1676
GOTERM_BP_FAT	GO:0045860~positive regulation of protein kinase activity	25	4.97	0.0016	134, 153090, 115, 136, 219771, 1026, 6283, 7042, 8325, 54956, 9693, 9043, 10333, 3570, 10519, 51704, 3690, 5608, 3937, 2549, 9175, 5335, 120892, 2185, 1164	439	470	16650	2.02	0.9997	0.0984	2.9438
GOTERM_BP_FAT	GO:0043549~regulation of kinase activity	36	7.16	0.0018	153090, 9079, 134, 5753, 115, 136, 219771, 84959, 1026, 5611, 6283, 7042, 1030, 8325, 27013, 54956, 9693, 1845, 9043, 10333, 3570, 10519, 51704, 3690, 5608, 5525, 3937, 7070, 2549, 5335, 9175, 120892, 2185, 900, 5295, 1164	439	788	16650	1.73	0.9999	0.1061	3.3441
GOTERM_BP_FAT	GO:0006468~protein phosphorylation	70	13.92	0.0018	153090, 7494, 115, 5164, 84959, 7301, 3624, 11011, 80149, 8325, 5587, 54956, 9043, 9693, 10333, 22848, 9448, 30811, 5924, 3690, 5608, 3716, 7133, 91419, 3685, 7070, 6777, 6776, 8780, 134, 1456, 3707, 5753, 64170, 55351, 136, 219771, 5611, 1605, 1026, 6283, 7042, 1030, 23012, 7049, 27013, 10461, 1845, 29937, 64081, 3570, 79834, 2308, 10519, 51704, 90, 11113, 7320, 3937, 2549, 9175, 5335, 120892, 2…	439	1852	16650	1.43	0.9999	0.1063	3.3895
GOTERM_BP_FAT	GO:0042325~regulation of phosphorylation	55	10.93	0.0026	9079, 153090, 7494, 115, 84959, 3624, 80149, 8325, 5587, 54956, 9043, 9693, 10333, 9448, 3690, 5608, 7133, 7070, 134, 3707, 5753, 64170, 136, 219771, 1605, 5611, 81706, 1026, 6283, 7042, 1030, 7049, 27013, 1845, 29937, 64081, 3570, 2308, 10519, 51704, 90, 7320, 5525, 3937, 2549, 5335, 9175, 120892, 27347, 2534, 2185, 10457, 900, 5295, 1164	439	1393	16650	1.5	1	0.1306	4.7895
GOTERM_BP_FAT	GO:0016310~phosphorylation	80	15.9	0.0032	153090, 9079, 7494, 115, 3628, 5164, 84959, 7301, 3624, 548596, 11011, 80149, 8325, 5587, 54956, 9043, 9693, 10333, 22848, 9448, 30811, 5924, 3690, 5608, 3716, 7133, 91419, 3685, 7070, 6777, 6776, 8780, 134, 1456, 3707, 669, 5753, 64170, 55351, 136, 5105, 219771, 5611, 1605, 1026, 4731, 6283, 7042, 1030, 23012, 7049, 27013, 29937, 10461, 1845, 64081, 3570, 79834, 10519, 2308, 51704, 90, 11113, 73…	439	2229	16650	1.36	1	0.1484	5.9208
GOTERM_BP_FAT	GO:0045859~regulation of protein kinase activity	33	6.56	0.0034	134, 153090, 5753, 115, 136, 219771, 84959, 1026, 5611, 6283, 7042, 1030, 8325, 27013, 54956, 9693, 1845, 9043, 10333, 3570, 10519, 51704, 3690, 5608, 3937, 7070, 2549, 5335, 9175, 120892, 2185, 900, 1164	439	730	16650	1.71	1	0.1539	6.2634
GOTERM_BP_FAT	GO:0033674~positive regulation of kinase activity	25	4.97	0.004	134, 153090, 115, 136, 219771, 1026, 6283, 7042, 8325, 54956, 9693, 9043, 10333, 3570, 10519, 51704, 3690, 5608, 3937, 2549, 9175, 5335, 120892, 2185, 1164	439	505	16650	1.88	1	0.1658	7.3327
GOTERM_BP_FAT	GO:0001932~regulation of protein phosphorylation	51	10.14	0.0044	153090, 7494, 115, 84959, 3624, 80149, 8325, 5587, 54956, 9043, 9693, 10333, 9448, 3690, 5608, 7133, 7070, 134, 3707, 5753, 64170, 136, 219771, 1605, 5611, 1026, 6283, 7042, 1030, 7049, 27013, 1845, 29937, 64081, 3570, 2308, 10519, 51704, 90, 7320, 3937, 2549, 5335, 9175, 120892, 27347, 2534, 2185, 10457, 900, 1164	439	1300	16650	1.49	1	0.1752	8.0286
GOTERM_BP_FAT	GO:0031399~regulation of protein modification process	62	12.33	0.0047	153090, 7494, 115, 84959, 3624, 80149, 8325, 5587, 54956, 9043, 9693, 10333, 9448, 3300, 79699, 3690, 5608, 7133, 7070, 57561, 134, 3707, 5753, 8554, 64170, 54880, 136, 219771, 2729, 5611, 1605, 81706, 1026, 6283, 7042, 1030, 7049, 27013, 6478, 80762, 1845, 29937, 64081, 3570, 2308, 10519, 51704, 90, 7320, 5525, 3937, 10129, 2549, 9175, 5335, 120892, 27347, 2534, 2185, 10457, 900, 1164	439	1664	16650	1.41	1	0.1807	8.6964
GOTERM_BP_FAT	GO:0051247~positive regulation of protein metabolic process	57	11.33	0.0053	153090, 7494, 8531, 115, 3624, 1054, 25897, 80149, 8325, 5587, 54956, 9043, 9693, 10333, 3300, 3690, 5608, 7133, 836, 239, 6777, 57561, 9604, 134, 5753, 8554, 64170, 136, 1075, 219771, 2729, 5611, 1026, 6283, 7042, 9026, 4780, 80762, 29937, 3570, 2308, 10519, 51704, 90, 5525, 54205, 3937, 2549, 9175, 5335, 120892, 2534, 2185, 7096, 10457, 1164, 54941	439	1508	16650	1.43	1	0.1889	9.7403
GOTERM_BP_FAT	GO:1902533~positive regulation of intracellular signal transduction	38	7.55	0.0062	6285, 134, 153090, 5753, 3707, 7494, 64170, 6655, 4853, 136, 6283, 7042, 10758, 8904, 80149, 8325, 5326, 5587, 1545, 80762, 29937, 9693, 9043, 10333, 11043, 3570, 10519, 6548, 51704, 5608, 7133, 2549, 5335, 9175, 120892, 2534, 2185, 10457	439	915	16650	1.58	1	0.1992	11.1698
GOTERM_BP_FAT	GO:0051338~regulation of transferase activity	39	7.75	0.0073	153090, 9079, 134, 5753, 115, 136, 84959, 219771, 5611, 1026, 6283, 7042, 1030, 8325, 27013, 54956, 9043, 9693, 1845, 10333, 3570, 10519, 51704, 79699, 3690, 5982, 5608, 5525, 3937, 7070, 2549, 5335, 9175, 120892, 57561, 2185, 900, 5295, 1164	439	955	16650	1.55	1	0.2115	13.0373
GOTERM_BP_FAT	GO:0071900~regulation of protein serine/threonine kinase activity	23	4.57	0.0078	134, 153090, 10333, 10519, 136, 219771, 5608, 1026, 6283, 1030, 2549, 5335, 9175, 120892, 8325, 2185, 27013, 900, 54956, 9043, 1845, 9693, 1164	439	476	16650	1.83	1	0.2167	13.8396
GOTERM_BP_FAT	GO:0019220~regulation of phosphate metabolic process	59	11.73	0.0085	153090, 9079, 7494, 115, 84959, 3624, 80149, 8325, 5587, 54956, 9043, 9693, 10333, 9448, 3690, 23504, 5608, 7133, 1909, 7070, 153769, 134, 3707, 669, 5753, 64170, 136, 219771, 1605, 5611, 81706, 1026, 6283, 7042, 1030, 7049, 27013, 1845, 29937, 64081, 3570, 2308, 10519, 51704, 90, 7320, 5525, 3937, 2549, 9175, 5335, 120892, 27347, 2534, 2185, 10457, 900, 5295, 1164	439	1610	16650	1.39	1	0.2261	15.0304
GOTERM_BP_FAT	GO:0051174~regulation of phosphorus metabolic process	59	11.73	0.0085	153090, 9079, 7494, 115, 84959, 3624, 80149, 8325, 5587, 54956, 9043, 9693, 10333, 9448, 3690, 23504, 5608, 7133, 1909, 7070, 153769, 134, 3707, 669, 5753, 64170, 136, 219771, 1605, 5611, 81706, 1026, 6283, 7042, 1030, 7049, 27013, 1845, 29937, 64081, 3570, 2308, 10519, 51704, 90, 7320, 5525, 3937, 2549, 9175, 5335, 120892, 27347, 2534, 2185, 10457, 900, 5295, 1164	439	1611	16650	1.39	1	0.226	15.1056
GOTERM_BP_FAT	GO:0032270~positive regulation of cellular protein metabolic process	53	10.54	0.0093	153090, 7494, 8531, 115, 3624, 25897, 80149, 8325, 5587, 54956, 9043, 9693, 10333, 3300, 3690, 5608, 7133, 836, 239, 57561, 9604, 134, 5753, 8554, 64170, 136, 1075, 219771, 2729, 5611, 1026, 6283, 7042, 9026, 4780, 80762, 29937, 3570, 10519, 51704, 90, 5525, 54205, 3937, 2549, 5335, 9175, 120892, 2534, 2185, 10457, 1164, 54941	439	1420	16650	1.42	1	0.2347	16.2919
GOTERM_BP_FAT	GO:0023014~signal transduction by protein phosphorylation	36	7.16	0.0094	134, 153090, 3707, 7494, 64170, 136, 7301, 1605, 6283, 7042, 80149, 8325, 7049, 29937, 9693, 1845, 9043, 10333, 3570, 9448, 2308, 10519, 90, 5924, 5608, 3716, 7133, 3685, 2549, 5335, 9175, 120892, 27347, 2534, 2185, 10457	439	877	16650	1.56	1	0.235	16.4758
GOTERM_BP_FAT	GO:0001934~positive regulation of protein phosphorylation	36	7.16	0.0117	153090, 134, 5753, 7494, 64170, 115, 136, 219771, 1026, 6283, 3624, 7042, 80149, 8325, 5587, 54956, 29937, 9693, 9043, 10333, 3570, 10519, 51704, 90, 3690, 5608, 7133, 3937, 2549, 5335, 9175, 120892, 2534, 2185, 10457, 1164	439	890	16650	1.53	1	0.2666	20.0874
GOTERM_BP_FAT	GO:0006796~phosphate-containing compound metabolic process	101	20.08	0.0125	153090, 9079, 7494, 3628, 115, 5164, 65258, 84959, 7301, 5533, 3624, 548596, 11011, 80149, 8325, 5587, 3631, 54956, 9693, 9043, 5226, 10333, 22848, 9448, 30811, 23504, 3690, 5924, 5608, 7133, 3716, 91419, 56952, 1909, 3685, 7070, 6777, 153769, 6776, 55326, 8780, 5509, 134, 1456, 669, 5753, 3707, 64170, 5106, 55351, 23530, 761, 136, 5105, 55, 219771, 81706, 5611, 1605, 1026, 6283, 4731, 7042, 1030…	439	3083	16650	1.24	1	0.2751	21.4075
GOTERM_BP_FAT	GO:0043408~regulation of MAPK cascade	29	5.77	0.0127	134, 153090, 7494, 64170, 136, 1605, 6283, 3624, 7042, 80149, 8325, 7049, 29937, 9693, 1845, 9043, 10333, 3570, 9448, 2308, 10519, 5608, 7133, 2549, 5335, 9175, 120892, 2185, 10457	439	678	16650	1.62	1	0.2765	21.6095
GOTERM_BP_FAT	GO:0032147~activation of protein kinase activity	16	3.18	0.0127	153090, 10333, 134, 3570, 115, 136, 51704, 3690, 5608, 7042, 2549, 9175, 5335, 120892, 2185, 9043	439	298	16650	2.04	1	0.2766	21.7126
GOTERM_BP_FAT	GO:0006793~phosphorus metabolic process	101	20.08	0.0131	153090, 9079, 7494, 3628, 115, 5164, 65258, 84959, 7301, 5533, 3624, 548596, 11011, 80149, 8325, 5587, 3631, 54956, 9693, 9043, 5226, 10333, 22848, 9448, 30811, 23504, 3690, 5924, 5608, 7133, 3716, 91419, 56952, 1909, 3685, 7070, 6777, 153769, 6776, 55326, 8780, 5509, 134, 1456, 669, 5753, 3707, 64170, 5106, 55351, 23530, 761, 136, 5105, 55, 219771, 81706, 5611, 1605, 1026, 6283, 4731, 7042, 1030…	439	3089	16650	1.24	1	0.2786	22.338
GOTERM_BP_FAT	GO:0043410~positive regulation of MAPK cascade	22	4.37	0.0183	153090, 10333, 134, 64170, 3570, 10519, 136, 5608, 7133, 6283, 7042, 2549, 5335, 9175, 120892, 80149, 8325, 2185, 10457, 9043, 9693, 29937	439	485	16650	1.72	1	0.3218	29.7489
GOTERM_BP_FAT	GO:0051347~positive regulation of transferase activity	27	5.37	0.0192	134, 153090, 115, 136, 219771, 1026, 6283, 7042, 8325, 54956, 9693, 9043, 10333, 3570, 10519, 51704, 3690, 5982, 5608, 3937, 2549, 9175, 5335, 120892, 57561, 2185, 1164	439	640	16650	1.6	1	0.3316	30.9802
GOTERM_BP_FAT	GO:0042327~positive regulation of phosphorylation	36	7.16	0.0218	153090, 134, 5753, 7494, 64170, 115, 136, 219771, 1026, 6283, 3624, 7042, 80149, 8325, 5587, 54956, 29937, 9693, 9043, 10333, 3570, 10519, 51704, 90, 3690, 5608, 7133, 3937, 2549, 5335, 9175, 120892, 2534, 2185, 10457, 1164	439	932	16650	1.46	1	0.3546	34.3325
GOTERM_BP_FAT	GO:0000165~MAPK cascade	33	6.56	0.0235	134, 153090, 3707, 7494, 64170, 136, 1605, 6283, 7042, 80149, 8325, 7049, 29937, 9693, 1845, 9043, 10333, 3570, 9448, 2308, 10519, 5924, 5608, 3716, 7133, 3685, 2549, 5335, 9175, 120892, 2534, 2185, 10457	439	841	16650	1.49	1	0.3636	36.4863
GOTERM_BP_FAT	GO:0071902~positive regulation of protein serine/threonine kinase activity	15	2.98	0.028	10333, 153090, 2549, 10519, 120892, 8325, 136, 219771, 2185, 5608, 54956, 6283, 1164, 9693, 9043	439	300	16650	1.9	1	0.3956	41.87
GOTERM_BP_FAT	GO:0031401~positive regulation of protein modification process	41	8.15	0.0396	153090, 134, 8554, 5753, 7494, 64170, 115, 136, 219771, 1026, 6283, 3624, 7042, 80149, 8325, 5587, 54956, 80762, 29937, 9693, 9043, 10333, 3570, 3300, 10519, 51704, 90, 3690, 5608, 7133, 5525, 3937, 2549, 5335, 9175, 120892, 57561, 2534, 2185, 10457, 1164	439	1143	16650	1.36	1	0.4512	53.8657
GOTERM_BP_FAT	GO:0010562~positive regulation of phosphorus metabolic process	38	7.55	0.0423	153090, 134, 5753, 7494, 64170, 115, 136, 219771, 1026, 6283, 3624, 7042, 80149, 8325, 5587, 54956, 29937, 9693, 9043, 10333, 3570, 10519, 51704, 90, 3690, 5608, 7133, 5525, 1909, 3937, 2549, 5335, 9175, 120892, 2534, 2185, 10457, 1164	439	1049	16650	1.37	1	0.4628	56.223
GOTERM_BP_FAT	GO:0045937~positive regulation of phosphate metabolic process	38	7.55	0.0423	153090, 134, 5753, 7494, 64170, 115, 136, 219771, 1026, 6283, 3624, 7042, 80149, 8325, 5587, 54956, 29937, 9693, 9043, 10333, 3570, 10519, 51704, 90, 3690, 5608, 7133, 5525, 1909, 3937, 2549, 5335, 9175, 120892, 2534, 2185, 10457, 1164	439	1049	16650	1.37	1	0.4628	56.223
GOTERM_BP_FAT	GO:0043405~regulation of MAP kinase activity	14	2.78	0.0928	153090, 10333, 134, 136, 5608, 6283, 2549, 9175, 5335, 120892, 8325, 2185, 9043, 1845	439	327	16650	1.62	1	0.6337	84.481
Annotation Cluster 14	Enrichment Score: 2.1758982180788102
GOTERM_BP_FAT	GO:0006955~immune response	61	12.13	0.0015	153090, 7494, 3148, 4853, 4852, 7301, 3684, 6590, 163702, 10758, 26268, 10584, 1054, 5587, 84174, 3108, 3105, 10333, 11043, 4313, 4689, 64129, 5608, 3716, 7133, 10437, 7070, 6777, 730, 2214, 2213, 6285, 5753, 8554, 4332, 64170, 3660, 136, 214, 1075, 6283, 7042, 919, 1130, 7374, 7049, 80762, 1845, 3570, 29760, 51704, 6387, 3937, 5335, 6480, 2534, 2185, 7096, 5295, 2000, 54941	439	1551	16650	1.49	0.9996	0.0981	2.8628
GOTERM_BP_FAT	GO:0006952~defense response	59	11.73	0.0025	153090, 3148, 4852, 7301, 6590, 3684, 8639, 163702, 3624, 3964, 26268, 10758, 1054, 80149, 10488, 5587, 10060, 3105, 9975, 10333, 11043, 4313, 5608, 4192, 7133, 3716, 3694, 10437, 6777, 730, 56603, 134, 6285, 5753, 8554, 4332, 64170, 3660, 136, 5611, 6283, 1803, 919, 1130, 64332, 4780, 80762, 3570, 29760, 51704, 90, 6387, 3764, 64854, 27347, 2534, 2185, 7096, 2000	439	1518	16650	1.47	1	0.1277	4.6298
GOTERM_BP_FAT	GO:0045087~innate immune response	30	5.96	0.079	153090, 6285, 8554, 5753, 64170, 3660, 3148, 4852, 7301, 3684, 6590, 163702, 6283, 26268, 1054, 1130, 5587, 3105, 10333, 11043, 4313, 5608, 3716, 10437, 6777, 2534, 7096, 2185, 730, 2000	439	836	16650	1.36	1	0.5969	79.2539
Annotation Cluster 15	Enrichment Score: 2.1716176216257486
GOTERM_BP_FAT	GO:0000904~cell morphogenesis involved in differentiation	39	7.75	0.0001	6285, 153090, 26084, 10678, 4147, 22854, 26037, 214, 7301, 1605, 7472, 1808, 7042, 22903, 7049, 84079, 6478, 9693, 10461, 23303, 6586, 9637, 64081, 79834, 10519, 57493, 8609, 90, 3690, 836, 6387, 3685, 10371, 7070, 10090, 120892, 2534, 137970, 58495	439	753	16650	1.96	0.394	0.0351	0.1828
GOTERM_BP_FAT	GO:0048666~neuron development	45	8.95	0.0003	6285, 153090, 126731, 5753, 7494, 10678, 4147, 22854, 4852, 26037, 64072, 214, 1605, 1808, 7042, 22903, 8904, 5587, 84079, 6478, 4780, 9693, 23303, 6586, 132320, 9637, 6096, 9448, 7832, 6648, 10519, 51704, 50863, 8609, 6387, 10371, 10129, 10090, 7070, 120892, 6249, 2534, 2185, 137970, 2182	439	965	16650	1.77	0.7618	0.037	0.5225
GOTERM_BP_FAT	GO:0031175~neuron projection development	38	7.55	0.001	6285, 153090, 5753, 10678, 4147, 22854, 4852, 26037, 214, 1605, 1808, 7042, 22903, 8904, 5587, 84079, 6478, 4780, 9693, 6586, 23303, 9637, 9448, 7832, 10519, 51704, 8609, 6387, 10371, 7070, 10090, 10129, 120892, 6249, 2534, 2185, 137970, 2182	439	817	16650	1.76	0.9932	0.0761	1.8051
GOTERM_BP_FAT	GO:0048699~generation of neurons	55	10.93	0.0015	153090, 7494, 4147, 3148, 4852, 26037, 3624, 22903, 8325, 5587, 84079, 9043, 9693, 23303, 132320, 9637, 6096, 9448, 7832, 6648, 50863, 836, 10371, 7070, 10090, 4124, 6249, 406, 6285, 5753, 126731, 10678, 22854, 64072, 214, 1605, 7472, 1808, 7042, 8904, 4780, 6478, 6586, 10519, 51704, 8609, 11113, 6387, 463, 10129, 120892, 2534, 2185, 137970, 2182	439	1357	16650	1.54	0.9996	0.097	2.7925
GOTERM_BP_FAT	GO:0007399~nervous system development	80	15.9	0.0015	153090, 26167, 93185, 5066, 7494, 4147, 3148, 4853, 4852, 26037, 4045, 5067, 7301, 5533, 3624, 22903, 80149, 8325, 5587, 84079, 9043, 9693, 23303, 132320, 9637, 6096, 9448, 6648, 7832, 50863, 7975, 57526, 4192, 4118, 79152, 836, 1909, 10371, 7070, 10090, 6249, 4124, 406, 58495, 1515, 134, 6285, 5753, 126731, 10678, 22854, 64072, 214, 18, 55219, 7472, 1605, 1808, 7042, 8904, 3176, 153241, 410, 647…	439	2170	16650	1.4	0.9997	0.0981	2.8988
GOTERM_BP_FAT	GO:0030182~neuron differentiation	50	9.94	0.0022	153090, 7494, 4147, 4852, 26037, 3624, 22903, 8325, 5587, 84079, 9043, 9693, 23303, 132320, 9637, 6096, 7832, 6648, 9448, 50863, 836, 10371, 7070, 10090, 6249, 6285, 126731, 5753, 10678, 22854, 64072, 214, 1605, 7472, 7042, 1808, 8904, 4780, 6478, 6586, 10519, 51704, 8609, 6387, 10129, 120892, 2534, 2185, 137970, 2182	439	1226	16650	1.55	1	0.1228	4.1233
GOTERM_BP_FAT	GO:0022008~neurogenesis	57	11.33	0.0022	153090, 7494, 4147, 3148, 4852, 26037, 3624, 22903, 8325, 5587, 84079, 9043, 9693, 23303, 132320, 9637, 6096, 9448, 7832, 6648, 50863, 79152, 836, 10371, 7070, 10090, 4124, 6249, 406, 6285, 5753, 126731, 10678, 22854, 64072, 214, 1605, 7472, 1808, 7042, 8904, 153241, 4780, 6478, 6586, 10519, 51704, 8609, 11113, 6387, 463, 10129, 120892, 2534, 2185, 137970, 2182	439	1447	16650	1.49	1	0.1216	4.1269
GOTERM_BP_FAT	GO:0048468~cell development	73	14.51	0.0023	153090, 7494, 26084, 4147, 3148, 4852, 26037, 7301, 3624, 22903, 5587, 84079, 9043, 9693, 23303, 132320, 9637, 6096, 9448, 7832, 6648, 50863, 57493, 153562, 3690, 79152, 836, 1909, 3685, 10371, 7070, 10090, 6249, 4124, 406, 58495, 6285, 669, 5753, 126731, 10678, 22854, 7227, 64072, 214, 7472, 1605, 1026, 1808, 7042, 8904, 7049, 6478, 4780, 54507, 10461, 6586, 7111, 64081, 79834, 10519, 51704, 860…	439	1968	16650	1.41	1	0.1231	4.2263
GOTERM_BP_FAT	GO:0000902~cell morphogenesis	50	9.94	0.0028	153090, 26084, 4147, 26037, 7301, 22903, 84079, 9693, 23303, 132320, 9637, 57493, 3690, 836, 3685, 10371, 7070, 10090, 58495, 10435, 6285, 1456, 10678, 22854, 214, 1605, 7472, 79867, 7042, 1808, 8904, 153241, 7049, 6478, 10461, 6586, 64081, 79834, 10519, 90, 8609, 7320, 6387, 10602, 10129, 120892, 2534, 2185, 137970, 23102	439	1240	16650	1.53	1	0.1368	5.2314
GOTERM_BP_FAT	GO:0032989~cellular component morphogenesis	51	10.14	0.0059	153090, 26084, 4147, 26037, 7301, 22903, 84079, 9693, 23303, 132320, 9637, 57493, 3690, 836, 3685, 10371, 7070, 10090, 58495, 10435, 6285, 1456, 10678, 22854, 214, 1605, 7472, 79867, 7042, 1808, 8904, 153241, 7049, 6478, 10461, 6586, 7111, 64081, 79834, 10519, 90, 8609, 7320, 6387, 10602, 10129, 120892, 2534, 2185, 137970, 23102	439	1321	16650	1.46	1	0.1975	10.7137
GOTERM_BP_FAT	GO:0006935~chemotaxis	26	5.17	0.0061	10678, 4147, 3148, 214, 1605, 6283, 7042, 1808, 9023, 1130, 10488, 5587, 6478, 5228, 6586, 9637, 3570, 8609, 3690, 6387, 3685, 10371, 2534, 2185, 10457, 137970	439	552	16650	1.79	1	0.2014	11.0088
GOTERM_BP_FAT	GO:0042330~taxis	26	5.17	0.0062	10678, 4147, 3148, 214, 1605, 6283, 7042, 1808, 9023, 1130, 10488, 5587, 6478, 5228, 6586, 9637, 3570, 8609, 3690, 6387, 3685, 10371, 2534, 2185, 10457, 137970	439	553	16650	1.78	1	0.2003	11.1636
GOTERM_BP_FAT	GO:0007411~axon guidance	14	2.78	0.0063	9637, 10678, 4147, 214, 8609, 1605, 7042, 1808, 6387, 10371, 2534, 6478, 137970, 6586	439	223	16650	2.38	1	0.2008	11.3371
GOTERM_BP_FAT	GO:0097485~neuron projection guidance	14	2.78	0.0065	9637, 10678, 4147, 214, 8609, 1605, 7042, 1808, 6387, 10371, 2534, 6478, 137970, 6586	439	224	16650	2.37	1	0.205	11.737
GOTERM_BP_FAT	GO:0030030~cell projection organization	50	9.94	0.0068	153090, 26084, 4147, 4852, 26037, 22903, 5587, 84079, 9693, 23303, 132320, 9637, 7832, 9448, 10371, 7070, 10090, 6249, 9788, 10435, 6285, 5753, 10678, 22854, 64072, 214, 1605, 79867, 7042, 1808, 10083, 8904, 153241, 4780, 6478, 6586, 4867, 10519, 51704, 8609, 7320, 6387, 10602, 10129, 120892, 2534, 2185, 137970, 23102, 2182	439	1301	16650	1.46	1	0.2045	12.2194
GOTERM_BP_FAT	GO:0050767~regulation of neurogenesis	29	5.77	0.0135	153090, 5753, 3148, 26037, 7472, 1808, 8904, 5587, 84079, 4780, 9693, 9043, 6586, 23303, 9448, 10519, 51704, 463, 6387, 10371, 7070, 10090, 120892, 4124, 6249, 406, 2534, 2185, 137970	439	682	16650	1.61	1	0.2802	22.9422
GOTERM_BP_FAT	GO:0060284~regulation of cell development	34	6.76	0.0169	153090, 5753, 3148, 26037, 1605, 7472, 1808, 7042, 8904, 5587, 84079, 4780, 9693, 9043, 23303, 6586, 64081, 9448, 10519, 51704, 90, 463, 6387, 10371, 7070, 10090, 120892, 4124, 6249, 406, 2534, 2185, 137970, 58495	439	851	16650	1.52	1	0.3118	27.8297
GOTERM_BP_FAT	GO:0048812~neuron projection morphogenesis	24	4.77	0.0172	6285, 153090, 9637, 10678, 4147, 22854, 26037, 214, 8609, 1605, 1808, 7042, 6387, 10371, 22903, 7070, 120892, 8904, 2534, 84079, 6478, 9693, 137970, 6586	439	543	16650	1.68	1	0.3139	28.2223
GOTERM_BP_FAT	GO:0048667~cell morphogenesis involved in neuron differentiation	22	4.37	0.0223	6285, 9637, 10678, 4147, 22854, 26037, 214, 8609, 1605, 7042, 1808, 6387, 10371, 22903, 7070, 120892, 2534, 84079, 6478, 9693, 137970, 6586	439	496	16650	1.68	1	0.3569	35.0862
GOTERM_BP_FAT	GO:0051960~regulation of nervous system development	29	5.77	0.0521	153090, 5753, 3148, 26037, 7472, 1808, 8904, 5587, 84079, 4780, 9693, 9043, 6586, 23303, 9448, 10519, 51704, 463, 6387, 10371, 7070, 10090, 120892, 4124, 6249, 406, 2534, 2185, 137970	439	769	16650	1.43	1	0.5135	64.0712
GOTERM_BP_FAT	GO:0007409~axonogenesis	17	3.38	0.0809	6285, 9637, 10678, 4147, 22854, 214, 8609, 1605, 7042, 1808, 6387, 10371, 7070, 2534, 6478, 137970, 6586	439	413	16650	1.56	1	0.5983	80.0587
GOTERM_BP_FAT	GO:0048858~cell projection morphogenesis	28	5.57	0.1083	153090, 6285, 10678, 4147, 22854, 26037, 214, 1605, 79867, 7042, 1808, 22903, 8904, 153241, 84079, 6478, 9693, 6586, 132320, 9637, 8609, 7320, 6387, 10371, 7070, 120892, 2534, 137970	439	797	16650	1.33	1	0.669	88.8402
GOTERM_BP_FAT	GO:0061564~axon development	17	3.38	0.1312	6285, 9637, 10678, 4147, 22854, 214, 8609, 1605, 7042, 1808, 6387, 10371, 7070, 2534, 6478, 137970, 6586	439	445	16650	1.45	1	0.7171	93.2014
GOTERM_BP_FAT	GO:0032990~cell part morphogenesis	28	5.57	0.1351	153090, 6285, 10678, 4147, 22854, 26037, 214, 1605, 79867, 7042, 1808, 22903, 8904, 153241, 84079, 6478, 9693, 6586, 132320, 9637, 8609, 7320, 6387, 10371, 7070, 120892, 2534, 137970	439	817	16650	1.3	1	0.7255	93.7733
Annotation Cluster 16	Enrichment Score: 2.129692810866333
GOTERM_BP_FAT	GO:0006107~oxaloacetate metabolic process	5	0.99	0.0002	5106, 5105, 2806, 6777, 6776	439	12	16650	15.8	0.6449	0.0363	0.3774
GOTERM_BP_FAT	GO:0043648~dicarboxylic acid metabolic process	7	1.39	0.0258	5106, 5105, 8801, 2806, 6777, 6776, 2729	439	86	16650	3.09	1	0.3812	39.3221
GOTERM_BP_FAT	GO:0006103~2-oxoglutarate metabolic process	3	0.6	0.0801	2806, 6777, 6776	439	18	16650	6.32	1	0.5984	79.7311
Annotation Cluster 17	Enrichment Score: 2.059831257399969
GOTERM_MF_FAT	GO:0001618~virus receptor activity	8	1.59	0.0027	3685, 1803, 3690, 81607, 1605, 7301, 3694, 9076	417	70	15478	4.24	0.9466	0.342	4.21
GOTERM_BP_FAT	GO:0051806~entry into cell of other organism involved in symbiotic interaction	9	1.79	0.009	11043, 3685, 1803, 3690, 81607, 1605, 7301, 3694, 9076	439	111	16650	3.08	1	0.2301	15.8724
GOTERM_BP_FAT	GO:0051828~entry into other organism involved in symbiotic interaction	9	1.79	0.009	11043, 3685, 1803, 3690, 81607, 1605, 7301, 3694, 9076	439	111	16650	3.08	1	0.2301	15.8724
GOTERM_BP_FAT	GO:0044409~entry into host	9	1.79	0.009	11043, 3685, 1803, 3690, 81607, 1605, 7301, 3694, 9076	439	111	16650	3.08	1	0.2301	15.8724
GOTERM_BP_FAT	GO:0030260~entry into host cell	9	1.79	0.009	11043, 3685, 1803, 3690, 81607, 1605, 7301, 3694, 9076	439	111	16650	3.08	1	0.2301	15.8724
GOTERM_BP_FAT	GO:0046718~viral entry into host cell	9	1.79	0.009	11043, 3685, 1803, 3690, 81607, 1605, 7301, 3694, 9076	439	111	16650	3.08	1	0.2301	15.8724
GOTERM_BP_FAT	GO:0051701~interaction with host	10	1.99	0.024	11043, 3685, 1803, 80149, 3690, 81607, 1605, 7301, 3694, 9076	439	158	16650	2.4	1	0.3666	37.2041
Annotation Cluster 18	Enrichment Score: 2.0472038728249973
GOTERM_CC_FAT	GO:0070062~extracellular exosome	103	20.48	0.0026	3684, 334, 5533, 79901, 548596, 59342, 11320, 9043, 5226, 132320, 6548, 64129, 9545, 3690, 51569, 5172, 155382, 3694, 54622, 3685, 7070, 4124, 2760, 10149, 730, 2214, 1515, 10422, 55862, 10678, 10875, 214, 1075, 18, 5611, 51809, 5349, 83699, 410, 7049, 144100, 81607, 1845, 57544, 64081, 392, 10519, 51704, 51280, 2590, 6387, 6480, 63908, 2182, 93185, 5066, 153090, 22837, 6590, 6513, 80146, 57134, …	409	2811	14527	1.3	0.7684	0.5188	3.7894
GOTERM_CC_FAT	GO:1903561~extracellular vesicle	103	20.48	0.0031	3684, 334, 5533, 79901, 548596, 59342, 11320, 9043, 5226, 132320, 6548, 64129, 9545, 3690, 51569, 5172, 155382, 3694, 54622, 3685, 7070, 4124, 2760, 10149, 730, 2214, 1515, 10422, 55862, 10678, 10875, 214, 1075, 18, 5611, 51809, 5349, 83699, 410, 7049, 144100, 81607, 1845, 57544, 64081, 392, 10519, 51704, 51280, 2590, 6387, 6480, 63908, 2182, 93185, 5066, 153090, 22837, 6590, 6513, 80146, 57134, …	409	2825	14527	1.3	0.8199	0.4353	4.4264
GOTERM_CC_FAT	GO:0043230~extracellular organelle	103	20.48	0.0031	3684, 334, 5533, 79901, 548596, 59342, 11320, 9043, 5226, 132320, 6548, 64129, 9545, 3690, 51569, 5172, 155382, 3694, 54622, 3685, 7070, 4124, 2760, 10149, 730, 2214, 1515, 10422, 55862, 10678, 10875, 214, 1075, 18, 5611, 51809, 5349, 83699, 410, 7049, 144100, 81607, 1845, 57544, 64081, 392, 10519, 51704, 51280, 2590, 6387, 6480, 63908, 2182, 93185, 5066, 153090, 22837, 6590, 6513, 80146, 57134, …	409	2826	14527	1.29	0.8234	0.3517	4.4753
GOTERM_CC_FAT	GO:0031988~membrane-bounded vesicle	124	24.65	0.008	3684, 5533, 334, 79901, 548596, 59342, 11320, 84079, 9043, 5226, 26154, 132320, 10333, 4689, 23120, 6548, 64129, 9545, 3690, 5172, 51569, 155382, 3694, 54622, 3685, 7070, 4124, 2760, 10149, 23312, 730, 2214, 1515, 10422, 55862, 10678, 214, 10875, 1075, 18, 5611, 7042, 51809, 10279, 5349, 83699, 9026, 410, 7049, 144100, 81607, 1845, 57544, 64081, 10513, 10519, 392, 51704, 51280, 2590, 6387, 6480, …	409	3611	14527	1.22	0.9883	0.3898	11.0784
GOTERM_CC_FAT	GO:0044421~extracellular region part	128	25.45	0.0242	3148, 10797, 3684, 5533, 334, 79901, 548596, 59342, 11320, 5228, 9043, 5226, 132320, 4313, 6548, 64129, 9545, 3690, 5172, 51569, 155382, 3694, 54622, 3685, 7070, 3914, 4124, 2760, 10149, 23312, 730, 2214, 1515, 6285, 10422, 55862, 10678, 214, 10875, 1075, 18, 5611, 7042, 51809, 5349, 83699, 410, 7049, 144100, 81607, 1845, 6586, 57544, 64081, 10519, 392, 51704, 51280, 1066, 647174, 2590, 6387, 648…	409	3878	14527	1.17	1	0.4756	30.0951
GOTERM_CC_FAT	GO:0005576~extracellular region	143	28.43	0.105	3148, 10797, 11010, 3684, 5533, 334, 79901, 548596, 59342, 11320, 5228, 9043, 5226, 132320, 4313, 6548, 64129, 91775, 9545, 3690, 4192, 5172, 51569, 155382, 54622, 3694, 3685, 7070, 3914, 4124, 2760, 10149, 23312, 730, 2214, 1515, 6285, 10422, 55862, 10678, 214, 10875, 1075, 18, 5611, 6283, 7042, 51809, 5349, 83699, 410, 7049, 144100, 81607, 1845, 6586, 57544, 83539, 64081, 10519, 392, 51704, 512…	409	4623	14527	1.1	1	0.7597	80.1985
Annotation Cluster 19	Enrichment Score: 1.9921657534791524
GOTERM_BP_FAT	GO:0016051~carbohydrate biosynthetic process	16	3.18	0.0002	669, 83539, 10678, 5164, 5106, 2308, 5105, 2806, 51363, 8604, 27232, 6513, 7360, 2185, 5509, 5226	439	196	16650	3.1	0.6823	0.0375	0.4179
GOTERM_BP_FAT	GO:0046364~monosaccharide biosynthetic process	8	1.59	0.0051	669, 5106, 2308, 5105, 2806, 51363, 8604, 5226	439	80	16650	3.79	1	0.185	9.2572
GOTERM_BP_FAT	GO:0005996~monosaccharide metabolic process	14	2.78	0.0124	669, 5164, 5106, 2308, 5105, 2806, 8604, 51363, 27232, 4124, 2526, 23038, 5509, 5226	439	243	16650	2.19	1	0.2747	21.19
GOTERM_BP_FAT	GO:0019319~hexose biosynthetic process	7	1.39	0.0149	669, 5106, 2308, 5105, 2806, 51363, 8604	439	76	16650	3.49	1	0.2936	24.9362
GOTERM_BP_FAT	GO:0019318~hexose metabolic process	13	2.58	0.0195	669, 5106, 5164, 2308, 4124, 5105, 2526, 2806, 23038, 51363, 8604, 5509, 27232	439	231	16650	2.13	1	0.3342	31.4335
GOTERM_BP_FAT	GO:0006094~gluconeogenesis	6	1.19	0.0431	669, 5106, 2308, 5105, 2806, 8604	439	73	16650	3.12	1	0.4665	56.9222
GOTERM_BP_FAT	GO:0006006~glucose metabolic process	10	1.99	0.0659	669, 5106, 5164, 2308, 5105, 2806, 23038, 8604, 5509, 27232	439	191	16650	1.99	1	0.5592	72.8623
Annotation Cluster 20	Enrichment Score: 1.9285860749447348
GOTERM_CC_FAT	GO:0098589~membrane region	19	3.78	0.0114	10333, 22848, 6548, 51704, 4118, 7133, 1605, 836, 6513, 3937, 7070, 120892, 1803, 1820, 9026, 7018, 2534, 7096, 2185	409	354	14527	1.91	0.9982	0.4376	15.3969
GOTERM_CC_FAT	GO:0045121~membrane raft	16	3.18	0.0118	10333, 6548, 51704, 7133, 4118, 1605, 836, 6513, 3937, 7070, 120892, 1803, 1820, 2534, 2185, 7096	409	277	14527	2.05	0.9986	0.3969	15.9351
GOTERM_CC_FAT	GO:0098857~membrane microdomain	16	3.18	0.0122	10333, 6548, 51704, 7133, 4118, 1605, 836, 6513, 3937, 7070, 120892, 1803, 1820, 2534, 2185, 7096	409	278	14527	2.04	0.9989	0.3836	16.383
Annotation Cluster 21	Enrichment Score: 1.923327142260989
GOTERM_BP_FAT	GO:0048871~multicellular organismal homeostasis	20	3.98	0.0008	26154, 9079, 134, 64081, 115, 2308, 64072, 56667, 84959, 18, 9545, 56154, 9076, 10083, 239, 57561, 27347, 7018, 2185, 56603	439	317	16650	2.39	0.982	0.0669	1.457
GOTERM_BP_FAT	GO:0001894~tissue homeostasis	12	2.39	0.0159	9079, 26154, 10083, 64081, 64072, 56667, 27347, 84959, 7018, 9545, 2185, 56154	439	198	16650	2.3	1	0.3003	26.3981
GOTERM_BP_FAT	GO:0060249~anatomical structure homeostasis	14	2.78	0.1392	9079, 26154, 10083, 64081, 64072, 56667, 27347, 84959, 7018, 9545, 2185, 5982, 7301, 56154	439	352	16650	1.51	1	0.7309	94.3118
Annotation Cluster 22	Enrichment Score: 1.8799982224871952
GOTERM_BP_FAT	GO:0010033~response to organic substance	100	19.88	0.0012	7494, 8531, 5164, 3148, 9340, 3726, 10488, 2850, 5228, 10333, 4313, 6096, 9448, 6548, 3690, 4192, 51569, 3716, 406, 6777, 6776, 1515, 6285, 5753, 8554, 1075, 18, 5611, 7042, 410, 7049, 4780, 6586, 219931, 64081, 694, 2308, 10519, 90, 2100, 6387, 5335, 5431, 2185, 2182, 5066, 153090, 115, 6590, 163702, 3624, 80315, 80149, 5587, 23038, 54956, 3105, 9693, 9975, 6648, 7832, 3300, 2806, 5608, 7133, 83…	439	2822	16650	1.34	0.9983	0.0872	2.3069
GOTERM_BP_FAT	GO:0009719~response to endogenous stimulus	59	11.73	0.0037	5066, 153090, 7494, 115, 3148, 5164, 9340, 3726, 3624, 80315, 23038, 5228, 9693, 9975, 4313, 6096, 7832, 6548, 51569, 4192, 836, 406, 6777, 6776, 143686, 1515, 9604, 6285, 8554, 64170, 5106, 5105, 11173, 18, 2729, 1605, 1026, 7472, 1808, 7042, 1030, 3176, 7049, 6586, 694, 64081, 2308, 10519, 90, 2100, 6387, 463, 2549, 5335, 120892, 5431, 2534, 2185, 5295	439	1548	16650	1.45	1	0.1619	6.8475
GOTERM_BP_FAT	GO:0071310~cellular response to organic substance	74	14.71	0.018	153090, 7494, 8531, 115, 3148, 5164, 9340, 163702, 3726, 3624, 80149, 80315, 10488, 5587, 23038, 54956, 2850, 5228, 3105, 9693, 9975, 4313, 6096, 9448, 6648, 6548, 3690, 51569, 5608, 3716, 7133, 836, 239, 10437, 406, 6777, 6776, 143686, 56603, 9604, 5753, 8554, 3660, 5106, 5105, 11173, 2729, 7472, 5611, 7042, 1030, 8904, 7049, 4780, 1545, 55627, 6586, 64764, 64081, 3570, 2308, 10519, 90, 2100, 63…	439	2186	16650	1.28	1	0.3211	29.2826
GOTERM_BP_FAT	GO:0032870~cellular response to hormone stimulus	26	5.17	0.0217	8554, 7494, 115, 5164, 5105, 2729, 9340, 3624, 3726, 23038, 5228, 9975, 6586, 6096, 2308, 6548, 2100, 51569, 2549, 406, 6777, 6776, 2534, 143686, 5295, 9604	439	616	16650	1.6	1	0.355	34.2678
GOTERM_BP_FAT	GO:0070887~cellular response to chemical stimulus	84	16.7	0.0481	153090, 7494, 8531, 115, 3148, 5164, 9340, 8639, 163702, 3726, 3624, 388, 80149, 80315, 10488, 7018, 5587, 23038, 54956, 2850, 5228, 3105, 9975, 9693, 4313, 6096, 9448, 6648, 6548, 3690, 51569, 5608, 3716, 7133, 836, 239, 10437, 406, 6777, 6776, 143686, 56603, 9604, 6285, 3707, 5753, 8554, 3660, 5106, 5105, 11173, 2729, 7472, 5611, 6283, 7042, 1030, 9023, 8904, 1130, 7049, 4780, 1545, 55627, 6586…	439	2648	16650	1.2	1	0.4933	61.0696
GOTERM_BP_FAT	GO:0071495~cellular response to endogenous stimulus	41	8.15	0.062	153090, 8554, 7494, 115, 5164, 5105, 11173, 2729, 9340, 7472, 3726, 3624, 7042, 1030, 80315, 7049, 23038, 5228, 9693, 9975, 6586, 4313, 64081, 6096, 2308, 10519, 6548, 90, 51569, 2100, 2549, 5335, 120892, 406, 6777, 5431, 2534, 6776, 143686, 5295, 9604	439	1185	16650	1.31	1	0.5469	70.5685
Annotation Cluster 23	Enrichment Score: 1.8484510299722738
GOTERM_BP_FAT	GO:0006082~organic acid metabolic process	38	7.55	0.0054	5066, 669, 7494, 5106, 5164, 10797, 23530, 5105, 18, 2729, 285440, 27232, 6513, 9023, 59342, 3176, 23038, 1545, 5226, 4363, 2346, 2806, 1066, 1962, 501, 92935, 79152, 8309, 22949, 5631, 239, 55293, 6480, 8801, 6777, 6776, 56603, 2182	439	907	16650	1.59	1	0.1905	9.8979
GOTERM_BP_FAT	GO:0019752~carboxylic acid metabolic process	35	6.96	0.0067	5066, 669, 7494, 5106, 5164, 5105, 18, 2729, 285440, 27232, 6513, 9023, 59342, 3176, 23038, 1545, 5226, 4363, 2346, 2806, 1066, 1962, 501, 92935, 79152, 8309, 22949, 239, 55293, 6480, 8801, 6777, 6776, 56603, 2182	439	826	16650	1.61	1	0.2062	12.1034
GOTERM_BP_FAT	GO:0043436~oxoacid metabolic process	35	6.96	0.0073	5066, 669, 7494, 5106, 5164, 5105, 18, 2729, 285440, 27232, 6513, 9023, 59342, 3176, 23038, 1545, 5226, 4363, 2346, 2806, 1066, 1962, 501, 92935, 79152, 8309, 22949, 239, 55293, 6480, 8801, 6777, 6776, 56603, 2182	439	831	16650	1.6	1	0.2109	13.0748
GOTERM_BP_FAT	GO:0032787~monocarboxylic acid metabolic process	24	4.77	0.0232	5066, 669, 7494, 5106, 5164, 4363, 5105, 1066, 1962, 285440, 79152, 27232, 8309, 22949, 239, 9023, 59342, 6777, 6776, 23038, 1545, 2182, 56603, 5226	439	559	16650	1.63	1	0.364	36.1055
GOTERM_BP_FAT	GO:0006631~fatty acid metabolic process	17	3.38	0.0335	5066, 7494, 5164, 4363, 1066, 1962, 285440, 79152, 22949, 8309, 239, 9023, 6777, 6776, 23038, 1545, 2182	439	366	16650	1.76	1	0.4286	47.8968
GOTERM_BP_FAT	GO:0044255~cellular lipid metabolic process	38	7.55	0.0392	5066, 153090, 7494, 3628, 5164, 65258, 5105, 285440, 9023, 8904, 59342, 410, 5587, 23038, 3631, 1545, 55627, 4363, 1066, 1962, 79152, 153642, 8309, 171546, 22949, 239, 2549, 5335, 54947, 2760, 6777, 2534, 6776, 2185, 55326, 5295, 56603, 2182	439	1043	16650	1.38	1	0.454	53.4489
Annotation Cluster 24	Enrichment Score: 1.8437283331298782
GOTERM_BP_FAT	GO:1901800~positive regulation of proteasomal protein catabolic process	10	1.99	0.0005	153090, 8554, 7494, 25897, 3300, 120892, 2729, 4780, 9604, 54941	439	87	16650	4.36	0.9122	0.0494	0.8843
GOTERM_BP_FAT	GO:0032436~positive regulation of proteasomal ubiquitin-dependent protein catabolic process	9	1.79	0.0006	8554, 7494, 25897, 3300, 120892, 2729, 4780, 9604, 54941	439	73	16650	4.68	0.9664	0.0598	1.2317
GOTERM_BP_FAT	GO:0032434~regulation of proteasomal ubiquitin-dependent protein catabolic process	11	2.19	0.0007	153090, 8554, 7494, 11011, 25897, 3300, 120892, 2729, 4780, 9604, 54941	439	112	16650	3.72	0.9795	0.0659	1.4102
GOTERM_BP_FAT	GO:0006508~proteolysis	63	12.52	0.0046	153090, 7494, 143458, 6590, 388503, 334, 79956, 22903, 26268, 10584, 11011, 25897, 80149, 59342, 25862, 25825, 4313, 3300, 54629, 64129, 5608, 84640, 7133, 836, 91419, 239, 5271, 406, 78990, 256394, 730, 9604, 1515, 8554, 10875, 1075, 11173, 2729, 643394, 5611, 1605, 10279, 1803, 8904, 9026, 89778, 6478, 4780, 26249, 80762, 2028, 54507, 2346, 647174, 7320, 54205, 25816, 120892, 124739, 64854, 218…	439	1693	16650	1.41	1	0.1776	8.4097
GOTERM_BP_FAT	GO:0030163~protein catabolic process	35	6.96	0.0051	153090, 8554, 7494, 1075, 11173, 2729, 5611, 22903, 26268, 10279, 25897, 11011, 59342, 25862, 25825, 4780, 6478, 26249, 2028, 80762, 3300, 2308, 64129, 7133, 84640, 7320, 120892, 124739, 406, 64854, 2534, 2185, 1515, 9604, 54941	439	811	16650	1.64	1	0.1852	9.3326
GOTERM_BP_FAT	GO:0061136~regulation of proteasomal protein catabolic process	11	2.19	0.0055	153090, 8554, 7494, 11011, 25897, 3300, 120892, 2729, 4780, 9604, 54941	439	147	16650	2.84	1	0.1928	10.0933
GOTERM_BP_FAT	GO:1903052~positive regulation of proteolysis involved in cellular protein catabolic process	12	2.39	0.0056	153090, 8554, 7494, 25897, 3300, 120892, 1075, 2729, 2185, 4780, 9604, 54941	439	171	16650	2.66	1	0.1934	10.266
GOTERM_BP_FAT	GO:0045732~positive regulation of protein catabolic process	15	2.98	0.0083	153090, 8554, 7494, 2308, 3300, 1075, 2729, 7133, 25897, 120892, 2185, 4780, 80762, 54941, 9604	439	257	16650	2.21	1	0.2255	14.7497
GOTERM_BP_FAT	GO:0051603~proteolysis involved in cellular protein catabolic process	29	5.77	0.0086	153090, 8554, 7494, 1075, 11173, 2729, 5611, 22903, 26268, 25897, 11011, 25862, 59342, 4780, 6478, 80762, 26249, 3300, 64129, 84640, 7320, 120892, 124739, 406, 64854, 2185, 1515, 9604, 54941	439	657	16650	1.67	1	0.2251	15.2795
GOTERM_BP_FAT	GO:1903364~positive regulation of cellular protein catabolic process	12	2.39	0.0103	153090, 8554, 7494, 25897, 3300, 120892, 1075, 2729, 2185, 4780, 9604, 54941	439	186	16650	2.45	1	0.2492	18.036
GOTERM_BP_FAT	GO:0031329~regulation of cellular catabolic process	19	3.78	0.0113	153090, 8554, 7494, 669, 7832, 3300, 1075, 2729, 7133, 9704, 25897, 80149, 11011, 120892, 2185, 4780, 5509, 54941, 9604	439	377	16650	1.91	1	0.2625	19.4974
GOTERM_BP_FAT	GO:0031331~positive regulation of cellular catabolic process	15	2.98	0.0132	153090, 8554, 7494, 7832, 3300, 1075, 2729, 7133, 25897, 80149, 120892, 2185, 4780, 54941, 9604	439	272	16650	2.09	1	0.2788	22.4484
GOTERM_BP_FAT	GO:0045862~positive regulation of proteolysis	18	3.58	0.0143	153090, 8554, 7494, 3300, 1075, 2729, 7133, 836, 239, 54205, 25897, 80149, 120892, 9026, 2185, 4780, 54941, 9604	439	358	16650	1.91	1	0.2885	24.1153
GOTERM_BP_FAT	GO:0044257~cellular protein catabolic process	29	5.77	0.0153	153090, 8554, 7494, 1075, 11173, 2729, 5611, 22903, 26268, 25897, 11011, 25862, 59342, 4780, 6478, 80762, 26249, 3300, 64129, 84640, 7320, 120892, 124739, 406, 64854, 2185, 1515, 9604, 54941	439	689	16650	1.6	1	0.2975	25.5667
GOTERM_BP_FAT	GO:0009896~positive regulation of catabolic process	17	3.38	0.0154	153090, 8554, 7494, 7832, 2308, 3300, 1075, 2729, 7133, 25897, 80149, 120892, 2185, 4780, 80762, 54941, 9604	439	333	16650	1.94	1	0.2978	25.6949
GOTERM_BP_FAT	GO:0009894~regulation of catabolic process	23	4.57	0.016	153090, 134, 8554, 7494, 669, 7832, 3300, 2308, 1075, 2729, 7133, 9704, 25897, 120892, 80149, 11011, 2534, 2185, 4780, 80762, 5509, 9604, 54941	439	509	16650	1.71	1	0.3003	26.4914
GOTERM_BP_FAT	GO:1903050~regulation of proteolysis involved in cellular protein catabolic process	13	2.58	0.019	153090, 8554, 7494, 3300, 1075, 2729, 11011, 120892, 25897, 2185, 4780, 54941, 9604	439	230	16650	2.14	1	0.3303	30.6545
GOTERM_BP_FAT	GO:1903362~regulation of cellular protein catabolic process	13	2.58	0.0342	153090, 8554, 7494, 3300, 1075, 2729, 11011, 120892, 25897, 2185, 4780, 54941, 9604	439	251	16650	1.96	1	0.4283	48.6101
GOTERM_BP_FAT	GO:0009057~macromolecule catabolic process	43	8.55	0.0356	153090, 8554, 7494, 3148, 1075, 3005, 11173, 2729, 5611, 22903, 26268, 10279, 25897, 80149, 11011, 59342, 25862, 25825, 6478, 4780, 26249, 80762, 2028, 7832, 3300, 2308, 6548, 64129, 84640, 7133, 836, 9704, 7320, 120892, 124739, 406, 64854, 2534, 2185, 1515, 54941, 131870, 9604	439	1201	16650	1.36	1	0.4344	49.9969
GOTERM_BP_FAT	GO:0042176~regulation of protein catabolic process	17	3.38	0.0364	153090, 8554, 7494, 2308, 3300, 1075, 2729, 7133, 25897, 11011, 120892, 2534, 2185, 4780, 80762, 54941, 9604	439	370	16650	1.74	1	0.439	50.8038
GOTERM_BP_FAT	GO:0044265~cellular macromolecule catabolic process	36	7.16	0.0396	153090, 8554, 7494, 3148, 1075, 3005, 11173, 2729, 5611, 22903, 26268, 25897, 80149, 11011, 59342, 25862, 4780, 6478, 26249, 80762, 7832, 3300, 64129, 84640, 836, 9704, 7320, 120892, 124739, 406, 64854, 2185, 1515, 9604, 54941, 131870	439	976	16650	1.4	1	0.452	53.845
GOTERM_BP_FAT	GO:0006511~ubiquitin-dependent protein catabolic process	23	4.57	0.0533	153090, 8554, 7494, 3300, 2729, 84640, 7320, 22903, 26268, 25897, 120892, 11011, 25862, 124739, 406, 64854, 2185, 4780, 6478, 80762, 26249, 9604, 54941	439	577	16650	1.51	1	0.517	64.9079
GOTERM_BP_FAT	GO:0044248~cellular catabolic process	54	10.74	0.0547	153090, 7494, 3148, 3005, 22903, 26268, 25897, 80149, 11011, 25862, 59342, 7832, 3300, 2806, 64129, 84640, 7133, 501, 836, 8309, 56952, 9704, 406, 2760, 5509, 56603, 9604, 1515, 669, 8554, 1075, 11173, 18, 2729, 5611, 3176, 7374, 4780, 6478, 26249, 80762, 2028, 1545, 55627, 1734, 1962, 7320, 5335, 120892, 124739, 64854, 2185, 131870, 54941	439	1616	16650	1.27	1	0.5241	65.9272
GOTERM_BP_FAT	GO:0019941~modification-dependent protein catabolic process	23	4.57	0.0602	153090, 8554, 7494, 3300, 2729, 84640, 7320, 22903, 26268, 25897, 120892, 11011, 25862, 124739, 406, 64854, 2185, 4780, 6478, 80762, 26249, 9604, 54941	439	585	16650	1.49	1	0.5433	69.5086
GOTERM_BP_FAT	GO:0043632~modification-dependent macromolecule catabolic process	23	4.57	0.0683	153090, 8554, 7494, 3300, 2729, 84640, 7320, 22903, 26268, 25897, 120892, 11011, 25862, 124739, 406, 64854, 2185, 4780, 6478, 80762, 26249, 9604, 54941	439	593	16650	1.47	1	0.5642	74.1517
GOTERM_BP_FAT	GO:0043161~proteasome-mediated ubiquitin-dependent protein catabolic process	16	3.18	0.0719	153090, 8554, 7494, 3300, 2729, 7320, 22903, 26268, 25897, 11011, 120892, 406, 4780, 6478, 54941, 9604	439	375	16650	1.62	1	0.5756	76.0075
GOTERM_BP_FAT	GO:0070647~protein modification by small protein conjugation or removal	36	7.16	0.0741	10422, 8554, 54880, 54492, 2729, 142685, 22903, 26268, 25897, 80149, 25862, 23038, 7681, 4780, 6478, 80762, 26249, 11043, 3300, 54629, 79699, 51569, 79872, 84640, 7320, 120892, 124739, 64854, 153769, 57561, 2534, 2185, 78990, 23220, 9604, 54941	439	1032	16650	1.32	1	0.5814	77.0641
GOTERM_BP_FAT	GO:0010498~proteasomal protein catabolic process	16	3.18	0.1138	153090, 8554, 7494, 3300, 2729, 7320, 22903, 26268, 25897, 11011, 120892, 406, 4780, 6478, 54941, 9604	439	403	16650	1.51	1	0.6802	90.0796
Annotation Cluster 25	Enrichment Score: 1.833047008036871
GOTERM_MF_FAT	GO:0046872~metal ion binding	134	26.64	0.0116	26167, 10797, 65258, 54492, 285440, 3684, 489, 5533, 334, 79901, 388125, 285989, 377677, 11320, 7681, 81689, 4313, 6096, 23503, 23120, 65249, 79695, 3716, 79696, 79152, 3685, 4124, 153769, 58495, 6285, 8554, 26872, 7227, 64072, 18, 6283, 55217, 51809, 23012, 9023, 23119, 410, 54681, 6478, 64412, 6586, 5429, 10519, 54546, 90, 54877, 2100, 2590, 5631, 54205, 9175, 5335, 54947, 5431, 51780, 79772, 6…	417	4166	15478	1.19	1	0.5719	17.0386
GOTERM_MF_FAT	GO:0043167~ion binding	139	27.63	0.0162	26167, 10797, 65258, 54492, 285440, 3684, 489, 5533, 334, 79901, 285989, 388125, 377677, 11320, 7681, 81689, 4313, 6096, 23503, 23120, 65249, 79695, 3716, 79696, 79152, 3685, 4124, 153769, 58495, 6285, 8554, 26872, 7227, 64072, 1075, 18, 6283, 55217, 51809, 23012, 9023, 23119, 9026, 410, 54681, 6478, 64412, 6586, 5429, 10519, 54546, 90, 54877, 2100, 729438, 2590, 5631, 54205, 9175, 5335, 54947, 5…	417	4386	15478	1.18	1	0.6492	22.9998
GOTERM_MF_FAT	GO:0043169~cation binding	134	26.64	0.0168	26167, 10797, 65258, 54492, 285440, 3684, 489, 5533, 334, 79901, 388125, 285989, 377677, 11320, 7681, 81689, 4313, 6096, 23503, 23120, 65249, 79695, 3716, 79696, 79152, 3685, 4124, 153769, 58495, 6285, 8554, 26872, 7227, 64072, 18, 6283, 55217, 51809, 23012, 9023, 23119, 410, 54681, 6478, 64412, 6586, 5429, 10519, 54546, 90, 54877, 2100, 2590, 5631, 54205, 9175, 5335, 54947, 5431, 51780, 79772, 6…	417	4213	15478	1.18	1	0.6405	23.6868
Annotation Cluster 26	Enrichment Score: 1.8029044401231444
GOTERM_BP_FAT	GO:0031175~neuron projection development	38	7.55	0.001	6285, 153090, 5753, 10678, 4147, 22854, 4852, 26037, 214, 1605, 1808, 7042, 22903, 8904, 5587, 84079, 6478, 4780, 9693, 6586, 23303, 9637, 9448, 7832, 10519, 51704, 8609, 6387, 10371, 7070, 10090, 10129, 120892, 6249, 2534, 2185, 137970, 2182	439	817	16650	1.76	0.9932	0.0761	1.8051
GOTERM_BP_FAT	GO:2000026~regulation of multicellular organismal development	64	12.72	0.0043	153090, 7494, 8531, 3148, 26037, 84959, 3624, 388, 80149, 5587, 84079, 5228, 9043, 9693, 9975, 23303, 9448, 57496, 3716, 239, 10371, 7070, 10090, 4124, 6249, 406, 6777, 58495, 56603, 6285, 3707, 5753, 126731, 54880, 7227, 11173, 1605, 7472, 1808, 7042, 8904, 7374, 7049, 54681, 4780, 1545, 80762, 6586, 694, 64081, 10519, 51704, 90, 6387, 463, 1831, 10553, 5335, 120892, 2534, 2185, 10457, 5295, 137…	439	1721	16650	1.41	1	0.1746	7.8744
GOTERM_BP_FAT	GO:0051240~positive regulation of multicellular organismal process	55	10.93	0.0045	153090, 7494, 8531, 3148, 3624, 388, 1054, 80149, 59342, 5587, 84079, 5228, 3105, 9043, 9693, 10333, 57496, 6548, 57493, 9208, 3690, 3716, 239, 10371, 4124, 6249, 406, 6777, 6776, 58495, 56603, 5753, 3707, 64170, 136, 18, 1605, 7472, 7042, 8904, 7374, 7049, 4780, 1545, 694, 3570, 10519, 51704, 90, 6387, 5335, 2534, 7096, 2185, 5295	439	1431	16650	1.46	1	0.177	8.1816
GOTERM_BP_FAT	GO:0045595~regulation of cell differentiation	58	11.53	0.0056	153090, 7494, 3148, 26037, 84959, 3726, 3624, 80149, 5587, 84079, 9043, 9693, 9975, 23303, 6096, 9448, 6648, 3690, 3685, 239, 10371, 7070, 10090, 4124, 6249, 406, 6777, 58495, 56603, 6285, 5753, 3707, 8554, 7227, 11173, 1605, 7472, 1808, 7042, 8904, 54681, 4780, 80762, 6586, 694, 64081, 3570, 2308, 10519, 51704, 90, 6387, 463, 120892, 2534, 2185, 5295, 137970	439	1544	16650	1.42	1	0.1942	10.2387
GOTERM_BP_FAT	GO:0010975~regulation of neuron projection development	21	4.17	0.0068	153090, 5753, 9448, 10519, 26037, 51704, 1808, 6387, 10371, 7070, 10090, 120892, 6249, 5587, 2534, 2185, 84079, 4780, 9693, 6586, 23303	439	413	16650	1.93	1	0.206	12.1646
GOTERM_BP_FAT	GO:0051094~positive regulation of developmental process	43	8.55	0.0082	153090, 8554, 5753, 7494, 3707, 8531, 3148, 1605, 7472, 3624, 7042, 388, 80149, 8904, 7374, 153241, 5587, 7049, 84079, 4780, 1545, 5228, 9693, 9043, 694, 57496, 10519, 51704, 90, 3716, 463, 6387, 239, 10371, 5335, 4124, 6249, 406, 6777, 2534, 2185, 58495, 56603	439	1089	16650	1.5	1	0.2251	14.5636
GOTERM_BP_FAT	GO:0010769~regulation of cell morphogenesis involved in differentiation	18	3.58	0.0086	153090, 64081, 10519, 26037, 90, 1605, 7042, 1808, 6387, 10371, 10090, 7070, 120892, 84079, 9693, 58495, 6586, 23303	439	339	16650	2.01	1	0.2258	15.2447
GOTERM_BP_FAT	GO:0022604~regulation of cell morphogenesis	26	5.17	0.0087	153090, 6285, 1456, 26037, 1605, 7042, 1808, 153241, 84079, 9693, 6586, 23303, 64081, 10519, 90, 6387, 10371, 10602, 7070, 10090, 120892, 2534, 2185, 58495, 10435, 23102	439	568	16650	1.74	1	0.2257	15.4006
GOTERM_BP_FAT	GO:0031344~regulation of cell projection organization	26	5.17	0.0094	153090, 5753, 9448, 10519, 26037, 51704, 1808, 6387, 10083, 10602, 10371, 10090, 7070, 120892, 6249, 153241, 2534, 5587, 2185, 84079, 4780, 9693, 23102, 23303, 6586, 10435	439	572	16650	1.72	1	0.2361	16.4741
GOTERM_BP_FAT	GO:0022603~regulation of anatomical structure morphogenesis	41	8.15	0.0121	6285, 153090, 7494, 1456, 54880, 26037, 1605, 7472, 1808, 7042, 388, 80149, 153241, 5587, 84079, 4780, 1545, 5228, 9693, 6586, 23303, 64081, 694, 10519, 90, 3716, 6387, 239, 10602, 10371, 7070, 10090, 10553, 5335, 120892, 2534, 2185, 10457, 58495, 23102, 10435	439	1051	16650	1.48	1	0.2721	20.7078
GOTERM_BP_FAT	GO:0050767~regulation of neurogenesis	29	5.77	0.0135	153090, 5753, 3148, 26037, 7472, 1808, 8904, 5587, 84079, 4780, 9693, 9043, 6586, 23303, 9448, 10519, 51704, 463, 6387, 10371, 7070, 10090, 120892, 4124, 6249, 406, 2534, 2185, 137970	439	682	16650	1.61	1	0.2802	22.9422
GOTERM_BP_FAT	GO:0045597~positive regulation of cell differentiation	34	6.76	0.0145	153090, 8554, 5753, 3707, 7494, 3148, 7472, 3726, 3624, 7042, 8904, 80149, 5587, 84079, 4780, 9693, 9043, 3570, 694, 10519, 51704, 90, 463, 6387, 239, 10371, 4124, 6249, 406, 6777, 2534, 2185, 58495, 56603	439	841	16650	1.53	1	0.2899	24.3297
GOTERM_BP_FAT	GO:0060284~regulation of cell development	34	6.76	0.0169	153090, 5753, 3148, 26037, 1605, 7472, 1808, 7042, 8904, 5587, 84079, 4780, 9693, 9043, 23303, 6586, 64081, 9448, 10519, 51704, 90, 463, 6387, 10371, 7070, 10090, 120892, 4124, 6249, 406, 2534, 2185, 137970, 58495	439	851	16650	1.52	1	0.3118	27.8297
GOTERM_BP_FAT	GO:0045664~regulation of neuron differentiation	24	4.77	0.0237	153090, 5753, 9448, 10519, 26037, 51704, 1808, 463, 6387, 10371, 7070, 10090, 120892, 8904, 6249, 5587, 2534, 2185, 84079, 4780, 9043, 9693, 6586, 23303	439	560	16650	1.63	1	0.3662	36.8489
GOTERM_BP_FAT	GO:0051960~regulation of nervous system development	29	5.77	0.0521	153090, 5753, 3148, 26037, 7472, 1808, 8904, 5587, 84079, 4780, 9693, 9043, 6586, 23303, 9448, 10519, 51704, 463, 6387, 10371, 7070, 10090, 120892, 4124, 6249, 406, 2534, 2185, 137970	439	769	16650	1.43	1	0.5135	64.0712
GOTERM_BP_FAT	GO:0031346~positive regulation of cell projection organization	14	2.78	0.0594	153090, 5753, 6387, 10602, 6249, 51704, 153241, 2534, 5587, 2185, 84079, 4780, 9693, 10435	439	304	16650	1.75	1	0.5409	69.0066
GOTERM_BP_FAT	GO:0010976~positive regulation of neuron projection development	11	2.19	0.0812	153090, 6387, 5753, 6249, 51704, 2534, 5587, 2185, 84079, 4780, 9693	439	229	16650	1.82	1	0.5991	80.1896
GOTERM_BP_FAT	GO:0010720~positive regulation of cell development	19	3.78	0.088	153090, 5753, 10519, 51704, 90, 7472, 7042, 6387, 10371, 8904, 6249, 4124, 5587, 2534, 2185, 84079, 4780, 9043, 9693	439	483	16650	1.49	1	0.6196	82.8185
GOTERM_BP_FAT	GO:0050769~positive regulation of neurogenesis	16	3.18	0.0885	153090, 5753, 51704, 7472, 6387, 10371, 8904, 6249, 4124, 5587, 2534, 2185, 84079, 4780, 9043, 9693	439	387	16650	1.57	1	0.6208	82.9836
GOTERM_BP_FAT	GO:0045666~positive regulation of neuron differentiation	13	2.58	0.1184	153090, 5753, 6387, 8904, 6249, 51704, 2534, 5587, 2185, 84079, 4780, 9693, 9043	439	310	16650	1.59	1	0.6903	91.018
Annotation Cluster 27	Enrichment Score: 1.7986983761346622
GOTERM_BP_FAT	GO:0048545~response to steroid hormone	19	3.78	0.0125	6285, 5066, 8554, 6096, 5106, 3148, 2308, 51569, 2100, 4192, 1026, 836, 7042, 3176, 406, 9975, 1515, 6586, 9604	439	381	16650	1.89	1	0.2752	21.324
GOTERM_BP_FAT	GO:0051384~response to glucocorticoid	10	1.99	0.0134	6285, 5066, 5106, 2308, 3176, 4192, 1026, 836, 1515, 6586	439	143	16650	2.65	1	0.2802	22.752
GOTERM_BP_FAT	GO:0031960~response to corticosteroid	10	1.99	0.024	6285, 5066, 5106, 2308, 3176, 4192, 1026, 836, 1515, 6586	439	158	16650	2.4	1	0.3666	37.2041
Annotation Cluster 28	Enrichment Score: 1.7969549686702895
GOTERM_BP_FAT	GO:0050866~negative regulation of cell activation	13	2.58	0.001	4332, 239, 80149, 84959, 18, 2729, 84174, 10457, 7301, 80762, 1845, 10461, 3624	439	159	16650	3.1	0.9955	0.0787	1.9566
GOTERM_BP_FAT	GO:0002695~negative regulation of leukocyte activation	9	1.79	0.0342	4332, 80149, 84174, 10457, 7301, 80762, 1845, 10461, 3624	439	142	16650	2.4	1	0.4291	48.5913
GOTERM_BP_FAT	GO:0051250~negative regulation of lymphocyte activation	8	1.59	0.0423	4332, 84174, 10457, 7301, 80762, 1845, 10461, 3624	439	122	16650	2.49	1	0.4621	56.2496
GOTERM_BP_FAT	GO:0050869~negative regulation of B cell activation	4	0.8	0.0434	4332, 84174, 80762, 3624	439	30	16650	5.06	1	0.4683	57.2191
Annotation Cluster 29	Enrichment Score: 1.7701631815014112
GOTERM_MF_FAT	GO:0016301~kinase activity	38	7.55	0.0099	5753, 3707, 1456, 5106, 55351, 5164, 5105, 7301, 1026, 548596, 7042, 1030, 23012, 11011, 7049, 5587, 10461, 22848, 9448, 79834, 30811, 90, 5608, 3716, 11113, 91419, 5631, 2549, 9175, 120892, 27347, 6777, 2534, 6776, 2185, 8780, 65220, 5295	417	924	15478	1.53	1	0.5957	14.7431
GOTERM_MF_FAT	GO:0004672~protein kinase activity	29	5.77	0.0102	5753, 1456, 55351, 5164, 7301, 1026, 7042, 23012, 11011, 7049, 5587, 10461, 22848, 79834, 9448, 30811, 90, 5608, 3716, 11113, 91419, 9175, 120892, 6777, 27347, 6776, 2534, 2185, 8780	417	652	15478	1.65	1	0.5742	15.0344
GOTERM_MF_FAT	GO:0016773~phosphotransferase activity, alcohol group as acceptor	33	6.56	0.0126	5753, 3707, 1456, 55351, 5164, 7301, 1026, 7042, 23012, 11011, 7049, 5587, 10461, 22848, 9448, 79834, 30811, 90, 5608, 3716, 11113, 91419, 2549, 9175, 120892, 27347, 6777, 2534, 6776, 2185, 8780, 65220, 5295	417	784	15478	1.56	1	0.5785	18.3641
GOTERM_MF_FAT	GO:0004674~protein serine/threonine kinase activity	19	3.78	0.0652	1456, 22848, 55351, 9448, 30811, 90, 5608, 11113, 91419, 7042, 23012, 9175, 120892, 11011, 27347, 5587, 7049, 2185, 8780	417	453	15478	1.56	1	0.7178	65.9354
Annotation Cluster 30	Enrichment Score: 1.7378960354905928
GOTERM_BP_FAT	GO:0071229~cellular response to acid chemical	12	2.39	0.0045	7494, 5753, 4313, 6096, 80149, 80315, 5105, 2729, 2185, 7472, 143686, 56603	439	166	16650	2.74	1	0.177	8.3156
GOTERM_BP_FAT	GO:0001101~response to acid chemical	14	2.78	0.0329	7494, 5753, 4313, 6096, 6648, 5105, 2729, 7472, 836, 80315, 80149, 2185, 143686, 56603	439	278	16650	1.91	1	0.4246	47.2682
GOTERM_BP_FAT	GO:0043200~response to amino acid	7	1.39	0.041	7494, 4313, 80315, 5105, 2729, 143686, 836	439	96	16650	2.77	1	0.4552	55.1021
Annotation Cluster 31	Enrichment Score: 1.715350812739677
GOTERM_BP_FAT	GO:0042592~homeostatic process	75	14.91	0	9079, 7494, 115, 3148, 5164, 84959, 7301, 489, 56154, 79901, 3624, 9076, 1054, 7018, 5587, 23038, 2850, 9975, 26154, 771, 9448, 6648, 4689, 6548, 775, 57217, 9545, 3690, 5172, 5982, 836, 8309, 1909, 3352, 56704, 239, 7070, 9481, 6777, 57561, 23312, 143686, 56603, 134, 3707, 26872, 669, 5106, 23530, 64072, 5105, 18, 2729, 7042, 10083, 7049, 54681, 4780, 80762, 26249, 57544, 219931, 64081, 1734, 23…	439	1645	16650	1.73	0.0147	0.0074	0.0054
GOTERM_BP_FAT	GO:0051235~maintenance of location	20	3.98	0.0003	81488, 219931, 775, 84959, 57584, 3690, 1605, 3352, 81573, 3685, 56704, 7070, 5335, 80149, 10488, 54832, 2760, 6777, 5587, 2185	439	290	16650	2.62	0.7389	0.0376	0.4892
GOTERM_BP_FAT	GO:0048878~chemical homeostasis	47	9.34	0.0005	134, 7494, 26872, 115, 5106, 5164, 64072, 5105, 84959, 2729, 489, 79901, 9076, 7018, 5587, 23038, 2850, 26249, 80762, 9975, 26154, 219931, 771, 9448, 6648, 2308, 6548, 51704, 775, 57217, 5172, 8309, 1909, 3352, 56704, 239, 6387, 7070, 5335, 9481, 120892, 80010, 2185, 23312, 143686, 5295, 56603	439	1049	16650	1.7	0.909	0.0497	0.8716
GOTERM_BP_FAT	GO:2000021~regulation of ion homeostasis	14	2.78	0.0024	134, 219931, 775, 84959, 2729, 3352, 239, 56704, 7070, 5335, 120892, 27347, 5587, 2185	439	199	16650	2.67	1	0.1285	4.5173
GOTERM_BP_FAT	GO:0019725~cellular homeostasis	37	7.36	0.0024	7494, 5106, 23530, 64072, 84959, 2729, 7301, 489, 79901, 7018, 5587, 23038, 2850, 4780, 80762, 57544, 26154, 219931, 9448, 4689, 1734, 2308, 6548, 775, 57217, 5172, 1909, 3352, 56704, 6387, 7070, 5335, 9481, 120892, 2185, 23312, 5295	439	833	16650	1.68	1	0.1281	4.5499
GOTERM_BP_FAT	GO:0032845~negative regulation of homeostatic process	13	2.58	0.0024	134, 3707, 219931, 9448, 775, 84959, 3352, 1831, 56704, 7070, 5335, 6777, 57561	439	176	16650	2.8	1	0.1276	4.578
GOTERM_BP_FAT	GO:0070838~divalent metal ion transport	21	4.17	0.0075	219931, 6548, 4852, 64072, 775, 123606, 84959, 489, 3352, 3685, 6387, 56704, 7070, 5335, 57380, 10488, 57185, 5587, 7018, 2534, 2185	439	418	16650	1.91	1	0.2132	13.4539
GOTERM_BP_FAT	GO:0072511~divalent inorganic cation transport	21	4.17	0.0082	219931, 6548, 4852, 64072, 775, 123606, 84959, 489, 3352, 3685, 6387, 56704, 7070, 5335, 57380, 10488, 57185, 5587, 7018, 2534, 2185	439	421	16650	1.89	1	0.2249	14.6303
GOTERM_BP_FAT	GO:0051282~regulation of sequestering of calcium ion	9	1.79	0.0085	3352, 56704, 219931, 7070, 5335, 775, 84959, 5587, 2185	439	110	16650	3.1	1	0.2252	15.1249
GOTERM_BP_FAT	GO:0051208~sequestering of calcium ion	9	1.79	0.0095	3352, 56704, 219931, 7070, 5335, 775, 84959, 5587, 2185	439	112	16650	3.05	1	0.2362	16.6429
GOTERM_BP_FAT	GO:0050801~ion homeostasis	30	5.96	0.0108	134, 26872, 5164, 64072, 84959, 2729, 489, 79901, 5587, 7018, 80762, 26249, 219931, 771, 6648, 6548, 775, 57217, 5172, 3352, 1909, 6387, 239, 56704, 7070, 5335, 9481, 120892, 2185, 23312	439	699	16650	1.63	1	0.2567	18.7786
GOTERM_BP_FAT	GO:0051279~regulation of release of sequestered calcium ion into cytosol	7	1.39	0.0124	56704, 7070, 5335, 775, 84959, 5587, 2185	439	73	16650	3.64	1	0.2758	21.1864
GOTERM_BP_FAT	GO:0055082~cellular chemical homeostasis	30	5.96	0.0136	7494, 5106, 64072, 84959, 2729, 489, 79901, 5587, 7018, 23038, 2850, 80762, 219931, 9448, 2308, 6548, 775, 57217, 5172, 3352, 1909, 56704, 6387, 7070, 5335, 9481, 120892, 2185, 23312, 5295	439	713	16650	1.6	1	0.2803	23.0366
GOTERM_BP_FAT	GO:0051238~sequestering of metal ion	9	1.79	0.016	3352, 56704, 219931, 7070, 5335, 775, 84959, 5587, 2185	439	123	16650	2.78	1	0.3003	26.5885
GOTERM_BP_FAT	GO:0090279~regulation of calcium ion import	8	1.59	0.0181	56704, 6387, 7070, 5335, 775, 84959, 5587, 2185	439	102	16650	2.97	1	0.3208	29.4621
GOTERM_BP_FAT	GO:0060402~calcium ion transport into cytosol	9	1.79	0.0225	3352, 56704, 219931, 7070, 5335, 775, 84959, 5587, 2185	439	131	16650	2.61	1	0.3582	35.3145
GOTERM_BP_FAT	GO:0060401~cytosolic calcium ion transport	9	1.79	0.0244	3352, 56704, 219931, 7070, 5335, 775, 84959, 5587, 2185	439	133	16650	2.57	1	0.3699	37.6469
GOTERM_BP_FAT	GO:0030001~metal ion transport	32	6.36	0.025	134, 26872, 4852, 64072, 6323, 84959, 3748, 489, 5349, 57380, 10488, 5587, 7018, 10060, 80762, 26249, 219931, 6548, 775, 123606, 84561, 3352, 56704, 3685, 6387, 3764, 7070, 5335, 57185, 27347, 2534, 2185	439	814	16650	1.49	1	0.374	38.3766
GOTERM_BP_FAT	GO:0006812~cation transport	37	7.36	0.0253	134, 26872, 23530, 4852, 64072, 6323, 84959, 3748, 489, 5349, 57380, 10488, 7018, 206358, 5587, 10060, 6564, 26249, 80762, 219931, 6548, 775, 123606, 84561, 3352, 56704, 6387, 3685, 3764, 7070, 5335, 9481, 57127, 27347, 57185, 2534, 2185	439	975	16650	1.44	1	0.3763	38.7214
GOTERM_BP_FAT	GO:0098771~inorganic ion homeostasis	27	5.37	0.0259	134, 26872, 5164, 64072, 84959, 489, 79901, 5587, 7018, 80762, 219931, 771, 6648, 6548, 775, 57217, 5172, 3352, 1909, 6387, 56704, 7070, 9481, 5335, 120892, 2185, 23312	439	658	16650	1.56	1	0.3817	39.4799
GOTERM_BP_FAT	GO:0070509~calcium ion import	10	1.99	0.0267	3352, 56704, 6387, 219931, 7070, 5335, 775, 84959, 5587, 2185	439	161	16650	2.36	1	0.3879	40.4345
GOTERM_BP_FAT	GO:0010522~regulation of calcium ion transport into cytosol	7	1.39	0.0285	56704, 7070, 5335, 775, 84959, 5587, 2185	439	88	16650	3.02	1	0.398	42.4388
GOTERM_BP_FAT	GO:0006811~ion transport	51	10.14	0.0313	4852, 6323, 84959, 489, 6513, 57380, 10488, 377677, 5587, 206358, 7018, 6564, 10060, 771, 4363, 6548, 775, 2806, 5608, 5172, 3352, 3685, 56704, 7070, 9481, 57127, 134, 26872, 23530, 64072, 761, 18, 3748, 1808, 121601, 5349, 26249, 80762, 219931, 123606, 84561, 8604, 6387, 1831, 3764, 5335, 27347, 57185, 2534, 2185, 2182	439	1458	16650	1.33	1	0.4155	45.5519
GOTERM_BP_FAT	GO:0055080~cation homeostasis	26	5.17	0.0339	134, 26872, 5164, 64072, 84959, 489, 79901, 5587, 7018, 80762, 219931, 6648, 6548, 775, 57217, 5172, 3352, 1909, 6387, 56704, 7070, 9481, 5335, 120892, 2185, 23312	439	643	16650	1.53	1	0.4278	48.2426
GOTERM_BP_FAT	GO:1903169~regulation of calcium ion transmembrane transport	8	1.59	0.0349	56704, 7070, 5335, 6548, 775, 84959, 5587, 2185	439	117	16650	2.59	1	0.4312	49.3433
GOTERM_BP_FAT	GO:0006816~calcium ion transport	17	3.38	0.0356	219931, 6548, 4852, 64072, 775, 84959, 489, 3352, 3685, 6387, 56704, 7070, 5335, 10488, 5587, 2534, 2185	439	369	16650	1.75	1	0.4337	50.0231
GOTERM_BP_FAT	GO:0055065~metal ion homeostasis	22	4.37	0.0629	134, 26872, 219931, 6648, 6548, 64072, 775, 84959, 57217, 489, 79901, 3352, 1909, 6387, 56704, 7070, 5335, 9481, 5587, 7018, 2185, 80762	439	558	16650	1.5	1	0.5491	71.1206
GOTERM_BP_FAT	GO:0030003~cellular cation homeostasis	22	4.37	0.0797	219931, 6548, 64072, 775, 84959, 57217, 5172, 489, 79901, 3352, 1909, 6387, 56704, 7070, 5335, 9481, 120892, 5587, 7018, 2185, 23312, 80762	439	573	16650	1.46	1	0.598	79.5619
GOTERM_BP_FAT	GO:0070588~calcium ion transmembrane transport	12	2.39	0.0901	3352, 3685, 56704, 219931, 7070, 5335, 6548, 775, 84959, 5587, 2185, 489	439	264	16650	1.72	1	0.6263	83.5492
GOTERM_BP_FAT	GO:0051924~regulation of calcium ion transport	10	1.99	0.0906	56704, 6387, 7070, 5335, 6548, 10488, 775, 84959, 5587, 2185	439	204	16650	1.86	1	0.6278	83.7249
GOTERM_BP_FAT	GO:0043269~regulation of ion transport	21	4.17	0.0952	134, 219931, 6548, 775, 84959, 6323, 18, 5608, 3748, 1808, 6387, 56704, 3764, 7070, 5335, 5349, 10488, 27347, 5587, 2185, 2182	439	554	16650	1.44	1	0.6385	85.2445
GOTERM_BP_FAT	GO:0006873~cellular ion homeostasis	22	4.37	0.0969	219931, 6548, 64072, 775, 84959, 57217, 5172, 489, 79901, 3352, 1909, 6387, 56704, 7070, 5335, 9481, 120892, 5587, 7018, 2185, 23312, 80762	439	588	16650	1.42	1	0.641	85.759
GOTERM_BP_FAT	GO:0006875~cellular metal ion homeostasis	19	3.78	0.0977	219931, 6548, 64072, 775, 84959, 57217, 489, 79901, 3352, 1909, 6387, 56704, 7070, 5335, 9481, 5587, 7018, 2185, 80762	439	491	16650	1.47	1	0.6429	86.0113
GOTERM_BP_FAT	GO:0043270~positive regulation of ion transport	10	1.99	0.1098	134, 1808, 6387, 7070, 5335, 6548, 10488, 27347, 18, 5608	439	213	16650	1.78	1	0.6709	89.1862
GOTERM_BP_FAT	GO:1904062~regulation of cation transmembrane transport	10	1.99	0.1098	56704, 7070, 5335, 5349, 6548, 775, 27347, 84959, 5587, 2185	439	213	16650	1.78	1	0.6709	89.1862
GOTERM_BP_FAT	GO:0051209~release of sequestered calcium ion into cytosol	6	1.19	0.1275	3352, 56704, 219931, 7070, 5335, 775	439	101	16650	2.25	1	0.7106	92.636
GOTERM_BP_FAT	GO:0051283~negative regulation of sequestering of calcium ion	6	1.19	0.1275	3352, 56704, 219931, 7070, 5335, 775	439	101	16650	2.25	1	0.7106	92.636
GOTERM_BP_FAT	GO:1902656~calcium ion import into cytosol	6	1.19	0.1433	3352, 56704, 219931, 7070, 5335, 775	439	105	16650	2.17	1	0.7378	94.808
GOTERM_BP_FAT	GO:0097553~calcium ion transmembrane import into cytosol	6	1.19	0.1433	3352, 56704, 219931, 7070, 5335, 775	439	105	16650	2.17	1	0.7378	94.808
GOTERM_BP_FAT	GO:0010959~regulation of metal ion transport	13	2.58	0.1438	134, 6548, 775, 84959, 6387, 56704, 7070, 5335, 5349, 10488, 27347, 5587, 2185	439	322	16650	1.53	1	0.7385	94.8619
Annotation Cluster 32	Enrichment Score: 1.714663390591114
GOTERM_BP_FAT	GO:0003013~circulatory system process	25	4.97	0.0045	134, 136, 4852, 6323, 18, 2729, 489, 7042, 5349, 80149, 59342, 10060, 2028, 6648, 6548, 57493, 775, 5608, 3352, 1909, 6387, 239, 3764, 10371, 27347	439	510	16650	1.86	1	0.1769	8.244
GOTERM_BP_FAT	GO:0008015~blood circulation	24	4.77	0.008	134, 6648, 6548, 4852, 136, 775, 6323, 18, 2729, 5608, 489, 3352, 1909, 7042, 239, 6387, 10371, 3764, 5349, 80149, 59342, 27347, 10060, 2028	439	506	16650	1.8	1	0.2225	14.3106
GOTERM_BP_FAT	GO:0060047~heart contraction	12	2.39	0.0598	134, 7042, 10371, 3764, 80149, 5349, 6548, 775, 6323, 5608, 10060, 489	439	245	16650	1.86	1	0.5424	69.2481
GOTERM_BP_FAT	GO:0003015~heart process	12	2.39	0.0641	134, 7042, 10371, 3764, 80149, 5349, 6548, 775, 6323, 5608, 10060, 489	439	248	16650	1.84	1	0.553	71.8416
Annotation Cluster 33	Enrichment Score: 1.7117545889391717
GOTERM_BP_FAT	GO:0080135~regulation of cellular response to stress	29	5.77	0.0016	153090, 7494, 64170, 8531, 5611, 56154, 7042, 1054, 80149, 8325, 10488, 54832, 7049, 4780, 1845, 9043, 10333, 4862, 5429, 9448, 6648, 2308, 6387, 2549, 120892, 406, 2185, 5295, 131870	439	581	16650	1.89	0.9997	0.0973	2.9459
GOTERM_BP_FAT	GO:0051403~stress-activated MAPK cascade	15	2.98	0.005	153090, 10333, 64170, 9448, 2308, 136, 7042, 2549, 9175, 80149, 8325, 7049, 2185, 9043, 1845	439	242	16650	2.35	1	0.1834	9.1024
GOTERM_BP_FAT	GO:0032872~regulation of stress-activated MAPK cascade	13	2.58	0.0068	7042, 10333, 153090, 64170, 2549, 9448, 2308, 80149, 8325, 7049, 2185, 1845, 9043	439	200	16650	2.47	1	0.2056	12.2191
GOTERM_BP_FAT	GO:0070302~regulation of stress-activated protein kinase signaling cascade	13	2.58	0.0071	7042, 10333, 153090, 64170, 2549, 9448, 2308, 80149, 8325, 7049, 2185, 1845, 9043	439	201	16650	2.45	1	0.2092	12.6682
GOTERM_BP_FAT	GO:0031098~stress-activated protein kinase signaling cascade	15	2.98	0.0075	153090, 10333, 64170, 9448, 2308, 136, 7042, 2549, 9175, 80149, 8325, 7049, 2185, 9043, 1845	439	254	16650	2.24	1	0.2124	13.4759
GOTERM_BP_FAT	GO:0043408~regulation of MAPK cascade	29	5.77	0.0127	134, 153090, 7494, 64170, 136, 1605, 6283, 3624, 7042, 80149, 8325, 7049, 29937, 9693, 1845, 9043, 10333, 3570, 9448, 2308, 10519, 5608, 7133, 2549, 5335, 9175, 120892, 2185, 10457	439	678	16650	1.62	1	0.2765	21.6095
GOTERM_BP_FAT	GO:0043507~positive regulation of JUN kinase activity	6	1.19	0.028	10333, 153090, 2549, 8325, 2185, 9043	439	65	16650	3.5	1	0.3951	41.9241
GOTERM_BP_FAT	GO:0046328~regulation of JNK cascade	10	1.99	0.0286	10333, 153090, 64170, 9448, 2549, 8325, 7049, 2185, 1845, 9043	439	163	16650	2.33	1	0.3978	42.629
GOTERM_BP_FAT	GO:0032874~positive regulation of stress-activated MAPK cascade	9	1.79	0.0307	7042, 10333, 153090, 64170, 2549, 80149, 8325, 2185, 9043	439	139	16650	2.46	1	0.4122	44.8874
GOTERM_BP_FAT	GO:0070304~positive regulation of stress-activated protein kinase signaling cascade	9	1.79	0.0318	7042, 10333, 153090, 64170, 2549, 80149, 8325, 2185, 9043	439	140	16650	2.44	1	0.4188	46.1185
GOTERM_BP_FAT	GO:0007254~JNK cascade	10	1.99	0.0532	10333, 153090, 64170, 9175, 2549, 8325, 136, 2185, 1845, 9043	439	183	16650	2.07	1	0.5171	64.823
GOTERM_BP_FAT	GO:0043506~regulation of JUN kinase activity	6	1.19	0.0649	10333, 153090, 2549, 8325, 2185, 9043	439	82	16650	2.78	1	0.5558	72.284
GOTERM_BP_FAT	GO:0046330~positive regulation of JNK cascade	7	1.39	0.0942	10333, 153090, 64170, 2549, 8325, 2185, 9043	439	119	16650	2.23	1	0.6363	84.9096
GOTERM_BP_FAT	GO:0043406~positive regulation of MAP kinase activity	10	1.99	0.1199	10333, 153090, 2549, 120892, 8325, 136, 2185, 5608, 6283, 9043	439	217	16650	1.75	1	0.6944	91.2994
Annotation Cluster 34	Enrichment Score: 1.695904988799592
GOTERM_BP_FAT	GO:0006955~immune response	61	12.13	0.0015	153090, 7494, 3148, 4853, 4852, 7301, 3684, 6590, 163702, 10758, 26268, 10584, 1054, 5587, 84174, 3108, 3105, 10333, 11043, 4313, 4689, 64129, 5608, 3716, 7133, 10437, 7070, 6777, 730, 2214, 2213, 6285, 5753, 8554, 4332, 64170, 3660, 136, 214, 1075, 6283, 7042, 919, 1130, 7374, 7049, 80762, 1845, 3570, 29760, 51704, 6387, 3937, 5335, 6480, 2534, 2185, 7096, 5295, 2000, 54941	439	1551	16650	1.49	0.9996	0.0981	2.8628
GOTERM_BP_FAT	GO:0002682~regulation of immune system process	53	10.54	0.0052	153090, 7494, 3148, 84959, 7301, 3684, 163702, 3624, 10758, 10584, 80149, 10488, 84174, 5228, 3105, 10333, 4313, 5608, 3716, 7070, 6777, 730, 2214, 56603, 2213, 134, 3707, 8554, 4332, 64170, 136, 1026, 7042, 1803, 919, 7374, 54681, 4780, 80762, 10461, 1845, 3570, 10519, 51704, 6387, 1831, 3937, 5335, 2534, 7096, 2185, 10457, 5295	439	1378	16650	1.46	1	0.1882	9.5638
GOTERM_BP_FAT	GO:0002684~positive regulation of immune system process	37	7.36	0.0204	153090, 4332, 3707, 7494, 64170, 3148, 136, 7301, 1026, 3684, 3624, 7042, 10584, 1803, 10488, 919, 7374, 84174, 5228, 3105, 1845, 10333, 3570, 4313, 51704, 5608, 6387, 3937, 7070, 5335, 6777, 2534, 7096, 2185, 730, 5295, 2214	439	960	16650	1.46	1	0.3436	32.5428
GOTERM_BP_FAT	GO:0050778~positive regulation of immune response	28	5.57	0.0239	153090, 4332, 7494, 64170, 3148, 136, 7301, 3684, 7042, 10584, 919, 7374, 84174, 3105, 1845, 10333, 4313, 51704, 5608, 3937, 7070, 5335, 6777, 2534, 7096, 5295, 730, 2214	439	684	16650	1.55	1	0.367	37.0355
GOTERM_BP_FAT	GO:0050776~regulation of immune response	32	6.36	0.0863	153090, 8554, 4332, 7494, 64170, 3148, 136, 7301, 3684, 7042, 10584, 919, 7374, 84174, 80762, 3105, 1845, 10333, 4313, 51704, 5608, 3716, 3937, 7070, 5335, 6777, 2534, 7096, 5295, 730, 2214, 2213	439	912	16650	1.33	1	0.6152	82.2082
GOTERM_BP_FAT	GO:0002253~activation of immune response	19	3.78	0.1996	153090, 10333, 4332, 64170, 5608, 7301, 3684, 3937, 7070, 10584, 5335, 919, 2534, 7096, 84174, 5295, 730, 2214, 1845	439	550	16650	1.31	1	0.8099	98.5838
Annotation Cluster 35	Enrichment Score: 1.6830122141847152
GOTERM_BP_FAT	GO:0016049~cell growth	24	4.77	0.0013	7494, 694, 4853, 10519, 3300, 6548, 214, 3690, 55170, 2100, 1026, 3624, 7042, 1808, 3685, 239, 6387, 10371, 8904, 7049, 2185, 2182, 6586, 2137	439	436	16650	2.09	0.9989	0.0882	2.4647
GOTERM_BP_FAT	GO:0040007~growth	35	6.96	0.0337	5753, 7494, 8531, 4853, 214, 1026, 7472, 3624, 1808, 7042, 8904, 10488, 7049, 23038, 6586, 694, 3300, 10519, 6548, 57493, 3690, 2100, 55170, 7507, 6387, 3685, 239, 10371, 80010, 6777, 6776, 80014, 2185, 2137, 2182	439	932	16650	1.42	1	0.4287	48.1255
GOTERM_BP_FAT	GO:0040008~regulation of growth	25	4.97	0.0617	153090, 5753, 694, 8531, 10519, 3300, 6548, 2100, 7472, 1026, 3624, 1808, 7042, 6387, 239, 10371, 10488, 6777, 7049, 6776, 2185, 80014, 2182, 6586, 2137	439	652	16650	1.45	1	0.547	70.4055
GOTERM_BP_FAT	GO:0001558~regulation of cell growth	17	3.38	0.0683	694, 3300, 10519, 6548, 2100, 1026, 3624, 7042, 1808, 239, 6387, 10371, 10488, 2185, 2182, 2137, 6586	439	403	16650	1.6	1	0.5649	74.1381
Annotation Cluster 36	Enrichment Score: 1.6418875389281475
GOTERM_BP_FAT	GO:0007265~Ras protein signal transduction	18	3.58	0.005	153090, 3707, 26084, 6655, 57480, 4853, 392, 5924, 1026, 7042, 10602, 388, 23362, 5587, 5867, 9693, 10435, 64283	439	320	16650	2.13	1	0.1838	9.0571
GOTERM_BP_FAT	GO:0051056~regulation of small GTPase mediated signal transduction	15	2.98	0.0271	84144, 91614, 153090, 3707, 6655, 26084, 57480, 392, 4853, 26037, 5924, 7042, 388, 23362, 64283	439	299	16650	1.9	1	0.3899	40.8533
GOTERM_BP_FAT	GO:0046578~regulation of Ras protein signal transduction	10	1.99	0.0885	7042, 153090, 3707, 26084, 6655, 57480, 4853, 23362, 5924, 64283	439	203	16650	1.87	1	0.6202	82.9867
Annotation Cluster 37	Enrichment Score: 1.6382366546780294
GOTERM_MF_FAT	GO:0008047~enzyme activator activity	26	5.17	0.0019	84144, 91614, 153090, 26037, 1075, 57584, 1026, 5867, 84079, 54956, 9693, 4689, 392, 3300, 51704, 4118, 146923, 836, 10602, 7070, 55803, 120892, 2760, 1164, 10435, 23102	417	494	15478	1.95	0.8709	0.2891	2.9602
GOTERM_BP_FAT	GO:0051336~regulation of hydrolase activity	50	9.94	0.0112	84144, 91614, 153090, 6655, 26084, 57480, 3148, 26037, 57584, 6590, 388503, 334, 10488, 5587, 84079, 54956, 9693, 3300, 5924, 23504, 3716, 146923, 836, 1909, 239, 7070, 55803, 23362, 2760, 5271, 153769, 256394, 10435, 203547, 643394, 7042, 9026, 5867, 6478, 89778, 392, 647174, 10602, 54205, 25816, 120892, 2534, 2185, 23102, 64283	439	1337	16650	1.42	1	0.2622	19.3793
GOTERM_BP_FAT	GO:0051345~positive regulation of hydrolase activity	36	7.16	0.0175	84144, 91614, 153090, 26084, 6655, 57480, 3148, 26037, 57584, 10488, 9026, 5587, 5867, 84079, 54956, 9693, 3300, 392, 5924, 3716, 836, 146923, 1909, 239, 10602, 54205, 7070, 55803, 120892, 23362, 2760, 2534, 2185, 23102, 64283, 10435	439	917	16650	1.49	1	0.3173	28.6384
GOTERM_MF_FAT	GO:0005096~GTPase activator activity	15	2.98	0.0192	84144, 91614, 153090, 392, 26037, 57584, 146923, 10602, 7070, 120892, 55803, 84079, 9693, 10435, 23102	417	279	15478	2	1	0.6174	26.6734
GOTERM_MF_FAT	GO:0060589~nucleoside-triphosphatase regulator activity	17	3.38	0.0238	84144, 91614, 153090, 3300, 392, 26037, 57584, 146923, 10602, 7070, 55803, 120892, 5867, 84079, 9693, 10435, 23102	417	343	15478	1.84	1	0.665	31.9696
GOTERM_MF_FAT	GO:0030695~GTPase regulator activity	15	2.98	0.0417	84144, 91614, 153090, 392, 26037, 57584, 146923, 10602, 7070, 120892, 55803, 84079, 9693, 10435, 23102	417	310	15478	1.8	1	0.6865	49.3858
GOTERM_BP_FAT	GO:0043547~positive regulation of GTPase activity	24	4.77	0.0766	91614, 84144, 153090, 26084, 6655, 57480, 392, 26037, 5924, 57584, 3716, 146923, 10602, 7070, 55803, 120892, 23362, 2534, 2185, 84079, 9693, 10435, 64283, 23102	439	634	16650	1.44	1	0.5893	78.2241
GOTERM_BP_FAT	GO:0043087~regulation of GTPase activity	24	4.77	0.1451	91614, 84144, 153090, 26084, 6655, 57480, 392, 26037, 5924, 57584, 3716, 146923, 10602, 7070, 55803, 120892, 23362, 2534, 2185, 84079, 9693, 10435, 64283, 23102	439	691	16650	1.32	1	0.7401	95.0085
Annotation Cluster 38	Enrichment Score: 1.6363193628623625
GOTERM_BP_FAT	GO:0097193~intrinsic apoptotic signaling pathway	16	3.18	0.0072	153090, 7494, 8531, 6648, 5164, 7133, 1026, 7507, 6387, 54205, 120892, 10488, 5326, 4780, 1545, 5295	439	279	16650	2.18	1	0.2111	12.9415
GOTERM_BP_FAT	GO:2001234~negative regulation of apoptotic signaling pathway	13	2.58	0.0098	3685, 6387, 7494, 8531, 6648, 3148, 120892, 10488, 90, 2534, 2729, 6478, 4780	439	210	16650	2.35	1	0.2405	17.2121
GOTERM_BP_FAT	GO:2001243~negative regulation of intrinsic apoptotic signaling pathway	7	1.39	0.0376	6387, 7494, 8531, 6648, 120892, 10488, 4780	439	94	16650	2.82	1	0.4458	51.9456
GOTERM_BP_FAT	GO:2001242~regulation of intrinsic apoptotic signaling pathway	8	1.59	0.1068	6387, 7494, 8531, 6648, 120892, 10488, 5326, 4780	439	152	16650	2	1	0.6654	88.4586
Annotation Cluster 39	Enrichment Score: 1.593784449579099
GOTERM_BP_FAT	GO:1901700~response to oxygen-containing compound	62	12.33	0.0002	5066, 153090, 7494, 115, 3148, 5164, 9340, 6590, 3726, 3624, 388, 80315, 80149, 23038, 2850, 9693, 4313, 6096, 9448, 7832, 6648, 6548, 2806, 5608, 7133, 836, 6777, 6776, 143686, 56603, 1515, 5753, 64170, 5106, 761, 5105, 18, 2729, 1605, 1026, 7472, 1808, 7042, 3176, 410, 7049, 4780, 1545, 6586, 219931, 694, 2308, 6387, 54205, 3764, 2549, 120892, 80010, 64854, 2534, 2185, 5295	439	1466	16650	1.6	0.6853	0.0366	0.4214
GOTERM_BP_FAT	GO:0009719~response to endogenous stimulus	59	11.73	0.0037	5066, 153090, 7494, 115, 3148, 5164, 9340, 3726, 3624, 80315, 23038, 5228, 9693, 9975, 4313, 6096, 7832, 6548, 51569, 4192, 836, 406, 6777, 6776, 143686, 1515, 9604, 6285, 8554, 64170, 5106, 5105, 11173, 18, 2729, 1605, 1026, 7472, 1808, 7042, 1030, 3176, 7049, 6586, 694, 64081, 2308, 10519, 90, 2100, 6387, 463, 2549, 5335, 120892, 5431, 2534, 2185, 5295	439	1548	16650	1.45	1	0.1619	6.8475
GOTERM_BP_FAT	GO:0043434~response to peptide hormone	19	3.78	0.0217	7494, 694, 115, 5164, 7832, 2308, 6548, 5105, 2729, 9340, 1605, 6387, 2549, 6777, 6776, 2534, 23038, 143686, 5295	439	405	16650	1.78	1	0.3557	34.2313
GOTERM_BP_FAT	GO:0032870~cellular response to hormone stimulus	26	5.17	0.0217	8554, 7494, 115, 5164, 5105, 2729, 9340, 3624, 3726, 23038, 5228, 9975, 6586, 6096, 2308, 6548, 2100, 51569, 2549, 406, 6777, 6776, 2534, 143686, 5295, 9604	439	616	16650	1.6	1	0.355	34.2678
GOTERM_BP_FAT	GO:0071375~cellular response to peptide hormone stimulus	15	2.98	0.0248	7494, 115, 5164, 2308, 6548, 5105, 2729, 9340, 2549, 6777, 6776, 2534, 23038, 143686, 5295	439	295	16650	1.93	1	0.3733	38.091
GOTERM_BP_FAT	GO:1901652~response to peptide	20	3.98	0.026	7494, 64170, 694, 115, 5164, 7832, 2308, 6548, 5105, 2729, 9340, 1605, 6387, 2549, 6777, 6776, 2534, 23038, 143686, 5295	439	444	16650	1.71	1	0.3819	39.6085
GOTERM_BP_FAT	GO:0010243~response to organonitrogen compound	31	6.16	0.0277	7494, 64170, 115, 5164, 5105, 18, 2729, 9340, 1026, 1605, 3726, 1808, 80315, 3176, 23038, 9693, 4313, 694, 7832, 2308, 6548, 836, 6387, 2549, 120892, 6777, 6776, 2534, 2185, 143686, 5295	439	789	16650	1.49	1	0.3932	41.5119
GOTERM_BP_FAT	GO:1901653~cellular response to peptide	15	2.98	0.04	7494, 115, 5164, 2308, 6548, 5105, 2729, 9340, 2549, 6777, 6776, 2534, 23038, 143686, 5295	439	315	16650	1.81	1	0.4506	54.2036
GOTERM_BP_FAT	GO:1901698~response to nitrogen compound	33	6.56	0.0492	7494, 64170, 115, 5164, 5105, 18, 2729, 9340, 1026, 1605, 3726, 1808, 80315, 80149, 3176, 23038, 9693, 4313, 694, 7832, 2308, 6548, 836, 6387, 3764, 2549, 120892, 6777, 6776, 2534, 2185, 143686, 5295	439	895	16650	1.4	1	0.4991	61.8879
GOTERM_BP_FAT	GO:0032869~cellular response to insulin stimulus	10	1.99	0.061	7494, 2549, 5164, 2308, 6548, 5105, 23038, 2729, 143686, 5295	439	188	16650	2.02	1	0.546	69.9605
GOTERM_BP_FAT	GO:0071417~cellular response to organonitrogen compound	19	3.78	0.0806	7494, 4313, 115, 5164, 2308, 6548, 5105, 2729, 9340, 2549, 120892, 80315, 6777, 6776, 2534, 23038, 143686, 5295, 9693	439	477	16650	1.51	1	0.598	79.9637
GOTERM_BP_FAT	GO:1901699~cellular response to nitrogen compound	20	3.98	0.1483	7494, 4313, 115, 5164, 2308, 6548, 5105, 2729, 9340, 2549, 120892, 80315, 80149, 6777, 6776, 2534, 23038, 143686, 5295, 9693	439	558	16650	1.36	1	0.745	95.3532
GOTERM_BP_FAT	GO:0032868~response to insulin	10	1.99	0.1942	7494, 2549, 5164, 2308, 6548, 5105, 23038, 2729, 143686, 5295	439	244	16650	1.55	1	0.8043	98.3883
Annotation Cluster 40	Enrichment Score: 1.567713248445032
GOTERM_BP_FAT	GO:0009101~glycoprotein biosynthetic process	19	3.78	0.0061	83539, 10678, 56667, 11173, 79695, 1605, 51363, 2590, 57134, 51809, 10090, 4124, 25825, 6480, 2526, 11320, 54956, 54507, 2137	439	354	16650	2.04	1	0.2012	11.072
GOTERM_BP_FAT	GO:0006493~protein O-linked glycosylation	9	1.79	0.0061	51809, 10678, 56667, 6480, 11173, 1605, 79695, 54507, 2590	439	104	16650	3.28	1	0.2008	11.1194
GOTERM_BP_FAT	GO:0009100~glycoprotein metabolic process	19	3.78	0.019	83539, 10678, 56667, 11173, 79695, 1605, 51363, 2590, 57134, 51809, 10090, 4124, 25825, 6480, 2526, 11320, 54956, 54507, 2137	439	399	16650	1.81	1	0.3305	30.774
GOTERM_BP_FAT	GO:0043413~macromolecule glycosylation	14	2.78	0.0338	57134, 51809, 10678, 4124, 56667, 6480, 2526, 11173, 11320, 1605, 79695, 54956, 54507, 2590	439	279	16650	1.9	1	0.428	48.1522
GOTERM_BP_FAT	GO:0006486~protein glycosylation	14	2.78	0.0338	57134, 51809, 10678, 4124, 56667, 6480, 2526, 11173, 11320, 1605, 79695, 54956, 54507, 2590	439	279	16650	1.9	1	0.428	48.1522
GOTERM_BP_FAT	GO:0070085~glycosylation	14	2.78	0.0428	57134, 51809, 10678, 4124, 56667, 6480, 2526, 11173, 11320, 1605, 79695, 54956, 54507, 2590	439	289	16650	1.84	1	0.4651	56.675
GOTERM_BP_FAT	GO:1901135~carbohydrate derivative metabolic process	42	8.35	0.083	669, 10678, 115, 65258, 136, 55, 11173, 1605, 4731, 80146, 57134, 51809, 25825, 7374, 410, 2526, 11320, 54956, 54507, 55627, 5226, 83539, 6548, 56667, 79695, 51363, 153642, 2590, 56952, 1909, 5631, 54205, 10090, 7360, 120892, 4124, 6480, 2760, 2185, 65220, 2137, 131870	439	1247	16650	1.28	1	0.6044	80.9115
GOTERM_BP_FAT	GO:1901137~carbohydrate derivative biosynthetic process	27	5.37	0.0991	10678, 115, 136, 65258, 11173, 1605, 80146, 57134, 51809, 25825, 2526, 11320, 54956, 54507, 83539, 56667, 79695, 51363, 2590, 56952, 1909, 5631, 10090, 7360, 4124, 6480, 2137	439	756	16650	1.35	1	0.6454	86.4088
Annotation Cluster 41	Enrichment Score: 1.567677336020851
GOTERM_CC_FAT	GO:0043025~neuronal cell body	23	4.57	0.0038	81488, 6285, 153090, 134, 5066, 10519, 214, 6323, 2806, 3748, 7133, 11113, 7042, 1808, 9481, 120892, 10488, 9026, 2185, 6478, 9693, 2182, 1515	409	419	14527	1.95	0.8773	0.3427	5.39
GOTERM_CC_FAT	GO:0044297~cell body	23	4.57	0.0171	81488, 6285, 153090, 134, 5066, 10519, 214, 6323, 2806, 3748, 7133, 11113, 7042, 1808, 9481, 120892, 10488, 9026, 2185, 6478, 9693, 2182, 1515	409	480	14527	1.7	0.9999	0.429	22.2439
GOTERM_CC_FAT	GO:0036477~somatodendritic compartment	29	5.77	0.0205	6285, 5066, 134, 81488, 153090, 115, 26037, 214, 6323, 3748, 1808, 7042, 80315, 10488, 9026, 6478, 9693, 10519, 2806, 7133, 11113, 3352, 10371, 7070, 9481, 120892, 2185, 1515, 2182	409	662	14527	1.56	1	0.4353	26.0511
GOTERM_CC_FAT	GO:0097458~neuron part	48	9.54	0.059	6285, 153090, 81488, 5066, 134, 126731, 115, 26037, 64072, 214, 6323, 18, 3748, 1605, 55219, 667, 1808, 7042, 10083, 80315, 10488, 3176, 9026, 84079, 5865, 6478, 9693, 10461, 23303, 22848, 9637, 10519, 775, 2806, 7133, 11113, 3352, 10371, 7070, 9481, 120892, 23362, 2534, 2185, 23312, 26059, 1515, 2182	409	1333	14527	1.28	1	0.6505	58.8689
GOTERM_CC_FAT	GO:0043005~neuron projection	33	6.56	0.1858	5066, 134, 153090, 126731, 115, 26037, 214, 6323, 18, 3748, 1605, 55219, 667, 1808, 7042, 80315, 3176, 9026, 84079, 6478, 9693, 23303, 22848, 9637, 10519, 7133, 3352, 10371, 7070, 120892, 2185, 26059, 1515	409	966	14527	1.21	1	0.8168	95.0339
Annotation Cluster 42	Enrichment Score: 1.5577840718460862
GOTERM_BP_FAT	GO:0070997~neuron death	15	2.98	0.0152	7832, 6648, 6548, 2729, 4192, 54463, 7301, 836, 7042, 9481, 80315, 120892, 2534, 2185, 10457	439	277	16650	2.05	1	0.2964	25.3801
GOTERM_BP_FAT	GO:1901215~negative regulation of neuron death	11	2.19	0.0182	7832, 6648, 120892, 80315, 2534, 2729, 2185, 4192, 10457, 7301, 54463	439	176	16650	2.37	1	0.3218	29.6473
GOTERM_BP_FAT	GO:0043524~negative regulation of neuron apoptotic process	9	1.79	0.0296	7832, 6648, 80315, 2534, 2729, 2185, 4192, 7301, 54463	439	138	16650	2.47	1	0.4056	43.6614
GOTERM_BP_FAT	GO:0043523~regulation of neuron apoptotic process	11	2.19	0.0315	7042, 7832, 6648, 80315, 2534, 2729, 2185, 4192, 7301, 54463, 836	439	193	16650	2.16	1	0.417	45.8151
GOTERM_BP_FAT	GO:1901214~regulation of neuron death	13	2.58	0.0398	7832, 6648, 2729, 4192, 54463, 7301, 836, 7042, 80315, 120892, 2534, 2185, 10457	439	257	16650	1.92	1	0.4516	54.0045
GOTERM_BP_FAT	GO:0051402~neuron apoptotic process	11	2.19	0.0438	7042, 7832, 6648, 80315, 2534, 2729, 2185, 4192, 7301, 54463, 836	439	204	16650	2.05	1	0.4687	57.5557
Annotation Cluster 43	Enrichment Score: 1.539968934333754
GOTERM_BP_FAT	GO:0042311~vasodilation	6	1.19	0.0157	134, 239, 3764, 6648, 59342, 136	439	56	16650	4.06	1	0.2998	26.0637
GOTERM_BP_FAT	GO:0050880~regulation of blood vessel size	9	1.79	0.0264	134, 1909, 3352, 239, 3764, 6648, 59342, 136, 2729	439	135	16650	2.53	1	0.385	40.0254
GOTERM_BP_FAT	GO:0035150~regulation of tube size	9	1.79	0.0274	134, 1909, 3352, 239, 3764, 6648, 59342, 136, 2729	439	136	16650	2.51	1	0.3915	41.2293
GOTERM_BP_FAT	GO:0003018~vascular process in circulatory system	9	1.79	0.0611	134, 1909, 3352, 239, 3764, 6648, 59342, 136, 2729	439	160	16650	2.13	1	0.5451	70.0388
Annotation Cluster 44	Enrichment Score: 1.5358926886057074
GOTERM_BP_FAT	GO:0071229~cellular response to acid chemical	12	2.39	0.0045	7494, 5753, 4313, 6096, 80149, 80315, 5105, 2729, 2185, 7472, 143686, 56603	439	166	16650	2.74	1	0.177	8.3156
GOTERM_BP_FAT	GO:0071300~cellular response to retinoic acid	6	1.19	0.037	5753, 6096, 5105, 2185, 7472, 56603	439	70	16650	3.25	1	0.443	51.337
GOTERM_BP_FAT	GO:0032526~response to retinoic acid	6	1.19	0.1474	5753, 6096, 5105, 2185, 7472, 56603	439	106	16650	2.15	1	0.7444	95.2607
Annotation Cluster 45	Enrichment Score: 1.473074196999324
KEGG_PATHWAY	hsa04650:Natural killer cell mediated cytotoxicity	10	1.99	0.0095	3937, 6655, 5335, 919, 2534, 2185, 5295, 5533, 2214, 836	204	122	6910	2.78	0.9017	0.4401	11.6156
KEGG_PATHWAY	hsa04664:Fc epsilon RI signaling pathway	6	1.19	0.0489	3937, 6655, 5335, 2534, 5608, 5295	204	68	6910	2.99	1	0.4561	47.6992
KEGG_PATHWAY	hsa04660:T cell receptor signaling pathway	7	1.39	0.082	3937, 6655, 5335, 919, 2534, 5295, 5533	204	103	6910	2.3	1	0.4886	66.9294
Annotation Cluster 46	Enrichment Score: 1.4710350167722315
KEGG_PATHWAY	hsa04710:Circadian rhythm	5	0.99	0.0122	4862, 8863, 6096, 8553, 406	204	31	6910	5.46	0.9496	0.3923	14.7044
GOTERM_BP_FAT	GO:0042752~regulation of circadian rhythm	7	1.39	0.0504	134, 8863, 463, 6096, 8553, 406, 9975	439	101	16650	2.63	1	0.5049	62.7863
GOTERM_BP_FAT	GO:0032922~circadian regulation of gene expression	5	0.99	0.0627	4862, 8863, 463, 8553, 406	439	57	16650	3.33	1	0.5498	71.0298
Annotation Cluster 47	Enrichment Score: 1.4646349178133706
GOTERM_BP_FAT	GO:0061436~establishment of skin barrier	4	0.8	0.011	26154, 239, 56603, 9076	439	18	16650	8.43	1	0.2592	19.0579
GOTERM_BP_FAT	GO:0033561~regulation of water loss via skin	4	0.8	0.0148	26154, 239, 56603, 9076	439	20	16650	7.59	1	0.2928	24.7762
GOTERM_BP_FAT	GO:0050891~multicellular organismal water homeostasis	5	0.99	0.0729	26154, 239, 115, 56603, 9076	439	60	16650	3.16	1	0.5769	76.5018
GOTERM_BP_FAT	GO:0030104~water homeostasis	5	0.99	0.1169	26154, 239, 115, 56603, 9076	439	71	16650	2.67	1	0.6858	90.7129
Annotation Cluster 48	Enrichment Score: 1.4304036558994133
GOTERM_BP_FAT	GO:0001938~positive regulation of endothelial cell proliferation	7	1.39	0.0095	6387, 3148, 6776, 5587, 3690, 7472, 5228	439	69	16650	3.85	1	0.2358	16.6943
GOTERM_BP_FAT	GO:0050678~regulation of epithelial cell proliferation	16	3.18	0.0134	153090, 7494, 64081, 3148, 3690, 7472, 7042, 6387, 1030, 9788, 5587, 7049, 6776, 5228, 1515, 58495	439	300	16650	2.02	1	0.2797	22.8011
GOTERM_BP_FAT	GO:0001935~endothelial cell proliferation	8	1.59	0.031	6387, 7494, 3148, 6776, 5587, 3690, 7472, 5228	439	114	16650	2.66	1	0.4141	45.191
GOTERM_BP_FAT	GO:0050673~epithelial cell proliferation	16	3.18	0.0418	153090, 7494, 64081, 3148, 3690, 7472, 7042, 6387, 1030, 9788, 5587, 7049, 6776, 5228, 1515, 58495	439	347	16650	1.75	1	0.4608	55.8027
GOTERM_BP_FAT	GO:0001936~regulation of endothelial cell proliferation	7	1.39	0.0484	6387, 3148, 6776, 5587, 3690, 7472, 5228	439	100	16650	2.65	1	0.4943	61.2821
GOTERM_BP_FAT	GO:0050680~negative regulation of epithelial cell proliferation	7	1.39	0.0913	7042, 153090, 64081, 1030, 7049, 9788, 1515	439	118	16650	2.25	1	0.6302	83.9778
GOTERM_BP_FAT	GO:0050679~positive regulation of epithelial cell proliferation	8	1.59	0.1328	6387, 7494, 3148, 6776, 5587, 3690, 7472, 5228	439	161	16650	1.88	1	0.7202	93.4507
Annotation Cluster 49	Enrichment Score: 1.4233413810694298
GOTERM_BP_FAT	GO:0050865~regulation of cell activation	26	5.17	0.0018	4332, 3707, 7494, 136, 84959, 18, 2729, 1026, 7301, 3624, 80149, 1803, 919, 7374, 84174, 80762, 3105, 1845, 10461, 239, 7070, 6777, 2534, 10457, 5295, 56603	439	501	16650	1.97	0.9999	0.1066	3.3209
GOTERM_BP_FAT	GO:0001775~cell activation	39	7.75	0.0033	7494, 4332, 3707, 4853, 136, 84959, 18, 2729, 7301, 1026, 6283, 3624, 1054, 388, 1803, 80149, 919, 8325, 7374, 84174, 80762, 3105, 1845, 10461, 23303, 10333, 29760, 3690, 239, 3937, 7070, 6777, 2534, 7096, 2185, 10457, 5295, 56603, 2000	439	910	16650	1.63	1	0.1538	6.2054
GOTERM_BP_FAT	GO:0045321~leukocyte activation	33	6.56	0.0047	4332, 3707, 7494, 4853, 136, 7301, 1026, 6283, 3624, 1054, 1803, 80149, 8325, 919, 7374, 84174, 80762, 3105, 1845, 10461, 23303, 10333, 29760, 3937, 7070, 6777, 2534, 7096, 2185, 10457, 5295, 56603, 2000	439	747	16650	1.68	1	0.1814	8.6663
GOTERM_BP_FAT	GO:0098602~single organism cell adhesion	34	6.76	0.0049	7494, 3707, 64115, 84959, 18, 7301, 7042, 1803, 919, 8325, 144100, 84174, 80762, 1545, 3105, 1845, 10461, 23303, 4867, 79834, 10519, 90, 3690, 79872, 6387, 3685, 239, 7070, 6777, 2534, 10457, 5295, 56603, 2000	439	779	16650	1.66	1	0.1843	9.0165
GOTERM_BP_FAT	GO:0016337~single organismal cell-cell adhesion	31	6.16	0.0098	3707, 7494, 64115, 84959, 18, 7301, 7042, 1803, 8325, 919, 144100, 84174, 1545, 80762, 3105, 1845, 23303, 4867, 90, 3690, 79872, 6387, 3685, 239, 7070, 6777, 2534, 10457, 5295, 56603, 2000	439	725	16650	1.62	1	0.2406	17.134
GOTERM_BP_FAT	GO:0002694~regulation of leukocyte activation	22	4.37	0.0123	3707, 4332, 7494, 136, 7301, 1026, 3624, 7070, 1803, 80149, 919, 7374, 6777, 2534, 84174, 10457, 5295, 80762, 3105, 10461, 1845, 56603	439	468	16650	1.78	1	0.2762	21.1273
GOTERM_BP_FAT	GO:0051249~regulation of lymphocyte activation	20	3.98	0.0129	3707, 4332, 7494, 7301, 1026, 3624, 7070, 1803, 919, 7374, 6777, 2534, 84174, 10457, 5295, 80762, 3105, 10461, 1845, 56603	439	411	16650	1.85	1	0.2775	21.973
GOTERM_BP_FAT	GO:0046649~lymphocyte activation	27	5.37	0.0202	4332, 3707, 7494, 4853, 1026, 7301, 3624, 1054, 1803, 8325, 919, 7374, 84174, 80762, 3105, 1845, 10461, 23303, 29760, 7070, 6777, 2534, 2185, 10457, 5295, 56603, 2000	439	643	16650	1.59	1	0.3427	32.3464
GOTERM_BP_FAT	GO:0022407~regulation of cell-cell adhesion	17	3.38	0.05	3707, 7494, 84959, 18, 239, 6387, 7070, 1803, 919, 6777, 2534, 10457, 80762, 5295, 3105, 1845, 56603	439	386	16650	1.67	1	0.5032	62.5111
GOTERM_BP_FAT	GO:1903037~regulation of leukocyte cell-cell adhesion	14	2.78	0.0711	3707, 7494, 6387, 7070, 1803, 919, 6777, 2534, 10457, 80762, 5295, 3105, 1845, 56603	439	313	16650	1.7	1	0.5726	75.5738
GOTERM_BP_FAT	GO:0030155~regulation of cell adhesion	24	4.77	0.0847	3707, 7494, 10519, 6548, 84959, 18, 79872, 7042, 3685, 6387, 239, 7070, 1803, 919, 6777, 2534, 2185, 10457, 5295, 1545, 80762, 3105, 1845, 56603	439	643	16650	1.42	1	0.6118	81.609
GOTERM_BP_FAT	GO:0050863~regulation of T cell activation	13	2.58	0.0967	7494, 3707, 7070, 1803, 919, 6777, 2534, 10457, 5295, 80762, 3105, 1845, 56603	439	299	16650	1.65	1	0.6409	85.6999
GOTERM_BP_FAT	GO:0042110~T cell activation	17	3.38	0.1309	3707, 7494, 7070, 1803, 8325, 919, 6777, 2534, 84174, 10457, 80762, 5295, 3105, 1845, 56603, 2000, 23303	439	446	16650	1.45	1	0.7169	93.1595
GOTERM_BP_FAT	GO:0070489~T cell aggregation	17	3.38	0.1309	3707, 7494, 7070, 1803, 8325, 919, 6777, 2534, 84174, 10457, 80762, 5295, 3105, 1845, 56603, 2000, 23303	439	446	16650	1.45	1	0.7169	93.1595
GOTERM_BP_FAT	GO:0071593~lymphocyte aggregation	17	3.38	0.1364	3707, 7494, 7070, 1803, 8325, 919, 6777, 2534, 84174, 10457, 80762, 5295, 3105, 1845, 56603, 2000, 23303	439	447	16650	1.44	1	0.7259	93.9393
GOTERM_BP_FAT	GO:0045785~positive regulation of cell adhesion	15	2.98	0.1401	3707, 7494, 10519, 7042, 3685, 239, 6387, 7070, 1803, 919, 6777, 2534, 2185, 5295, 3105	439	385	16650	1.48	1	0.7308	94.4167
GOTERM_BP_FAT	GO:0070486~leukocyte aggregation	17	3.38	0.1469	3707, 7494, 7070, 1803, 8325, 919, 6777, 2534, 84174, 10457, 80762, 5295, 3105, 1845, 56603, 2000, 23303	439	454	16650	1.42	1	0.7436	95.2029
GOTERM_BP_FAT	GO:0007159~leukocyte cell-cell adhesion	18	3.58	0.1506	3707, 7494, 6387, 7070, 1803, 8325, 919, 6777, 2534, 84174, 10457, 5295, 80762, 3105, 1845, 56603, 2000, 23303	439	491	16650	1.39	1	0.7475	95.5917
GOTERM_BP_FAT	GO:0050870~positive regulation of T cell activation	9	1.79	0.1898	7494, 3707, 7070, 1803, 919, 6777, 2534, 5295, 3105	439	210	16650	1.63	1	0.7984	98.2121
GOTERM_BP_FAT	GO:0002696~positive regulation of leukocyte activation	12	2.39	0.1973	7494, 3707, 7070, 1803, 919, 136, 6777, 7374, 2534, 1026, 5295, 3105	439	311	16650	1.46	1	0.8063	98.5044
Annotation Cluster 50	Enrichment Score: 1.4214578691697832
GOTERM_BP_FAT	GO:0003209~cardiac atrium morphogenesis	5	0.99	0.0085	7042, 4853, 57493, 90, 7472	439	31	16650	6.12	1	0.227	15.0136
GOTERM_BP_FAT	GO:0003230~cardiac atrium development	5	0.99	0.013	7042, 4853, 57493, 90, 7472	439	35	16650	5.42	1	0.277	22.1146
GOTERM_BP_FAT	GO:0060317~cardiac epithelial to mesenchymal transition	4	0.8	0.0472	7042, 90, 7049, 7472	439	31	16650	4.89	1	0.4889	60.3113
GOTERM_BP_FAT	GO:0060413~atrial septum morphogenesis	3	0.6	0.065	7042, 4853, 90	439	16	16650	7.11	1	0.5554	72.331
GOTERM_BP_FAT	GO:0003206~cardiac chamber morphogenesis	7	1.39	0.0913	7042, 4853, 57493, 90, 7049, 7472, 58495	439	118	16650	2.25	1	0.6302	83.9778
GOTERM_BP_FAT	GO:0003283~atrial septum development	3	0.6	0.0961	7042, 4853, 90	439	20	16650	5.69	1	0.64	85.5234
Annotation Cluster 51	Enrichment Score: 1.3673122952064871
GOTERM_BP_FAT	GO:0030968~endoplasmic reticulum unfolded protein response	9	1.79	0.0234	153090, 64764, 7494, 10488, 5611, 54956, 4780, 5295, 2137	439	132	16650	2.59	1	0.3645	36.4745
GOTERM_BP_FAT	GO:0034620~cellular response to unfolded protein	9	1.79	0.0264	153090, 64764, 7494, 10488, 5611, 54956, 4780, 5295, 2137	439	135	16650	2.53	1	0.385	40.0254
GOTERM_BP_FAT	GO:0006986~response to unfolded protein	10	1.99	0.0384	153090, 64764, 7494, 3300, 10488, 5611, 54956, 4780, 5295, 2137	439	172	16650	2.21	1	0.4481	52.7185
GOTERM_BP_FAT	GO:0035967~cellular response to topologically incorrect protein	9	1.79	0.0434	153090, 64764, 7494, 10488, 5611, 54956, 4780, 5295, 2137	439	149	16650	2.29	1	0.4676	57.2362
GOTERM_BP_FAT	GO:0035966~response to topologically incorrect protein	10	1.99	0.061	153090, 64764, 7494, 3300, 10488, 5611, 54956, 4780, 5295, 2137	439	188	16650	2.02	1	0.546	69.9605
GOTERM_BP_FAT	GO:0034976~response to endoplasmic reticulum stress	12	2.39	0.0994	153090, 64764, 7494, 3300, 120892, 10488, 51569, 5611, 54956, 4780, 5295, 2137	439	269	16650	1.69	1	0.6458	86.4873
Annotation Cluster 52	Enrichment Score: 1.3650967286617466
GOTERM_BP_FAT	GO:0009743~response to carbohydrate	12	2.39	0.0159	7494, 9448, 5106, 6648, 80010, 5105, 2729, 2185, 5608, 2850, 836, 1515	439	198	16650	2.3	1	0.3003	26.3981
GOTERM_BP_FAT	GO:0034284~response to monosaccharide	11	2.19	0.017	7494, 9448, 5106, 6648, 80010, 5105, 2729, 2185, 2850, 836, 1515	439	174	16650	2.4	1	0.3115	27.8987
GOTERM_BP_FAT	GO:0033500~carbohydrate homeostasis	12	2.39	0.0194	7494, 9448, 5106, 5164, 2308, 80010, 51704, 5105, 2729, 2850, 143686, 5295	439	204	16650	2.23	1	0.3335	31.26
GOTERM_BP_FAT	GO:0042593~glucose homeostasis	12	2.39	0.0194	7494, 9448, 5106, 5164, 2308, 80010, 51704, 5105, 2729, 2850, 143686, 5295	439	204	16650	2.23	1	0.3335	31.26
GOTERM_BP_FAT	GO:0009746~response to hexose	10	1.99	0.0349	7494, 9448, 5106, 80010, 5105, 2729, 2185, 2850, 836, 1515	439	169	16650	2.24	1	0.4322	49.3369
GOTERM_BP_FAT	GO:0009749~response to glucose	9	1.79	0.0685	7494, 9448, 5106, 80010, 2729, 2185, 2850, 836, 1515	439	164	16650	2.08	1	0.5643	74.2361
GOTERM_BP_FAT	GO:0071322~cellular response to carbohydrate stimulus	7	1.39	0.0703	7494, 9448, 5106, 5105, 2729, 5608, 2850	439	110	16650	2.41	1	0.5694	75.1899
GOTERM_BP_FAT	GO:0001678~cellular glucose homeostasis	7	1.39	0.0804	7494, 9448, 5106, 2308, 2729, 2850, 5295	439	114	16650	2.33	1	0.5978	79.8764
GOTERM_BP_FAT	GO:0071331~cellular response to hexose stimulus	6	1.19	0.1275	7494, 9448, 5106, 5105, 2729, 2850	439	101	16650	2.25	1	0.7106	92.636
GOTERM_BP_FAT	GO:0071326~cellular response to monosaccharide stimulus	6	1.19	0.1275	7494, 9448, 5106, 5105, 2729, 2850	439	101	16650	2.25	1	0.7106	92.636
Annotation Cluster 53	Enrichment Score: 1.3566886551058162
GOTERM_BP_FAT	GO:0051248~negative regulation of protein metabolic process	39	7.75	0.0283	153090, 5753, 7494, 54880, 84959, 2729, 643394, 1605, 1026, 5611, 6590, 388503, 334, 3624, 1030, 11011, 80315, 80149, 25825, 89778, 6478, 1845, 64081, 7832, 3300, 2308, 10519, 3690, 647174, 7320, 3685, 25816, 10129, 7070, 120892, 5271, 27347, 2534, 256394	439	1049	16650	1.41	1	0.3967	42.2028
GOTERM_BP_FAT	GO:0045936~negative regulation of phosphate metabolic process	23	4.57	0.031	153090, 5753, 7494, 64081, 10519, 2308, 84959, 23504, 5611, 1026, 1605, 3624, 5525, 7320, 1909, 7042, 1030, 7070, 120892, 80149, 153769, 27347, 1845	439	544	16650	1.6	1	0.414	45.2919
GOTERM_BP_FAT	GO:0010563~negative regulation of phosphorus metabolic process	23	4.57	0.031	153090, 5753, 7494, 64081, 10519, 2308, 84959, 23504, 5611, 1026, 1605, 3624, 5525, 7320, 1909, 7042, 1030, 7070, 120892, 80149, 153769, 27347, 1845	439	544	16650	1.6	1	0.414	45.2919
GOTERM_BP_FAT	GO:0042326~negative regulation of phosphorylation	19	3.78	0.0346	153090, 5753, 7494, 64081, 10519, 2308, 84959, 5611, 1026, 1605, 3624, 5525, 7320, 1030, 7070, 120892, 80149, 27347, 1845	439	428	16650	1.68	1	0.4301	49.0144
GOTERM_BP_FAT	GO:0001933~negative regulation of protein phosphorylation	17	3.38	0.0572	153090, 5753, 7494, 64081, 10519, 2308, 84959, 5611, 1026, 1605, 7320, 1030, 7070, 120892, 80149, 27347, 1845	439	393	16650	1.64	1	0.5332	67.592
GOTERM_BP_FAT	GO:0032269~negative regulation of cellular protein metabolic process	35	6.96	0.0689	153090, 5753, 7494, 54880, 84959, 2729, 643394, 1605, 1026, 5611, 6590, 388503, 334, 1030, 80315, 80149, 11011, 89778, 6478, 1845, 64081, 7832, 3300, 10519, 2308, 647174, 7320, 25816, 7070, 10129, 120892, 5271, 27347, 2534, 256394	439	992	16650	1.34	1	0.5651	74.4744
GOTERM_BP_FAT	GO:0031400~negative regulation of protein modification process	22	4.37	0.0857	153090, 5753, 7494, 64081, 54880, 10519, 3300, 2308, 84959, 2729, 5611, 1026, 1605, 7320, 1030, 7070, 10129, 120892, 80149, 27347, 2534, 1845	439	578	16650	1.44	1	0.6144	81.9599
Annotation Cluster 54	Enrichment Score: 1.3529525833795575
GOTERM_BP_FAT	GO:0048641~regulation of skeletal muscle tissue development	6	1.19	0.0107	6285, 1831, 8531, 406, 9975, 56603	439	51	16650	4.46	1	0.2557	18.6141
GOTERM_BP_FAT	GO:2001014~regulation of skeletal muscle cell differentiation	4	0.8	0.011	6285, 406, 9975, 56603	439	18	16650	8.43	1	0.2592	19.0579
GOTERM_BP_FAT	GO:0016202~regulation of striated muscle tissue development	9	1.79	0.0116	6285, 1831, 8531, 57496, 406, 7049, 7472, 9975, 56603	439	116	16650	2.94	1	0.2661	19.9526
GOTERM_BP_FAT	GO:0048634~regulation of muscle organ development	9	1.79	0.0127	6285, 1831, 8531, 57496, 406, 7049, 7472, 9975, 56603	439	118	16650	2.89	1	0.2758	21.742
GOTERM_BP_FAT	GO:1901861~regulation of muscle tissue development	9	1.79	0.0134	6285, 1831, 8531, 57496, 406, 7049, 7472, 9975, 56603	439	119	16650	2.87	1	0.2803	22.6695
GOTERM_BP_FAT	GO:0007517~muscle organ development	17	3.38	0.0335	93185, 6285, 7494, 8531, 57496, 7832, 57493, 6525, 7472, 7042, 1831, 56704, 463, 406, 7049, 9975, 56603	439	366	16650	1.76	1	0.4286	47.8968
GOTERM_BP_FAT	GO:0061061~muscle structure development	23	4.57	0.0633	6285, 93185, 8554, 7494, 7111, 694, 8531, 57496, 7832, 6548, 57493, 90, 6525, 7472, 7042, 1831, 56704, 463, 406, 7049, 9975, 9043, 56603	439	589	16650	1.48	1	0.5498	71.3588
GOTERM_BP_FAT	GO:0014706~striated muscle tissue development	15	2.98	0.0797	93185, 6285, 8531, 57496, 7832, 6548, 57493, 90, 7472, 7042, 1831, 406, 7049, 9975, 56603	439	350	16650	1.63	1	0.5976	79.5868
GOTERM_BP_FAT	GO:0045844~positive regulation of striated muscle tissue development	5	0.99	0.0957	57496, 406, 7049, 7472, 56603	439	66	16650	2.87	1	0.6389	85.3869
GOTERM_BP_FAT	GO:0048636~positive regulation of muscle organ development	5	0.99	0.0957	57496, 406, 7049, 7472, 56603	439	66	16650	2.87	1	0.6389	85.3869
GOTERM_BP_FAT	GO:1901863~positive regulation of muscle tissue development	5	0.99	0.0998	57496, 406, 7049, 7472, 56603	439	67	16650	2.83	1	0.6466	86.5976
GOTERM_BP_FAT	GO:0060537~muscle tissue development	15	2.98	0.1042	93185, 6285, 8531, 57496, 7832, 6548, 57493, 90, 7472, 7042, 1831, 406, 7049, 9975, 56603	439	367	16650	1.55	1	0.6579	87.8013
GOTERM_BP_FAT	GO:0007519~skeletal muscle tissue development	8	1.59	0.1618	93185, 6285, 1831, 8531, 7832, 406, 9975, 56603	439	170	16650	1.78	1	0.7661	96.5762
GOTERM_BP_FAT	GO:0060538~skeletal muscle organ development	8	1.59	0.1896	93185, 6285, 1831, 8531, 7832, 406, 9975, 56603	439	178	16650	1.7	1	0.7986	98.2064
Annotation Cluster 55	Enrichment Score: 1.3381914668682684
GOTERM_BP_FAT	GO:0043122~regulation of I-kappaB kinase/NF-kappaB signaling	13	2.58	0.024	6285, 10333, 153090, 11043, 64170, 10758, 80149, 8904, 51704, 2534, 5587, 80762, 6283	439	238	16650	2.07	1	0.3669	37.13
GOTERM_BP_FAT	GO:0043123~positive regulation of I-kappaB kinase/NF-kappaB signaling	10	1.99	0.0517	10333, 6285, 11043, 64170, 10758, 51704, 2534, 5587, 80762, 6283	439	182	16650	2.08	1	0.5114	63.7603
GOTERM_BP_FAT	GO:0007249~I-kappaB kinase/NF-kappaB signaling	12	2.39	0.078	10333, 153090, 6285, 11043, 64170, 10758, 80149, 51704, 2534, 5587, 80762, 6283	439	257	16650	1.77	1	0.5931	78.8455
Annotation Cluster 56	Enrichment Score: 1.3324064203188064
GOTERM_BP_FAT	GO:1902532~negative regulation of intracellular signal transduction	21	4.17	0.0176	153090, 7494, 8531, 6648, 10519, 2308, 729438, 1605, 7042, 7320, 6387, 120892, 8904, 80149, 10488, 406, 80014, 84174, 143686, 4780, 1845	439	454	16650	1.75	1	0.3186	28.8553
GOTERM_BP_FAT	GO:0048585~negative regulation of response to stimulus	48	9.54	0.0351	153090, 134, 5753, 7494, 8531, 3148, 84959, 18, 2729, 7301, 1605, 5611, 7042, 80149, 8904, 10488, 54832, 7049, 84174, 6478, 4780, 80762, 3105, 29937, 1845, 6586, 64081, 9448, 6648, 2308, 10519, 90, 729438, 2100, 7133, 7320, 239, 6387, 3685, 10371, 7070, 120892, 406, 2534, 80014, 143686, 58495, 56603	439	1369	16650	1.33	1	0.4305	49.4688
GOTERM_BP_FAT	GO:0010648~negative regulation of cell communication	41	8.15	0.0605	153090, 134, 5753, 7494, 8531, 3148, 84959, 2729, 7301, 1605, 3624, 7042, 80149, 8904, 10488, 7049, 84174, 6478, 4780, 1845, 6586, 64081, 9448, 6648, 2308, 10519, 90, 729438, 2100, 7320, 6387, 3685, 7070, 120892, 406, 2534, 80014, 2185, 143686, 58495, 56603	439	1182	16650	1.32	1	0.5438	69.6516
GOTERM_BP_FAT	GO:0023057~negative regulation of signaling	41	8.15	0.0631	153090, 134, 5753, 7494, 8531, 3148, 84959, 2729, 7301, 1605, 3624, 7042, 80149, 8904, 10488, 7049, 84174, 6478, 4780, 1845, 6586, 64081, 9448, 6648, 2308, 10519, 90, 729438, 2100, 7320, 6387, 3685, 7070, 120892, 406, 2534, 80014, 2185, 143686, 58495, 56603	439	1186	16650	1.31	1	0.5497	71.2643
GOTERM_BP_FAT	GO:0009968~negative regulation of signal transduction	37	7.36	0.0922	153090, 5753, 7494, 8531, 3148, 84959, 2729, 7301, 1605, 7042, 8904, 80149, 10488, 7049, 84174, 6478, 4780, 1845, 6586, 64081, 6648, 2308, 10519, 90, 729438, 2100, 7320, 6387, 3685, 7070, 120892, 406, 2534, 80014, 143686, 58495, 56603	439	1089	16650	1.29	1	0.6325	84.2785
Annotation Cluster 57	Enrichment Score: 1.3318831985897492
GOTERM_BP_FAT	GO:0030183~B cell differentiation	8	1.59	0.0285	7494, 29760, 1054, 4853, 6777, 2185, 5295, 3624	439	112	16650	2.71	1	0.397	42.4464
GOTERM_BP_FAT	GO:0042113~B cell activation	13	2.58	0.03	7494, 4332, 29760, 1054, 4853, 6777, 7374, 84174, 2185, 1026, 5295, 80762, 3624	439	246	16650	2	1	0.4078	44.1007
GOTERM_BP_FAT	GO:0030098~lymphocyte differentiation	13	2.58	0.1184	7494, 3707, 29760, 1054, 4853, 8325, 6777, 2185, 7301, 5295, 10461, 56603, 3624	439	310	16650	1.59	1	0.6903	91.018
Annotation Cluster 58	Enrichment Score: 1.3144262711956975
GOTERM_BP_FAT	GO:0006979~response to oxidative stress	21	4.17	0.004	7494, 694, 6648, 5164, 2308, 761, 2729, 140809, 7507, 836, 54205, 388, 2549, 120892, 80149, 406, 5587, 2185, 4780, 143686, 1545	439	394	16650	2.02	1	0.167	7.4495
GOTERM_BP_FAT	GO:0034599~cellular response to oxidative stress	12	2.39	0.0392	7494, 388, 5164, 6648, 2308, 80149, 120892, 406, 5587, 140809, 4780, 1545	439	228	16650	2	1	0.4533	53.4831
GOTERM_BP_FAT	GO:0042542~response to hydrogen peroxide	8	1.59	0.0472	388, 6648, 2308, 120892, 2185, 4780, 1545, 836	439	125	16650	2.43	1	0.488	60.3139
GOTERM_BP_FAT	GO:0000302~response to reactive oxygen species	10	1.99	0.1035	54205, 388, 5164, 6648, 2308, 120892, 2185, 4780, 1545, 836	439	210	16650	1.81	1	0.6567	87.6166
GOTERM_BP_FAT	GO:0034614~cellular response to reactive oxygen species	7	1.39	0.1122	388, 5164, 6648, 2308, 120892, 4780, 1545	439	125	16650	2.12	1	0.6779	89.7276
GOTERM_BP_FAT	GO:0070301~cellular response to hydrogen peroxide	5	0.99	0.1496	388, 2308, 120892, 4780, 1545	439	78	16650	2.43	1	0.7466	95.4868

## Sheet: LE-down
Category	Term	Count	%	PValue	Genes	List Total	Pop Hits	Pop Total	Fold Enrichment	Bonferroni	Benjamini	FDR
Annotation Cluster 1	Enrichment Score: 3.4631625969426887
GOTERM_BP_FAT	GO:0006695~cholesterol biosynthetic process	10	2.6	0	1717, 3638, 10654, 6309, 6713, 4597, 7108, 1595, 50814, 3422	352	48	16650	9.85	0.0028	0.0028	0.0011
GOTERM_BP_FAT	GO:1902653~secondary alcohol biosynthetic process	10	2.6	0	1717, 3638, 10654, 6309, 6713, 4597, 7108, 1595, 50814, 3422	352	49	16650	9.65	0.0034	0.0017	0.0014
GOTERM_BP_FAT	GO:0016126~sterol biosynthetic process	10	2.6	0	1717, 3638, 10654, 6309, 6713, 4597, 7108, 1595, 50814, 3422	352	54	16650	8.76	0.0079	0.0027	0.0032
KEGG_PATHWAY	hsa00100:Steroid biosynthesis	6	1.56	0.0001	1717, 6309, 6713, 7108, 1595, 50814	149	20	6910	13.91	0.0108	0.0054	0.0639
GOTERM_BP_FAT	GO:0046165~alcohol biosynthetic process	11	2.86	0.0001	1717, 3638, 10654, 6309, 6713, 4597, 7108, 1595, 50814, 3422, 2852	352	103	16650	5.05	0.2554	0.0711	0.1195
GOTERM_BP_FAT	GO:0008610~lipid biosynthetic process	28	7.27	0.0003	130367, 60496, 9536, 166929, 1595, 129642, 3638, 10654, 3417, 50814, 2852, 706, 154141, 2710, 6713, 6785, 2263, 2261, 1717, 55825, 6309, 4597, 51099, 7108, 55512, 9488, 3422, 5296	352	624	16650	2.12	0.8001	0.2054	0.6505
GOTERM_BP_FAT	GO:0008203~cholesterol metabolic process	10	2.6	0.0007	1717, 3638, 10654, 6309, 6713, 4597, 7108, 1595, 50814, 3422	352	115	16650	4.11	0.9674	0.3163	1.378
GOTERM_BP_FAT	GO:0006066~alcohol metabolic process	16	4.16	0.001	130367, 2710, 6713, 1595, 6526, 1717, 55825, 10654, 3638, 6309, 4597, 23007, 7108, 50814, 3422, 2852	352	282	16650	2.68	0.9903	0.3709	1.8614
GOTERM_BP_FAT	GO:1902652~secondary alcohol metabolic process	10	2.6	0.0011	1717, 3638, 10654, 6309, 6713, 4597, 7108, 1595, 50814, 3422	352	121	16650	3.91	0.9927	0.361	1.9776
GOTERM_BP_FAT	GO:0006694~steroid biosynthetic process	11	2.86	0.0011	1717, 3638, 10654, 6309, 6713, 4597, 7108, 1595, 50814, 3422, 706	352	146	16650	3.56	0.9932	0.3402	2.0031
GOTERM_BP_FAT	GO:0016125~sterol metabolic process	10	2.6	0.0017	1717, 3638, 10654, 6309, 6713, 4597, 7108, 1595, 50814, 3422	352	129	16650	3.67	0.9996	0.424	3.0824
KEGG_PATHWAY	hsa01130:Biosynthesis of antibiotics	13	3.38	0.0019	48, 10380, 6309, 6713, 4597, 3417, 7108, 26227, 1595, 50814, 586, 3422, 39	149	212	6910	2.84	0.3359	0.1276	2.3768
GOTERM_BP_FAT	GO:1901617~organic hydroxy compound biosynthetic process	11	2.86	0.0025	1717, 3638, 10654, 6309, 6713, 4597, 7108, 1595, 50814, 3422, 2852	352	164	16650	3.17	1	0.524	4.7017
GOTERM_BP_FAT	GO:0044283~small molecule biosynthetic process	20	5.19	0.0079	60496, 55312, 6713, 6785, 9536, 1595, 5091, 1717, 55825, 10654, 3638, 6309, 4597, 4860, 7108, 26227, 50814, 586, 3422, 2852	352	488	16650	1.94	1	0.6396	13.839
GOTERM_BP_FAT	GO:1901615~organic hydroxy compound metabolic process	16	4.16	0.0279	130367, 2710, 6713, 1595, 6526, 1717, 55825, 10654, 3638, 6309, 4597, 23007, 7108, 50814, 3422, 2852	352	410	16650	1.85	1	0.8161	41.4585
GOTERM_BP_FAT	GO:0008202~steroid metabolic process	12	3.12	0.0326	1717, 6579, 3638, 10654, 6309, 6713, 4597, 7108, 1595, 50814, 3422, 706	352	276	16650	2.06	1	0.8372	46.5084
Annotation Cluster 2	Enrichment Score: 2.699649116885579
GOTERM_BP_FAT	GO:0008610~lipid biosynthetic process	28	7.27	0.0003	130367, 60496, 9536, 166929, 1595, 129642, 3638, 10654, 3417, 50814, 2852, 706, 154141, 2710, 6713, 6785, 2263, 2261, 1717, 55825, 6309, 4597, 51099, 7108, 55512, 9488, 3422, 5296	352	624	16650	2.12	0.8001	0.2054	0.6505
GOTERM_BP_FAT	GO:0006629~lipid metabolic process	46	11.95	0.0011	6579, 130367, 339, 60496, 166929, 9536, 1595, 27163, 2817, 129642, 39, 13, 1573, 10380, 3638, 10654, 3417, 50814, 144245, 2852, 706, 154141, 2710, 6713, 6785, 57546, 2263, 79153, 5091, 2261, 1717, 55825, 6309, 1592, 83394, 4597, 51099, 23007, 7108, 55512, 6382, 9488, 55613, 3422, 2166, 5296	352	1330	16650	1.64	0.9933	0.3199	2.0111
GOTERM_BP_FAT	GO:0044255~cellular lipid metabolic process	33	8.57	0.0214	130367, 60496, 166929, 9536, 2817, 129642, 39, 13, 1573, 3638, 10654, 10380, 3417, 144245, 154141, 2710, 57546, 6785, 2263, 2261, 55825, 83394, 1592, 6309, 4597, 51099, 55512, 6382, 9488, 55613, 3422, 2166, 5296	352	1043	16650	1.5	1	0.7835	33.5981
Annotation Cluster 3	Enrichment Score: 2.2668471431875914
GOTERM_CC_FAT	GO:0070062~extracellular exosome	83	21.56	0.0021	2091, 27163, 2817, 39, 23555, 2288, 56963, 1573, 10383, 10380, 10654, 3965, 11012, 535, 483, 4860, 26227, 11252, 10752, 706, 87769, 2710, 6509, 8876, 9353, 255743, 3855, 79153, 7380, 51765, 5314, 403, 3958, 2059, 822, 7103, 60496, 6301, 5412, 7001, 6634, 1690, 6340, 310, 362, 2762, 55161, 8815, 6338, 26578, 4586, 5464, 27111, 3417, 4677, 9022, 5284, 6812, 9521, 48, 4059, 8566, 10410, 26052, 5243,…	316	2811	14527	1.36	0.6528	0.4107	2.9359
GOTERM_CC_FAT	GO:0031988~membrane-bounded vesicle	102	26.49	0.0021	2091, 94122, 39, 1573, 2288, 124626, 535, 8323, 11012, 483, 54495, 23138, 2852, 87769, 8876, 9353, 29988, 51617, 255743, 79153, 3855, 51765, 25837, 403, 822, 81611, 7103, 6301, 5412, 310, 2762, 55161, 21, 4586, 27111, 3417, 9166, 9022, 6812, 8566, 10410, 26052, 5243, 9615, 2776, 3015, 5339, 2280, 10072, 112574, 144568, 11127, 6382, 2823, 27163, 2817, 23555, 56963, 10383, 10380, 10654, 3965, 4860,…	316	3611	14527	1.3	0.6665	0.3065	3.0461
GOTERM_CC_FAT	GO:1903561~extracellular vesicle	83	21.56	0.0024	2091, 27163, 2817, 39, 23555, 2288, 56963, 1573, 10383, 10380, 10654, 3965, 11012, 535, 483, 4860, 26227, 11252, 10752, 706, 87769, 2710, 6509, 8876, 9353, 255743, 3855, 79153, 7380, 51765, 5314, 403, 3958, 2059, 822, 7103, 60496, 6301, 5412, 7001, 6634, 1690, 6340, 310, 362, 2762, 55161, 8815, 6338, 26578, 4586, 5464, 27111, 3417, 4677, 9022, 5284, 6812, 9521, 48, 4059, 8566, 10410, 26052, 5243,…	316	2825	14527	1.35	0.7049	0.263	3.3799
GOTERM_CC_FAT	GO:0043230~extracellular organelle	83	21.56	0.0024	2091, 27163, 2817, 39, 23555, 2288, 56963, 1573, 10383, 10380, 10654, 3965, 11012, 535, 483, 4860, 26227, 11252, 10752, 706, 87769, 2710, 6509, 8876, 9353, 255743, 3855, 79153, 7380, 51765, 5314, 403, 3958, 2059, 822, 7103, 60496, 6301, 5412, 7001, 6634, 1690, 6340, 310, 362, 2762, 55161, 8815, 6338, 26578, 4586, 5464, 27111, 3417, 4677, 9022, 5284, 6812, 9521, 48, 4059, 8566, 10410, 26052, 5243,…	316	2826	14527	1.35	0.7086	0.2185	3.4138
GOTERM_CC_FAT	GO:0044421~extracellular region part	102	26.49	0.0186	2091, 39, 2288, 1573, 535, 11012, 483, 2650, 87769, 8876, 4317, 9353, 255743, 79153, 55959, 3855, 25975, 51765, 403, 11009, 822, 7103, 6301, 5412, 310, 2762, 55161, 21, 4586, 27111, 3417, 9022, 6812, 8566, 8565, 10410, 26052, 5243, 9615, 2776, 3015, 5339, 2280, 10072, 112574, 144568, 11127, 6382, 112616, 2823, 27163, 2817, 7127, 23555, 56963, 10383, 10380, 10654, 3965, 80144, 4860, 26227, 11252, …	316	3878	14527	1.21	0.9999	0.5233	23.7651
GOTERM_CC_FAT	GO:0005576~extracellular region	115	29.87	0.0536	5737, 2091, 946, 4897, 39, 1573, 2288, 124626, 535, 11012, 483, 2650, 87769, 8876, 4317, 9353, 255743, 3855, 79153, 55959, 25975, 51765, 403, 11009, 822, 7103, 6301, 5412, 10874, 310, 2762, 55161, 21, 152586, 4586, 27111, 3417, 10178, 9022, 6812, 8566, 8565, 10410, 26052, 5243, 9615, 2776, 3015, 5339, 2280, 10072, 112574, 144568, 11127, 6382, 112616, 2823, 54558, 27163, 2817, 7127, 23555, 56963, …	316	4623	14527	1.14	1	0.7075	54.912
Annotation Cluster 4	Enrichment Score: 2.028631419640026
GOTERM_CC_FAT	GO:0016324~apical plasma membrane	16	4.16	0.0019	1139, 389015, 2013, 5243, 23043, 5021, 7976, 6340, 362, 6338, 7380, 8323, 51765, 5314, 9465, 8470	316	293	14527	2.51	0.6192	0.6192	2.6834
GOTERM_CC_FAT	GO:0045177~apical part of cell	17	4.42	0.0055	1139, 389015, 2013, 5243, 23043, 5021, 7976, 6340, 362, 6338, 7380, 8323, 51765, 5314, 10752, 9465, 8470	316	361	14527	2.16	0.9424	0.3349	7.727
GOTERM_CC_FAT	GO:0098590~plasma membrane region	28	7.27	0.0786	5021, 6340, 362, 6338, 8323, 483, 10636, 11252, 3655, 2852, 1946, 1139, 389015, 2013, 5243, 2121, 23043, 57528, 7976, 1015, 1739, 7380, 51765, 23286, 5314, 2059, 8470, 9465	316	936	14527	1.38	1	0.8138	69.3875
Annotation Cluster 5	Enrichment Score: 1.7855767342512594
GOTERM_BP_FAT	GO:0046490~isopentenyl diphosphate metabolic process	3	0.78	0.0042	10654, 4597, 3422	352	5	16650	28.38	1	0.6678	7.7278
GOTERM_BP_FAT	GO:0009240~isopentenyl diphosphate biosynthetic process	3	0.78	0.0042	10654, 4597, 3422	352	5	16650	28.38	1	0.6678	7.7278
KEGG_PATHWAY	hsa00900:Terpenoid backbone biosynthesis	4	1.04	0.011	10654, 4597, 39, 3422	149	22	6910	8.43	0.9083	0.3799	13.098
GOTERM_BP_FAT	GO:0006720~isoprenoid metabolic process	7	1.82	0.0539	55825, 10654, 1592, 4597, 2817, 6382, 3422	352	128	16650	2.59	1	0.8838	64.9081
GOTERM_BP_FAT	GO:0008299~isoprenoid biosynthetic process	3	0.78	0.1102	10654, 4597, 3422	352	27	16650	5.26	1	0.9214	88.989
Annotation Cluster 6	Enrichment Score: 1.7845595493708468
GOTERM_BP_FAT	GO:0006732~coenzyme metabolic process	15	3.9	0.0072	8566, 60496, 8876, 55312, 6785, 57546, 10654, 4597, 133686, 4860, 3417, 23382, 4144, 23597, 4609	352	315	16650	2.25	1	0.6755	12.7932
GOTERM_BP_FAT	GO:0051186~cofactor metabolic process	17	4.42	0.0078	8566, 60496, 8876, 55312, 6785, 57546, 5091, 10654, 4597, 133686, 4860, 3417, 23382, 4144, 23597, 4609, 706	352	385	16650	2.09	1	0.6563	13.688
GOTERM_BP_FAT	GO:0009108~coenzyme biosynthetic process	8	2.08	0.032	8566, 55312, 6785, 57546, 133686, 4860, 4144, 23597	352	143	16650	2.65	1	0.8388	45.8925
GOTERM_BP_FAT	GO:0051188~cofactor biosynthetic process	9	2.34	0.0406	8566, 55312, 6785, 57546, 133686, 4860, 4144, 23597, 706	352	183	16650	2.33	1	0.8519	54.2574
Annotation Cluster 7	Enrichment Score: 1.7750340588922733
GOTERM_BP_FAT	GO:0001942~hair follicle development	7	1.82	0.0064	8323, 2263, 7976, 135228, 50814, 8549, 4488	352	79	16650	4.19	1	0.6714	11.47
GOTERM_BP_FAT	GO:0022404~molting cycle process	7	1.82	0.0064	8323, 2263, 7976, 135228, 50814, 8549, 4488	352	79	16650	4.19	1	0.6714	11.47
GOTERM_BP_FAT	GO:0022405~hair cycle process	7	1.82	0.0064	8323, 2263, 7976, 135228, 50814, 8549, 4488	352	79	16650	4.19	1	0.6714	11.47
GOTERM_BP_FAT	GO:0098773~skin epidermis development	7	1.82	0.0072	8323, 2263, 7976, 135228, 50814, 8549, 4488	352	81	16650	4.09	1	0.6649	12.8403
GOTERM_BP_FAT	GO:0042303~molting cycle	7	1.82	0.0167	8323, 2263, 7976, 135228, 50814, 8549, 4488	352	97	16650	3.41	1	0.7988	27.2779
GOTERM_BP_FAT	GO:0042633~hair cycle	7	1.82	0.0167	8323, 2263, 7976, 135228, 50814, 8549, 4488	352	97	16650	3.41	1	0.7988	27.2779
GOTERM_BP_FAT	GO:0043588~skin development	10	2.6	0.0633	80144, 10626, 8323, 2263, 7976, 135228, 50814, 3655, 8549, 4488	352	236	16650	2	1	0.9023	70.9196
GOTERM_BP_FAT	GO:0008544~epidermis development	10	2.6	0.185	10626, 8323, 79755, 2263, 7976, 11127, 135228, 50814, 8549, 4488	352	300	16650	1.58	1	0.9538	97.9003
Annotation Cluster 8	Enrichment Score: 1.7452123253094964
GOTERM_BP_FAT	GO:0045597~positive regulation of cell differentiation	32	8.31	0.0018	2817, 4897, 56963, 1809, 201501, 3965, 3987, 4860, 10636, 140685, 2852, 706, 4488, 3276, 5076, 1946, 8876, 9353, 7976, 10419, 255743, 133522, 169200, 10626, 9139, 9518, 201294, 5597, 2353, 3958, 4609, 10125	352	841	16650	1.8	0.9998	0.435	3.4126
GOTERM_BP_FAT	GO:0051094~positive regulation of developmental process	37	9.61	0.0049	5021, 2817, 4897, 56963, 1809, 3965, 3987, 4860, 10636, 140685, 2852, 4488, 706, 3276, 2041, 9521, 1139, 5076, 1946, 8876, 9353, 2263, 7976, 10419, 133522, 10551, 2824, 169200, 10626, 9139, 9518, 201294, 5597, 2353, 3958, 4609, 10125	352	1089	16650	1.61	1	0.6847	8.9349
GOTERM_BP_FAT	GO:0045595~regulation of cell differentiation	45	11.69	0.0248	79365, 2817, 4897, 2288, 56963, 1809, 201501, 3638, 3965, 3987, 4860, 10636, 22806, 140685, 2852, 4488, 706, 3276, 8851, 1946, 5076, 2013, 8876, 26052, 23043, 9353, 2263, 2776, 7976, 10419, 255743, 133522, 169200, 51765, 10626, 9139, 9518, 201294, 80031, 5597, 135228, 2353, 3958, 4609, 10125	352	1544	16650	1.38	1	0.799	37.8068
GOTERM_BP_FAT	GO:2000026~regulation of multicellular organismal development	47	12.21	0.0554	5021, 55589, 2817, 4897, 2288, 56963, 1809, 81839, 3965, 8323, 4860, 10636, 22806, 140685, 2852, 4488, 706, 3276, 2041, 8851, 1139, 1946, 5076, 59277, 2013, 8876, 26052, 9353, 23043, 2263, 7976, 10419, 55959, 1739, 133522, 2824, 169200, 10626, 9139, 80031, 5597, 135228, 2353, 3958, 4609, 7093, 10125	352	1721	16650	1.29	1	0.8846	65.9348
GOTERM_BP_FAT	GO:0051240~positive regulation of multicellular organismal process	37	9.61	0.1504	10874, 5021, 2817, 4897, 56963, 1809, 3965, 8792, 4860, 10636, 140685, 2852, 4488, 706, 3276, 2041, 1139, 1946, 5076, 8876, 9353, 2263, 7976, 10419, 255743, 55959, 133522, 2824, 169200, 10626, 9139, 5597, 2353, 3958, 4609, 10125, 8809	352	1431	16650	1.22	1	0.9406	95.4023
Annotation Cluster 9	Enrichment Score: 1.5736710822758875
GOTERM_CC_FAT	GO:0005604~basement membrane	7	1.82	0.0172	80144, 1946, 59277, 255743, 3655, 25975, 1739	316	95	14527	3.39	0.9999	0.5239	22.189
GOTERM_CC_FAT	GO:0044420~extracellular matrix component	8	2.08	0.0215	80144, 1946, 4586, 59277, 255743, 3655, 25975, 1739	316	128	14527	2.87	1	0.5491	26.96
GOTERM_CC_FAT	GO:0005578~proteinaceous extracellular matrix	14	3.64	0.0514	1946, 59277, 4317, 9353, 1690, 2817, 255743, 25975, 1739, 169611, 80144, 4586, 3655, 10752	316	361	14527	1.78	1	0.7076	53.3344
Annotation Cluster 10	Enrichment Score: 1.5162400230262802
GOTERM_BP_FAT	GO:0072001~renal system development	18	4.68	0.0001	5076, 9353, 2263, 255743, 55959, 282679, 1739, 80144, 7380, 5314, 139285, 11127, 2650, 6382, 403, 3655, 8549, 4609	352	283	16650	3.01	0.4064	0.0991	0.2113
GOTERM_BP_FAT	GO:0001655~urogenital system development	19	4.94	0.0002	5076, 9353, 2263, 255743, 55959, 2288, 282679, 1739, 80144, 7380, 5314, 139285, 11127, 2650, 6382, 403, 3655, 8549, 4609	352	320	16650	2.81	0.5299	0.1182	0.3055
GOTERM_BP_FAT	GO:0001822~kidney development	16	4.16	0.0006	5076, 9353, 2263, 255743, 55959, 282679, 1739, 80144, 7380, 5314, 139285, 11127, 2650, 6382, 403, 4609	352	267	16650	2.83	0.9294	0.2821	1.0692
GOTERM_BP_FAT	GO:0001657~ureteric bud development	7	1.82	0.0167	5076, 9353, 2263, 6382, 255743, 4609, 1739	352	97	16650	3.41	1	0.7988	27.2779
GOTERM_BP_FAT	GO:0072164~mesonephric tubule development	7	1.82	0.0175	5076, 9353, 2263, 6382, 255743, 4609, 1739	352	98	16650	3.38	1	0.7821	28.3672
GOTERM_BP_FAT	GO:0072163~mesonephric epithelium development	7	1.82	0.0175	5076, 9353, 2263, 6382, 255743, 4609, 1739	352	98	16650	3.38	1	0.7821	28.3672
GOTERM_BP_FAT	GO:0001823~mesonephros development	7	1.82	0.0218	5076, 9353, 2263, 6382, 255743, 4609, 1739	352	103	16650	3.21	1	0.7843	34.0732
GOTERM_BP_FAT	GO:0072073~kidney epithelium development	8	2.08	0.032	5076, 9353, 2263, 6382, 255743, 282679, 4609, 1739	352	143	16650	2.65	1	0.8388	45.8925
GOTERM_BP_FAT	GO:0035295~tube development	20	5.19	0.0389	5076, 9353, 5021, 2263, 7976, 255743, 56963, 282679, 1739, 1717, 10551, 8323, 9139, 26227, 11127, 6382, 3655, 8549, 4609, 4488	352	580	16650	1.63	1	0.8514	52.7463
GOTERM_BP_FAT	GO:0060993~kidney morphogenesis	6	1.56	0.0486	80144, 5076, 2650, 255743, 4609, 1739	352	94	16650	3.02	1	0.8811	60.9841
GOTERM_BP_FAT	GO:0061326~renal tubule development	6	1.56	0.0505	5076, 255743, 282679, 4609, 8549, 1739	352	95	16650	2.99	1	0.8795	62.3959
GOTERM_BP_FAT	GO:0060562~epithelial tube morphogenesis	12	3.12	0.064	5076, 8323, 9353, 2263, 7976, 11127, 255743, 56963, 4609, 8549, 1739, 4488	352	309	16650	1.84	1	0.9031	71.3238
GOTERM_BP_FAT	GO:0035239~tube morphogenesis	13	3.38	0.066	10551, 5076, 8323, 9353, 2263, 11127, 7976, 255743, 56963, 8549, 4609, 4488, 1739	352	348	16650	1.77	1	0.9018	72.4471
GOTERM_BP_FAT	GO:0061333~renal tubule morphogenesis	5	1.3	0.0795	5076, 255743, 4609, 8549, 1739	352	77	16650	3.07	1	0.9118	79.0965
GOTERM_BP_FAT	GO:0061138~morphogenesis of a branching epithelium	8	2.08	0.0813	5076, 59277, 9353, 2263, 255743, 4609, 1739, 4488	352	177	16650	2.14	1	0.9089	79.8585
GOTERM_BP_FAT	GO:0048754~branching morphogenesis of an epithelial tube	7	1.82	0.0911	5076, 9353, 2263, 255743, 4609, 1739, 4488	352	147	16650	2.25	1	0.911	83.5501
GOTERM_BP_FAT	GO:0001763~morphogenesis of a branching structure	8	2.08	0.1195	5076, 59277, 9353, 2263, 255743, 4609, 1739, 4488	352	195	16650	1.94	1	0.9215	90.9678
GOTERM_BP_FAT	GO:0001658~branching involved in ureteric bud morphogenesis	4	1.04	0.1233	5076, 255743, 4609, 1739	352	58	16650	3.26	1	0.9248	91.6768
GOTERM_BP_FAT	GO:0072080~nephron tubule development	5	1.3	0.1296	5076, 255743, 282679, 4609, 1739	352	92	16650	2.57	1	0.9301	92.7339
GOTERM_BP_FAT	GO:0060675~ureteric bud morphogenesis	4	1.04	0.1524	5076, 255743, 4609, 1739	352	64	16650	2.96	1	0.9411	95.5982
GOTERM_BP_FAT	GO:0072171~mesonephric tubule morphogenesis	4	1.04	0.1574	5076, 255743, 4609, 1739	352	65	16650	2.91	1	0.9422	96.0674
GOTERM_BP_FAT	GO:0072006~nephron development	6	1.56	0.1671	5076, 255743, 55959, 282679, 4609, 1739	352	138	16650	2.06	1	0.947	96.8338
GOTERM_BP_FAT	GO:0072078~nephron tubule morphogenesis	4	1.04	0.1994	5076, 255743, 4609, 1739	352	73	16650	2.59	1	0.9572	98.5033
Annotation Cluster 11	Enrichment Score: 1.5130040368236841
GOTERM_BP_FAT	GO:1902107~positive regulation of leukocyte differentiation	9	2.34	0.0066	133522, 3965, 169200, 8876, 4860, 2353, 3958, 140685, 10125	352	131	16650	3.25	1	0.6683	11.7747
GOTERM_BP_FAT	GO:1903708~positive regulation of hemopoiesis	10	2.6	0.0078	133522, 3276, 3965, 169200, 8876, 4860, 2353, 3958, 140685, 10125	352	163	16650	2.9	1	0.6465	13.7188
GOTERM_BP_FAT	GO:1902105~regulation of leukocyte differentiation	11	2.86	0.0347	133522, 3965, 169200, 8876, 4860, 2353, 3958, 22806, 140685, 4609, 10125	352	244	16650	2.13	1	0.836	48.6718
GOTERM_BP_FAT	GO:0002521~leukocyte differentiation	17	4.42	0.0442	865, 8876, 1015, 133522, 3965, 169200, 8792, 4860, 135228, 112616, 2353, 3958, 22806, 140685, 4609, 8809, 10125	352	474	16650	1.7	1	0.8682	57.4542
GOTERM_BP_FAT	GO:1903706~regulation of hemopoiesis	12	3.12	0.0886	133522, 3276, 3965, 169200, 8876, 4860, 2353, 3958, 22806, 140685, 4609, 10125	352	328	16650	1.73	1	0.9081	82.652
GOTERM_BP_FAT	GO:0002573~myeloid leukocyte differentiation	8	2.08	0.1195	133522, 3965, 169200, 8792, 135228, 2353, 140685, 4609	352	195	16650	1.94	1	0.9215	90.9678
Annotation Cluster 12	Enrichment Score: 1.5102950500622345
GOTERM_MF_FAT	GO:0015267~channel activity	19	4.94	0.015	1139, 9804, 1183, 6509, 53828, 27345, 6340, 362, 90550, 3772, 282679, 1739, 6338, 160518, 9022, 2823, 10452, 338440, 255231	332	478	15478	1.85	1	0.9557	21.3141
GOTERM_MF_FAT	GO:0022803~passive transmembrane transporter activity	19	4.94	0.0152	1139, 9804, 1183, 6509, 53828, 27345, 6340, 362, 90550, 3772, 282679, 1739, 6338, 160518, 9022, 2823, 10452, 338440, 255231	332	479	15478	1.85	1	0.9275	21.5147
GOTERM_BP_FAT	GO:0098660~inorganic ion transmembrane transport	25	6.49	0.02	6549, 65267, 6509, 1183, 389015, 1318, 27345, 53828, 29979, 6340, 90550, 3772, 1739, 6338, 2280, 160518, 535, 483, 9022, 2823, 255057, 9465, 338440, 2852, 255231	352	725	16650	1.63	1	0.7979	31.7812
GOTERM_MF_FAT	GO:0022838~substrate-specific channel activity	17	4.42	0.0305	1139, 1183, 6509, 53828, 27345, 6340, 362, 90550, 3772, 282679, 1739, 6338, 160518, 9022, 2823, 338440, 255231	332	445	15478	1.78	1	0.9454	38.8608
GOTERM_MF_FAT	GO:0005216~ion channel activity	15	3.9	0.0778	1139, 1183, 6509, 53828, 27345, 6340, 90550, 3772, 1739, 6338, 160518, 9022, 2823, 338440, 255231	332	429	15478	1.63	1	0.9692	72.3221
GOTERM_BP_FAT	GO:0034220~ion transmembrane transport	28	7.27	0.0801	1318, 29979, 53828, 6340, 362, 6338, 535, 483, 9022, 255057, 2852, 6549, 65267, 1139, 1183, 6509, 389015, 27345, 90550, 3772, 1739, 2280, 160518, 2823, 4609, 338440, 9465, 255231	352	963	16650	1.38	1	0.9094	79.346
Annotation Cluster 13	Enrichment Score: 1.4739982021803057
GOTERM_BP_FAT	GO:0006418~tRNA aminoacylation for protein translation	6	1.56	0.0039	9521, 5464, 8565, 6301, 4677, 3376	352	50	16650	5.68	1	0.6611	7.1861
GOTERM_BP_FAT	GO:0043039~tRNA aminoacylation	6	1.56	0.0051	9521, 5464, 8565, 6301, 4677, 3376	352	53	16650	5.35	1	0.6762	9.155
GOTERM_BP_FAT	GO:0043038~amino acid activation	6	1.56	0.0055	9521, 5464, 8565, 6301, 4677, 3376	352	54	16650	5.26	1	0.6567	9.8816
GOTERM_MF_FAT	GO:0016875~ligase activity, forming carbon-oxygen bonds	4	1.04	0.0712	8565, 6301, 4677, 3376	332	45	15478	4.14	1	0.9778	69.0295
GOTERM_MF_FAT	GO:0016876~ligase activity, forming aminoacyl-tRNA and related compounds	4	1.04	0.0712	8565, 6301, 4677, 3376	332	45	15478	4.14	1	0.9778	69.0295
GOTERM_MF_FAT	GO:0004812~aminoacyl-tRNA ligase activity	4	1.04	0.0712	8565, 6301, 4677, 3376	332	45	15478	4.14	1	0.9778	69.0295
GOTERM_BP_FAT	GO:0006520~cellular amino acid metabolic process	10	2.6	0.0837	51582, 9521, 5464, 8565, 60496, 6301, 4677, 26227, 586, 3376	352	250	16650	1.89	1	0.9088	80.803
GOTERM_BP_FAT	GO:0006399~tRNA metabolic process	8	2.08	0.0975	9521, 2091, 5464, 8565, 57604, 6301, 4677, 3376	352	185	16650	2.05	1	0.9094	85.5941
KEGG_PATHWAY	hsa00970:Aminoacyl-tRNA biosynthesis	4	1.04	0.1675	8565, 6301, 4677, 3376	149	66	6910	2.81	1	0.9159	90.2411
Annotation Cluster 14	Enrichment Score: 1.4512034981482553
GOTERM_BP_FAT	GO:0055085~transmembrane transport	43	11.17	0.0049	9804, 1318, 53828, 29979, 6536, 6340, 362, 55117, 21, 6338, 535, 23443, 483, 6541, 9022, 255057, 9429, 2852, 51582, 6549, 65267, 1139, 389015, 6509, 1183, 5243, 27345, 29988, 293, 6526, 90550, 1015, 3772, 1739, 116843, 2280, 160518, 2823, 9465, 338440, 10452, 4609, 255231	352	1322	16650	1.54	1	0.6997	8.85
GOTERM_BP_FAT	GO:0030001~metal ion transport	29	7.53	0.0076	1318, 29979, 53828, 6340, 55117, 2288, 6338, 535, 483, 255057, 2852, 706, 6549, 65267, 1139, 389015, 27345, 6526, 90550, 57685, 3772, 1739, 2280, 160518, 1356, 2823, 3958, 9465, 255231	352	814	16650	1.69	1	0.6608	13.467
GOTERM_BP_FAT	GO:0006811~ion transport	45	11.69	0.0098	6579, 1318, 53828, 29979, 6536, 6340, 362, 2288, 55117, 6338, 535, 23443, 483, 8792, 6541, 9022, 255057, 2852, 706, 6812, 6549, 65267, 1139, 389015, 6509, 1183, 123, 27345, 29988, 6526, 90550, 282679, 57685, 3772, 1739, 2280, 160518, 1356, 3958, 2823, 9465, 338440, 10452, 4609, 255231	352	1458	16650	1.46	1	0.6934	17.0481
GOTERM_BP_FAT	GO:0098660~inorganic ion transmembrane transport	25	6.49	0.02	6549, 65267, 6509, 1183, 389015, 1318, 27345, 53828, 29979, 6340, 90550, 3772, 1739, 6338, 2280, 160518, 535, 483, 9022, 2823, 255057, 9465, 338440, 2852, 255231	352	725	16650	1.63	1	0.7979	31.7812
GOTERM_BP_FAT	GO:0006812~cation transport	31	8.05	0.0244	1318, 53828, 29979, 6340, 55117, 2288, 6338, 23443, 535, 483, 255057, 2852, 706, 6549, 65267, 1139, 389015, 29988, 27345, 6526, 90550, 57685, 3772, 1739, 2280, 160518, 1356, 3958, 2823, 9465, 255231	352	975	16650	1.5	1	0.8028	37.334
GOTERM_BP_FAT	GO:0006814~sodium ion transport	10	2.6	0.0256	6549, 6338, 65267, 389015, 483, 53828, 6526, 6340, 55117, 1739	352	199	16650	2.38	1	0.8003	38.7283
GOTERM_MF_FAT	GO:0015081~sodium ion transmembrane transporter activity	8	2.08	0.0279	6549, 6338, 389015, 483, 6536, 6526, 6340, 55117	332	137	15478	2.72	1	0.961	36.1904
GOTERM_BP_FAT	GO:0055067~monovalent inorganic cation homeostasis	8	2.08	0.032	6549, 6338, 7380, 389015, 535, 483, 6340, 282679	352	143	16650	2.65	1	0.8388	45.8925
GOTERM_MF_FAT	GO:0046873~metal ion transmembrane transporter activity	16	4.16	0.0383	6549, 389015, 1318, 53828, 27345, 6536, 6340, 6526, 90550, 55117, 3772, 6338, 160518, 483, 2823, 255231	332	422	15478	1.77	1	0.9652	46.2153
GOTERM_BP_FAT	GO:0098662~inorganic cation transmembrane transport	21	5.45	0.0476	6549, 65267, 389015, 1318, 29979, 53828, 27345, 6340, 90550, 3772, 1739, 6338, 2280, 160518, 535, 483, 255057, 2823, 9465, 2852, 255231	352	635	16650	1.56	1	0.8806	60.2326
GOTERM_BP_FAT	GO:0035725~sodium ion transmembrane transport	7	1.82	0.0626	6549, 6338, 65267, 389015, 483, 53828, 6340	352	133	16650	2.49	1	0.9015	70.526
GOTERM_BP_FAT	GO:0098655~cation transmembrane transport	22	5.71	0.0693	6549, 65267, 1139, 389015, 1318, 29979, 53828, 27345, 6340, 90550, 3772, 1739, 6338, 2280, 160518, 535, 483, 255057, 2823, 9465, 2852, 255231	352	703	16650	1.48	1	0.9038	74.2619
GOTERM_MF_FAT	GO:0008324~cation transmembrane transporter activity	20	5.19	0.0717	6549, 1139, 389015, 1318, 29988, 53828, 27345, 6536, 6526, 6340, 55117, 90550, 3772, 6338, 160518, 535, 23443, 483, 2823, 255231	332	616	15478	1.51	1	0.9694	69.2703
GOTERM_BP_FAT	GO:0034220~ion transmembrane transport	28	7.27	0.0801	1318, 29979, 53828, 6340, 362, 6338, 535, 483, 9022, 255057, 2852, 6549, 65267, 1139, 1183, 6509, 389015, 27345, 90550, 3772, 1739, 2280, 160518, 2823, 4609, 338440, 9465, 255231	352	963	16650	1.38	1	0.9094	79.346
GOTERM_MF_FAT	GO:0022890~inorganic cation transmembrane transporter activity	17	4.42	0.0911	6549, 389015, 1318, 53828, 27345, 6536, 6526, 6340, 90550, 55117, 3772, 6338, 160518, 535, 483, 2823, 255231	332	518	15478	1.53	1	0.9739	78.0063
GOTERM_BP_FAT	GO:0015672~monovalent inorganic cation transport	16	4.16	0.0912	6549, 65267, 389015, 53828, 27345, 29988, 6340, 6526, 55117, 3772, 1739, 6338, 535, 23443, 483, 9465	352	486	16650	1.56	1	0.91	83.5726
GOTERM_MF_FAT	GO:0015077~monovalent inorganic cation transmembrane transporter activity	12	3.12	0.1371	6549, 6338, 389015, 535, 483, 27345, 53828, 6536, 6526, 6340, 55117, 3772	332	353	15478	1.58	1	0.9732	90.35
Annotation Cluster 15	Enrichment Score: 1.4480760367465555
GOTERM_BP_FAT	GO:0033993~response to lipid	29	7.53	0.0152	5737, 9536, 5021, 2288, 21, 10654, 3965, 8792, 54834, 3417, 2852, 4488, 706, 5076, 1946, 2063, 9353, 10888, 4848, 3015, 9915, 133522, 10626, 1672, 6382, 2353, 4609, 11009, 5932	352	860	16650	1.6	1	0.7875	25.0903
GOTERM_BP_FAT	GO:0014070~response to organic cyclic compound	29	7.53	0.0273	5737, 9536, 5021, 310, 2288, 21, 10654, 3417, 3655, 2852, 706, 4488, 1139, 1946, 2063, 123, 9353, 10888, 4848, 3015, 9915, 133522, 2280, 1672, 6382, 2353, 9465, 4609, 5932	352	906	16650	1.51	1	0.8166	40.6982
GOTERM_BP_FAT	GO:0048545~response to steroid hormone	13	3.38	0.1093	133522, 21, 2063, 9353, 3417, 5021, 6382, 10888, 2353, 4848, 2288, 2852, 706	352	381	16650	1.61	1	0.9205	88.7701
Annotation Cluster 16	Enrichment Score: 1.4359413049995655
GOTERM_BP_FAT	GO:0006082~organic acid metabolic process	30	7.79	0.0169	6579, 60496, 6301, 9536, 39, 1573, 3638, 5464, 4860, 3417, 4677, 26227, 9429, 51582, 48, 9521, 8565, 8876, 57546, 6785, 3376, 5091, 55825, 1592, 6309, 51099, 23382, 586, 2166, 4609	352	907	16650	1.56	1	0.7769	27.5552
GOTERM_BP_FAT	GO:0019752~carboxylic acid metabolic process	27	7.01	0.0275	6579, 60496, 6301, 9536, 39, 1573, 3638, 5464, 4677, 3417, 26227, 51582, 9521, 48, 8565, 8876, 6785, 57546, 3376, 5091, 55825, 6309, 1592, 51099, 586, 2166, 4609	352	826	16650	1.55	1	0.8154	40.9858
GOTERM_BP_FAT	GO:0043436~oxoacid metabolic process	27	7.01	0.0292	6579, 60496, 6301, 9536, 39, 1573, 3638, 5464, 4677, 3417, 26227, 51582, 9521, 48, 8565, 8876, 6785, 57546, 3376, 5091, 55825, 6309, 1592, 51099, 586, 2166, 4609	352	831	16650	1.54	1	0.822	42.8666
GOTERM_BP_FAT	GO:0032787~monocarboxylic acid metabolic process	17	4.42	0.1326	6579, 60496, 8876, 6785, 57546, 9536, 39, 1573, 5091, 55825, 3638, 6309, 1592, 51099, 3417, 2166, 4609	352	559	16650	1.44	1	0.9317	93.1928
Annotation Cluster 17	Enrichment Score: 1.4336775880161103
GOTERM_BP_FAT	GO:0046847~filopodium assembly	5	1.3	0.0158	26052, 10178, 2823, 3655, 1809	352	46	16650	5.14	1	0.7937	25.977
GOTERM_BP_FAT	GO:0051491~positive regulation of filopodium assembly	4	1.04	0.0169	26052, 10178, 2823, 1809	352	26	16650	7.28	1	0.7886	27.4779
GOTERM_BP_FAT	GO:0051489~regulation of filopodium assembly	4	1.04	0.0517	26052, 10178, 2823, 1809	352	40	16650	4.73	1	0.8794	63.334
GOTERM_BP_FAT	GO:0060491~regulation of cell projection assembly	7	1.82	0.1336	51466, 26052, 9353, 23329, 10178, 2823, 1809	352	164	16650	2.02	1	0.931	93.3453
Annotation Cluster 18	Enrichment Score: 1.3761268679697272
GOTERM_BP_FAT	GO:0048666~neuron development	33	8.57	0.0076	140735, 55236, 2817, 4897, 2288, 56963, 1809, 51466, 10178, 26227, 10752, 706, 6812, 3276, 8851, 5076, 1946, 59277, 9252, 26052, 2063, 23043, 9353, 2263, 2776, 7976, 9139, 11127, 80031, 403, 5597, 2823, 6101	352	965	16650	1.62	1	0.6702	13.403
GOTERM_BP_FAT	GO:0000902~cell morphogenesis	40	10.39	0.008	1690, 54558, 2817, 4897, 310, 56963, 51466, 3987, 23329, 55130, 10178, 11252, 348807, 10752, 4488, 117177, 6812, 2041, 8851, 1946, 5076, 59277, 9252, 26052, 23043, 9353, 2263, 7976, 1739, 7380, 3182, 5314, 11127, 201294, 80031, 403, 2823, 2059, 93663, 6101	352	1240	16650	1.53	1	0.6255	14.0409
GOTERM_BP_FAT	GO:0032989~cellular component morphogenesis	41	10.65	0.0132	1690, 54558, 2817, 4897, 310, 56963, 124626, 51466, 3987, 23329, 55130, 10178, 11252, 348807, 10752, 4488, 117177, 6812, 2041, 8851, 1946, 5076, 59277, 9252, 26052, 23043, 9353, 2263, 7976, 1739, 7380, 3182, 5314, 11127, 201294, 80031, 403, 2823, 2059, 93663, 6101	352	1321	16650	1.47	1	0.7719	22.2518
GOTERM_BP_FAT	GO:0030030~cell projection organization	40	10.39	0.0162	55236, 54558, 2817, 4897, 2288, 56963, 1809, 51466, 23329, 55130, 10178, 26227, 11252, 348807, 3655, 10752, 706, 117177, 6812, 3276, 8851, 1946, 5076, 59277, 2013, 9252, 26052, 23043, 9353, 2263, 7976, 51765, 9139, 5314, 11127, 80031, 5597, 403, 2823, 6101	352	1301	16650	1.45	1	0.7958	26.5921
GOTERM_BP_FAT	GO:0048858~cell projection morphogenesis	27	7.01	0.0186	54558, 2817, 4897, 56963, 51466, 23329, 55130, 11252, 348807, 10752, 6812, 117177, 8851, 5076, 1946, 59277, 26052, 9252, 9353, 2263, 7976, 5314, 11127, 80031, 403, 2823, 6101	352	797	16650	1.6	1	0.7906	29.8833
GOTERM_BP_FAT	GO:0007411~axon guidance	11	2.86	0.0203	8851, 51466, 1946, 59277, 9252, 9353, 7976, 2817, 80031, 4897, 10752	352	223	16650	2.33	1	0.7905	32.0614
GOTERM_BP_FAT	GO:0097485~neuron projection guidance	11	2.86	0.0208	8851, 51466, 1946, 59277, 9252, 9353, 7976, 2817, 80031, 4897, 10752	352	224	16650	2.32	1	0.7838	32.7899
GOTERM_BP_FAT	GO:0032990~cell part morphogenesis	27	7.01	0.0243	54558, 2817, 4897, 56963, 51466, 23329, 55130, 11252, 348807, 10752, 6812, 117177, 8851, 5076, 1946, 59277, 26052, 9252, 9353, 2263, 7976, 5314, 11127, 80031, 403, 2823, 6101	352	817	16650	1.56	1	0.8051	37.134
GOTERM_BP_FAT	GO:0031175~neuron projection development	26	6.75	0.04	6812, 3276, 8851, 1946, 5076, 59277, 9252, 26052, 9353, 23043, 55236, 2263, 7976, 2817, 4897, 2288, 56963, 1809, 51466, 9139, 26227, 80031, 5597, 2823, 10752, 706	352	817	16650	1.51	1	0.8508	53.761
GOTERM_BP_FAT	GO:0061564~axon development	16	4.16	0.0509	6812, 8851, 1946, 5076, 59277, 9252, 9353, 2263, 7976, 2817, 4897, 56963, 51466, 80031, 10752, 706	352	445	16650	1.7	1	0.8772	62.7038
GOTERM_BP_FAT	GO:0007409~axonogenesis	15	3.9	0.0561	6812, 8851, 1946, 5076, 59277, 9252, 9353, 2263, 7976, 2817, 4897, 56963, 51466, 80031, 10752	352	413	16650	1.72	1	0.8857	66.3861
GOTERM_BP_FAT	GO:0048699~generation of neurons	38	9.87	0.0648	140735, 55236, 2817, 4897, 2288, 56963, 1809, 51466, 10178, 26227, 10636, 10752, 2852, 706, 6812, 3276, 8851, 1946, 5076, 59277, 9252, 26052, 2063, 9353, 23043, 23287, 2263, 2776, 7976, 10419, 9139, 11127, 80031, 5597, 403, 2823, 4609, 6101	352	1357	16650	1.32	1	0.9045	71.8133
GOTERM_BP_FAT	GO:0048468~cell development	52	13.51	0.0689	55236, 2817, 57820, 4897, 56963, 2288, 124626, 51466, 26227, 10752, 2852, 4488, 706, 5076, 1946, 389015, 9252, 2063, 9353, 2263, 7976, 55959, 3182, 201294, 5597, 403, 80031, 4609, 865, 140735, 1809, 3987, 10178, 10636, 8549, 3276, 6812, 2041, 8851, 59277, 26052, 23043, 2776, 10419, 9139, 1672, 9518, 11127, 6382, 2823, 8470, 6101	352	1968	16650	1.25	1	0.9054	74.0272
GOTERM_BP_FAT	GO:0006935~chemotaxis	18	4.68	0.0766	51554, 8851, 1946, 59277, 9252, 9353, 7976, 2817, 4897, 51466, 3965, 8792, 1672, 80031, 112616, 3958, 10752, 57007	352	552	16650	1.54	1	0.9158	77.7954
GOTERM_BP_FAT	GO:0042330~taxis	18	4.68	0.0784	51554, 8851, 1946, 59277, 9252, 9353, 7976, 2817, 4897, 51466, 3965, 8792, 1672, 80031, 112616, 3958, 10752, 57007	352	553	16650	1.54	1	0.914	78.6016
GOTERM_BP_FAT	GO:0030182~neuron differentiation	34	8.83	0.0881	140735, 55236, 2817, 4897, 2288, 56963, 1809, 51466, 10178, 26227, 10752, 706, 6812, 3276, 8851, 1946, 5076, 59277, 9252, 26052, 2063, 23043, 9353, 2263, 23287, 2776, 7976, 9139, 11127, 80031, 403, 5597, 2823, 6101	352	1226	16650	1.31	1	0.9093	82.4857
GOTERM_BP_FAT	GO:0048667~cell morphogenesis involved in neuron differentiation	16	4.16	0.1038	6812, 8851, 1946, 5076, 59277, 26052, 9252, 9353, 2263, 7976, 2817, 4897, 56963, 51466, 80031, 10752	352	496	16650	1.53	1	0.9172	87.392
GOTERM_BP_FAT	GO:0007399~nervous system development	55	14.29	0.1073	55236, 5021, 2817, 4897, 2288, 56963, 51466, 10380, 8323, 55130, 26227, 55715, 744, 10752, 2852, 706, 5076, 1946, 2063, 9252, 8876, 9353, 2263, 7976, 55959, 9915, 80031, 5597, 403, 4609, 140735, 1809, 27111, 10178, 10636, 317762, 3276, 6812, 8851, 59277, 26052, 9615, 23043, 23287, 2776, 10419, 6526, 1739, 2824, 9139, 5101, 11127, 2353, 2823, 6101	352	2170	16650	1.2	1	0.9203	88.2717
GOTERM_BP_FAT	GO:0048812~neuron projection morphogenesis	17	4.42	0.1113	6812, 8851, 1946, 5076, 59277, 26052, 9252, 9353, 2263, 7976, 2817, 4897, 56963, 51466, 80031, 2823, 10752	352	543	16650	1.48	1	0.9224	89.2294
GOTERM_BP_FAT	GO:0000904~cell morphogenesis involved in differentiation	22	5.71	0.1174	6812, 2041, 8851, 1946, 5076, 59277, 26052, 9252, 9353, 23043, 2263, 7976, 2817, 4897, 56963, 51466, 3182, 3987, 201294, 80031, 10752, 4488	352	753	16650	1.38	1	0.9229	90.5441
GOTERM_BP_FAT	GO:0022008~neurogenesis	38	9.87	0.1298	140735, 55236, 2817, 4897, 2288, 56963, 1809, 51466, 10178, 26227, 10636, 10752, 2852, 706, 6812, 3276, 8851, 1946, 5076, 59277, 9252, 26052, 2063, 9353, 23043, 23287, 2263, 2776, 7976, 10419, 9139, 11127, 80031, 5597, 403, 2823, 4609, 6101	352	1447	16650	1.24	1	0.9297	92.7688
Annotation Cluster 19	Enrichment Score: 1.3656689531555004
GOTERM_MF_FAT	GO:0019707~protein-cysteine S-acyltransferase activity	4	1.04	0.0304	51304, 154141, 51201, 129642	332	32	15478	5.83	1	0.9586	38.7371
GOTERM_MF_FAT	GO:0016417~S-acyltransferase activity	4	1.04	0.0412	51304, 154141, 51201, 129642	332	36	15478	5.18	1	0.9643	48.658
GOTERM_MF_FAT	GO:0016409~palmitoyltransferase activity	4	1.04	0.0639	51304, 154141, 51201, 129642	332	43	15478	4.34	1	0.9858	64.9008
Annotation Cluster 20	Enrichment Score: 1.332201297160048
GOTERM_BP_FAT	GO:0045987~positive regulation of smooth muscle contraction	4	1.04	0.0206	10874, 5021, 255743, 2852	352	28	16650	6.76	1	0.7856	32.5156
GOTERM_BP_FAT	GO:0006939~smooth muscle contraction	6	1.56	0.0323	10874, 5021, 255743, 55959, 2852, 1739	352	84	16650	3.38	1	0.8382	46.2168
GOTERM_BP_FAT	GO:0045933~positive regulation of muscle contraction	4	1.04	0.0617	10874, 5021, 255743, 2852	352	43	16650	4.4	1	0.8999	69.9973
GOTERM_BP_FAT	GO:0006940~regulation of smooth muscle contraction	4	1.04	0.1141	10874, 5021, 255743, 2852	352	56	16650	3.38	1	0.9214	89.8638
Annotation Cluster 21	Enrichment Score: 1.31828902736069
GOTERM_CC_FAT	GO:0005789~endoplasmic reticulum membrane	32	8.31	0.0284	130367, 9536, 166929, 1595, 13, 129642, 310, 2288, 1573, 55161, 3638, 54495, 53407, 50814, 144245, 267, 2852, 154141, 493856, 6713, 6785, 1739, 1717, 2280, 1592, 6309, 7380, 56893, 7108, 9488, 2166, 10125	316	999	14527	1.47	1	0.6034	34.0924
GOTERM_CC_FAT	GO:0042175~nuclear outer membrane-endoplasmic reticulum membrane network	32	8.31	0.0364	130367, 9536, 166929, 1595, 13, 129642, 310, 2288, 1573, 55161, 3638, 54495, 53407, 50814, 144245, 267, 2852, 154141, 493856, 6713, 6785, 1739, 1717, 2280, 1592, 6309, 7380, 56893, 7108, 9488, 2166, 10125	316	1021	14527	1.44	1	0.6519	41.4426
GOTERM_CC_FAT	GO:0005783~endoplasmic reticulum	47	12.21	0.0479	130367, 79188, 29979, 166929, 9536, 1595, 51201, 310, 129642, 13, 362, 2288, 1573, 56963, 55161, 3638, 54495, 53407, 10178, 144245, 50814, 267, 2852, 48, 154141, 493856, 6713, 123, 6785, 55959, 2261, 282679, 1739, 1717, 2280, 10551, 1592, 6309, 7380, 169200, 56893, 7108, 23382, 2353, 9488, 2166, 10125	316	1660	14527	1.3	1	0.7161	50.8121
GOTERM_CC_FAT	GO:0044432~endoplasmic reticulum part	33	8.57	0.1077	130367, 79188, 9536, 166929, 1595, 13, 129642, 310, 2288, 1573, 55161, 3638, 54495, 53407, 50814, 144245, 267, 2852, 154141, 493856, 6713, 6785, 1739, 1717, 2280, 1592, 6309, 7380, 56893, 7108, 9488, 2166, 10125	316	1177	14527	1.29	1	0.8482	80.7219
Annotation Cluster 22	Enrichment Score: 1.3138730814273734
GOTERM_BP_FAT	GO:0055080~cation homeostasis	23	5.97	0.018	6549, 48, 1139, 5737, 389015, 1318, 5021, 6340, 310, 90550, 282679, 6338, 55177, 2280, 7380, 169200, 535, 483, 5314, 1356, 9429, 2852, 4609	352	643	16650	1.69	1	0.7853	29.0377
GOTERM_BP_FAT	GO:0098771~inorganic ion homeostasis	23	5.97	0.0228	6549, 48, 1139, 5737, 389015, 1318, 5021, 6340, 310, 90550, 282679, 6338, 55177, 2280, 7380, 169200, 535, 483, 5314, 1356, 9429, 2852, 4609	352	658	16650	1.65	1	0.7938	35.2883
GOTERM_BP_FAT	GO:0050801~ion homeostasis	24	6.23	0.0241	6549, 48, 1139, 5737, 389015, 1318, 5021, 6340, 310, 90550, 282679, 6338, 55177, 2280, 7380, 169200, 535, 483, 5314, 1356, 9429, 2852, 4609, 706	352	699	16650	1.62	1	0.8071	36.8932
GOTERM_BP_FAT	GO:0030003~cellular cation homeostasis	20	5.19	0.0352	6549, 48, 1139, 5737, 389015, 1318, 5021, 310, 90550, 282679, 55177, 2280, 169200, 535, 483, 5314, 1356, 2852, 4609, 9429	352	573	16650	1.65	1	0.8368	49.1394
GOTERM_BP_FAT	GO:0006873~cellular ion homeostasis	20	5.19	0.0437	6549, 48, 1139, 5737, 389015, 1318, 5021, 310, 90550, 282679, 55177, 2280, 169200, 535, 483, 5314, 1356, 2852, 4609, 9429	352	588	16650	1.61	1	0.8673	56.9744
GOTERM_BP_FAT	GO:0055082~cellular chemical homeostasis	23	5.97	0.0482	6549, 48, 1139, 5737, 5076, 389015, 1318, 5021, 310, 362, 90550, 282679, 55177, 2280, 169200, 535, 483, 5314, 1356, 9429, 2852, 4609, 5296	352	713	16650	1.53	1	0.8816	60.706
GOTERM_BP_FAT	GO:0055065~metal ion homeostasis	19	4.94	0.0489	48, 1139, 5737, 1318, 5021, 6340, 310, 90550, 6338, 55177, 2280, 7380, 169200, 483, 5314, 1356, 2852, 4609, 9429	352	558	16650	1.61	1	0.878	61.2047
GOTERM_BP_FAT	GO:0019725~cellular homeostasis	25	6.49	0.0769	5737, 7001, 1318, 5021, 310, 362, 535, 483, 54495, 9429, 2852, 48, 6549, 5076, 1139, 389015, 90550, 282679, 55177, 2280, 169200, 5314, 1356, 5296, 4609	352	833	16650	1.42	1	0.9152	77.9244
GOTERM_BP_FAT	GO:0042592~homeostatic process	44	11.43	0.0806	5737, 1318, 7001, 158046, 283450, 5557, 5021, 6340, 310, 362, 6338, 3965, 4586, 535, 483, 8792, 54495, 9429, 2852, 5284, 706, 3276, 6549, 48, 65267, 1139, 1946, 5076, 389015, 79677, 90550, 282679, 133522, 55177, 2280, 7380, 169200, 545, 5314, 11127, 1356, 5296, 4609, 6101	352	1645	16650	1.27	1	0.908	79.5357
GOTERM_BP_FAT	GO:0006875~cellular metal ion homeostasis	16	4.16	0.0971	48, 1139, 5737, 1318, 5021, 310, 90550, 55177, 2280, 169200, 483, 5314, 1356, 2852, 4609, 9429	352	491	16650	1.54	1	0.9108	85.4876
GOTERM_BP_FAT	GO:0048878~chemical homeostasis	28	7.27	0.1641	5737, 1318, 5021, 283450, 6340, 310, 362, 6338, 535, 483, 9429, 2852, 706, 6549, 48, 5076, 1139, 389015, 90550, 282679, 55177, 2280, 7380, 169200, 5314, 1356, 5296, 4609	352	1049	16650	1.26	1	0.946	96.6114

## Sheet: GE-up
Category	Term	Count	%	PValue	Genes	List Total	Pop Hits	Pop Total	Fold Enrichment	Bonferroni	Benjamini	FDR
Annotation Cluster 1	Enrichment Score: 7.805885793316955
GOTERM_BP_FAT	GO:0070887~cellular response to chemical stimulus	68	30.36	0	4149, 3627, 4303, 1291, 4306, 7026, 2252, 10249, 9863, 64399, 948, 8322, 8462, 55540, 7804, 4920, 7067, 5740, 4038, 8425, 54852, 153222, 5581, 2619, 677, 7837, 2064, 1282, 1284, 7037, 23213, 1901, 3488, 25939, 284996, 929, 3490, 3784, 2113, 5788, 5144, 317, 960, 2770, 7422, 4882, 122622, 56937, 64762, 10410, 3117, 10253, 2633, 11213, 9732, 2690, 8754, 5727, 114990, 54206, 9037, 57088, 6386, 7363,…	199	2648	16650	2.15	0	0	0
GOTERM_BP_FAT	GO:0071310~cellular response to organic substance	58	25.89	0	4149, 3627, 1291, 4303, 4306, 7026, 2252, 9863, 64399, 948, 8322, 55540, 8462, 7804, 4920, 7067, 5740, 4038, 8425, 54852, 5581, 153222, 2619, 677, 7837, 2064, 1282, 1284, 23213, 3488, 25939, 929, 3490, 3784, 5788, 5144, 317, 960, 2770, 7422, 4882, 56937, 64762, 10410, 3117, 10253, 2633, 11213, 2690, 8754, 5727, 114990, 54206, 57088, 6386, 3123, 23768, 3122	199	2186	16650	2.22	0	0	0
GOTERM_BP_FAT	GO:0010033~response to organic substance	68	30.36	0	1292, 4149, 3627, 4303, 1291, 4306, 7026, 5069, 2252, 9863, 64399, 948, 3482, 8322, 8462, 55540, 7804, 4920, 7067, 5740, 4038, 8425, 54852, 153222, 5581, 2619, 677, 7837, 2064, 1282, 1284, 23213, 3488, 25939, 929, 3490, 10628, 8942, 3784, 2113, 5788, 6934, 5144, 317, 960, 2770, 2697, 7422, 4882, 8997, 5966, 56937, 64762, 10410, 3117, 10253, 2633, 11213, 2690, 8754, 5727, 114990, 54206, 57088, 638…	199	2822	16650	2.02	0	0	0
GOTERM_BP_FAT	GO:0009719~response to endogenous stimulus	43	19.2	0	4149, 1291, 4303, 4306, 7026, 5069, 5144, 317, 2252, 960, 9863, 948, 2697, 2770, 8462, 4920, 7067, 4038, 8425, 8997, 54852, 5581, 153222, 677, 56937, 64762, 2064, 1282, 10253, 1284, 11213, 23213, 2690, 3488, 8754, 114990, 10628, 3490, 54206, 8942, 3784, 6386, 23768	199	1548	16650	2.32	0.0011	0.0001	0.0005
GOTERM_BP_FAT	GO:0071495~cellular response to endogenous stimulus	36	16.07	0	4149, 1291, 4303, 4306, 7026, 5144, 317, 2252, 960, 9863, 948, 8462, 4920, 7067, 8425, 4038, 54852, 5581, 153222, 677, 56937, 64762, 2064, 1282, 10253, 1284, 23213, 2690, 3488, 8754, 114990, 3490, 54206, 3784, 6386, 23768	199	1185	16650	2.54	0.0018	0.0001	0.0009
Annotation Cluster 2	Enrichment Score: 5.827506926498153
GOTERM_BP_FAT	GO:0030335~positive regulation of cell migration	20	8.93	0	3627, 4303, 2335, 1901, 10507, 9732, 2252, 25777, 10509, 8754, 8613, 2192, 7422, 9037, 6386, 2113, 4920, 3912, 5788, 5581	199	395	16650	4.24	0.001	0.0001	0.0005
GOTERM_BP_FAT	GO:2000147~positive regulation of cell motility	20	8.93	0	3627, 4303, 2335, 1901, 10507, 9732, 2252, 25777, 10509, 8754, 8613, 2192, 7422, 9037, 6386, 2113, 4920, 3912, 5788, 5581	199	409	16650	4.09	0.0017	0.0002	0.0008
GOTERM_BP_FAT	GO:0016477~cell migration	36	16.07	0	3627, 4303, 7026, 5144, 10507, 2335, 25777, 2252, 10509, 7145, 960, 8613, 30011, 9863, 2697, 2192, 7422, 147495, 4920, 8997, 5581, 2018, 23213, 4035, 1901, 9732, 3488, 8754, 357, 9037, 6386, 2113, 3912, 10451, 5788, 23768	199	1184	16650	2.54	0.0018	0.0001	0.0009
GOTERM_BP_FAT	GO:0030334~regulation of cell migration	26	11.61	0	3627, 4303, 7026, 10507, 2335, 2252, 25777, 10509, 8613, 9863, 2192, 7422, 4920, 5581, 4035, 23213, 1901, 9732, 3488, 8754, 9037, 6386, 2113, 3912, 23768, 5788	199	685	16650	3.18	0.0023	0.0002	0.0011
GOTERM_BP_FAT	GO:0051272~positive regulation of cellular component movement	20	8.93	0	3627, 4303, 2335, 1901, 10507, 9732, 2252, 25777, 10509, 8754, 8613, 2192, 7422, 9037, 6386, 2113, 4920, 3912, 5788, 5581	199	420	16650	3.98	0.0025	0.0002	0.0012
GOTERM_BP_FAT	GO:2000145~regulation of cell motility	27	12.05	0	3627, 4303, 7026, 2335, 10507, 2252, 25777, 10509, 8613, 9863, 2192, 7422, 4920, 5581, 2064, 4035, 23213, 1901, 9732, 3488, 8754, 9037, 6386, 2113, 3912, 23768, 5788	199	736	16650	3.07	0.0025	0.0002	0.0012
GOTERM_BP_FAT	GO:0040017~positive regulation of locomotion	20	8.93	0	3627, 4303, 2335, 1901, 10507, 9732, 2252, 25777, 10509, 8754, 8613, 2192, 7422, 9037, 6386, 2113, 4920, 3912, 5788, 5581	199	422	16650	3.97	0.0027	0.0002	0.0013
GOTERM_BP_FAT	GO:0051270~regulation of cellular component movement	28	12.5	0	3627, 4303, 7026, 5144, 10507, 2335, 2252, 25777, 10509, 8613, 9863, 2192, 7422, 4920, 5581, 2064, 23213, 4035, 1901, 3488, 9732, 8754, 9037, 6386, 2113, 3912, 5788, 23768	199	802	16650	2.92	0.0038	0.0002	0.0019
GOTERM_BP_FAT	GO:0040012~regulation of locomotion	27	12.05	0	3627, 4303, 7026, 2335, 10507, 2252, 25777, 10509, 8613, 9863, 2192, 7422, 4920, 5581, 2064, 4035, 23213, 1901, 9732, 3488, 8754, 9037, 6386, 2113, 3912, 23768, 5788	199	768	16650	2.94	0.0056	0.0003	0.0027
GOTERM_BP_FAT	GO:0040011~locomotion	40	17.86	0	3627, 4303, 7026, 5144, 10507, 2335, 25777, 2252, 10509, 7145, 960, 8613, 30011, 9863, 2697, 2192, 57338, 8322, 7422, 147495, 4920, 8997, 5581, 2018, 2064, 23213, 4035, 1901, 9732, 3488, 8754, 357, 9037, 6386, 2113, 3912, 2115, 10451, 23768, 5788	199	1530	16650	2.19	0.0143	0.0005	0.007
GOTERM_BP_FAT	GO:0051674~localization of cell	36	16.07	0	3627, 4303, 7026, 5144, 10507, 2335, 25777, 2252, 10509, 7145, 960, 8613, 30011, 9863, 2697, 2192, 7422, 147495, 4920, 8997, 5581, 2018, 23213, 4035, 1901, 9732, 3488, 8754, 357, 9037, 6386, 2113, 3912, 10451, 5788, 23768	199	1330	16650	2.26	0.0246	0.0008	0.0122
GOTERM_BP_FAT	GO:0048870~cell motility	36	16.07	0	3627, 4303, 7026, 5144, 10507, 2335, 25777, 2252, 10509, 7145, 960, 8613, 30011, 9863, 2697, 2192, 7422, 147495, 4920, 8997, 5581, 2018, 23213, 4035, 1901, 9732, 3488, 8754, 357, 9037, 6386, 2113, 3912, 10451, 5788, 23768	199	1330	16650	2.26	0.0246	0.0008	0.0122
GOTERM_BP_FAT	GO:0006928~movement of cell or subcellular component	41	18.3	0.0001	3627, 4303, 7026, 5144, 10507, 2335, 25777, 2252, 7145, 10509, 960, 8613, 30011, 9863, 2697, 2192, 124997, 7422, 147495, 4920, 8997, 5581, 2018, 2064, 27031, 23213, 4035, 1901, 9732, 3488, 8754, 3784, 357, 9037, 6386, 2113, 3912, 2115, 10451, 23768, 5788	199	1795	16650	1.91	0.2172	0.0048	0.1197
Annotation Cluster 3	Enrichment Score: 5.132087804364748
GOTERM_BP_FAT	GO:0040007~growth	34	15.18	0	5144, 486, 10507, 2335, 2252, 10509, 9863, 10409, 948, 340152, 2697, 7422, 55540, 57178, 8425, 4038, 56994, 2619, 677, 2064, 10253, 7037, 2487, 1901, 2690, 3488, 51232, 5727, 50618, 10743, 157506, 3490, 9037, 6386	199	932	16650	3.05	0.0001	0	0
GOTERM_BP_FAT	GO:0001558~regulation of cell growth	19	8.48	0	56994, 2064, 7037, 2487, 2335, 486, 10507, 3488, 10509, 51232, 50618, 340152, 2697, 3490, 7422, 9037, 55540, 6386, 8425	199	403	16650	3.94	0.006	0.0003	0.0029
GOTERM_BP_FAT	GO:0040008~regulation of growth	24	10.71	0	56994, 2064, 7037, 2487, 2335, 486, 10507, 2690, 3488, 10509, 51232, 5727, 50618, 10409, 340152, 948, 10743, 2697, 3490, 7422, 9037, 55540, 6386, 8425	199	652	16650	3.08	0.012	0.0005	0.0059
GOTERM_BP_FAT	GO:0016049~cell growth	11	4.91	0.0361	2697, 2064, 7422, 9037, 6386, 2487, 2335, 10507, 10509, 50618, 340152	199	436	16650	2.11	1	0.3319	49.2554
Annotation Cluster 4	Enrichment Score: 5.005305400576771
GOTERM_BP_FAT	GO:0007166~cell surface receptor signaling pathway	65	29.02	0	3627, 4303, 10507, 2252, 10509, 9863, 64399, 948, 2192, 8322, 3482, 147495, 55540, 7804, 4920, 4038, 8425, 153222, 5581, 7837, 2064, 1282, 27031, 1284, 23213, 4035, 3488, 25939, 100423062, 51232, 929, 10628, 5788, 6934, 5144, 9846, 960, 8613, 30011, 9223, 7422, 4882, 8997, 4012, 56937, 64762, 10410, 3117, 10253, 2633, 11213, 2487, 2690, 55733, 8754, 5727, 114990, 54206, 3976, 9037, 6386, 10451, 3…	199	2669	16650	2.04	0	0	0
GOTERM_BP_FAT	GO:0009966~regulation of signal transduction	59	26.34	0	5783, 3627, 2335, 10507, 2252, 9863, 64399, 948, 80309, 2192, 57338, 8322, 147495, 4920, 7067, 5740, 4038, 8425, 153222, 5581, 2619, 7837, 2064, 27031, 23221, 4035, 23213, 3488, 50618, 284996, 929, 5788, 6934, 5144, 317, 960, 8613, 30011, 2770, 2697, 7422, 8997, 5966, 56937, 64762, 10253, 2633, 11213, 2487, 2690, 8754, 5727, 114990, 54206, 3976, 9037, 6386, 10451, 23768	199	2728	16650	1.81	0.0135	0.0005	0.0066
GOTERM_BP_FAT	GO:0023051~regulation of signaling	64	28.57	0	5783, 3627, 486, 2335, 10507, 2252, 9863, 64399, 948, 80309, 2192, 57338, 8322, 147495, 7804, 7067, 4920, 5740, 4038, 8425, 153222, 5581, 2619, 7837, 2064, 27031, 23221, 4035, 23213, 3488, 50618, 284996, 929, 5788, 6934, 5144, 317, 960, 8613, 30011, 2770, 2697, 8622, 7422, 4882, 8997, 5966, 56937, 64762, 10253, 2633, 11213, 2487, 2690, 8754, 5727, 114990, 54206, 3976, 9037, 6386, 10451, 3123, 237…	199	3070	16650	1.74	0.014	0.0005	0.0069
GOTERM_BP_FAT	GO:0010646~regulation of cell communication	62	27.68	0	5783, 3627, 2335, 10507, 2252, 9863, 64399, 948, 80309, 2192, 57338, 8322, 147495, 7804, 7067, 4920, 5740, 4038, 8425, 153222, 5581, 2619, 7837, 2064, 27031, 23221, 4035, 23213, 3488, 50618, 284996, 929, 5788, 6934, 5144, 317, 960, 8613, 30011, 2770, 2697, 8622, 7422, 8997, 5966, 56937, 64762, 10253, 2633, 11213, 2487, 2690, 8754, 5727, 114990, 54206, 3976, 9037, 6386, 10451, 3123, 23768	199	3020	16650	1.72	0.0359	0.0011	0.0179
GOTERM_BP_FAT	GO:1902531~regulation of intracellular signal transduction	37	16.52	0.0005	5783, 3627, 5144, 10507, 2335, 2252, 960, 9863, 80309, 948, 2697, 2770, 2192, 57338, 8322, 7422, 8997, 5581, 5966, 64762, 2064, 10253, 2633, 23221, 11213, 2690, 3488, 8754, 284996, 50618, 54206, 3976, 9037, 6386, 10451, 23768, 6934	199	1714	16650	1.81	0.8515	0.023	0.9282
GOTERM_BP_FAT	GO:0035556~intracellular signal transduction	49	21.88	0.0016	3627, 5783, 5144, 317, 9846, 10507, 2335, 2252, 7145, 960, 9863, 80309, 948, 2770, 2697, 2192, 8322, 57338, 7422, 4920, 5325, 8997, 4882, 5581, 5966, 166614, 677, 64762, 2064, 10253, 2633, 23221, 11213, 3488, 2690, 9732, 8754, 50618, 284996, 929, 10000, 54206, 3976, 9037, 6386, 10451, 51311, 23768, 6934	199	2657	16650	1.54	0.9974	0.0555	2.8637
Annotation Cluster 5	Enrichment Score: 5.000331298097741
GOTERM_BP_FAT	GO:0030198~extracellular matrix organization	19	8.48	0	1292, 7837, 1282, 1291, 27031, 1284, 23213, 4035, 2335, 25890, 5033, 960, 1303, 948, 2192, 4811, 2113, 3912, 23768	199	334	16650	4.76	0.0004	0.0001	0.0002
GOTERM_BP_FAT	GO:0043062~extracellular structure organization	19	8.48	0	1292, 7837, 1282, 1291, 27031, 1284, 23213, 4035, 2335, 25890, 5033, 960, 1303, 948, 2192, 4811, 2113, 3912, 23768	199	335	16650	4.75	0.0004	0.0001	0.0002
GOTERM_CC_FAT	GO:0005578~proteinaceous extracellular matrix	14	6.25	0.0007	1292, 7837, 2192, 1282, 1291, 7422, 4811, 1284, 2335, 25890, 8425, 3912, 1303, 23768	186	361	14527	3.03	0.2314	0.02	1.0037
GOTERM_CC_FAT	GO:0031012~extracellular matrix	17	7.59	0.0012	1292, 7837, 1282, 1291, 1284, 2335, 25890, 1303, 165, 2192, 3490, 128553, 4811, 7422, 3912, 8425, 23768	186	530	14527	2.51	0.3575	0.0291	1.6815
Annotation Cluster 6	Enrichment Score: 4.824560941036194
GOTERM_BP_FAT	GO:0001944~vasculature development	24	10.71	0	677, 3627, 2064, 1282, 4303, 1284, 7026, 23213, 4035, 2335, 1901, 8613, 2697, 8322, 54206, 7422, 3976, 9037, 57178, 2113, 4211, 5740, 10451, 6934	199	610	16650	3.29	0.0039	0.0002	0.0019
GOTERM_BP_FAT	GO:0072359~circulatory system development	30	13.39	0	3627, 4303, 7026, 2335, 8613, 10409, 2697, 8322, 7422, 8814, 57178, 4211, 5740, 677, 2064, 1282, 27031, 1284, 23213, 4035, 1901, 5727, 54206, 3784, 3976, 9037, 2113, 10451, 23768, 6934	199	945	16650	2.66	0.0094	0.0004	0.0046
GOTERM_BP_FAT	GO:0072358~cardiovascular system development	30	13.39	0	3627, 4303, 7026, 2335, 8613, 10409, 2697, 8322, 7422, 8814, 57178, 4211, 5740, 677, 2064, 1282, 27031, 1284, 23213, 4035, 1901, 5727, 54206, 3784, 3976, 9037, 2113, 10451, 23768, 6934	199	945	16650	2.66	0.0094	0.0004	0.0046
GOTERM_BP_FAT	GO:0001568~blood vessel development	21	9.38	0	677, 3627, 1282, 4303, 1284, 7026, 23213, 4035, 2335, 1901, 8613, 2697, 8322, 7422, 9037, 57178, 2113, 4211, 5740, 10451, 6934	199	576	16650	3.05	0.0667	0.0019	0.0338
GOTERM_BP_FAT	GO:0048514~blood vessel morphogenesis	19	8.48	0	677, 3627, 1282, 4303, 1284, 7026, 23213, 4035, 2335, 1901, 2697, 8322, 7422, 9037, 57178, 4211, 2113, 5740, 10451	199	491	16650	3.24	0.0867	0.0023	0.0443
GOTERM_BP_FAT	GO:0001525~angiogenesis	13	5.8	0.004	3627, 4303, 1282, 1284, 23213, 1901, 2335, 7422, 9037, 4211, 2113, 5740, 10451	199	413	16650	2.63	1	0.0973	7.0907
Annotation Cluster 7	Enrichment Score: 4.405957776798429
GOTERM_BP_FAT	GO:0051241~negative regulation of multicellular organismal process	31	13.84	0	3627, 4303, 7026, 5144, 2335, 10507, 10509, 2697, 2192, 4211, 4038, 4882, 5966, 677, 2064, 2633, 1284, 22882, 11213, 23213, 4035, 2487, 3488, 9732, 5727, 114990, 10743, 54206, 9037, 714, 3123	199	1017	16650	2.55	0.0137	0.0005	0.0067
GOTERM_BP_FAT	GO:0051093~negative regulation of developmental process	23	10.27	0.0001	677, 3627, 2064, 4303, 1284, 2633, 22882, 23213, 4035, 2487, 10507, 3488, 10509, 5727, 114990, 10743, 2697, 2192, 9037, 714, 4211, 4038, 4882	199	739	16650	2.6	0.2352	0.005	0.131
GOTERM_BP_FAT	GO:0045596~negative regulation of cell differentiation	20	8.93	0.0002	677, 3627, 2064, 4303, 27031, 2633, 22882, 4035, 2487, 10507, 3488, 10509, 5727, 114990, 2192, 9037, 714, 4211, 4038, 4882	199	640	16650	2.61	0.5868	0.0127	0.4312
Annotation Cluster 8	Enrichment Score: 4.26940055085875
GOTERM_CC_FAT	GO:0098589~membrane region	16	7.14	0	7037, 4035, 23213, 1901, 5727, 948, 2770, 2697, 929, 3784, 6386, 79026, 7804, 5740, 4038, 5788	186	354	14527	3.53	0.0172	0.0086	0.0664
GOTERM_CC_FAT	GO:0045121~membrane raft	14	6.25	0.0001	2697, 2770, 929, 3784, 6386, 23213, 7804, 79026, 1901, 5740, 4038, 5727, 5788, 948	186	277	14527	3.95	0.0197	0.0066	0.0764
GOTERM_CC_FAT	GO:0098857~membrane microdomain	14	6.25	0.0001	2697, 2770, 929, 3784, 6386, 23213, 7804, 79026, 1901, 5740, 4038, 5727, 5788, 948	186	278	14527	3.93	0.0204	0.0052	0.0791
Annotation Cluster 9	Enrichment Score: 4.129269986791045
GOTERM_BP_FAT	GO:0045785~positive regulation of cell adhesion	19	8.48	0	2064, 3117, 7037, 2335, 25890, 960, 8754, 8613, 948, 2192, 4811, 7422, 2113, 3109, 10451, 3123, 5788, 5581, 3122	199	385	16650	4.13	0.0031	0.0002	0.0015
GOTERM_BP_FAT	GO:0030155~regulation of cell adhesion	24	10.71	0	2064, 3117, 2633, 7037, 2335, 10507, 1901, 25890, 960, 8754, 8613, 948, 2192, 8322, 4811, 7422, 9037, 2113, 3109, 10451, 5788, 3123, 5581, 3122	199	643	16650	3.12	0.0095	0.0004	0.0047
GOTERM_BP_FAT	GO:0007155~cell adhesion	37	16.52	0.0004	1292, 10205, 1291, 10507, 2335, 25890, 960, 8613, 9223, 948, 2192, 8322, 7422, 79026, 3109, 5581, 677, 2064, 3117, 2633, 7037, 1901, 1303, 8754, 114990, 3490, 4267, 4811, 9037, 6386, 2113, 3912, 10451, 23768, 3123, 5788, 3122	199	1699	16650	1.82	0.8015	0.0208	0.7875
GOTERM_BP_FAT	GO:0022610~biological adhesion	37	16.52	0.0005	1292, 10205, 1291, 10507, 2335, 25890, 960, 8613, 9223, 948, 2192, 8322, 7422, 79026, 3109, 5581, 677, 2064, 3117, 2633, 7037, 1901, 1303, 8754, 114990, 3490, 4267, 4811, 9037, 6386, 2113, 3912, 10451, 23768, 3123, 5788, 3122	199	1705	16650	1.82	0.8223	0.0219	0.8413
GOTERM_BP_FAT	GO:0098602~single organism cell adhesion	19	8.48	0.0055	677, 2064, 10205, 3117, 2633, 7037, 2335, 10507, 960, 8754, 8613, 2192, 8322, 2113, 3109, 3912, 5788, 3123, 3122	199	779	16650	2.04	1	0.1197	9.6594
Annotation Cluster 10	Enrichment Score: 3.956413572910329
GOTERM_BP_FAT	GO:0060541~respiratory system development	12	5.36	0	157506, 54206, 29899, 10253, 3976, 27031, 7422, 7067, 2252, 3488, 64399, 10409	199	203	16650	4.95	0.1142	0.0028	0.0593
GOTERM_BP_FAT	GO:0030324~lung development	11	4.91	0	157506, 54206, 29899, 10253, 3976, 27031, 7422, 7067, 2252, 3488, 64399	199	176	16650	5.23	0.1703	0.0039	0.0912
GOTERM_BP_FAT	GO:0030323~respiratory tube development	11	4.91	0.0001	157506, 54206, 29899, 10253, 3976, 27031, 7422, 7067, 2252, 3488, 64399	199	180	16650	5.11	0.202	0.0045	0.1103
GOTERM_BP_FAT	GO:0035295~tube development	17	7.59	0.0016	677, 1282, 29899, 10253, 27031, 317, 3488, 2252, 5727, 64399, 10409, 2697, 157506, 54206, 7422, 3976, 7067	199	580	16650	2.45	0.9974	0.0552	2.871
Annotation Cluster 11	Enrichment Score: 3.8428787769416397
GOTERM_BP_FAT	GO:0048585~negative regulation of response to stimulus	34	15.18	0.0001	10507, 10509, 960, 30011, 9863, 64399, 2697, 2192, 147495, 4920, 5740, 4038, 153222, 7837, 56937, 27031, 10253, 2633, 11213, 23213, 4035, 2487, 3488, 5727, 284996, 114990, 929, 54206, 3976, 9037, 2113, 5788, 23768, 6934	199	1369	16650	2.08	0.2403	0.005	0.1343
GOTERM_BP_FAT	GO:0010648~negative regulation of cell communication	30	13.39	0.0002	960, 9863, 30011, 64399, 2770, 2192, 8622, 147495, 4920, 4038, 153222, 7837, 56937, 10253, 27031, 2633, 11213, 23213, 4035, 2487, 3488, 5727, 284996, 114990, 929, 54206, 3976, 5788, 23768, 6934	199	1182	16650	2.12	0.4449	0.0093	0.2874
GOTERM_BP_FAT	GO:0023057~negative regulation of signaling	30	13.39	0.0002	960, 9863, 30011, 64399, 2770, 2192, 8622, 147495, 4920, 4038, 153222, 7837, 56937, 10253, 27031, 2633, 11213, 23213, 4035, 2487, 3488, 5727, 284996, 114990, 929, 54206, 3976, 5788, 23768, 6934	199	1186	16650	2.12	0.464	0.0097	0.3044
GOTERM_BP_FAT	GO:0009968~negative regulation of signal transduction	28	12.5	0.0002	7837, 56937, 27031, 10253, 2633, 11213, 23213, 4035, 2487, 3488, 960, 30011, 5727, 9863, 284996, 64399, 114990, 2192, 929, 54206, 3976, 147495, 4920, 4038, 23768, 5788, 153222, 6934	199	1089	16650	2.15	0.5759	0.0125	0.4186
Annotation Cluster 12	Enrichment Score: 3.7575370595385507
GOTERM_BP_FAT	GO:0042127~regulation of cell proliferation	39	17.41	0	3627, 4303, 7026, 9846, 486, 2335, 2252, 9863, 2697, 2192, 7422, 8462, 57178, 4920, 3109, 677, 8493, 64762, 2064, 10253, 7037, 23213, 2487, 1901, 3488, 5727, 3490, 10628, 994, 54206, 3976, 9037, 6386, 2113, 3912, 10451, 3123, 5788, 6934	199	1552	16650	2.1	0.0484	0.0014	0.0243
GOTERM_BP_FAT	GO:0008283~cell proliferation	42	18.75	0.0001	3627, 4303, 7026, 9846, 2335, 2252, 9863, 64399, 2697, 2192, 7422, 8462, 57178, 4920, 3109, 8997, 2018, 677, 8493, 64762, 2064, 10253, 5243, 7037, 23213, 4035, 2487, 1901, 3488, 5727, 3490, 994, 54206, 3976, 9037, 6386, 2113, 3912, 10451, 3123, 5788, 6934	199	1861	16650	1.89	0.2223	0.0048	0.1229
GOTERM_BP_FAT	GO:0008284~positive regulation of cell proliferation	20	8.93	0.0061	2064, 64762, 3627, 7037, 9846, 2335, 1901, 2252, 2192, 994, 7422, 3976, 9037, 6386, 57178, 2113, 3109, 3912, 10451, 5788	199	849	16650	1.97	1	0.1294	10.6961
Annotation Cluster 13	Enrichment Score: 3.6730644930054543
GOTERM_CC_FAT	GO:0070062~extracellular exosome	58	25.89	0.0001	1292, 1474, 192668, 5783, 1291, 486, 2335, 10406, 10249, 8459, 10409, 80309, 2192, 8322, 3482, 8425, 7837, 205, 1284, 7037, 9445, 51232, 100423062, 165, 284996, 50618, 929, 3490, 3912, 5788, 8338, 317, 960, 8613, 2770, 2697, 726, 9853, 8814, 79026, 8997, 10410, 5243, 1303, 8754, 114990, 115207, 357, 4811, 9037, 712, 57088, 6386, 714, 10451, 23768, 3123, 3122	186	2811	14527	1.61	0.0421	0.0086	0.1645
GOTERM_CC_FAT	GO:1903561~extracellular vesicle	58	25.89	0.0001	1292, 1474, 192668, 5783, 1291, 486, 2335, 10406, 10249, 8459, 10409, 80309, 2192, 8322, 3482, 8425, 7837, 205, 1284, 7037, 9445, 51232, 100423062, 165, 284996, 50618, 929, 3490, 3912, 5788, 8338, 317, 960, 8613, 2770, 2697, 726, 9853, 8814, 79026, 8997, 10410, 5243, 1303, 8754, 114990, 115207, 357, 4811, 9037, 712, 57088, 6386, 714, 10451, 23768, 3123, 3122	186	2825	14527	1.6	0.0481	0.0082	0.189
GOTERM_CC_FAT	GO:0043230~extracellular organelle	58	25.89	0.0001	1292, 1474, 192668, 5783, 1291, 486, 2335, 10406, 10249, 8459, 10409, 80309, 2192, 8322, 3482, 8425, 7837, 205, 1284, 7037, 9445, 51232, 100423062, 165, 284996, 50618, 929, 3490, 3912, 5788, 8338, 317, 960, 8613, 2770, 2697, 726, 9853, 8814, 79026, 8997, 10410, 5243, 1303, 8754, 114990, 115207, 357, 4811, 9037, 712, 57088, 6386, 714, 10451, 23768, 3123, 3122	186	2826	14527	1.6	0.0486	0.0071	0.1908
GOTERM_CC_FAT	GO:0044421~extracellular region part	73	32.59	0.0002	1292, 192668, 1474, 283659, 5783, 3627, 1291, 5069, 486, 2335, 10507, 10406, 10249, 25890, 10509, 8459, 10409, 948, 80309, 2192, 3482, 8322, 5740, 8425, 7837, 205, 1282, 1284, 7037, 9445, 23213, 3488, 100423062, 165, 51232, 50618, 284996, 929, 3490, 3912, 5788, 8338, 317, 960, 8613, 2770, 2697, 726, 7422, 9853, 8814, 79026, 8997, 10410, 5243, 2487, 2690, 1303, 8754, 114990, 115207, 357, 3976, 481…	186	3878	14527	1.47	0.0615	0.007	0.2431
GOTERM_CC_FAT	GO:0031988~membrane-bounded vesicle	69	30.8	0.0002	1292, 1474, 192668, 5783, 1291, 486, 2335, 10406, 10249, 8459, 10409, 948, 80309, 2192, 8322, 3482, 4920, 8425, 7837, 205, 1284, 7037, 9445, 4035, 100423062, 165, 51232, 50618, 284996, 929, 3490, 3784, 163882, 134957, 3912, 5788, 8338, 317, 960, 8613, 30011, 2770, 2697, 726, 7422, 9853, 8814, 79026, 8997, 4012, 10410, 3117, 5243, 1303, 8754, 5727, 114990, 115207, 357, 4811, 712, 9037, 57088, 6386…	186	3611	14527	1.49	0.0682	0.007	0.2704
GOTERM_CC_FAT	GO:0005576~extracellular region	80	35.71	0.0011	1292, 192668, 283659, 1474, 3627, 5783, 1291, 5069, 486, 2335, 10507, 10406, 4753, 2252, 10249, 25890, 10509, 8459, 64399, 10409, 948, 80309, 2192, 3482, 8322, 55540, 7804, 5740, 8425, 7837, 1282, 205, 1284, 7037, 9445, 23213, 3488, 100423062, 165, 51232, 50618, 284996, 929, 3490, 3912, 5788, 8338, 317, 960, 8613, 2770, 2697, 726, 7422, 9853, 8814, 79026, 8997, 4012, 10410, 2633, 5243, 2487, 2690…	186	4623	14527	1.35	0.3344	0.0287	1.5482
Annotation Cluster 14	Enrichment Score: 3.3774017656908746
GOTERM_BP_FAT	GO:0032880~regulation of protein localization	28	12.5	0	2335, 55722, 948, 2697, 2192, 8622, 7422, 55540, 7067, 4038, 8997, 5581, 153222, 166614, 2064, 2633, 4035, 55733, 8754, 5727, 929, 3976, 9037, 163882, 134957, 51311, 3123, 6934	199	962	16650	2.44	0.102	0.0026	0.0526
GOTERM_BP_FAT	GO:0060341~regulation of cellular localization	24	10.71	0.0002	2619, 166614, 677, 3627, 2064, 2633, 5144, 9846, 55733, 9863, 55722, 948, 57338, 3976, 7422, 9037, 163882, 7067, 4038, 8997, 3123, 5581, 6934, 153222	199	834	16650	2.41	0.4355	0.0093	0.2792
GOTERM_BP_FAT	GO:1903827~regulation of cellular protein localization	14	6.25	0.0171	166614, 2064, 2633, 55733, 55722, 948, 7422, 3976, 9037, 163882, 7067, 4038, 8997, 6934	199	562	16650	2.08	1	0.2209	27.2761
Annotation Cluster 15	Enrichment Score: 3.266708965940182
GOTERM_BP_FAT	GO:0033993~response to lipid	26	11.61	0	677, 56937, 3627, 4306, 7026, 5069, 5144, 11213, 2690, 8754, 5727, 948, 2770, 929, 3490, 10628, 54206, 3482, 8322, 57088, 7804, 7067, 2113, 54852, 5581, 153222	199	860	16650	2.53	0.1161	0.0028	0.0603
GOTERM_BP_FAT	GO:0071396~cellular response to lipid	19	8.48	0	677, 56937, 3627, 4306, 7026, 5144, 8754, 5727, 948, 2770, 929, 8322, 54206, 57088, 7804, 7067, 54852, 5581, 153222	199	509	16650	3.12	0.1353	0.0032	0.0711
GOTERM_BP_FAT	GO:0014070~response to organic cyclic compound	26	11.61	0.0001	3627, 4306, 5069, 7026, 5144, 948, 2770, 7804, 7067, 8997, 54852, 153222, 5581, 677, 56937, 11213, 2690, 3488, 8754, 5727, 10628, 3490, 8942, 54206, 3784, 2113	199	906	16650	2.4	0.2495	0.0051	0.1403
GOTERM_BP_FAT	GO:0048545~response to steroid hormone	13	5.8	0.0021	677, 56937, 10628, 3490, 54206, 4306, 5069, 7026, 7067, 2690, 8754, 54852, 153222	199	381	16650	2.85	0.9996	0.0636	3.751
GOTERM_BP_FAT	GO:0071407~cellular response to organic cyclic compound	14	6.25	0.0095	677, 56937, 4306, 7026, 5144, 3488, 5727, 2770, 54206, 3784, 7804, 7067, 54852, 153222	199	520	16650	2.25	1	0.1652	16.1106
GOTERM_BP_FAT	GO:0009725~response to hormone	19	8.48	0.0134	4149, 677, 56937, 4303, 4306, 5069, 7026, 2690, 3488, 8754, 2770, 2697, 3490, 10628, 54206, 7067, 54852, 5581, 153222	199	854	16650	1.86	1	0.1973	22.069
Annotation Cluster 16	Enrichment Score: 3.1206648133659396
GOTERM_BP_FAT	GO:0034097~response to cytokine	24	10.71	0.0001	677, 7837, 3627, 10410, 3117, 2633, 11213, 2690, 960, 8754, 25939, 929, 8942, 55540, 7804, 2113, 5740, 4882, 5788, 3123, 23768, 5966, 153222, 3122	199	802	16650	2.5	0.2741	0.0055	0.1565
GOTERM_BP_FAT	GO:0071345~cellular response to cytokine stimulus	19	8.48	0.002	7837, 677, 3627, 10410, 3117, 2633, 11213, 2690, 960, 25939, 55540, 7804, 5740, 4882, 5788, 3123, 23768, 153222, 3122	199	706	16650	2.25	0.9994	0.0627	3.5438
GOTERM_BP_FAT	GO:0019221~cytokine-mediated signaling pathway	16	7.14	0.0026	7837, 3627, 10410, 3117, 2633, 11213, 2690, 960, 25939, 55540, 7804, 5788, 3123, 23768, 153222, 3122	199	554	16650	2.42	1	0.0746	4.7394
Annotation Cluster 17	Enrichment Score: 2.771555601629111
KEGG_PATHWAY	hsa04512:ECM-receptor interaction	8	3.57	0.0001	1292, 1282, 1291, 1284, 2335, 3912, 960, 948	90	87	6910	7.06	0.0215	0.0215	0.1453
KEGG_PATHWAY	hsa04510:Focal adhesion	10	4.46	0.0013	1292, 2064, 10000, 1282, 1291, 7422, 1284, 2335, 3912, 10451	90	206	6910	3.73	0.2078	0.0455	1.5461
KEGG_PATHWAY	hsa04151:PI3K-Akt signaling pathway	10	4.46	0.0328	1292, 10000, 1282, 1291, 7422, 1284, 2335, 2690, 2252, 3912	90	345	6910	2.23	0.9979	0.2544	33.7879
Annotation Cluster 18	Enrichment Score: 2.7454281927462585
GOTERM_BP_FAT	GO:0060429~epithelium development	30	13.39	0	29899, 7026, 5144, 317, 2252, 9863, 64399, 10409, 2697, 8322, 7422, 147495, 7067, 4920, 4038, 94234, 677, 1282, 27031, 10253, 23213, 2487, 1901, 3488, 8754, 5727, 157506, 10628, 54206, 3976	199	1060	16650	2.37	0.0812	0.0022	0.0414
GOTERM_BP_FAT	GO:0009887~organ morphogenesis	28	12.5	0	5146, 2252, 9863, 64399, 10409, 2697, 8322, 7422, 57178, 4211, 7067, 4920, 4038, 27031, 10253, 23213, 2487, 1112, 1901, 2690, 3488, 5727, 157506, 54206, 3976, 357, 3912, 23768	199	992	16650	2.36	0.1671	0.0039	0.0894
GOTERM_BP_FAT	GO:0002009~morphogenesis of an epithelium	18	8.04	0.0002	1282, 10253, 27031, 317, 23213, 2487, 3488, 2252, 5727, 9863, 64399, 2697, 157506, 8322, 7422, 3976, 4920, 94234	199	521	16650	2.89	0.4699	0.0097	0.3099
GOTERM_BP_FAT	GO:0048729~tissue morphogenesis	19	8.48	0.0005	1282, 10253, 27031, 23213, 317, 2487, 1901, 3488, 2252, 5727, 9863, 64399, 2697, 157506, 8322, 7422, 3976, 4920, 94234	199	622	16650	2.56	0.8268	0.0219	0.8535
GOTERM_BP_FAT	GO:0035295~tube development	17	7.59	0.0016	677, 1282, 29899, 10253, 27031, 317, 3488, 2252, 5727, 64399, 10409, 2697, 157506, 54206, 7422, 3976, 7067	199	580	16650	2.45	0.9974	0.0552	2.871
GOTERM_BP_FAT	GO:0061138~morphogenesis of a branching epithelium	8	3.57	0.0053	157506, 1282, 10253, 7422, 23213, 2252, 5727, 64399	199	177	16650	3.78	1	0.1174	9.3622
GOTERM_BP_FAT	GO:0001763~morphogenesis of a branching structure	8	3.57	0.0089	157506, 1282, 10253, 7422, 23213, 2252, 5727, 64399	199	195	16650	3.43	1	0.1621	15.1558
GOTERM_BP_FAT	GO:0048754~branching morphogenesis of an epithelial tube	6	2.68	0.0312	157506, 1282, 10253, 7422, 5727, 64399	199	147	16650	3.42	1	0.3121	44.3088
GOTERM_BP_FAT	GO:0060562~epithelial tube morphogenesis	9	4.02	0.0317	2697, 157506, 1282, 10253, 27031, 7422, 317, 5727, 64399	199	309	16650	2.44	1	0.3128	44.8055
GOTERM_BP_FAT	GO:0035239~tube morphogenesis	9	4.02	0.0567	2697, 157506, 1282, 10253, 27031, 7422, 317, 5727, 64399	199	348	16650	2.16	1	0.4128	65.9685
Annotation Cluster 19	Enrichment Score: 2.6245859609412983
GOTERM_BP_FAT	GO:0051248~negative regulation of protein metabolic process	27	12.05	0.0003	1474, 7026, 5144, 10507, 10406, 960, 8613, 340152, 2192, 7422, 5581, 2619, 677, 56937, 10253, 2633, 11213, 9445, 3488, 51232, 284996, 9683, 54206, 3976, 6386, 5788, 23768	199	1049	16650	2.15	0.6791	0.0157	0.5543
GOTERM_BP_FAT	GO:0032269~negative regulation of cellular protein metabolic process	26	11.61	0.0003	1474, 7026, 5144, 10507, 10406, 960, 8613, 340152, 2192, 7422, 5581, 2619, 677, 56937, 10253, 2633, 11213, 3488, 51232, 284996, 9683, 54206, 3976, 6386, 5788, 23768	199	992	16650	2.19	0.6889	0.0159	0.5694
GOTERM_BP_FAT	GO:0001933~negative regulation of protein phosphorylation	14	6.25	0.0009	56937, 10253, 7026, 2633, 11213, 5144, 10507, 8613, 284996, 2192, 54206, 3976, 23768, 5788	199	393	16650	2.98	0.9631	0.0364	1.6004
GOTERM_BP_FAT	GO:0042326~negative regulation of phosphorylation	14	6.25	0.0019	56937, 10253, 7026, 2633, 11213, 5144, 10507, 8613, 284996, 2192, 54206, 3976, 23768, 5788	199	428	16650	2.74	0.9992	0.061	3.4161
GOTERM_BP_FAT	GO:0010563~negative regulation of phosphorus metabolic process	16	7.14	0.0022	56937, 10253, 2633, 7026, 11213, 5144, 10507, 8613, 284996, 2192, 124997, 54206, 3976, 163882, 23768, 5788	199	544	16650	2.46	0.9998	0.0672	3.9998
GOTERM_BP_FAT	GO:0045936~negative regulation of phosphate metabolic process	16	7.14	0.0022	56937, 10253, 2633, 7026, 11213, 5144, 10507, 8613, 284996, 2192, 124997, 54206, 3976, 163882, 23768, 5788	199	544	16650	2.46	0.9998	0.0672	3.9998
GOTERM_BP_FAT	GO:0031400~negative regulation of protein modification process	16	7.14	0.0039	56937, 10253, 7026, 2633, 11213, 5144, 10507, 8613, 284996, 2192, 9683, 54206, 3976, 23768, 5788, 5581	199	578	16650	2.32	1	0.0962	6.9643
GOTERM_BP_FAT	GO:0043409~negative regulation of MAPK cascade	7	3.13	0.0089	2192, 54206, 10253, 3976, 2633, 11213, 284996	199	149	16650	3.93	1	0.1628	15.1422
GOTERM_BP_FAT	GO:1902532~negative regulation of intracellular signal transduction	10	4.46	0.0931	2192, 54206, 10253, 3976, 2633, 11213, 960, 9863, 23768, 284996	199	454	16650	1.84	1	0.5163	83.5341
Annotation Cluster 20	Enrichment Score: 2.5214766670792543
KEGG_PATHWAY	hsa04512:ECM-receptor interaction	8	3.57	0.0001	1292, 1282, 1291, 1284, 2335, 3912, 960, 948	90	87	6910	7.06	0.0215	0.0215	0.1453
GOTERM_CC_FAT	GO:0044420~extracellular matrix component	8	3.57	0.0013	2192, 1282, 1291, 4811, 1284, 2335, 3912, 1303	186	128	14527	4.88	0.3622	0.0277	1.7094
GOTERM_BP_FAT	GO:0035987~endodermal cell differentiation	5	2.23	0.002	1291, 1284, 2335, 3912, 1303	199	45	16650	9.3	0.9994	0.0629	3.5846
GOTERM_BP_FAT	GO:0007492~endoderm development	6	2.68	0.0022	677, 1291, 1284, 2335, 3912, 1303	199	77	16650	6.52	0.9998	0.0674	4.0471
GOTERM_BP_FAT	GO:0001706~endoderm formation	5	2.23	0.0039	1291, 1284, 2335, 3912, 1303	199	54	16650	7.75	1	0.0958	6.8896
GOTERM_BP_FAT	GO:0007369~gastrulation	7	3.13	0.017	1291, 27031, 1284, 2335, 3912, 1303, 8613	199	172	16650	3.41	1	0.2206	27.1587
GOTERM_BP_FAT	GO:0001704~formation of primary germ layer	5	2.23	0.0524	1291, 1284, 2335, 3912, 1303	199	118	16650	3.55	1	0.4006	62.9691
Annotation Cluster 21	Enrichment Score: 2.458282874243751
GOTERM_BP_FAT	GO:0048584~positive regulation of response to stimulus	46	20.54	0	3627, 5144, 317, 9846, 10507, 960, 8613, 948, 2697, 8322, 7422, 55540, 4920, 3109, 5740, 5581, 5966, 153222, 64762, 2064, 3117, 10253, 2633, 11213, 7037, 23213, 1901, 2690, 3488, 8754, 100423062, 50618, 929, 3976, 9037, 712, 6386, 714, 2113, 10451, 51311, 3123, 84250, 5788, 3122, 6934	199	2030	16650	1.9	0.0827	0.0022	0.0422
GOTERM_BP_FAT	GO:1902531~regulation of intracellular signal transduction	37	16.52	0.0005	5783, 3627, 5144, 10507, 2335, 2252, 960, 9863, 80309, 948, 2697, 2770, 2192, 57338, 8322, 7422, 8997, 5581, 5966, 64762, 2064, 10253, 2633, 23221, 11213, 2690, 3488, 8754, 284996, 50618, 54206, 3976, 9037, 6386, 10451, 23768, 6934	199	1714	16650	1.81	0.8515	0.023	0.9282
GOTERM_BP_FAT	GO:0010647~positive regulation of cell communication	29	12.95	0.0174	3627, 317, 10507, 960, 948, 2697, 8322, 7422, 4920, 5740, 8997, 5581, 5966, 153222, 64762, 2064, 10253, 23213, 2690, 3488, 8754, 50618, 3976, 9037, 6386, 10451, 5788, 3123, 6934	199	1555	16650	1.56	1	0.2222	27.7021
GOTERM_BP_FAT	GO:0023056~positive regulation of signaling	29	12.95	0.0185	3627, 317, 10507, 960, 948, 2697, 8322, 7422, 4920, 5740, 8997, 5581, 5966, 153222, 64762, 2064, 10253, 23213, 2690, 3488, 8754, 50618, 3976, 9037, 6386, 10451, 5788, 3123, 6934	199	1563	16650	1.55	1	0.2315	29.1859
GOTERM_BP_FAT	GO:0009967~positive regulation of signal transduction	27	12.05	0.0192	3627, 317, 10507, 960, 948, 2697, 8322, 7422, 4920, 5740, 5581, 5966, 153222, 64762, 2064, 10253, 23213, 2690, 3488, 8754, 50618, 3976, 9037, 6386, 10451, 5788, 6934	199	1428	16650	1.58	1	0.2364	30.045
GOTERM_BP_FAT	GO:1902533~positive regulation of intracellular signal transduction	19	8.48	0.025	3627, 2064, 64762, 10253, 10507, 2690, 3488, 960, 8754, 948, 2697, 8322, 7422, 3976, 9037, 6386, 5581, 6934, 5966	199	915	16650	1.74	1	0.2791	37.3325
Annotation Cluster 22	Enrichment Score: 2.4393658848297517
GOTERM_BP_FAT	GO:0051240~positive regulation of multicellular organismal process	31	13.84	0.0016	5144, 2335, 10507, 2252, 8613, 9863, 948, 10409, 2697, 7422, 55540, 7804, 5740, 8997, 5581, 677, 11213, 7037, 23213, 2690, 8754, 50618, 929, 3784, 3976, 9037, 6386, 2113, 23768, 51311, 6934	199	1431	16650	1.81	0.9978	0.0549	2.938
GOTERM_BP_FAT	GO:0051094~positive regulation of developmental process	25	11.16	0.0026	10507, 2335, 2252, 9863, 948, 10409, 2697, 7422, 7804, 7067, 5740, 8997, 677, 11213, 7037, 2690, 8754, 5727, 50618, 3976, 9037, 6386, 2113, 23768, 6934	199	1089	16650	1.92	0.9999	0.0741	4.6351
GOTERM_BP_FAT	GO:0045597~positive regulation of cell differentiation	19	8.48	0.0116	677, 2487, 2335, 10507, 2690, 5727, 9863, 50618, 948, 2697, 7422, 3976, 9037, 6386, 7804, 2113, 7067, 8997, 6934	199	841	16650	1.89	1	0.1832	19.4005
Annotation Cluster 23	Enrichment Score: 2.4227778547204313
GOTERM_BP_FAT	GO:0031589~cell-substrate adhesion	12	5.36	0.0011	2192, 8322, 7422, 4811, 2633, 2335, 25890, 3912, 960, 8754, 5581, 948	199	306	16650	3.28	0.9854	0.0431	2.0449
GOTERM_BP_FAT	GO:0010810~regulation of cell-substrate adhesion	9	4.02	0.0014	2192, 8322, 7422, 4811, 2633, 2335, 25890, 5581, 948	199	179	16650	4.21	0.9944	0.0496	2.5038
GOTERM_BP_FAT	GO:0010811~positive regulation of cell-substrate adhesion	7	3.13	0.0017	2192, 7422, 4811, 2335, 25890, 5581, 948	199	106	16650	5.53	0.9982	0.0558	3.0399
GOTERM_BP_FAT	GO:0007160~cell-matrix adhesion	6	2.68	0.0795	7422, 4811, 2335, 960, 8754, 948	199	192	16650	2.61	1	0.4831	78.339
Annotation Cluster 24	Enrichment Score: 2.392559560053397
KEGG_PATHWAY	hsa05222:Small cell lung cancer	7	3.13	0.0007	4149, 10000, 1282, 1284, 317, 2335, 3912	90	85	6910	6.32	0.1289	0.045	0.9188
GOTERM_CC_FAT	GO:0044420~extracellular matrix component	8	3.57	0.0013	2192, 1282, 1291, 4811, 1284, 2335, 3912, 1303	186	128	14527	4.88	0.3622	0.0277	1.7094
GOTERM_MF_FAT	GO:0005201~extracellular matrix structural constituent	6	2.68	0.0034	2192, 7837, 1282, 1284, 3912, 1303	191	82	15478	5.93	0.8921	0.3594	4.9158
GOTERM_CC_FAT	GO:0005604~basement membrane	6	2.68	0.0073	2192, 1282, 4811, 1284, 2335, 3912	186	95	14527	4.93	0.9275	0.096	9.5691
KEGG_PATHWAY	hsa05146:Amoebiasis	5	2.23	0.0474	929, 1282, 1284, 2335, 3912	90	106	6910	3.62	0.9999	0.2663	45.1504
Annotation Cluster 25	Enrichment Score: 2.2772210906841477
GOTERM_CC_FAT	GO:0005581~collagen trimer	9	4.02	0	1292, 1282, 1291, 1284, 712, 714, 5033, 1303, 948	186	102	14527	6.89	0.0167	0.0167	0.0645
KEGG_PATHWAY	hsa04974:Protein digestion and absorption	7	3.13	0.0009	1292, 1282, 1291, 3784, 1284, 486, 1303	90	88	6910	6.11	0.1528	0.0406	1.1031
GOTERM_BP_FAT	GO:0044236~multicellular organism metabolic process	7	3.13	0.0052	1292, 54206, 1282, 1291, 1284, 2690, 1303	199	133	16650	4.4	1	0.1157	9.115
GOTERM_BP_FAT	GO:0030574~collagen catabolic process	5	2.23	0.0075	1292, 1282, 1291, 1284, 1303	199	65	16650	6.44	1	0.1433	12.9247
GOTERM_BP_FAT	GO:0032963~collagen metabolic process	6	2.68	0.0101	1292, 54206, 1282, 1291, 1284, 1303	199	110	16650	4.56	1	0.1724	17.126
GOTERM_BP_FAT	GO:0044243~multicellular organism catabolic process	5	2.23	0.0106	1292, 1282, 1291, 1284, 1303	199	72	16650	5.81	1	0.1758	17.9283
GOTERM_BP_FAT	GO:0044259~multicellular organismal macromolecule metabolic process	6	2.68	0.0121	1292, 54206, 1282, 1291, 1284, 1303	199	115	16650	4.37	1	0.1887	20.1426
GOTERM_CC_FAT	GO:0098644~complex of collagen trimers	3	1.34	0.0342	1282, 1291, 1284	186	23	14527	10.19	1	0.2289	38.0119
GOTERM_CC_FAT	GO:0005788~endoplasmic reticulum lumen	7	3.13	0.0441	1292, 1282, 1291, 1284, 5033, 1303, 143888	186	202	14527	2.71	1	0.2629	46.1849
Annotation Cluster 26	Enrichment Score: 2.2522349706576152
GOTERM_BP_FAT	GO:0048545~response to steroid hormone	13	5.8	0.0021	677, 56937, 10628, 3490, 54206, 4306, 5069, 7026, 7067, 2690, 8754, 54852, 153222	199	381	16650	2.85	0.9996	0.0636	3.751
GOTERM_BP_FAT	GO:0051384~response to glucocorticoid	7	3.13	0.0073	677, 3490, 54206, 5069, 2690, 8754, 153222	199	143	16650	4.1	1	0.1424	12.6504
GOTERM_BP_FAT	GO:0031960~response to corticosteroid	7	3.13	0.0116	677, 3490, 54206, 5069, 2690, 8754, 153222	199	158	16650	3.71	1	0.1839	19.3921
Annotation Cluster 27	Enrichment Score: 2.243912967986249
GOTERM_BP_FAT	GO:0032880~regulation of protein localization	28	12.5	0	2335, 55722, 948, 2697, 2192, 8622, 7422, 55540, 7067, 4038, 8997, 5581, 153222, 166614, 2064, 2633, 4035, 55733, 8754, 5727, 929, 3976, 9037, 163882, 134957, 51311, 3123, 6934	199	962	16650	2.44	0.102	0.0026	0.0526
GOTERM_BP_FAT	GO:0051223~regulation of protein transport	21	9.38	0.0006	2064, 2633, 4035, 2335, 8754, 55733, 948, 2697, 929, 2192, 8622, 9037, 163882, 55540, 134957, 7067, 51311, 3123, 5581, 153222, 6934	199	746	16650	2.36	0.894	0.0261	1.0913
GOTERM_BP_FAT	GO:0070201~regulation of establishment of protein localization	21	9.38	0.0019	2064, 2633, 4035, 2335, 8754, 55733, 948, 2697, 929, 2192, 8622, 9037, 163882, 55540, 134957, 7067, 51311, 3123, 5581, 153222, 6934	199	820	16650	2.14	0.9991	0.061	3.3904
GOTERM_BP_FAT	GO:0050708~regulation of protein secretion	13	5.8	0.0026	2633, 2335, 8754, 2697, 2192, 929, 8622, 55540, 134957, 3123, 51311, 6934, 5581	199	392	16650	2.77	0.9999	0.0748	4.7114
GOTERM_BP_FAT	GO:0051050~positive regulation of transport	22	9.82	0.0032	3627, 2064, 4035, 9846, 8754, 55733, 5727, 9863, 948, 2697, 929, 3784, 7422, 9037, 163882, 55540, 6386, 134957, 3123, 5581, 6934, 153222	199	920	16650	2	1	0.0834	5.7087
GOTERM_BP_FAT	GO:0032940~secretion by cell	22	9.82	0.0055	2633, 9846, 2335, 2252, 8938, 8754, 948, 2697, 929, 2192, 8622, 8322, 7422, 3976, 55540, 6386, 134957, 8425, 51311, 3123, 5581, 6934	199	966	16650	1.91	1	0.1188	9.7586
GOTERM_BP_FAT	GO:0051049~regulation of transport	34	15.18	0.0074	3627, 5144, 9846, 486, 2335, 9863, 948, 2697, 2192, 8622, 57338, 7422, 55540, 79026, 7067, 5581, 153222, 2619, 2064, 2633, 4035, 55733, 8754, 5727, 929, 3784, 3976, 9037, 163882, 6386, 134957, 51311, 3123, 6934	199	1796	16650	1.58	1	0.1436	12.8868
GOTERM_BP_FAT	GO:0051046~regulation of secretion	17	7.59	0.0077	2633, 9846, 2335, 8754, 2697, 929, 2192, 8622, 3976, 3784, 55540, 6386, 134957, 3123, 51311, 5581, 6934	199	683	16650	2.08	1	0.1459	13.2293
GOTERM_BP_FAT	GO:1903530~regulation of secretion by cell	16	7.14	0.0084	2633, 9846, 2335, 8754, 2697, 929, 2192, 8622, 3976, 55540, 6386, 134957, 3123, 51311, 5581, 6934	199	630	16650	2.12	1	0.1564	14.4717
GOTERM_BP_FAT	GO:0051222~positive regulation of protein transport	13	5.8	0.0092	2064, 4035, 55733, 8754, 2697, 929, 9037, 163882, 55540, 3123, 6934, 153222, 5581	199	460	16650	2.36	1	0.1632	15.6233
GOTERM_BP_FAT	GO:0009306~protein secretion	13	5.8	0.0105	2697, 929, 2192, 8622, 2633, 55540, 2335, 8754, 51311, 3123, 5581, 6934, 948	199	469	16650	2.32	1	0.1762	17.7342
GOTERM_BP_FAT	GO:0046903~secretion	23	10.27	0.0114	2633, 9846, 2335, 2252, 8938, 8754, 948, 2697, 929, 2192, 8622, 8322, 3784, 7422, 3976, 55540, 6386, 134957, 8425, 51311, 3123, 5581, 6934	199	1098	16650	1.75	1	0.1829	19.051
GOTERM_BP_FAT	GO:1903532~positive regulation of secretion by cell	10	4.46	0.0166	2697, 929, 55540, 6386, 9846, 134957, 8754, 3123, 5581, 6934	199	327	16650	2.56	1	0.2175	26.5244
GOTERM_BP_FAT	GO:0033036~macromolecule localization	46	20.54	0.0208	345274, 57205, 2335, 25777, 2252, 9863, 55722, 9903, 948, 2697, 2192, 8622, 114879, 8322, 7422, 55540, 7067, 4038, 26960, 8997, 5581, 153222, 677, 166614, 2064, 2633, 5243, 79719, 7037, 4035, 55733, 8754, 5727, 929, 10628, 357, 3976, 9037, 163882, 6386, 153768, 134957, 51311, 3123, 84250, 6934	199	2817	16650	1.37	1	0.2466	32.1408
GOTERM_BP_FAT	GO:1904951~positive regulation of establishment of protein localization	13	5.8	0.021	2064, 4035, 55733, 8754, 2697, 929, 9037, 163882, 55540, 3123, 6934, 153222, 5581	199	517	16650	2.1	1	0.2486	32.4747
GOTERM_BP_FAT	GO:0051047~positive regulation of secretion	10	4.46	0.0265	2697, 929, 55540, 6386, 9846, 134957, 8754, 3123, 5581, 6934	199	355	16650	2.36	1	0.2857	39.0509
GOTERM_BP_FAT	GO:0008104~protein localization	39	17.41	0.0488	2335, 25777, 2252, 9863, 55722, 9903, 948, 2697, 2192, 8622, 7422, 55540, 7067, 4038, 26960, 8997, 5581, 153222, 166614, 2064, 2633, 79719, 7037, 4035, 55733, 8754, 5727, 929, 10628, 357, 3976, 9037, 163882, 6386, 134957, 51311, 3123, 84250, 6934	199	2448	16650	1.33	1	0.3897	60.3331
Annotation Cluster 28	Enrichment Score: 2.169456902813416
GOTERM_CC_FAT	GO:0098852~lytic vacuole membrane	13	5.8	0.0003	2770, 4012, 3482, 10410, 1291, 3117, 4035, 79026, 3109, 3123, 51311, 3122, 114990	186	290	14527	3.5	0.1165	0.0103	0.4736
GOTERM_CC_FAT	GO:0005765~lysosomal membrane	13	5.8	0.0003	2770, 4012, 3482, 10410, 1291, 3117, 4035, 79026, 3109, 3123, 51311, 3122, 114990	186	290	14527	3.5	0.1165	0.0103	0.4736
GOTERM_CC_FAT	GO:0005774~vacuolar membrane	18	8.04	0.0021	4012, 56937, 2064, 1291, 10410, 3117, 9445, 4035, 25777, 114990, 2770, 929, 3482, 79026, 3109, 3123, 51311, 3122	186	610	14527	2.3	0.5212	0.0424	2.7837
GOTERM_CC_FAT	GO:0005764~lysosome	15	6.7	0.0099	4012, 1291, 10410, 3117, 4035, 114990, 2770, 2697, 3482, 3784, 79026, 3109, 3123, 51311, 3122	186	544	14527	2.15	0.9713	0.1116	12.7207
GOTERM_CC_FAT	GO:0000323~lytic vacuole	15	6.7	0.0099	4012, 1291, 10410, 3117, 4035, 114990, 2770, 2697, 3482, 3784, 79026, 3109, 3123, 51311, 3122	186	544	14527	2.15	0.9713	0.1116	12.7207
GOTERM_CC_FAT	GO:0044437~vacuolar part	18	8.04	0.0103	4012, 56937, 2064, 1291, 10410, 3117, 9445, 4035, 25777, 114990, 2770, 929, 3482, 79026, 3109, 3123, 51311, 3122	186	718	14527	1.96	0.9752	0.1125	13.2192
GOTERM_CC_FAT	GO:0005768~endosome	19	8.48	0.0154	4012, 56937, 2064, 10410, 3117, 7037, 4035, 9445, 1901, 25777, 9863, 2697, 929, 3482, 3784, 3109, 3123, 51311, 3122	186	811	14527	1.83	0.9962	0.1398	19.2347
GOTERM_CC_FAT	GO:0044440~endosomal part	12	5.36	0.0258	4012, 929, 56937, 2064, 10410, 3117, 9445, 3109, 25777, 3123, 51311, 3122	186	441	14527	2.13	0.9999	0.1878	30.1445
GOTERM_CC_FAT	GO:0010008~endosome membrane	11	4.91	0.0357	929, 56937, 2064, 10410, 3117, 9445, 3109, 25777, 3123, 51311, 3122	186	407	14527	2.11	1	0.2335	39.3087
GOTERM_CC_FAT	GO:0005773~vacuole	23	10.27	0.0577	4012, 56937, 2064, 1291, 10410, 3117, 7037, 4035, 9445, 1901, 25777, 9863, 114990, 2697, 2770, 929, 3482, 3784, 79026, 3109, 51311, 3123, 3122	186	1212	14527	1.48	1	0.3113	55.7344
Annotation Cluster 29	Enrichment Score: 2.1490709218635278
GOTERM_BP_FAT	GO:0007565~female pregnancy	9	4.02	0.0018	4012, 2192, 3490, 3976, 5069, 7026, 2113, 5740, 3488	199	187	16650	4.03	0.9989	0.0597	3.2877
GOTERM_BP_FAT	GO:0044706~multi-multicellular organism process	9	4.02	0.0043	4012, 2192, 3490, 3976, 5069, 7026, 2113, 5740, 3488	199	215	16650	3.5	1	0.1012	7.5782
GOTERM_BP_FAT	GO:0044703~multi-organism reproductive process	20	8.93	0.0161	4012, 5069, 3206, 7026, 10406, 3488, 8613, 2192, 994, 3490, 132612, 3482, 124997, 3976, 57178, 2113, 7067, 5740, 4882, 54852	199	936	16650	1.79	1	0.2144	25.8909
GOTERM_BP_FAT	GO:0007566~embryo implantation	4	1.79	0.0204	2192, 3490, 3976, 5740	199	49	16650	6.83	1	0.2447	31.7148
Annotation Cluster 30	Enrichment Score: 2.071771974133738
GOTERM_BP_FAT	GO:0050730~regulation of peptidyl-tyrosine phosphorylation	12	5.36	0.0001	54206, 3976, 7422, 7804, 10507, 2690, 2252, 4038, 960, 8613, 5581, 948	199	216	16650	4.65	0.1923	0.0043	0.1044
GOTERM_BP_FAT	GO:0018212~peptidyl-tyrosine modification	15	6.7	0.0001	2064, 10507, 2690, 7465, 2252, 8459, 960, 8613, 948, 54206, 7422, 3976, 7804, 4920, 4038	199	351	16650	3.58	0.266	0.0054	0.1511
GOTERM_BP_FAT	GO:0050731~positive regulation of peptidyl-tyrosine phosphorylation	10	4.46	0.0002	3976, 7422, 7804, 10507, 2690, 2252, 4038, 960, 8613, 948	199	164	16650	5.1	0.4399	0.0093	0.2831
GOTERM_BP_FAT	GO:0018108~peptidyl-tyrosine phosphorylation	14	6.25	0.0003	2064, 10507, 2690, 7465, 2252, 960, 8613, 948, 54206, 7422, 3976, 7804, 4920, 4038	199	349	16650	3.36	0.661	0.0151	0.5276
GOTERM_BP_FAT	GO:0019220~regulation of phosphate metabolic process	36	16.07	0.0003	3627, 7026, 5144, 10507, 2335, 2252, 960, 8613, 9863, 948, 2192, 124997, 8322, 7422, 7804, 4038, 5581, 56937, 64762, 2064, 27031, 10253, 2633, 11213, 2690, 8754, 284996, 994, 54206, 3976, 163882, 6386, 10451, 51311, 23768, 5788	199	1610	16650	1.87	0.7057	0.0164	0.5963
GOTERM_BP_FAT	GO:0051174~regulation of phosphorus metabolic process	36	16.07	0.0003	3627, 7026, 5144, 10507, 2335, 2252, 960, 8613, 9863, 948, 2192, 124997, 8322, 7422, 7804, 4038, 5581, 56937, 64762, 2064, 27031, 10253, 2633, 11213, 2690, 8754, 284996, 994, 54206, 3976, 163882, 6386, 10451, 51311, 23768, 5788	199	1611	16650	1.87	0.7099	0.0164	0.6033
GOTERM_BP_FAT	GO:0001932~regulation of protein phosphorylation	31	13.84	0.0003	3627, 7026, 5144, 10507, 2335, 2252, 960, 8613, 948, 2192, 8322, 7422, 7804, 4038, 5581, 56937, 64762, 2064, 10253, 2633, 11213, 2690, 8754, 284996, 994, 54206, 3976, 6386, 51311, 5788, 23768	199	1300	16650	2	0.7251	0.0168	0.6295
GOTERM_BP_FAT	GO:0042325~regulation of phosphorylation	32	14.29	0.0005	3627, 7026, 5144, 10507, 2335, 2252, 960, 8613, 948, 2192, 8322, 7422, 7804, 4038, 5581, 56937, 64762, 2064, 10253, 2633, 11213, 2690, 8754, 284996, 994, 54206, 3976, 6386, 10451, 51311, 5788, 23768	199	1393	16650	1.92	0.8501	0.0232	0.9238
GOTERM_BP_FAT	GO:0070372~regulation of ERK1 and ERK2 cascade	11	4.91	0.0008	2192, 64762, 2064, 54206, 10253, 3976, 7422, 2633, 2335, 960, 948	199	249	16650	3.7	0.9537	0.0343	1.4915
GOTERM_BP_FAT	GO:0006468~protein phosphorylation	38	16.96	0.0011	3627, 7026, 5144, 10507, 2335, 2252, 960, 8613, 948, 2192, 8322, 7422, 8814, 7804, 4920, 4038, 4882, 8997, 5581, 677, 166614, 56937, 64762, 2064, 10253, 2633, 11213, 2690, 7465, 8754, 284996, 994, 54206, 10000, 3976, 6386, 23768, 5788	199	1852	16650	1.72	0.982	0.0423	1.9461
GOTERM_BP_FAT	GO:0000165~MAPK cascade	21	9.38	0.0025	677, 2064, 64762, 10253, 2633, 11213, 2335, 2690, 2252, 960, 8754, 284996, 948, 2192, 54206, 8322, 7422, 3976, 6386, 4920, 5581	199	841	16650	2.09	0.9999	0.0734	4.5198
GOTERM_BP_FAT	GO:0070371~ERK1 and ERK2 cascade	10	4.46	0.0026	677, 2192, 64762, 54206, 10253, 3976, 7422, 2633, 960, 948	199	243	16650	3.44	0.9999	0.0745	4.6216
GOTERM_BP_FAT	GO:0043408~regulation of MAPK cascade	18	8.04	0.0031	2064, 64762, 10253, 2633, 11213, 2335, 2690, 960, 8754, 284996, 948, 2192, 8322, 54206, 7422, 3976, 6386, 5581	199	678	16650	2.22	1	0.0815	5.5362
GOTERM_BP_FAT	GO:0023014~signal transduction by protein phosphorylation	21	9.38	0.004	677, 2064, 64762, 10253, 2633, 11213, 2335, 2690, 2252, 960, 8754, 284996, 948, 2192, 54206, 8322, 7422, 3976, 6386, 4920, 5581	199	877	16650	2	1	0.0969	7.159
GOTERM_BP_FAT	GO:0031399~regulation of protein modification process	33	14.73	0.0043	3627, 7026, 5144, 10507, 2335, 2252, 960, 8613, 9863, 948, 2192, 8322, 7422, 7804, 4038, 5581, 56937, 64762, 2064, 10253, 2633, 11213, 2690, 8754, 284996, 994, 9683, 54206, 3976, 6386, 51311, 5788, 23768	199	1664	16650	1.66	1	0.1022	7.7033
GOTERM_BP_FAT	GO:0051246~regulation of protein metabolic process	45	20.09	0.0046	1474, 3627, 7026, 5144, 317, 10507, 2335, 10406, 2252, 960, 8613, 9863, 948, 340152, 2697, 2192, 8322, 7422, 7804, 4038, 8425, 5581, 153222, 2619, 677, 56937, 64762, 2064, 10253, 2633, 11213, 9445, 2690, 3488, 8754, 51232, 284996, 994, 54206, 9683, 3976, 6386, 51311, 23768, 5788	199	2512	16650	1.5	1	0.1082	8.2132
GOTERM_BP_FAT	GO:0016310~phosphorylation	41	18.3	0.0047	3627, 7026, 5144, 10507, 2335, 2252, 960, 8613, 948, 2192, 8322, 7422, 8814, 7804, 4920, 4038, 4882, 8997, 5581, 677, 166614, 56937, 64762, 2064, 205, 10253, 2633, 11213, 2690, 7465, 8754, 284996, 994, 54206, 10000, 3976, 6386, 10451, 51311, 23768, 5788	199	2229	16650	1.54	1	0.1086	8.3455
GOTERM_BP_FAT	GO:0006796~phosphate-containing compound metabolic process	52	23.21	0.007	5783, 3627, 7026, 2335, 10507, 2252, 9863, 948, 2192, 124997, 8322, 7804, 4920, 4038, 5581, 56994, 677, 166614, 8493, 2064, 205, 27031, 25939, 284996, 10000, 8942, 163882, 5788, 5144, 960, 8613, 8622, 7422, 8814, 122622, 4882, 8997, 56937, 64762, 10253, 2633, 11213, 2690, 7465, 8754, 994, 54206, 3976, 6386, 10451, 23768, 51311	199	3083	16650	1.41	1	0.1383	12.0874
GOTERM_BP_FAT	GO:0006793~phosphorus metabolic process	52	23.21	0.0072	5783, 3627, 7026, 2335, 10507, 2252, 9863, 948, 2192, 124997, 8322, 7804, 4920, 4038, 5581, 56994, 677, 166614, 8493, 2064, 205, 27031, 25939, 284996, 10000, 8942, 163882, 5788, 5144, 960, 8613, 8622, 7422, 8814, 122622, 4882, 8997, 56937, 64762, 10253, 2633, 11213, 2690, 7465, 8754, 994, 54206, 3976, 6386, 10451, 23768, 51311	199	3089	16650	1.41	1	0.1418	12.5286
GOTERM_BP_FAT	GO:0032268~regulation of cellular protein metabolic process	41	18.3	0.011	1474, 3627, 7026, 5144, 317, 10507, 2335, 10406, 2252, 960, 8613, 9863, 948, 340152, 2192, 8322, 7422, 7804, 4038, 5581, 2619, 677, 56937, 64762, 2064, 10253, 2633, 11213, 2690, 3488, 8754, 51232, 284996, 994, 54206, 9683, 3976, 6386, 51311, 23768, 5788	199	2346	16650	1.46	1	0.1789	18.4795
GOTERM_BP_FAT	GO:0045937~positive regulation of phosphate metabolic process	22	9.82	0.0134	3627, 2064, 64762, 10253, 10507, 2690, 2252, 960, 8754, 8613, 9863, 948, 994, 8322, 7422, 3976, 6386, 7804, 4038, 10451, 5788, 5581	199	1049	16650	1.75	1	0.1968	22.0942
GOTERM_BP_FAT	GO:0010562~positive regulation of phosphorus metabolic process	22	9.82	0.0134	3627, 2064, 64762, 10253, 10507, 2690, 2252, 960, 8754, 8613, 9863, 948, 994, 8322, 7422, 3976, 6386, 7804, 4038, 10451, 5788, 5581	199	1049	16650	1.75	1	0.1968	22.0942
GOTERM_BP_FAT	GO:0042327~positive regulation of phosphorylation	20	8.93	0.0155	2064, 64762, 10253, 10507, 2690, 2252, 960, 8754, 8613, 948, 994, 8322, 7422, 3976, 6386, 7804, 4038, 10451, 5788, 5581	199	932	16650	1.8	1	0.2111	24.9938
GOTERM_BP_FAT	GO:0009967~positive regulation of signal transduction	27	12.05	0.0192	3627, 317, 10507, 960, 948, 2697, 8322, 7422, 4920, 5740, 5581, 5966, 153222, 64762, 2064, 10253, 23213, 2690, 3488, 8754, 50618, 3976, 9037, 6386, 10451, 5788, 6934	199	1428	16650	1.58	1	0.2364	30.045
GOTERM_BP_FAT	GO:0001934~positive regulation of protein phosphorylation	19	8.48	0.0196	2064, 64762, 10253, 10507, 2690, 2252, 960, 8754, 8613, 948, 994, 8322, 7422, 3976, 6386, 7804, 4038, 5788, 5581	199	890	16650	1.79	1	0.2384	30.5726
GOTERM_BP_FAT	GO:1902533~positive regulation of intracellular signal transduction	19	8.48	0.025	3627, 2064, 64762, 10253, 10507, 2690, 3488, 960, 8754, 948, 2697, 8322, 7422, 3976, 9037, 6386, 5581, 6934, 5966	199	915	16650	1.74	1	0.2791	37.3325
GOTERM_BP_FAT	GO:0043410~positive regulation of MAPK cascade	12	5.36	0.0311	64762, 2064, 8322, 10253, 3976, 7422, 6386, 2690, 960, 8754, 5581, 948	199	485	16650	2.07	1	0.3119	44.1893
GOTERM_BP_FAT	GO:0043549~regulation of kinase activity	16	7.14	0.0493	2064, 3627, 10253, 7026, 11213, 2690, 960, 8754, 994, 8322, 54206, 7422, 7804, 10451, 23768, 5788	199	788	16650	1.7	1	0.3897	60.7178
GOTERM_BP_FAT	GO:0051247~positive regulation of protein metabolic process	26	11.61	0.0559	317, 10507, 2335, 2252, 960, 8613, 9863, 948, 2697, 2192, 8322, 7422, 7804, 4038, 153222, 5581, 64762, 2064, 10253, 2690, 8754, 994, 3976, 6386, 5788, 51311	199	1508	16650	1.44	1	0.4123	65.454
GOTERM_BP_FAT	GO:0006464~cellular protein modification process	56	25	0.0632	5783, 3627, 7026, 2335, 10507, 2252, 8459, 9863, 948, 2192, 8322, 7804, 4920, 127707, 4038, 5581, 11237, 120071, 677, 166614, 8493, 2064, 5033, 284996, 10000, 9683, 5788, 5144, 145173, 960, 8613, 9903, 55251, 7422, 8814, 4882, 8997, 4012, 56937, 64762, 10253, 2633, 11213, 2690, 7465, 55733, 8754, 91694, 994, 7267, 54206, 3976, 6386, 9331, 51311, 23768	199	3818	16650	1.23	1	0.4379	70.0449
GOTERM_BP_FAT	GO:0036211~protein modification process	56	25	0.0632	5783, 3627, 7026, 2335, 10507, 2252, 8459, 9863, 948, 2192, 8322, 7804, 4920, 127707, 4038, 5581, 11237, 120071, 677, 166614, 8493, 2064, 5033, 284996, 10000, 9683, 5788, 5144, 145173, 960, 8613, 9903, 55251, 7422, 8814, 4882, 8997, 4012, 56937, 64762, 10253, 2633, 11213, 2690, 7465, 55733, 8754, 91694, 994, 7267, 54206, 3976, 6386, 9331, 51311, 23768	199	3818	16650	1.23	1	0.4379	70.0449
GOTERM_BP_FAT	GO:0018193~peptidyl-amino acid modification	21	9.38	0.0715	166614, 2064, 10253, 5144, 10507, 2690, 2252, 7465, 5033, 8459, 960, 8613, 948, 10000, 54206, 7422, 3976, 7804, 4920, 4038, 5581	199	1185	16650	1.48	1	0.4615	74.6107
GOTERM_BP_FAT	GO:0033674~positive regulation of kinase activity	11	4.91	0.0799	994, 2064, 8322, 10253, 7422, 7804, 2690, 960, 8754, 10451, 5788	199	505	16650	1.82	1	0.4835	78.5121
GOTERM_BP_FAT	GO:0031401~positive regulation of protein modification process	20	8.93	0.0872	2064, 64762, 10253, 10507, 2690, 2252, 960, 8754, 8613, 9863, 948, 994, 8322, 7422, 3976, 6386, 7804, 4038, 5788, 5581	199	1143	16650	1.46	1	0.5034	81.4399
GOTERM_BP_FAT	GO:0045859~regulation of protein kinase activity	14	6.25	0.0961	2064, 3627, 10253, 7026, 11213, 2690, 8754, 994, 8322, 54206, 7422, 7804, 23768, 5788	199	730	16650	1.6	1	0.5228	84.5397
GOTERM_BP_FAT	GO:0032270~positive regulation of cellular protein metabolic process	23	10.27	0.1209	2064, 64762, 10253, 317, 2335, 10507, 2690, 2252, 960, 8754, 8613, 9863, 948, 2192, 994, 8322, 3976, 7422, 6386, 7804, 4038, 5788, 5581	199	1420	16650	1.36	1	0.5786	90.7372
GOTERM_BP_FAT	GO:0070374~positive regulation of ERK1 and ERK2 cascade	5	2.23	0.1604	64762, 10253, 7422, 960, 948	199	177	16650	2.36	1	0.6488	96.0389
GOTERM_BP_FAT	GO:0043085~positive regulation of catalytic activity	24	10.71	0.1647	2064, 10253, 317, 2335, 1901, 10507, 2690, 2252, 9732, 960, 8754, 9863, 50618, 2192, 994, 54206, 8322, 7422, 7804, 134957, 8997, 10451, 5788, 5581	199	1559	16650	1.29	1	0.6555	96.4019
GOTERM_BP_FAT	GO:0051338~regulation of transferase activity	16	7.14	0.1656	2064, 3627, 10253, 7026, 11213, 2690, 960, 8754, 994, 8322, 54206, 7422, 7804, 10451, 23768, 5788	199	955	16650	1.4	1	0.657	96.4667
GOTERM_BP_FAT	GO:0043405~regulation of MAP kinase activity	7	3.13	0.1952	2064, 8322, 10253, 7422, 11213, 2690, 8754	199	327	16650	1.79	1	0.707	98.1868
GOTERM_BP_FAT	GO:0045860~positive regulation of protein kinase activity	9	4.02	0.1954	994, 2064, 8322, 10253, 7422, 7804, 2690, 8754, 5788	199	470	16650	1.6	1	0.707	98.1979
Annotation Cluster 31	Enrichment Score: 2.003366314885353
GOTERM_BP_FAT	GO:0014909~smooth muscle cell migration	5	2.23	0.0047	4303, 4035, 9732, 3488, 8997	199	57	16650	7.34	1	0.1088	8.3114
GOTERM_BP_FAT	GO:0014812~muscle cell migration	5	2.23	0.0083	4303, 4035, 9732, 3488, 8997	199	67	16650	6.24	1	0.1557	14.2644
GOTERM_BP_FAT	GO:0014910~regulation of smooth muscle cell migration	4	1.79	0.0251	4303, 4035, 9732, 3488	199	53	16650	6.31	1	0.2796	37.4869
Annotation Cluster 32	Enrichment Score: 1.9878701344944643
GOTERM_BP_FAT	GO:0060485~mesenchyme development	10	4.46	0.002	157506, 677, 9037, 6386, 2487, 10507, 10509, 114990, 10409, 6934	199	234	16650	3.58	0.9994	0.0625	3.5971
GOTERM_BP_FAT	GO:0048762~mesenchymal cell differentiation	8	3.57	0.0055	157506, 9037, 6386, 2487, 10507, 10509, 114990, 6934	199	178	16650	3.76	1	0.119	9.6607
GOTERM_BP_FAT	GO:0014033~neural crest cell differentiation	5	2.23	0.014	157506, 9037, 2487, 10507, 10509	199	78	16650	5.36	1	0.2001	22.8788
GOTERM_BP_FAT	GO:0014031~mesenchymal cell development	7	3.13	0.0149	157506, 9037, 6386, 10507, 10509, 114990, 6934	199	167	16650	3.51	1	0.2083	24.2339
GOTERM_BP_FAT	GO:0014032~neural crest cell development	4	1.79	0.0508	157506, 9037, 10507, 10509	199	70	16650	4.78	1	0.3947	61.7996
Annotation Cluster 33	Enrichment Score: 1.9815472002711774
GOTERM_BP_FAT	GO:0031324~negative regulation of cellular metabolic process	50	22.32	0	1474, 8338, 7026, 5144, 10507, 10406, 960, 8613, 10409, 948, 340152, 2697, 2192, 124997, 128553, 7422, 8462, 7804, 7067, 94103, 5740, 153222, 5581, 5966, 2619, 677, 56937, 10410, 10253, 2633, 22882, 11213, 9445, 1112, 3488, 51232, 5727, 165, 284996, 23492, 169792, 10628, 9683, 54206, 3976, 163882, 6386, 5788, 23768, 6934	199	2345	16650	1.78	0.1488	0.0035	0.0788
GOTERM_BP_FAT	GO:0009892~negative regulation of metabolic process	52	23.21	0.0001	1474, 4149, 8338, 7026, 5144, 10507, 10406, 960, 8613, 10409, 948, 340152, 2697, 2192, 124997, 128553, 7422, 8462, 7804, 7067, 94103, 5740, 153222, 5581, 5966, 2619, 677, 56937, 10410, 10253, 2633, 22882, 11213, 9445, 1112, 3488, 51232, 5727, 165, 284996, 23492, 169792, 10628, 9683, 54206, 3976, 3784, 163882, 6386, 5788, 23768, 6934	199	2522	16650	1.73	0.2251	0.0048	0.1246
GOTERM_BP_FAT	GO:0010605~negative regulation of macromolecule metabolic process	48	21.43	0.0001	1474, 4149, 8338, 7026, 5144, 10507, 10406, 960, 8613, 10409, 948, 340152, 2697, 2192, 128553, 7422, 8462, 7804, 7067, 5581, 153222, 5966, 2619, 677, 56937, 10410, 10253, 2633, 11213, 22882, 9445, 1112, 3488, 51232, 165, 5727, 284996, 169792, 23492, 10628, 54206, 9683, 3784, 3976, 6386, 23768, 5788, 6934	199	2326	16650	1.73	0.423	0.0091	0.2685
GOTERM_BP_FAT	GO:0031327~negative regulation of cellular biosynthetic process	29	12.95	0.0094	8338, 7026, 10507, 948, 340152, 10409, 2697, 128553, 7422, 8462, 7804, 7067, 94103, 5740, 5966, 153222, 677, 10410, 22882, 9445, 1112, 3488, 5727, 165, 169792, 23492, 10628, 54206, 6934	199	1480	16650	1.64	1	0.1653	16.045
GOTERM_BP_FAT	GO:0009890~negative regulation of biosynthetic process	29	12.95	0.0116	8338, 7026, 10507, 948, 340152, 10409, 2697, 128553, 7422, 8462, 7804, 7067, 94103, 5740, 5966, 153222, 677, 10410, 22882, 9445, 1112, 3488, 5727, 165, 169792, 23492, 10628, 54206, 6934	199	1504	16650	1.61	1	0.184	19.3226
GOTERM_BP_FAT	GO:0000122~negative regulation of transcription from RNA polymerase II promoter	17	7.59	0.017	7026, 22882, 10507, 5727, 165, 948, 23492, 169792, 10628, 128553, 7422, 8462, 7804, 7067, 5966, 153222, 6934	199	748	16650	1.9	1	0.2213	27.1556
GOTERM_BP_FAT	GO:0010629~negative regulation of gene expression	28	12.5	0.0174	4149, 8338, 7026, 10507, 948, 340152, 10409, 2697, 128553, 7422, 8462, 7804, 7067, 5966, 153222, 2619, 677, 10410, 22882, 1112, 3488, 5727, 165, 23492, 169792, 10628, 3784, 6934	199	1485	16650	1.58	1	0.2224	27.6416
GOTERM_BP_FAT	GO:0010558~negative regulation of macromolecule biosynthetic process	27	12.05	0.0177	8338, 7026, 10507, 948, 340152, 10409, 2697, 128553, 7422, 8462, 7804, 7067, 153222, 5966, 677, 10410, 22882, 9445, 1112, 3488, 165, 5727, 23492, 169792, 10628, 54206, 6934	199	1418	16650	1.59	1	0.2246	28.0792
GOTERM_BP_FAT	GO:2000113~negative regulation of cellular macromolecule biosynthetic process	25	11.16	0.0252	677, 8338, 7026, 22882, 9445, 1112, 10507, 3488, 5727, 165, 169792, 10409, 340152, 948, 23492, 2697, 10628, 128553, 7422, 8462, 7804, 7067, 5966, 6934, 153222	199	1324	16650	1.58	1	0.2798	37.6132
GOTERM_BP_FAT	GO:0051172~negative regulation of nitrogen compound metabolic process	27	12.05	0.0343	8338, 7026, 10507, 948, 340152, 10409, 2697, 128553, 7422, 8462, 7804, 7067, 94103, 5740, 5966, 153222, 677, 10410, 22882, 1112, 3488, 5727, 165, 23492, 169792, 10628, 6934	199	1506	16650	1.5	1	0.3241	47.4625
GOTERM_BP_FAT	GO:1902679~negative regulation of RNA biosynthetic process	21	9.38	0.0759	10410, 8338, 7026, 22882, 1112, 10507, 5727, 165, 948, 23492, 10409, 169792, 10628, 128553, 7422, 8462, 7804, 7067, 5966, 153222, 6934	199	1194	16650	1.47	1	0.4735	76.7399
GOTERM_BP_FAT	GO:0045892~negative regulation of transcription, DNA-templated	20	8.93	0.08	8338, 7026, 22882, 1112, 10507, 5727, 165, 948, 23492, 10409, 169792, 10628, 128553, 7422, 8462, 7804, 7067, 5966, 153222, 6934	199	1130	16650	1.48	1	0.4834	78.5761
GOTERM_BP_FAT	GO:0051253~negative regulation of RNA metabolic process	21	9.38	0.1012	10410, 8338, 7026, 22882, 1112, 10507, 5727, 165, 948, 23492, 10409, 169792, 10628, 128553, 7422, 8462, 7804, 7067, 5966, 153222, 6934	199	1240	16650	1.42	1	0.5353	86.0692
GOTERM_BP_FAT	GO:1903507~negative regulation of nucleic acid-templated transcription	20	8.93	0.1077	8338, 7026, 22882, 1112, 10507, 5727, 165, 948, 23492, 10409, 169792, 10628, 128553, 7422, 8462, 7804, 7067, 5966, 153222, 6934	199	1177	16650	1.42	1	0.55	87.8109
GOTERM_BP_FAT	GO:0045934~negative regulation of nucleobase-containing compound metabolic process	22	9.82	0.1385	10410, 8338, 7026, 22882, 1112, 10507, 5727, 165, 948, 23492, 10409, 169792, 2697, 10628, 128553, 7422, 8462, 7804, 7067, 5966, 153222, 6934	199	1371	16650	1.34	1	0.6118	93.6243
Annotation Cluster 34	Enrichment Score: 1.8812112212755534
GOTERM_CC_FAT	GO:0005925~focal adhesion	13	5.8	0.0044	2697, 3482, 4267, 726, 6386, 4035, 79026, 7145, 960, 8754, 30011, 23768, 5788	186	391	14527	2.6	0.7919	0.072	5.8391
GOTERM_CC_FAT	GO:0005924~cell-substrate adherens junction	13	5.8	0.0046	2697, 3482, 4267, 726, 6386, 4035, 79026, 7145, 960, 8754, 30011, 23768, 5788	186	394	14527	2.58	0.8112	0.073	6.1908
GOTERM_CC_FAT	GO:0030055~cell-substrate junction	13	5.8	0.0051	2697, 3482, 4267, 726, 6386, 4035, 79026, 7145, 960, 8754, 30011, 23768, 5788	186	399	14527	2.54	0.8413	0.0769	6.8127
GOTERM_CC_FAT	GO:0005912~adherens junction	17	7.59	0.0159	4035, 7145, 960, 8754, 8613, 30011, 114990, 9223, 2697, 3482, 4267, 726, 357, 6386, 79026, 5788, 23768	186	694	14527	1.91	0.9968	0.1402	19.7498
GOTERM_CC_FAT	GO:0070161~anchoring junction	17	7.59	0.0195	4035, 7145, 960, 8754, 8613, 30011, 114990, 9223, 2697, 3482, 4267, 726, 357, 6386, 79026, 5788, 23768	186	711	14527	1.87	0.9991	0.1654	23.6873
GOTERM_CC_FAT	GO:0030054~cell junction	23	10.27	0.1596	4035, 7145, 960, 8754, 8613, 9863, 30011, 10409, 114990, 9223, 115207, 2697, 9762, 3482, 4267, 8322, 726, 357, 6386, 79026, 134957, 5788, 23768	186	1379	14527	1.3	1	0.5838	90.7969
Annotation Cluster 35	Enrichment Score: 1.8551463085248963
GOTERM_BP_FAT	GO:0051302~regulation of cell division	8	3.57	0.0011	10628, 994, 64762, 7422, 2252, 5727, 5581, 9903	199	133	16650	5.03	0.9822	0.0419	1.9494
GOTERM_BP_FAT	GO:0051781~positive regulation of cell division	5	2.23	0.0172	994, 64762, 7422, 2252, 5581	199	83	16650	5.04	1	0.2212	27.4085
GOTERM_BP_FAT	GO:0051301~cell division	11	4.91	0.1485	2770, 10628, 994, 64762, 7422, 91768, 2252, 7465, 5727, 5581, 9903	199	575	16650	1.6	1	0.6292	94.862
Annotation Cluster 36	Enrichment Score: 1.8336470493557215
GOTERM_BP_FAT	GO:0022603~regulation of anatomical structure morphogenesis	31	13.84	0	3627, 4303, 10507, 2335, 2252, 10509, 30011, 9863, 10409, 948, 2192, 8322, 7422, 7804, 4920, 5740, 4038, 8997, 2064, 27031, 2633, 1284, 23213, 8754, 50618, 114990, 3976, 9037, 6386, 2113, 6934	199	1051	16650	2.47	0.0261	0.0008	0.0129
GOTERM_BP_FAT	GO:0010769~regulation of cell morphogenesis involved in differentiation	14	6.25	0.0002	2633, 2335, 10507, 10509, 114990, 2192, 7422, 3976, 9037, 6386, 7804, 4038, 8997, 6934	199	339	16650	3.46	0.5577	0.0121	0.398
GOTERM_BP_FAT	GO:0010770~positive regulation of cell morphogenesis involved in differentiation	9	4.02	0.0008	3976, 7422, 9037, 6386, 7804, 2335, 10507, 8997, 6934	199	164	16650	4.59	0.9473	0.0337	1.4292
GOTERM_BP_FAT	GO:0060560~developmental growth involved in morphogenesis	10	4.46	0.0008	157506, 10253, 7422, 9037, 2335, 10507, 1901, 10509, 9863, 50618	199	205	16650	4.08	0.9487	0.0336	1.4419
GOTERM_BP_FAT	GO:0007399~nervous system development	43	19.2	0.0009	5146, 7026, 317, 10507, 2335, 10509, 8613, 9863, 64399, 10409, 2697, 124997, 8322, 7422, 147495, 7804, 4211, 4038, 8997, 677, 166614, 2018, 161357, 2064, 205, 1282, 27031, 22882, 23213, 4035, 9445, 1901, 7465, 51232, 5727, 50618, 357, 3976, 9037, 2113, 3912, 2115, 23768	199	2170	16650	1.66	0.9634	0.0361	1.604
GOTERM_BP_FAT	GO:0048468~cell development	40	17.86	0.0009	5146, 5144, 10507, 2335, 10509, 9863, 84456, 10409, 2697, 2192, 8322, 124997, 7422, 7804, 4211, 4038, 4882, 8997, 54852, 166614, 2064, 2633, 22882, 23213, 4035, 2487, 7465, 50618, 114990, 157506, 132612, 994, 3976, 9037, 6386, 3912, 2115, 23768, 5788, 6934	199	1968	16650	1.7	0.9653	0.0362	1.6294
GOTERM_BP_FAT	GO:0022008~neurogenesis	32	14.29	0.0009	5146, 7026, 10507, 2335, 10509, 8613, 9863, 64399, 2697, 124997, 8322, 7422, 147495, 7804, 4211, 4038, 8997, 166614, 2018, 161357, 2064, 22882, 4035, 1901, 7465, 5727, 50618, 3976, 9037, 2115, 3912, 23768	199	1447	16650	1.85	0.9719	0.0381	1.7307
GOTERM_BP_FAT	GO:0060284~regulation of cell development	22	9.82	0.0012	2633, 22882, 4035, 2487, 2335, 10507, 10509, 9863, 50618, 114990, 2192, 3976, 7422, 9037, 6386, 7804, 4211, 4038, 8997, 4882, 23768, 6934	199	851	16650	2.16	0.9909	0.0459	2.2736
GOTERM_BP_FAT	GO:0000904~cell morphogenesis involved in differentiation	20	8.93	0.0017	2064, 2633, 2335, 10507, 10509, 10409, 114990, 2192, 8322, 3976, 7422, 9037, 6386, 7804, 2115, 3912, 4038, 8997, 23768, 6934	199	753	16650	2.22	0.9981	0.0557	3.0067
GOTERM_BP_FAT	GO:0030182~neuron differentiation	27	12.05	0.0029	161357, 166614, 2018, 2064, 5146, 22882, 4035, 2335, 10507, 1901, 7465, 10509, 9863, 5727, 50618, 2697, 8322, 3976, 7422, 9037, 7804, 4211, 4038, 3912, 2115, 8997, 23768	199	1226	16650	1.84	1	0.0791	5.1804
GOTERM_BP_FAT	GO:0048699~generation of neurons	29	12.95	0.0029	5146, 7026, 10507, 2335, 10509, 9863, 64399, 2697, 8322, 7422, 7804, 4211, 4038, 8997, 2018, 166614, 161357, 2064, 22882, 4035, 1901, 7465, 5727, 50618, 3976, 9037, 2115, 3912, 23768	199	1357	16650	1.79	1	0.0798	5.2646
GOTERM_BP_FAT	GO:0022604~regulation of cell morphogenesis	16	7.14	0.0033	2633, 2335, 10507, 10509, 30011, 50618, 114990, 2192, 7422, 3976, 9037, 6386, 7804, 4038, 8997, 6934	199	568	16650	2.36	1	0.0852	5.9548
GOTERM_BP_FAT	GO:0048638~regulation of developmental growth	11	4.91	0.0034	10743, 2697, 7422, 9037, 2335, 10507, 2690, 10509, 5727, 50618, 10409	199	303	16650	3.04	1	0.0872	6.1772
GOTERM_BP_FAT	GO:0000902~cell morphogenesis	26	11.61	0.0066	2064, 27031, 2633, 2335, 10507, 7465, 10509, 30011, 50618, 10409, 114990, 2697, 2192, 8322, 357, 3976, 7422, 9037, 6386, 7804, 4038, 3912, 2115, 8997, 23768, 6934	199	1240	16650	1.75	1	0.1348	11.4686
GOTERM_BP_FAT	GO:0045927~positive regulation of growth	9	4.02	0.0093	2064, 7422, 9037, 6386, 2335, 10507, 2690, 50618, 10409	199	246	16650	3.06	1	0.1652	15.8949
GOTERM_BP_FAT	GO:0030307~positive regulation of cell growth	7	3.13	0.0103	2064, 7422, 9037, 6386, 2335, 10507, 50618	199	154	16650	3.8	1	0.1747	17.4293
GOTERM_BP_FAT	GO:0045597~positive regulation of cell differentiation	19	8.48	0.0116	677, 2487, 2335, 10507, 2690, 5727, 9863, 50618, 948, 2697, 7422, 3976, 9037, 6386, 7804, 2113, 7067, 8997, 6934	199	841	16650	1.89	1	0.1832	19.4005
GOTERM_BP_FAT	GO:0048639~positive regulation of developmental growth	7	3.13	0.0127	7422, 9037, 2335, 10507, 2690, 50618, 10409	199	161	16650	3.64	1	0.1918	21.0504
GOTERM_BP_FAT	GO:0048812~neuron projection morphogenesis	14	6.25	0.0132	2064, 2335, 10507, 7465, 10509, 50618, 2697, 7422, 9037, 7804, 4038, 2115, 8997, 23768	199	543	16650	2.16	1	0.1962	21.782
GOTERM_BP_FAT	GO:0032989~cellular component morphogenesis	26	11.61	0.0139	2064, 27031, 2633, 2335, 10507, 7465, 10509, 30011, 50618, 10409, 114990, 2697, 2192, 8322, 357, 3976, 7422, 9037, 6386, 7804, 4038, 3912, 2115, 8997, 23768, 6934	199	1321	16650	1.65	1	0.2005	22.8474
GOTERM_BP_FAT	GO:0010976~positive regulation of neuron projection development	8	3.57	0.0199	7422, 9037, 7804, 2335, 10507, 8997, 9863, 50618	199	229	16650	2.92	1	0.2403	30.9868
GOTERM_BP_FAT	GO:0048666~neuron development	20	8.93	0.0214	166614, 2064, 5146, 4035, 2335, 10507, 7465, 10509, 9863, 50618, 2697, 3976, 7422, 9037, 7804, 2115, 3912, 4038, 8997, 23768	199	965	16650	1.73	1	0.2514	32.9223
GOTERM_BP_FAT	GO:0030516~regulation of axon extension	5	2.23	0.0224	7422, 9037, 2335, 10507, 10509	199	90	16650	4.65	1	0.259	34.2366
GOTERM_BP_FAT	GO:0010975~regulation of neuron projection development	11	4.91	0.0262	7422, 9037, 4035, 7804, 2335, 10507, 10509, 4038, 8997, 9863, 50618	199	413	16650	2.23	1	0.2851	38.7749
GOTERM_BP_FAT	GO:1990138~neuron projection extension	6	2.68	0.0267	7422, 9037, 2335, 10507, 10509, 50618	199	141	16650	3.56	1	0.2872	39.3476
GOTERM_BP_FAT	GO:0050767~regulation of neurogenesis	15	6.7	0.0335	22882, 4035, 2335, 10507, 10509, 9863, 50618, 7422, 3976, 9037, 7804, 4211, 4038, 8997, 23768	199	682	16650	1.84	1	0.3205	46.6966
GOTERM_BP_FAT	GO:0031175~neuron projection development	17	7.59	0.0348	2064, 4035, 2335, 10507, 7465, 10509, 9863, 50618, 2697, 7422, 9037, 7804, 2115, 3912, 4038, 8997, 23768	199	817	16650	1.74	1	0.3266	47.976
GOTERM_BP_FAT	GO:0061387~regulation of extent of cell growth	5	2.23	0.0356	7422, 9037, 2335, 10507, 10509	199	104	16650	4.02	1	0.3298	48.7828
GOTERM_BP_FAT	GO:0045664~regulation of neuron differentiation	13	5.8	0.0358	7422, 9037, 22882, 4035, 7804, 2335, 4211, 10507, 10509, 4038, 8997, 9863, 50618	199	560	16650	1.94	1	0.3308	49.0212
GOTERM_BP_FAT	GO:0016049~cell growth	11	4.91	0.0361	2697, 2064, 7422, 9037, 6386, 2487, 2335, 10507, 10509, 50618, 340152	199	436	16650	2.11	1	0.3319	49.2554
GOTERM_BP_FAT	GO:0048675~axon extension	5	2.23	0.0378	7422, 9037, 2335, 10507, 10509	199	106	16650	3.95	1	0.3391	50.8735
GOTERM_BP_FAT	GO:0051960~regulation of nervous system development	16	7.14	0.0414	27031, 22882, 4035, 2335, 10507, 10509, 9863, 50618, 7422, 3976, 9037, 7804, 4211, 4038, 8997, 23768	199	769	16650	1.74	1	0.3584	54.2125
GOTERM_BP_FAT	GO:0050772~positive regulation of axonogenesis	4	1.79	0.049	7422, 9037, 2335, 10507	199	69	16650	4.85	1	0.3892	60.4686
GOTERM_BP_FAT	GO:0050770~regulation of axonogenesis	6	2.68	0.0505	7422, 9037, 2335, 10507, 10509, 4038	199	168	16650	2.99	1	0.394	61.6153
GOTERM_BP_FAT	GO:0008361~regulation of cell size	6	2.68	0.0559	7422, 9037, 2335, 10507, 10509, 10451	199	173	16650	2.9	1	0.413	65.4466
GOTERM_BP_FAT	GO:0010720~positive regulation of cell development	11	4.91	0.0633	3976, 7422, 9037, 6386, 7804, 2335, 10507, 8997, 9863, 50618, 6934	199	483	16650	1.91	1	0.438	70.1393
GOTERM_BP_FAT	GO:0051130~positive regulation of cellular component organization	21	9.38	0.0706	2064, 2335, 10507, 8754, 55733, 9863, 50618, 948, 929, 3976, 7422, 9037, 163882, 6386, 7804, 4038, 8997, 23768, 84250, 5581, 6934	199	1183	16650	1.49	1	0.4605	74.1255
GOTERM_BP_FAT	GO:0050920~regulation of chemotaxis	6	2.68	0.0716	3627, 7422, 9037, 10507, 1901, 10509	199	186	16650	2.7	1	0.461	74.639
GOTERM_BP_FAT	GO:0031346~positive regulation of cell projection organization	8	3.57	0.0716	7422, 9037, 7804, 2335, 10507, 8997, 9863, 50618	199	304	16650	2.2	1	0.4603	74.645
GOTERM_BP_FAT	GO:0048667~cell morphogenesis involved in neuron differentiation	11	4.91	0.0729	2064, 7422, 9037, 7804, 2335, 10507, 10509, 2115, 4038, 8997, 23768	199	496	16650	1.86	1	0.4636	75.2898
GOTERM_BP_FAT	GO:0048588~developmental cell growth	6	2.68	0.0741	7422, 9037, 2335, 10507, 10509, 50618	199	188	16650	2.67	1	0.468	75.8936
GOTERM_BP_FAT	GO:0045666~positive regulation of neuron differentiation	8	3.57	0.0776	7422, 9037, 7804, 2335, 10507, 8997, 9863, 50618	199	310	16650	2.16	1	0.4775	77.5078
GOTERM_BP_FAT	GO:0031344~regulation of cell projection organization	12	5.36	0.0802	10253, 7422, 9037, 4035, 7804, 2335, 10507, 10509, 4038, 8997, 9863, 50618	199	572	16650	1.76	1	0.4835	78.652
GOTERM_BP_FAT	GO:0051962~positive regulation of nervous system development	10	4.46	0.0885	3976, 7422, 9037, 7804, 2335, 10507, 8997, 9863, 23768, 50618	199	449	16650	1.86	1	0.507	81.9465
GOTERM_BP_FAT	GO:0050769~positive regulation of neurogenesis	9	4.02	0.0917	3976, 7422, 9037, 7804, 2335, 10507, 8997, 9863, 50618	199	387	16650	1.95	1	0.5142	83.0657
GOTERM_BP_FAT	GO:0048858~cell projection morphogenesis	15	6.7	0.0939	2064, 27031, 2335, 10507, 7465, 10509, 50618, 2697, 7422, 9037, 7804, 4038, 2115, 8997, 23768	199	797	16650	1.57	1	0.5183	83.8247
GOTERM_BP_FAT	GO:0030030~cell projection organization	22	9.82	0.094	2064, 10253, 27031, 4035, 2335, 1901, 10507, 7465, 10509, 9863, 50618, 2697, 7422, 9037, 6386, 7804, 2115, 3912, 4038, 8997, 10451, 23768	199	1301	16650	1.41	1	0.5167	83.8585
GOTERM_BP_FAT	GO:0032990~cell part morphogenesis	15	6.7	0.1089	2064, 27031, 2335, 10507, 7465, 10509, 50618, 2697, 7422, 9037, 7804, 4038, 2115, 8997, 23768	199	817	16650	1.54	1	0.5535	88.1014
GOTERM_BP_FAT	GO:0007409~axonogenesis	9	4.02	0.1203	2064, 7422, 9037, 2335, 10507, 10509, 2115, 4038, 23768	199	413	16650	1.82	1	0.5775	90.6284
GOTERM_BP_FAT	GO:0061564~axon development	9	4.02	0.1601	2064, 7422, 9037, 2335, 10507, 10509, 2115, 4038, 23768	199	445	16650	1.69	1	0.6494	96.0174
Annotation Cluster 37	Enrichment Score: 1.7878227011992254
GOTERM_BP_FAT	GO:0022414~reproductive process	28	12.5	0.0066	7026, 5069, 10406, 8613, 10409, 2192, 124997, 8322, 3482, 7422, 57178, 7067, 4920, 5740, 4882, 54852, 153222, 4012, 677, 3206, 23213, 3488, 157506, 132612, 994, 3490, 3976, 2113	199	1373	16650	1.71	1	0.1345	11.5053
GOTERM_BP_FAT	GO:0000003~reproduction	28	12.5	0.0067	7026, 5069, 10406, 8613, 10409, 2192, 124997, 8322, 3482, 7422, 57178, 7067, 4920, 5740, 4882, 54852, 153222, 4012, 677, 3206, 23213, 3488, 157506, 132612, 994, 3490, 3976, 2113	199	1375	16650	1.7	1	0.1355	11.7112
GOTERM_BP_FAT	GO:0003006~developmental process involved in reproduction	16	7.14	0.0091	677, 3206, 7026, 23213, 10409, 157506, 994, 132612, 8322, 124997, 7422, 3976, 4920, 5740, 4882, 54852	199	636	16650	2.1	1	0.1638	15.6102
GOTERM_BP_FAT	GO:0048609~multicellular organismal reproductive process	18	8.04	0.0123	3206, 7026, 10406, 8613, 994, 132612, 3482, 8322, 124997, 7422, 3976, 57178, 7067, 2113, 5740, 4882, 54852, 153222	199	783	16650	1.92	1	0.1894	20.466
GOTERM_BP_FAT	GO:0032504~multicellular organism reproduction	18	8.04	0.0137	3206, 7026, 10406, 8613, 994, 132612, 3482, 8322, 124997, 7422, 3976, 57178, 7067, 2113, 5740, 4882, 54852, 153222	199	792	16650	1.9	1	0.1983	22.4339
GOTERM_BP_FAT	GO:0044703~multi-organism reproductive process	20	8.93	0.0161	4012, 5069, 3206, 7026, 10406, 3488, 8613, 2192, 994, 3490, 132612, 3482, 124997, 3976, 57178, 2113, 7067, 5740, 4882, 54852	199	936	16650	1.79	1	0.2144	25.8909
GOTERM_BP_FAT	GO:0048608~reproductive structure development	11	4.91	0.0284	157506, 677, 8322, 3976, 7422, 3206, 7026, 23213, 4920, 5740, 10409	199	418	16650	2.2	1	0.2962	41.2837
GOTERM_BP_FAT	GO:0061458~reproductive system development	11	4.91	0.0302	157506, 677, 8322, 3976, 7422, 3206, 7026, 23213, 4920, 5740, 10409	199	423	16650	2.18	1	0.3071	43.2677
GOTERM_BP_FAT	GO:0044702~single organism reproductive process	23	10.27	0.0361	677, 3206, 7026, 23213, 10406, 8613, 10409, 157506, 2192, 994, 3490, 132612, 3482, 8322, 124997, 7422, 3976, 57178, 2113, 4920, 5740, 4882, 54852	199	1231	16650	1.56	1	0.3306	49.2859
GOTERM_BP_FAT	GO:0022412~cellular process involved in reproduction in multicellular organism	8	3.57	0.0389	994, 132612, 124997, 8322, 57178, 4882, 8613, 54852	199	264	16650	2.54	1	0.344	51.8998
Annotation Cluster 38	Enrichment Score: 1.7720017700545225
GOTERM_BP_FAT	GO:0008544~epidermis development	11	4.91	0.0032	677, 1474, 10628, 54206, 147495, 2252, 3488, 4038, 8754, 94234, 5727	199	300	16650	3.07	1	0.0835	5.7937
GOTERM_BP_FAT	GO:0043588~skin development	9	4.02	0.0074	10628, 54206, 147495, 2252, 3488, 4038, 8754, 94234, 23492	199	236	16650	3.19	1	0.1429	12.7595
GOTERM_BP_FAT	GO:0001942~hair follicle development	5	2.23	0.0146	147495, 2252, 3488, 4038, 94234	199	79	16650	5.3	1	0.2049	23.7575
GOTERM_BP_FAT	GO:0022404~molting cycle process	5	2.23	0.0146	147495, 2252, 3488, 4038, 94234	199	79	16650	5.3	1	0.2049	23.7575
GOTERM_BP_FAT	GO:0022405~hair cycle process	5	2.23	0.0146	147495, 2252, 3488, 4038, 94234	199	79	16650	5.3	1	0.2049	23.7575
GOTERM_BP_FAT	GO:0098773~skin epidermis development	5	2.23	0.0159	147495, 2252, 3488, 4038, 94234	199	81	16650	5.16	1	0.2137	25.5568
GOTERM_BP_FAT	GO:0042633~hair cycle	5	2.23	0.0286	147495, 2252, 3488, 4038, 94234	199	97	16650	4.31	1	0.2958	41.4393
GOTERM_BP_FAT	GO:0042303~molting cycle	5	2.23	0.0286	147495, 2252, 3488, 4038, 94234	199	97	16650	4.31	1	0.2958	41.4393
GOTERM_BP_FAT	GO:0031069~hair follicle morphogenesis	3	1.34	0.0407	2252, 3488, 94234	199	27	16650	9.3	1	0.3546	53.5338
GOTERM_BP_FAT	GO:0048730~epidermis morphogenesis	3	1.34	0.0492	2252, 3488, 94234	199	30	16650	8.37	1	0.3898	60.6383
Annotation Cluster 39	Enrichment Score: 1.7253187145716788
GOTERM_BP_FAT	GO:0071364~cellular response to epidermal growth factor stimulus	4	1.79	0.007	677, 64762, 2064, 54206	199	33	16650	10.14	1	0.139	12.0873
GOTERM_BP_FAT	GO:0070849~response to epidermal growth factor	4	1.79	0.0096	677, 64762, 2064, 54206	199	37	16650	9.05	1	0.1659	16.2593
GOTERM_BP_FAT	GO:0038127~ERBB signaling pathway	5	2.23	0.1003	64762, 2064, 54206, 10253, 30011	199	148	16650	2.83	1	0.5326	85.8103
Annotation Cluster 40	Enrichment Score: 1.7238826193282988
GOTERM_BP_FAT	GO:0031623~receptor internalization	6	2.68	0.0028	7422, 6386, 7037, 2690, 9863, 948	199	81	16650	6.2	1	0.0785	5.0276
GOTERM_BP_FAT	GO:0006898~receptor-mediated endocytosis	10	4.46	0.019	929, 3482, 7422, 6386, 7037, 4035, 7804, 2690, 9863, 948	199	335	16650	2.5	1	0.2352	29.8138
GOTERM_BP_FAT	GO:0043112~receptor metabolic process	6	2.68	0.0336	7422, 6386, 7037, 2690, 9863, 948	199	150	16650	3.35	1	0.3207	46.8221
GOTERM_BP_FAT	GO:0002090~regulation of receptor internalization	3	1.34	0.0714	7422, 6386, 9863	199	37	16650	6.78	1	0.4618	74.5657
Annotation Cluster 41	Enrichment Score: 1.6865787278290503
GOTERM_BP_FAT	GO:0051726~regulation of cell cycle	23	10.27	0.003	2619, 677, 4303, 7026, 1112, 7465, 5727, 9863, 340152, 9903, 994, 4605, 3976, 91768, 6386, 8814, 2113, 5325, 4882, 5788, 84250, 5581, 6934	199	976	16650	1.97	1	0.0801	5.3254
GOTERM_BP_FAT	GO:0000086~G2/M transition of mitotic cell cycle	8	3.57	0.0063	8493, 994, 4303, 5243, 1112, 7465, 55722, 84250	199	183	16650	3.66	1	0.1318	11.0885
GOTERM_BP_FAT	GO:0007049~cell cycle	32	14.29	0.0084	29899, 4303, 7026, 25777, 9863, 55722, 9903, 340152, 2770, 124997, 8462, 5325, 4882, 5581, 2619, 677, 8493, 10253, 5243, 1112, 7465, 5727, 10628, 4605, 994, 3976, 91768, 6386, 2113, 84250, 5788, 6934	199	1672	16650	1.6	1	0.1564	14.3991
GOTERM_BP_FAT	GO:0044839~cell cycle G2/M phase transition	8	3.57	0.0093	8493, 994, 4303, 5243, 1112, 7465, 55722, 84250	199	197	16650	3.4	1	0.1647	15.9115
GOTERM_BP_FAT	GO:0044770~cell cycle phase transition	13	5.8	0.0307	677, 8493, 4303, 5243, 1112, 7465, 55722, 340152, 994, 8462, 5325, 5788, 84250	199	547	16650	1.99	1	0.3099	43.8243
GOTERM_BP_FAT	GO:1903047~mitotic cell cycle process	18	8.04	0.0368	677, 8493, 4303, 29899, 10253, 5243, 1112, 25777, 7465, 55722, 340152, 9903, 994, 4605, 124997, 8462, 5325, 84250	199	890	16650	1.69	1	0.3342	49.945
GOTERM_BP_FAT	GO:1901991~negative regulation of mitotic cell cycle phase transition	6	2.68	0.037	677, 4303, 1112, 5325, 84250, 340152	199	154	16650	3.26	1	0.3351	50.1683
GOTERM_BP_FAT	GO:0000278~mitotic cell cycle	19	8.48	0.0402	2619, 677, 8493, 4303, 29899, 10253, 5243, 1112, 25777, 7465, 55722, 340152, 9903, 994, 4605, 124997, 8462, 5325, 84250	199	968	16650	1.64	1	0.352	53.1133
GOTERM_BP_FAT	GO:0044772~mitotic cell cycle phase transition	12	5.36	0.0437	677, 8493, 994, 4303, 8462, 5243, 1112, 5325, 7465, 55722, 84250, 340152	199	514	16650	1.95	1	0.3658	56.2291
GOTERM_BP_FAT	GO:1901988~negative regulation of cell cycle phase transition	6	2.68	0.0484	677, 4303, 1112, 5325, 84250, 340152	199	166	16650	3.02	1	0.3885	60.0027
GOTERM_BP_FAT	GO:0022402~cell cycle process	24	10.71	0.0536	2619, 677, 8493, 4303, 29899, 10253, 5243, 1112, 25777, 7465, 9863, 55722, 340152, 9903, 994, 4605, 124997, 3976, 8462, 5325, 5788, 84250, 5581, 6934	199	1357	16650	1.48	1	0.4046	63.8215
Annotation Cluster 42	Enrichment Score: 1.685853623884911
GOTERM_BP_FAT	GO:0045785~positive regulation of cell adhesion	19	8.48	0	2064, 3117, 7037, 2335, 25890, 960, 8754, 8613, 948, 2192, 4811, 7422, 2113, 3109, 10451, 3123, 5788, 5581, 3122	199	385	16650	4.13	0.0031	0.0002	0.0015
KEGG_PATHWAY	hsa05150:Staphylococcus aureus infection	6	2.68	0.0006	3117, 712, 714, 3109, 3123, 3122	90	54	6910	8.53	0.1066	0.0548	0.7511
GOTERM_BP_FAT	GO:0002399~MHC class II protein complex assembly	3	1.34	0.0014	3109, 3123, 3122	199	5	16650	50.2	0.9945	0.0492	2.5078
GOTERM_BP_FAT	GO:0002503~peptide antigen assembly with MHC class II protein complex	3	1.34	0.0014	3109, 3123, 3122	199	5	16650	50.2	0.9945	0.0492	2.5078
GOTERM_BP_FAT	GO:0002501~peptide antigen assembly with MHC protein complex	3	1.34	0.002	3109, 3123, 3122	199	6	16650	41.83	0.9996	0.0634	3.7106
GOTERM_CC_FAT	GO:0042613~MHC class II protein complex	4	1.79	0.0026	3117, 3109, 3123, 3122	186	22	14527	14.2	0.6088	0.0508	3.5338
GOTERM_BP_FAT	GO:0002396~MHC protein complex assembly	3	1.34	0.0028	3109, 3123, 3122	199	7	16650	35.86	1	0.0788	5.1187
GOTERM_CC_FAT	GO:0030669~clathrin-coated endocytic vesicle membrane	5	2.23	0.0037	8322, 3117, 4920, 3123, 3122	186	50	14527	7.81	0.736	0.0644	4.9776
KEGG_PATHWAY	hsa05145:Toxoplasmosis	7	3.13	0.004	2770, 10000, 3117, 3109, 3912, 3123, 3122	90	118	6910	4.55	0.5242	0.1007	4.847
GOTERM_BP_FAT	GO:0098602~single organism cell adhesion	19	8.48	0.0055	677, 2064, 10205, 3117, 2633, 7037, 2335, 10507, 960, 8754, 8613, 2192, 8322, 2113, 3109, 3912, 5788, 3123, 3122	199	779	16650	2.04	1	0.1197	9.6594
GOTERM_CC_FAT	GO:0042611~MHC protein complex	4	1.79	0.0064	3117, 3109, 3123, 3122	186	30	14527	10.41	0.8999	0.0879	8.4427
KEGG_PATHWAY	hsa05310:Asthma	4	1.79	0.0065	3117, 3109, 3123, 3122	90	30	6910	10.24	0.702	0.114	7.7781
KEGG_PATHWAY	hsa05322:Systemic lupus erythematosus	7	3.13	0.0074	8338, 3117, 712, 714, 3109, 3123, 3122	90	134	6910	4.01	0.7476	0.1176	8.7974
KEGG_PATHWAY	hsa05332:Graft-versus-host disease	4	1.79	0.0085	3117, 3109, 3123, 3122	90	33	6910	9.31	0.7948	0.1237	10.0527
GOTERM_CC_FAT	GO:0045334~clathrin-coated endocytic vesicle	5	2.23	0.0094	8322, 3117, 4920, 3123, 3122	186	65	14527	6.01	0.9663	0.1103	12.1841
GOTERM_BP_FAT	GO:0022409~positive regulation of cell-cell adhesion	9	4.02	0.0098	3117, 7037, 2113, 3109, 960, 8613, 5788, 3123, 3122	199	248	16650	3.04	1	0.1681	16.6227
KEGG_PATHWAY	hsa05330:Allograft rejection	4	1.79	0.0117	3117, 3109, 3123, 3122	90	37	6910	8.3	0.8867	0.1542	13.5538
GOTERM_BP_FAT	GO:0034341~response to interferon-gamma	7	3.13	0.0127	8942, 10410, 3117, 2633, 960, 3123, 3122	199	161	16650	3.64	1	0.1918	21.0504
GOTERM_BP_FAT	GO:0002478~antigen processing and presentation of exogenous peptide antigen	7	3.13	0.013	4012, 3117, 5243, 3109, 3123, 3122, 948	199	162	16650	3.62	1	0.1942	21.4759
KEGG_PATHWAY	hsa04145:Phagosome	7	3.13	0.0137	929, 3117, 7037, 3109, 3123, 3122, 948	90	153	6910	3.51	0.9226	0.167	15.7302
GOTERM_MF_FAT	GO:0032395~MHC class II receptor activity	3	1.34	0.0142	3117, 3123, 3122	191	15	15478	16.21	0.9999	0.4259	19.2301
GOTERM_BP_FAT	GO:0060333~interferon-gamma-mediated signaling pathway	5	2.23	0.0152	3117, 2633, 960, 3123, 3122	199	80	16650	5.23	1	0.2097	24.6503
GOTERM_BP_FAT	GO:1903039~positive regulation of leukocyte cell-cell adhesion	8	3.57	0.0155	3117, 7037, 2113, 3109, 960, 5788, 3123, 3122	199	218	16650	3.07	1	0.211	25.0669
GOTERM_BP_FAT	GO:0019884~antigen processing and presentation of exogenous antigen	7	3.13	0.0157	4012, 3117, 5243, 3109, 3123, 3122, 948	199	169	16650	3.47	1	0.213	25.3833
GOTERM_MF_FAT	GO:0023026~MHC class II protein complex binding	3	1.34	0.0161	3109, 3123, 3122	191	16	15478	15.19	1	0.4145	21.5224
KEGG_PATHWAY	hsa04940:Type I diabetes mellitus	4	1.79	0.0165	3117, 3109, 3123, 3122	90	42	6910	7.31	0.954	0.1856	18.6183
GOTERM_CC_FAT	GO:0030665~clathrin-coated vesicle membrane	5	2.23	0.0198	8322, 3117, 4920, 3123, 3122	186	81	14527	4.82	0.9992	0.164	24.014
GOTERM_BP_FAT	GO:0048002~antigen processing and presentation of peptide antigen	7	3.13	0.0203	4012, 3117, 5243, 3109, 3123, 3122, 948	199	179	16650	3.27	1	0.2438	31.5074
GOTERM_CC_FAT	GO:0032588~trans-Golgi network membrane	5	2.23	0.0215	3482, 3117, 83698, 3123, 3122	186	83	14527	4.7	0.9996	0.1726	25.7507
KEGG_PATHWAY	hsa04672:Intestinal immune network for IgA production	4	1.79	0.0223	3117, 3109, 3123, 3122	90	47	6910	6.53	0.9845	0.2293	24.3284
GOTERM_MF_FAT	GO:0023023~MHC protein complex binding	3	1.34	0.0223	3109, 3123, 3122	191	19	15478	12.8	1	0.4499	28.6973
KEGG_PATHWAY	hsa05152:Tuberculosis	7	3.13	0.0262	929, 10000, 3117, 317, 3109, 3123, 3122	90	177	6910	3.04	0.9926	0.2507	27.9776
KEGG_PATHWAY	hsa05323:Rheumatoid arthritis	5	2.23	0.0264	7422, 3117, 3109, 3123, 3122	90	88	6910	4.36	0.9929	0.2406	28.2042
KEGG_PATHWAY	hsa05320:Autoimmune thyroid disease	4	1.79	0.029	3117, 3109, 3123, 3122	90	52	6910	5.91	0.9957	0.2492	30.5257
GOTERM_BP_FAT	GO:0002696~positive regulation of leukocyte activation	9	4.02	0.0328	3117, 7037, 9846, 3109, 10451, 100423062, 5788, 3123, 3122	199	311	16650	2.42	1	0.3182	45.9997
GOTERM_BP_FAT	GO:1903037~regulation of leukocyte cell-cell adhesion	9	4.02	0.0339	2064, 3117, 7037, 2113, 3109, 960, 5788, 3123, 3122	199	313	16650	2.41	1	0.3218	47.0683
KEGG_PATHWAY	hsa04514:Cell adhesion molecules (CAMs)	6	2.68	0.0358	4267, 3117, 3109, 5788, 3123, 3122	90	142	6910	3.24	0.9988	0.2543	36.3268
KEGG_PATHWAY	hsa05416:Viral myocarditis	4	1.79	0.0367	3117, 3109, 3123, 3122	90	57	6910	5.39	0.999	0.2503	37.0324
GOTERM_BP_FAT	GO:0050867~positive regulation of cell activation	9	4.02	0.0378	3117, 7037, 9846, 3109, 10451, 100423062, 5788, 3123, 3122	199	320	16650	2.35	1	0.3386	50.9107
GOTERM_BP_FAT	GO:0022407~regulation of cell-cell adhesion	10	4.46	0.0416	2064, 3117, 7037, 2113, 3109, 960, 8613, 5788, 3123, 3122	199	386	16650	2.17	1	0.3582	54.3911
GOTERM_MF_FAT	GO:0042605~peptide antigen binding	3	1.34	0.046	3117, 3123, 3122	191	28	15478	8.68	1	0.5319	50.5644
KEGG_PATHWAY	hsa05166:HTLV-I infection	8	3.57	0.0463	4605, 10000, 8322, 3117, 2113, 3109, 3123, 3122	90	256	6910	2.4	0.9998	0.2774	44.3854
KEGG_PATHWAY	hsa05321:Inflammatory bowel disease (IBD)	4	1.79	0.049	3117, 3109, 3123, 3122	90	64	6910	4.8	0.9999	0.2666	46.315
GOTERM_BP_FAT	GO:0050852~T cell receptor signaling pathway	6	2.68	0.0494	3117, 2633, 5144, 5788, 3123, 3122	199	167	16650	3.01	1	0.3896	60.7974
GOTERM_BP_FAT	GO:0016337~single organismal cell-cell adhesion	15	6.7	0.0512	677, 10205, 2064, 3117, 7037, 2113, 10507, 3109, 3912, 960, 8754, 8613, 5788, 3123, 3122	199	725	16650	1.73	1	0.3961	62.1492
GOTERM_CC_FAT	GO:0071556~integral component of lumenal side of endoplasmic reticulum membrane	3	1.34	0.0523	3117, 3123, 3122	186	29	14527	8.08	1	0.2951	52.1614
GOTERM_CC_FAT	GO:0098553~lumenal side of endoplasmic reticulum membrane	3	1.34	0.0523	3117, 3123, 3122	186	29	14527	8.08	1	0.2951	52.1614
GOTERM_BP_FAT	GO:0002694~regulation of leukocyte activation	11	4.91	0.0535	677, 2064, 3117, 7037, 9846, 3109, 10451, 100423062, 5788, 3123, 3122	199	468	16650	1.97	1	0.405	63.7801
GOTERM_BP_FAT	GO:0019882~antigen processing and presentation	7	3.13	0.054	4012, 3117, 5243, 3109, 3123, 3122, 948	199	227	16650	2.58	1	0.4047	64.1092
GOTERM_BP_FAT	GO:0051251~positive regulation of lymphocyte activation	8	3.57	0.0561	3117, 7037, 3109, 10451, 100423062, 5788, 3123, 3122	199	287	16650	2.33	1	0.4115	65.5411
GOTERM_BP_FAT	GO:0051249~regulation of lymphocyte activation	10	4.46	0.0578	677, 2064, 3117, 7037, 3109, 10451, 100423062, 5788, 3123, 3122	199	411	16650	2.04	1	0.4161	66.7059
KEGG_PATHWAY	hsa05140:Leishmaniasis	4	1.79	0.0631	3117, 3109, 3123, 3122	90	71	6910	4.33	1	0.3141	55.3776
GOTERM_BP_FAT	GO:0007159~leukocyte cell-cell adhesion	11	4.91	0.0691	677, 2064, 3117, 7037, 10507, 2113, 3109, 960, 5788, 3123, 3122	199	491	16650	1.87	1	0.456	73.3295
KEGG_PATHWAY	hsa05164:Influenza A	6	2.68	0.0732	3627, 10000, 3117, 3109, 3123, 3122	90	174	6910	2.65	1	0.3163	60.9752
KEGG_PATHWAY	hsa04612:Antigen processing and presentation	4	1.79	0.0742	3117, 3109, 3123, 3122	90	76	6910	4.04	1	0.3131	61.4966
GOTERM_BP_FAT	GO:0050865~regulation of cell activation	11	4.91	0.0767	677, 2064, 3117, 7037, 9846, 3109, 10451, 100423062, 5788, 3123, 3122	199	501	16650	1.84	1	0.4757	77.1064
GOTERM_BP_FAT	GO:0071346~cellular response to interferon-gamma	5	2.23	0.0776	3117, 2633, 960, 3123, 3122	199	135	16650	3.1	1	0.4768	77.5093
GOTERM_BP_FAT	GO:0070486~leukocyte aggregation	10	4.46	0.0931	677, 2064, 3117, 7037, 10507, 3109, 960, 5788, 3123, 3122	199	454	16650	1.84	1	0.5163	83.5341
GOTERM_BP_FAT	GO:0019886~antigen processing and presentation of exogenous peptide antigen via MHC class II	4	1.79	0.0968	3117, 3109, 3123, 3122	199	92	16650	3.64	1	0.524	84.7419
GOTERM_CC_FAT	GO:0030662~coated vesicle membrane	5	2.23	0.1038	8322, 3117, 4920, 3123, 3122	186	140	14527	2.79	1	0.4432	77.7687
GOTERM_BP_FAT	GO:0050870~positive regulation of T cell activation	6	2.68	0.1057	3117, 7037, 3109, 5788, 3123, 3122	199	210	16650	2.39	1	0.5469	87.2981
GOTERM_BP_FAT	GO:0002495~antigen processing and presentation of peptide antigen via MHC class II	4	1.79	0.1065	3117, 3109, 3123, 3122	199	96	16650	3.49	1	0.5478	87.5055
GOTERM_MF_FAT	GO:0003823~antigen binding	5	2.23	0.1135	3117, 3109, 100423062, 3123, 3122	191	150	15478	2.7	1	0.6954	83.5225
GOTERM_BP_FAT	GO:0002504~antigen processing and presentation of peptide or polysaccharide antigen via MHC class II	4	1.79	0.114	3117, 3109, 3123, 3122	199	99	16650	3.38	1	0.5639	89.3135
GOTERM_BP_FAT	GO:0050863~regulation of T cell activation	7	3.13	0.1449	2064, 3117, 7037, 3109, 5788, 3123, 3122	199	299	16650	1.96	1	0.6237	94.4488
GOTERM_CC_FAT	GO:0012507~ER to Golgi transport vesicle membrane	3	1.34	0.1595	3117, 3123, 3122	186	56	14527	4.18	1	0.5889	90.7913
GOTERM_CC_FAT	GO:0031902~late endosome membrane	4	1.79	0.1746	10410, 3109, 3123, 3122	186	113	14527	2.76	1	0.6097	92.8118
Annotation Cluster 43	Enrichment Score: 1.680777619330246
GOTERM_BP_FAT	GO:0010634~positive regulation of epithelial cell migration	7	3.13	0.0016	7422, 9037, 2113, 2252, 8754, 8613, 5581	199	105	16650	5.58	0.9976	0.0552	2.8979
GOTERM_BP_FAT	GO:0010632~regulation of epithelial cell migration	8	3.57	0.0041	7422, 9037, 7026, 2113, 2252, 8754, 8613, 5581	199	169	16650	3.96	1	0.099	7.3608
GOTERM_BP_FAT	GO:0001667~ameboidal-type cell migration	11	4.91	0.0051	7422, 9037, 7026, 10507, 2113, 2252, 10509, 7145, 8754, 8613, 5581	199	320	16650	2.88	1	0.114	8.9292
GOTERM_BP_FAT	GO:0010631~epithelial cell migration	8	3.57	0.0195	7422, 9037, 7026, 2113, 2252, 8754, 8613, 5581	199	228	16650	2.94	1	0.2381	30.4397
GOTERM_BP_FAT	GO:0090132~epithelium migration	8	3.57	0.0207	7422, 9037, 7026, 2113, 2252, 8754, 8613, 5581	199	231	16650	2.9	1	0.2469	32.0831
GOTERM_BP_FAT	GO:0090130~tissue migration	8	3.57	0.0236	7422, 9037, 7026, 2113, 2252, 8754, 8613, 5581	199	237	16650	2.82	1	0.2678	35.6236
GOTERM_BP_FAT	GO:0010595~positive regulation of endothelial cell migration	4	1.79	0.0473	7422, 9037, 2113, 8613	199	68	16650	4.92	1	0.3821	59.1181
GOTERM_BP_FAT	GO:0010594~regulation of endothelial cell migration	5	2.23	0.0485	7422, 9037, 7026, 2113, 8613	199	115	16650	3.64	1	0.3881	60.0467
GOTERM_BP_FAT	GO:0043542~endothelial cell migration	5	2.23	0.1118	7422, 9037, 7026, 2113, 8613	199	154	16650	2.72	1	0.559	88.8031
GOTERM_BP_FAT	GO:0045766~positive regulation of angiogenesis	4	1.79	0.1925	7422, 9037, 2113, 5740	199	127	16650	2.64	1	0.7047	98.0724
Annotation Cluster 44	Enrichment Score: 1.6804116965608387
GOTERM_MF_FAT	GO:0005041~low-density lipoprotein receptor activity	3	1.34	0.0107	4035, 7804, 948	191	13	15478	18.7	0.9992	0.3982	14.8655
GOTERM_MF_FAT	GO:0030228~lipoprotein particle receptor activity	3	1.34	0.0161	4035, 7804, 948	191	16	15478	15.19	1	0.4145	21.5224
GOTERM_MF_FAT	GO:0038024~cargo receptor activity	4	1.79	0.0529	7037, 4035, 7804, 948	191	69	15478	4.7	1	0.5501	55.6788
Annotation Cluster 45	Enrichment Score: 1.6570327050322247
GOTERM_CC_FAT	GO:0030666~endocytic vesicle membrane	8	3.57	0.0037	8322, 3117, 4035, 4920, 5727, 3123, 3122, 948	186	155	14527	4.03	0.7357	0.0676	4.9728
GOTERM_CC_FAT	GO:0030669~clathrin-coated endocytic vesicle membrane	5	2.23	0.0037	8322, 3117, 4920, 3123, 3122	186	50	14527	7.81	0.736	0.0644	4.9776
GOTERM_CC_FAT	GO:0030139~endocytic vesicle	10	4.46	0.006	8322, 3482, 3117, 4035, 4920, 5727, 30011, 3123, 3122, 948	186	259	14527	3.02	0.8842	0.0859	7.9325
GOTERM_CC_FAT	GO:0045334~clathrin-coated endocytic vesicle	5	2.23	0.0094	8322, 3117, 4920, 3123, 3122	186	65	14527	6.01	0.9663	0.1103	12.1841
GOTERM_CC_FAT	GO:0044433~cytoplasmic vesicle part	16	7.14	0.0122	4012, 3117, 9445, 4035, 2335, 5727, 30011, 948, 2697, 8322, 3784, 7422, 134957, 4920, 3123, 3122	186	615	14527	2.03	0.9874	0.1208	15.4441
GOTERM_CC_FAT	GO:0030136~clathrin-coated vesicle	7	3.13	0.0149	8322, 3482, 3117, 4035, 4920, 3123, 3122	186	156	14527	3.5	0.9953	0.1384	18.5805
GOTERM_CC_FAT	GO:0030665~clathrin-coated vesicle membrane	5	2.23	0.0198	8322, 3117, 4920, 3123, 3122	186	81	14527	4.82	0.9992	0.164	24.014
GOTERM_CC_FAT	GO:0030659~cytoplasmic vesicle membrane	12	5.36	0.0497	4012, 8322, 3784, 3117, 4035, 4920, 134957, 5727, 30011, 3123, 3122, 948	186	491	14527	1.91	1	0.2869	50.3391
GOTERM_CC_FAT	GO:0012506~vesicle membrane	12	5.36	0.0598	4012, 8322, 3784, 3117, 4035, 4920, 134957, 5727, 30011, 3123, 3122, 948	186	507	14527	1.85	1	0.3166	57.1075
GOTERM_CC_FAT	GO:0030135~coated vesicle	7	3.13	0.0867	8322, 3482, 3117, 4035, 4920, 3123, 3122	186	240	14527	2.28	1	0.3979	71.1918
GOTERM_CC_FAT	GO:0030662~coated vesicle membrane	5	2.23	0.1038	8322, 3117, 4920, 3123, 3122	186	140	14527	2.79	1	0.4432	77.7687
GOTERM_CC_FAT	GO:0016023~cytoplasmic, membrane-bounded vesicle	20	8.93	0.1747	4012, 3117, 7037, 4035, 9445, 2335, 5727, 30011, 948, 2697, 3482, 8322, 3784, 7422, 163882, 6386, 134957, 4920, 3123, 3122	186	1183	14527	1.32	1	0.6051	92.8299
Annotation Cluster 46	Enrichment Score: 1.6515096247103234
GOTERM_MF_FAT	GO:0001972~retinoic acid binding	4	1.79	0.0027	3482, 7026, 7363, 7367	191	23	15478	14.09	0.8315	0.4477	3.9519
GOTERM_MF_FAT	GO:0005501~retinoid binding	4	1.79	0.0104	3482, 7026, 7363, 7367	191	37	15478	8.76	0.999	0.4127	14.4994
GOTERM_MF_FAT	GO:0019840~isoprenoid binding	4	1.79	0.012	3482, 7026, 7363, 7367	191	39	15478	8.31	0.9997	0.4134	16.5678
GOTERM_MF_FAT	GO:0033293~monocarboxylic acid binding	4	1.79	0.0423	3482, 7026, 7363, 7367	191	63	15478	5.15	1	0.5283	47.6085
GOTERM_MF_FAT	GO:0043168~anion binding	8	3.57	0.0603	3482, 8942, 7026, 9846, 7363, 5033, 122622, 7367	191	283	15478	2.29	1	0.583	60.5755
GOTERM_MF_FAT	GO:0031406~carboxylic acid binding	5	2.23	0.1435	3482, 7026, 7363, 5033, 7367	191	164	15478	2.47	1	0.7446	90.1474
Annotation Cluster 47	Enrichment Score: 1.6405363181411248
GOTERM_BP_FAT	GO:0072001~renal system development	12	5.36	0.0006	157506, 2018, 1282, 3976, 27031, 7422, 4811, 23213, 4038, 5727, 9863, 10409	199	283	16650	3.55	0.8925	0.0262	1.0844
GOTERM_BP_FAT	GO:0001655~urogenital system development	12	5.36	0.0016	157506, 2018, 1282, 3976, 27031, 7422, 4811, 23213, 4038, 5727, 9863, 10409	199	320	16650	3.14	0.9976	0.0548	2.9057
GOTERM_BP_FAT	GO:0001822~kidney development	10	4.46	0.0047	157506, 3976, 27031, 7422, 4811, 23213, 4038, 5727, 9863, 10409	199	267	16650	3.13	1	0.1089	8.4159
GOTERM_BP_FAT	GO:0072006~nephron development	7	3.13	0.0062	3976, 7422, 4811, 23213, 5727, 9863, 10409	199	138	16650	4.24	1	0.1297	10.788
GOTERM_BP_FAT	GO:0061005~cell differentiation involved in kidney development	4	1.79	0.0216	3976, 5727, 9863, 10409	199	50	16650	6.69	1	0.2524	33.1411
GOTERM_BP_FAT	GO:0060993~kidney morphogenesis	5	2.23	0.0258	3976, 27031, 7422, 5727, 10409	199	94	16650	4.45	1	0.2822	38.3213
GOTERM_BP_FAT	GO:0072009~nephron epithelium development	5	2.23	0.0435	3976, 7422, 5727, 9863, 10409	199	111	16650	3.77	1	0.365	56.0316
GOTERM_BP_FAT	GO:0035850~epithelial cell differentiation involved in kidney development	3	1.34	0.0783	3976, 9863, 10409	199	39	16650	6.44	1	0.4792	77.8146
GOTERM_BP_FAT	GO:0090184~positive regulation of kidney development	3	1.34	0.0783	3976, 7422, 10409	199	39	16650	6.44	1	0.4792	77.8146
GOTERM_BP_FAT	GO:0001656~metanephros development	4	1.79	0.0898	157506, 3976, 5727, 10409	199	89	16650	3.76	1	0.5092	82.3902
GOTERM_BP_FAT	GO:0072073~kidney epithelium development	5	2.23	0.0913	3976, 7422, 5727, 9863, 10409	199	143	16650	2.93	1	0.5139	82.9213
GOTERM_BP_FAT	GO:0061326~renal tubule development	4	1.79	0.104	1282, 3976, 7422, 5727	199	95	16650	3.52	1	0.5423	86.8533
GOTERM_BP_FAT	GO:0090183~regulation of kidney development	3	1.34	0.135	3976, 7422, 10409	199	54	16650	4.65	1	0.6062	93.1379
Annotation Cluster 48	Enrichment Score: 1.6403808984684085
GOTERM_BP_FAT	GO:1901700~response to oxygen-containing compound	32	14.29	0.0012	1292, 4149, 3627, 1291, 4303, 7026, 5144, 948, 2697, 2770, 8322, 3482, 8462, 7804, 8997, 5581, 677, 1282, 11213, 2690, 3488, 8754, 5727, 929, 10628, 3490, 54206, 3784, 57088, 2113, 3123, 6934	199	1466	16650	1.83	0.9879	0.044	2.134
GOTERM_BP_FAT	GO:1901701~cellular response to oxygen-containing compound	23	10.27	0.0013	4149, 677, 3627, 1282, 4303, 1291, 5144, 2690, 3488, 8754, 5727, 948, 2770, 929, 8322, 54206, 3784, 8462, 57088, 7804, 2113, 3123, 5581	199	912	16650	2.11	0.9919	0.0466	2.3276
GOTERM_BP_FAT	GO:0010243~response to organonitrogen compound	17	7.59	0.0264	677, 4149, 1282, 4303, 1291, 11213, 5144, 2690, 3488, 2770, 2697, 8942, 54206, 3784, 8462, 8997, 5581	199	789	16650	1.8	1	0.286	38.9918
GOTERM_BP_FAT	GO:0071417~cellular response to organonitrogen compound	11	4.91	0.0593	677, 4149, 54206, 1282, 4303, 1291, 3784, 8462, 5144, 2690, 3488	199	477	16650	1.93	1	0.4223	67.6843
GOTERM_BP_FAT	GO:1901698~response to nitrogen compound	17	7.59	0.0681	677, 4149, 1282, 4303, 1291, 11213, 5144, 2690, 3488, 2770, 2697, 8942, 54206, 3784, 8462, 8997, 5581	199	895	16650	1.59	1	0.4525	72.7949
GOTERM_BP_FAT	GO:1901699~cellular response to nitrogen compound	11	4.91	0.1296	677, 4149, 54206, 1282, 4303, 1291, 3784, 8462, 5144, 2690, 3488	199	558	16650	1.65	1	0.5969	92.2983
GOTERM_BP_FAT	GO:1901652~response to peptide	9	4.02	0.1601	2770, 2697, 677, 4149, 54206, 4303, 8462, 2690, 3488	199	444	16650	1.7	1	0.6498	96.013
Annotation Cluster 49	Enrichment Score: 1.622541710539289
GOTERM_MF_FAT	GO:0005539~glycosaminoglycan binding	9	4.02	0.0042	3627, 7422, 9037, 2335, 2252, 25890, 8425, 960, 5727	191	208	15478	3.51	0.9382	0.3712	6.1072
GOTERM_MF_FAT	GO:0008201~heparin binding	6	2.68	0.0475	3627, 7422, 2335, 2252, 25890, 5727	191	160	15478	3.04	1	0.5354	51.7559
GOTERM_MF_FAT	GO:1901681~sulfur compound binding	7	3.13	0.0679	3627, 7422, 9037, 2335, 2252, 25890, 5727	191	233	15478	2.43	1	0.6053	65.083
Annotation Cluster 50	Enrichment Score: 1.6209818704353982
GOTERM_BP_FAT	GO:0007417~central nervous system development	20	8.93	0.0115	2018, 161357, 166614, 2064, 1282, 205, 7026, 4035, 317, 1901, 8613, 5727, 10409, 8322, 3976, 357, 9037, 7804, 2113, 3912	199	904	16650	1.85	1	0.184	19.2465
GOTERM_BP_FAT	GO:0007420~brain development	16	7.14	0.0168	166614, 2018, 1282, 205, 7026, 4035, 317, 1901, 5727, 10409, 8322, 357, 9037, 7804, 2113, 3912	199	684	16650	1.96	1	0.2198	26.8851
GOTERM_BP_FAT	GO:0060322~head development	16	7.14	0.0253	166614, 2018, 1282, 205, 7026, 4035, 317, 1901, 5727, 10409, 8322, 357, 9037, 7804, 2113, 3912	199	720	16650	1.86	1	0.2793	37.6546
GOTERM_BP_FAT	GO:0030900~forebrain development	9	4.02	0.0671	166614, 2018, 9037, 7026, 317, 4035, 7804, 2113, 3912	199	361	16650	2.09	1	0.4501	72.2995
Annotation Cluster 51	Enrichment Score: 1.609372708748117
GOTERM_BP_FAT	GO:0050707~regulation of cytokine secretion	7	3.13	0.0091	929, 2192, 2633, 55540, 2335, 3123, 51311	199	150	16650	3.9	1	0.1643	15.5841
GOTERM_BP_FAT	GO:0009306~protein secretion	13	5.8	0.0105	2697, 929, 2192, 8622, 2633, 55540, 2335, 8754, 51311, 3123, 5581, 6934, 948	199	469	16650	2.32	1	0.1762	17.7342
GOTERM_BP_FAT	GO:0050663~cytokine secretion	7	3.13	0.0141	929, 2192, 2633, 55540, 2335, 3123, 948	199	165	16650	3.55	1	0.2014	23.1135
GOTERM_BP_FAT	GO:0001817~regulation of cytokine production	13	5.8	0.0433	929, 2192, 54206, 2633, 55540, 5144, 11213, 23213, 2335, 51311, 3123, 5966, 948	199	577	16650	1.89	1	0.3654	55.8784
GOTERM_BP_FAT	GO:0001818~negative regulation of cytokine production	7	3.13	0.0505	2192, 54206, 2633, 11213, 2335, 3123, 5966	199	223	16650	2.63	1	0.3947	61.6083
GOTERM_BP_FAT	GO:0001816~cytokine production	13	5.8	0.0743	929, 2192, 54206, 2633, 55540, 5144, 11213, 23213, 2335, 51311, 3123, 5966, 948	199	631	16650	1.72	1	0.468	75.9705
Annotation Cluster 52	Enrichment Score: 1.5890365093039573
GOTERM_BP_FAT	GO:0071216~cellular response to biotic stimulus	9	4.02	0.0012	929, 10628, 3627, 57088, 5144, 317, 8754, 5581, 948	199	175	16650	4.3	0.9888	0.0443	2.1712
GOTERM_BP_FAT	GO:0071222~cellular response to lipopolysaccharide	7	3.13	0.0089	929, 3627, 57088, 5144, 8754, 5581, 948	199	149	16650	3.93	1	0.1628	15.1422
GOTERM_BP_FAT	GO:0071219~cellular response to molecule of bacterial origin	7	3.13	0.0106	929, 3627, 57088, 5144, 8754, 5581, 948	199	155	16650	3.78	1	0.1764	17.9076
GOTERM_BP_FAT	GO:0002764~immune response-regulating signaling pathway	14	6.25	0.0111	929, 3117, 2633, 5144, 11213, 9846, 100423062, 10451, 5788, 51311, 3123, 5581, 3122, 948	199	531	16650	2.21	1	0.1801	18.6862
GOTERM_BP_FAT	GO:0009607~response to biotic stimulus	18	8.04	0.0315	8493, 3627, 10410, 2633, 11213, 5144, 317, 25939, 8754, 100423062, 948, 929, 10628, 57088, 5788, 3123, 51311, 5581	199	873	16650	1.73	1	0.312	44.606
GOTERM_BP_FAT	GO:0032496~response to lipopolysaccharide	8	3.57	0.0692	929, 3627, 11213, 57088, 5144, 8754, 5581, 948	199	302	16650	2.22	1	0.456	73.4074
GOTERM_BP_FAT	GO:0051707~response to other organism	16	7.14	0.0699	8493, 3627, 10410, 2633, 11213, 5144, 25939, 8754, 100423062, 948, 929, 57088, 3123, 51311, 5788, 5581	199	829	16650	1.61	1	0.458	73.7861
GOTERM_BP_FAT	GO:0043207~response to external biotic stimulus	16	7.14	0.0699	8493, 3627, 10410, 2633, 11213, 5144, 25939, 8754, 100423062, 948, 929, 57088, 3123, 51311, 5788, 5581	199	829	16650	1.61	1	0.458	73.7861
GOTERM_BP_FAT	GO:0002237~response to molecule of bacterial origin	8	3.57	0.0843	929, 3627, 11213, 57088, 5144, 8754, 5581, 948	199	316	16650	2.12	1	0.4944	80.3517
GOTERM_BP_FAT	GO:0009617~response to bacterium	11	4.91	0.1151	929, 8493, 3627, 11213, 57088, 5144, 8754, 100423062, 3123, 5581, 948	199	544	16650	1.69	1	0.5656	89.5511
Annotation Cluster 53	Enrichment Score: 1.5718534511887439
GOTERM_BP_FAT	GO:0045765~regulation of angiogenesis	9	4.02	0.0052	3627, 2064, 4303, 7422, 1284, 9037, 23213, 2113, 5740	199	222	16650	3.39	1	0.1151	9.1237
GOTERM_BP_FAT	GO:1901342~regulation of vasculature development	9	4.02	0.0091	3627, 2064, 4303, 7422, 1284, 9037, 23213, 2113, 5740	199	245	16650	3.07	1	0.1651	15.5801
GOTERM_BP_FAT	GO:0016525~negative regulation of angiogenesis	4	1.79	0.06	3627, 4303, 1284, 23213	199	75	16650	4.46	1	0.4247	68.1275
GOTERM_BP_FAT	GO:2000181~negative regulation of blood vessel morphogenesis	4	1.79	0.0639	3627, 4303, 1284, 23213	199	77	16650	4.35	1	0.4396	70.4902
GOTERM_BP_FAT	GO:1901343~negative regulation of vasculature development	4	1.79	0.0764	3627, 4303, 1284, 23213	199	83	16650	4.03	1	0.4747	76.9397
Annotation Cluster 54	Enrichment Score: 1.5699074493145195
GOTERM_BP_FAT	GO:0048545~response to steroid hormone	13	5.8	0.0021	677, 56937, 10628, 3490, 54206, 4306, 5069, 7026, 7067, 2690, 8754, 54852, 153222	199	381	16650	2.85	0.9996	0.0636	3.751
GOTERM_BP_FAT	GO:0071383~cellular response to steroid hormone stimulus	8	3.57	0.0254	677, 56937, 54206, 4306, 7026, 7067, 54852, 153222	199	241	16650	2.78	1	0.2798	37.8174
GOTERM_MF_FAT	GO:0003707~steroid hormone receptor activity	4	1.79	0.0358	4306, 7026, 7067, 54852	191	59	15478	5.49	1	0.5296	42.0917
GOTERM_BP_FAT	GO:0009755~hormone-mediated signaling pathway	7	3.13	0.0489	56937, 4306, 7026, 7067, 2690, 54852, 153222	199	221	16650	2.65	1	0.3892	60.3729
GOTERM_BP_FAT	GO:0043401~steroid hormone mediated signaling pathway	6	2.68	0.0641	56937, 4306, 7026, 7067, 54852, 153222	199	180	16650	2.79	1	0.4394	70.5554
GOTERM_BP_FAT	GO:0032870~cellular response to hormone stimulus	13	5.8	0.0646	4149, 677, 56937, 3490, 54206, 4303, 4306, 7026, 7067, 2690, 54852, 5581, 153222	199	616	16650	1.77	1	0.4413	70.8501
Annotation Cluster 55	Enrichment Score: 1.5668961211731784
GOTERM_MF_FAT	GO:0019199~transmembrane receptor protein kinase activity	5	2.23	0.0183	2064, 3482, 4920, 8425, 51232	191	82	15478	4.94	1	0.4261	24.1636
GOTERM_MF_FAT	GO:0004713~protein tyrosine kinase activity	7	3.13	0.0238	2064, 3482, 4920, 2252, 7465, 4882, 51232	191	180	15478	3.15	1	0.4456	30.2724
GOTERM_MF_FAT	GO:0004714~transmembrane receptor protein tyrosine kinase activity	4	1.79	0.0457	2064, 3482, 4920, 51232	191	65	15478	4.99	1	0.5383	50.3369
Annotation Cluster 56	Enrichment Score: 1.564934892071468
GOTERM_BP_FAT	GO:0040013~negative regulation of locomotion	9	4.02	0.0121	2192, 9037, 7026, 23213, 4035, 10507, 3488, 10509, 9863	199	258	16650	2.92	1	0.1884	20.1908
GOTERM_BP_FAT	GO:0051271~negative regulation of cellular component movement	9	4.02	0.0125	2192, 9037, 7026, 23213, 4035, 10507, 3488, 10509, 9863	199	259	16650	2.91	1	0.1906	20.6733
GOTERM_BP_FAT	GO:2000146~negative regulation of cell motility	6	2.68	0.1335	2192, 7026, 23213, 4035, 3488, 9863	199	227	16650	2.21	1	0.6035	92.9098
Annotation Cluster 57	Enrichment Score: 1.5582183883142977
GOTERM_BP_FAT	GO:0006366~transcription from RNA polymerase II promoter	36	16.07	0.0028	4149, 3627, 4303, 4306, 7026, 10507, 948, 128553, 7422, 8462, 7804, 57178, 4920, 4211, 7067, 5325, 4150, 4038, 5966, 153222, 3206, 22882, 23213, 135112, 1901, 165, 5727, 169792, 23492, 10743, 10628, 4605, 3976, 2113, 2115, 6934	199	1820	16650	1.65	1	0.0786	5.0673
GOTERM_BP_FAT	GO:0006357~regulation of transcription from RNA polymerase II promoter	36	16.07	0.0032	3627, 4303, 7026, 10507, 948, 128553, 7422, 8462, 7804, 57178, 4920, 4211, 7067, 5325, 4038, 94234, 5966, 153222, 3206, 22882, 23213, 135112, 55893, 91748, 1901, 165, 5727, 169792, 23492, 10743, 10628, 4605, 3976, 2113, 2115, 6934	199	1835	16650	1.64	1	0.0838	5.7751
GOTERM_BP_FAT	GO:0010604~positive regulation of macromolecule metabolic process	49	21.88	0.0067	3627, 4303, 7026, 317, 2335, 10507, 2252, 960, 8613, 9863, 948, 2697, 2192, 8322, 7422, 7804, 57178, 4920, 7067, 4211, 5325, 4038, 5581, 153222, 5966, 677, 64762, 2064, 10253, 3206, 7037, 135112, 1901, 1112, 2690, 8754, 5727, 169792, 10743, 994, 4605, 3976, 6386, 2113, 2115, 51311, 5788, 84250, 6934	199	2856	16650	1.44	1	0.136	11.6927
GOTERM_BP_FAT	GO:0031325~positive regulation of cellular metabolic process	48	21.43	0.0097	3627, 4303, 7026, 317, 2335, 10507, 2252, 960, 8613, 9863, 948, 2192, 8322, 7422, 7804, 57178, 4920, 7067, 4211, 5325, 4038, 5581, 5966, 677, 64762, 2064, 10253, 3206, 7037, 135112, 1901, 1112, 2690, 8754, 5727, 169792, 10743, 994, 4605, 3976, 6386, 2113, 2115, 10451, 51311, 5788, 84250, 6934	199	2839	16650	1.41	1	0.1672	16.4596
GOTERM_BP_FAT	GO:0009893~positive regulation of metabolic process	50	22.32	0.0143	3627, 4303, 7026, 2335, 10507, 2252, 9863, 948, 2192, 8322, 7804, 57178, 4920, 7067, 4211, 5325, 4038, 5581, 153222, 677, 2064, 3206, 7037, 135112, 1901, 4605, 2113, 2115, 5788, 6934, 317, 960, 8613, 2697, 7422, 5966, 64762, 10253, 1112, 2690, 8754, 5727, 169792, 10743, 994, 3976, 6386, 10451, 84250, 51311	199	3052	16650	1.37	1	0.2028	23.3547
GOTERM_BP_FAT	GO:0051254~positive regulation of RNA metabolic process	26	11.61	0.0296	3627, 4303, 7026, 2252, 8322, 7422, 57178, 7067, 4211, 4920, 5325, 5966, 677, 2064, 3206, 135112, 1112, 1901, 5727, 169792, 10743, 4605, 3976, 2113, 2115, 6934	199	1415	16650	1.54	1	0.3035	42.6159
GOTERM_BP_FAT	GO:0045893~positive regulation of transcription, DNA-templated	25	11.16	0.0306	3627, 2064, 4303, 3206, 7026, 135112, 1112, 1901, 2252, 5727, 169792, 10743, 4605, 8322, 7422, 3976, 57178, 2113, 4211, 7067, 4920, 5325, 2115, 5966, 6934	199	1349	16650	1.55	1	0.3092	43.6427
GOTERM_BP_FAT	GO:1903508~positive regulation of nucleic acid-templated transcription	25	11.16	0.0306	3627, 2064, 4303, 3206, 7026, 135112, 1112, 1901, 2252, 5727, 169792, 10743, 4605, 8322, 7422, 3976, 57178, 2113, 4211, 7067, 4920, 5325, 2115, 5966, 6934	199	1349	16650	1.55	1	0.3092	43.6427
GOTERM_BP_FAT	GO:1902680~positive regulation of RNA biosynthetic process	25	11.16	0.0354	3627, 2064, 4303, 3206, 7026, 135112, 1112, 1901, 2252, 5727, 169792, 10743, 4605, 8322, 7422, 3976, 57178, 2113, 4211, 7067, 4920, 5325, 2115, 5966, 6934	199	1369	16650	1.53	1	0.3303	48.651
GOTERM_BP_FAT	GO:0010628~positive regulation of gene expression	29	12.95	0.0452	3627, 4303, 7026, 2335, 2252, 2697, 2192, 8322, 7422, 57178, 4211, 7067, 4920, 5325, 5966, 2064, 10253, 3206, 135112, 1112, 1901, 5727, 169792, 10743, 4605, 3976, 2113, 2115, 6934	199	1692	16650	1.43	1	0.3738	57.4164
GOTERM_BP_FAT	GO:0045935~positive regulation of nucleobase-containing compound metabolic process	28	12.5	0.0573	3627, 4303, 7026, 2252, 8322, 7422, 57178, 4211, 7067, 4920, 5325, 5966, 677, 2064, 3206, 7037, 135112, 1112, 1901, 5727, 169792, 10743, 4605, 3976, 2113, 2115, 84250, 6934	199	1658	16650	1.41	1	0.4143	66.401
GOTERM_BP_FAT	GO:0010557~positive regulation of macromolecule biosynthetic process	26	11.61	0.094	2064, 3627, 4303, 7026, 3206, 135112, 1901, 1112, 2252, 5727, 169792, 10743, 4605, 8322, 3976, 7422, 57178, 4920, 4211, 7067, 2113, 5325, 2115, 51311, 6934, 5966	199	1597	16650	1.36	1	0.517	83.8321
GOTERM_BP_FAT	GO:0051173~positive regulation of nitrogen compound metabolic process	28	12.5	0.1041	3627, 4303, 7026, 2252, 8322, 7422, 57178, 4211, 7067, 4920, 5325, 5966, 677, 2064, 3206, 7037, 135112, 1112, 1901, 5727, 169792, 10743, 4605, 3976, 2113, 2115, 84250, 6934	199	1767	16650	1.33	1	0.5418	86.8675
GOTERM_BP_FAT	GO:0045944~positive regulation of transcription from RNA polymerase II promoter	18	8.04	0.1147	3627, 4303, 3206, 135112, 1901, 169792, 10743, 4605, 7422, 3976, 57178, 2113, 7067, 4211, 5325, 2115, 6934, 5966	199	1041	16650	1.45	1	0.5655	89.4578
GOTERM_BP_FAT	GO:0031328~positive regulation of cellular biosynthetic process	26	11.61	0.1766	2064, 3627, 4303, 7026, 3206, 135112, 1901, 1112, 2252, 5727, 169792, 10743, 4605, 8322, 3976, 7422, 57178, 4920, 4211, 7067, 2113, 5325, 2115, 51311, 6934, 5966	199	1729	16650	1.26	1	0.6772	97.2346
Annotation Cluster 58	Enrichment Score: 1.5531198559360713
GOTERM_MF_FAT	GO:0005548~phospholipid transporter activity	5	2.23	0.003	114879, 5243, 57088, 153768, 57205	191	49	15478	8.27	0.8654	0.3943	4.4381
GOTERM_MF_FAT	GO:0005319~lipid transporter activity	6	2.68	0.0123	114879, 5243, 57088, 345274, 153768, 57205	191	112	15478	4.34	0.9997	0.4011	16.9484
GOTERM_BP_FAT	GO:0015748~organophosphate ester transport	5	2.23	0.0172	2697, 114879, 5243, 153768, 57205	199	83	16650	5.04	1	0.2212	27.4085
GOTERM_BP_FAT	GO:0006869~lipid transport	9	4.02	0.0334	8322, 114879, 5243, 4035, 345274, 153768, 57205, 5727, 948	199	312	16650	2.41	1	0.3203	46.5716
GOTERM_BP_FAT	GO:0015914~phospholipid transport	4	1.79	0.0375	114879, 5243, 153768, 57205	199	62	16650	5.4	1	0.3383	50.6777
GOTERM_BP_FAT	GO:0010876~lipid localization	9	4.02	0.0517	8322, 114879, 5243, 4035, 345274, 153768, 57205, 5727, 948	199	342	16650	2.2	1	0.3974	62.4936
GOTERM_BP_FAT	GO:0030301~cholesterol transport	4	1.79	0.0562	114879, 4035, 5727, 948	199	73	16650	4.58	1	0.4118	65.6655
GOTERM_BP_FAT	GO:0015918~sterol transport	4	1.79	0.06	114879, 4035, 5727, 948	199	75	16650	4.46	1	0.4247	68.1275
GOTERM_BP_FAT	GO:0097035~regulation of membrane lipid distribution	3	1.34	0.0748	5243, 57088, 57205	199	38	16650	6.61	1	0.4691	76.2306
Annotation Cluster 59	Enrichment Score: 1.533993524509335
GOTERM_CC_FAT	GO:0044432~endoplasmic reticulum part	26	11.61	0.0078	1292, 1291, 4306, 57205, 145173, 401494, 2697, 114879, 57338, 5740, 94103, 143888, 1282, 3117, 1284, 5033, 55733, 1303, 157506, 6386, 7363, 23768, 3123, 7367, 51311, 3122	186	1177	14527	1.73	0.94	0.099	10.2227
GOTERM_CC_FAT	GO:0005783~endoplasmic reticulum	33	14.73	0.0108	1292, 1291, 4306, 145173, 57205, 8459, 401494, 2697, 57338, 114879, 94103, 5740, 143888, 5581, 7837, 1282, 3117, 1284, 23213, 5033, 55733, 1303, 219970, 137886, 157506, 3784, 6386, 7363, 3123, 23768, 7367, 51311, 3122	186	1660	14527	1.55	0.9798	0.1149	13.8988
GOTERM_CC_FAT	GO:0005789~endoplasmic reticulum membrane	19	8.48	0.0859	4306, 3117, 145173, 57205, 55733, 401494, 2697, 157506, 57338, 114879, 6386, 7363, 94103, 5740, 51311, 3123, 23768, 7367, 3122	186	999	14527	1.49	1	0.4047	70.8529
GOTERM_CC_FAT	GO:0042175~nuclear outer membrane-endoplasmic reticulum membrane network	19	8.48	0.1002	4306, 3117, 145173, 57205, 55733, 401494, 2697, 157506, 57338, 114879, 6386, 7363, 94103, 5740, 51311, 3123, 23768, 7367, 3122	186	1021	14527	1.45	1	0.4361	76.5313
Annotation Cluster 60	Enrichment Score: 1.5182255339325537
GOTERM_MF_FAT	GO:0004871~signal transducer activity	33	14.73	0.0151	4306, 7026, 9846, 10507, 960, 9863, 948, 2697, 2770, 57338, 3482, 8322, 7422, 55540, 7804, 7067, 4920, 8425, 4882, 54852, 5581, 2064, 3117, 2487, 1901, 2690, 51232, 5727, 929, 5788, 3123, 23768, 3122	191	1763	15478	1.52	1	0.4282	20.3682
GOTERM_MF_FAT	GO:0060089~molecular transducer activity	30	13.39	0.0369	4306, 7026, 10507, 960, 948, 3482, 8322, 57338, 55540, 7804, 7067, 4920, 8425, 4882, 54852, 2064, 3117, 7037, 4035, 2487, 1901, 2690, 51232, 5727, 929, 357, 5788, 3123, 51311, 3122	191	1680	15478	1.45	1	0.5287	42.9918
GOTERM_MF_FAT	GO:0004872~receptor activity	30	13.39	0.0369	4306, 7026, 10507, 960, 948, 3482, 8322, 57338, 55540, 7804, 7067, 4920, 8425, 4882, 54852, 2064, 3117, 7037, 4035, 2487, 1901, 2690, 51232, 5727, 929, 357, 5788, 3123, 51311, 3122	191	1680	15478	1.45	1	0.5287	42.9918
GOTERM_MF_FAT	GO:0038023~signaling receptor activity	26	11.61	0.0412	2064, 4306, 3117, 7026, 2487, 10507, 1901, 2690, 960, 51232, 5727, 948, 929, 57338, 8322, 3482, 55540, 7804, 4920, 7067, 8425, 4882, 54852, 3123, 5788, 3122	191	1417	15478	1.49	1	0.5382	46.7259
Annotation Cluster 61	Enrichment Score: 1.5169503521924812
GOTERM_BP_FAT	GO:0045785~positive regulation of cell adhesion	19	8.48	0	2064, 3117, 7037, 2335, 25890, 960, 8754, 8613, 948, 2192, 4811, 7422, 2113, 3109, 10451, 3123, 5788, 5581, 3122	199	385	16650	4.13	0.0031	0.0002	0.0015
GOTERM_BP_FAT	GO:0002684~positive regulation of immune system process	24	10.71	0.0011	677, 3627, 3117, 2633, 5243, 11213, 5144, 7037, 9846, 100423062, 948, 929, 7422, 3976, 712, 714, 2113, 3109, 10451, 5788, 3123, 51311, 5581, 3122	199	960	16650	2.09	0.9832	0.0421	1.9769
GOTERM_BP_FAT	GO:0050778~positive regulation of immune response	18	8.04	0.0034	3117, 2633, 11213, 5144, 7037, 9846, 100423062, 948, 929, 712, 714, 3109, 10451, 3123, 51311, 5788, 5581, 3122	199	684	16650	2.2	1	0.0858	6.0383
GOTERM_BP_FAT	GO:0098602~single organism cell adhesion	19	8.48	0.0055	677, 2064, 10205, 3117, 2633, 7037, 2335, 10507, 960, 8754, 8613, 2192, 8322, 2113, 3109, 3912, 5788, 3123, 3122	199	779	16650	2.04	1	0.1197	9.6594
GOTERM_BP_FAT	GO:0002253~activation of immune response	15	6.7	0.0062	3117, 2633, 11213, 5144, 100423062, 948, 929, 712, 714, 10451, 3123, 51311, 5788, 5581, 3122	199	550	16650	2.28	1	0.1295	10.8244
GOTERM_BP_FAT	GO:0022409~positive regulation of cell-cell adhesion	9	4.02	0.0098	3117, 7037, 2113, 3109, 960, 8613, 5788, 3123, 3122	199	248	16650	3.04	1	0.1681	16.6227
GOTERM_BP_FAT	GO:0002764~immune response-regulating signaling pathway	14	6.25	0.0111	929, 3117, 2633, 5144, 11213, 9846, 100423062, 10451, 5788, 51311, 3123, 5581, 3122, 948	199	531	16650	2.21	1	0.1801	18.6862
GOTERM_BP_FAT	GO:0002682~regulation of immune system process	27	12.05	0.0127	3627, 5144, 9846, 948, 7422, 4211, 3109, 5581, 677, 2064, 3117, 5243, 2633, 11213, 7037, 25939, 100423062, 929, 3976, 712, 714, 2113, 10451, 5788, 3123, 51311, 3122	199	1378	16650	1.64	1	0.192	20.9887
GOTERM_BP_FAT	GO:1903039~positive regulation of leukocyte cell-cell adhesion	8	3.57	0.0155	3117, 7037, 2113, 3109, 960, 5788, 3123, 3122	199	218	16650	3.07	1	0.211	25.0669
GOTERM_BP_FAT	GO:0002252~immune effector process	17	7.59	0.0159	3627, 10410, 2633, 11213, 7037, 9846, 25939, 100423062, 948, 712, 714, 3109, 10451, 3123, 51311, 5788, 5581	199	742	16650	1.92	1	0.2134	25.604
GOTERM_BP_FAT	GO:0002757~immune response-activating signal transduction	13	5.8	0.0162	929, 3117, 2633, 5144, 11213, 100423062, 10451, 5788, 51311, 3123, 5581, 3122, 948	199	498	16650	2.18	1	0.2145	26.0769
GOTERM_BP_FAT	GO:0050851~antigen receptor-mediated signaling pathway	8	3.57	0.0195	3117, 2633, 5144, 10451, 100423062, 5788, 3123, 3122	199	228	16650	2.94	1	0.2381	30.4397
GOTERM_BP_FAT	GO:0050776~regulation of immune response	19	8.48	0.0243	3117, 2633, 11213, 5144, 7037, 9846, 25939, 100423062, 948, 929, 712, 714, 3109, 10451, 5788, 3123, 51311, 5581, 3122	199	912	16650	1.74	1	0.2732	36.4899
GOTERM_BP_FAT	GO:0006955~immune response	28	12.5	0.0285	3627, 5144, 9846, 10507, 960, 948, 3109, 5581, 5966, 7837, 10410, 3117, 2633, 11213, 7037, 25939, 100423062, 929, 8942, 3976, 712, 714, 2113, 10451, 5788, 3123, 51311, 3122	199	1551	16650	1.51	1	0.2961	41.3707
GOTERM_BP_FAT	GO:0009607~response to biotic stimulus	18	8.04	0.0315	8493, 3627, 10410, 2633, 11213, 5144, 317, 25939, 8754, 100423062, 948, 929, 10628, 57088, 5788, 3123, 51311, 5581	199	873	16650	1.73	1	0.312	44.606
GOTERM_BP_FAT	GO:0002696~positive regulation of leukocyte activation	9	4.02	0.0328	3117, 7037, 9846, 3109, 10451, 100423062, 5788, 3123, 3122	199	311	16650	2.42	1	0.3182	45.9997
GOTERM_BP_FAT	GO:1903037~regulation of leukocyte cell-cell adhesion	9	4.02	0.0339	2064, 3117, 7037, 2113, 3109, 960, 5788, 3123, 3122	199	313	16650	2.41	1	0.3218	47.0683
GOTERM_BP_FAT	GO:0050867~positive regulation of cell activation	9	4.02	0.0378	3117, 7037, 9846, 3109, 10451, 100423062, 5788, 3123, 3122	199	320	16650	2.35	1	0.3386	50.9107
GOTERM_BP_FAT	GO:0045087~innate immune response	17	7.59	0.0415	10410, 3117, 2633, 11213, 960, 25939, 100423062, 948, 929, 8942, 712, 714, 3123, 51311, 5581, 3122, 5966	199	836	16650	1.7	1	0.3579	54.2456
GOTERM_BP_FAT	GO:0022407~regulation of cell-cell adhesion	10	4.46	0.0416	2064, 3117, 7037, 2113, 3109, 960, 8613, 5788, 3123, 3122	199	386	16650	2.17	1	0.3582	54.3911
GOTERM_BP_FAT	GO:0002768~immune response-regulating cell surface receptor signaling pathway	10	4.46	0.0496	3117, 2633, 5144, 9846, 10451, 100423062, 5788, 3123, 5581, 3122	199	399	16650	2.1	1	0.3895	60.8889
GOTERM_BP_FAT	GO:0016337~single organismal cell-cell adhesion	15	6.7	0.0512	677, 10205, 2064, 3117, 7037, 2113, 10507, 3109, 3912, 960, 8754, 8613, 5788, 3123, 3122	199	725	16650	1.73	1	0.3961	62.1492
GOTERM_BP_FAT	GO:0002694~regulation of leukocyte activation	11	4.91	0.0535	677, 2064, 3117, 7037, 9846, 3109, 10451, 100423062, 5788, 3123, 3122	199	468	16650	1.97	1	0.405	63.7801
GOTERM_BP_FAT	GO:0051251~positive regulation of lymphocyte activation	8	3.57	0.0561	3117, 7037, 3109, 10451, 100423062, 5788, 3123, 3122	199	287	16650	2.33	1	0.4115	65.5411
GOTERM_BP_FAT	GO:0051249~regulation of lymphocyte activation	10	4.46	0.0578	677, 2064, 3117, 7037, 3109, 10451, 100423062, 5788, 3123, 3122	199	411	16650	2.04	1	0.4161	66.7059
GOTERM_BP_FAT	GO:0007159~leukocyte cell-cell adhesion	11	4.91	0.0691	677, 2064, 3117, 7037, 10507, 2113, 3109, 960, 5788, 3123, 3122	199	491	16650	1.87	1	0.456	73.3295
GOTERM_BP_FAT	GO:0051707~response to other organism	16	7.14	0.0699	8493, 3627, 10410, 2633, 11213, 5144, 25939, 8754, 100423062, 948, 929, 57088, 3123, 51311, 5788, 5581	199	829	16650	1.61	1	0.458	73.7861
GOTERM_BP_FAT	GO:0043207~response to external biotic stimulus	16	7.14	0.0699	8493, 3627, 10410, 2633, 11213, 5144, 25939, 8754, 100423062, 948, 929, 57088, 3123, 51311, 5788, 5581	199	829	16650	1.61	1	0.458	73.7861
GOTERM_BP_FAT	GO:0002429~immune response-activating cell surface receptor signaling pathway	9	4.02	0.0725	3117, 2633, 5144, 10451, 100423062, 5788, 3123, 5581, 3122	199	367	16650	2.05	1	0.4638	75.08
GOTERM_BP_FAT	GO:0050865~regulation of cell activation	11	4.91	0.0767	677, 2064, 3117, 7037, 9846, 3109, 10451, 100423062, 5788, 3123, 3122	199	501	16650	1.84	1	0.4757	77.1064
GOTERM_BP_FAT	GO:0030890~positive regulation of B cell proliferation	3	1.34	0.0783	7037, 10451, 5788	199	39	16650	6.44	1	0.4792	77.8146
GOTERM_BP_FAT	GO:0050670~regulation of lymphocyte proliferation	6	2.68	0.0876	2064, 7037, 3109, 10451, 5788, 3123	199	198	16650	2.54	1	0.504	81.6161
GOTERM_BP_FAT	GO:0032944~regulation of mononuclear cell proliferation	6	2.68	0.0893	2064, 7037, 3109, 10451, 5788, 3123	199	199	16650	2.52	1	0.508	82.2251
GOTERM_BP_FAT	GO:0006952~defense response	25	11.16	0.0916	3627, 2335, 960, 948, 2697, 55540, 5740, 8997, 5581, 5966, 10410, 3117, 2633, 11213, 25939, 100423062, 929, 8942, 712, 714, 2113, 5788, 3123, 51311, 3122	199	1518	16650	1.38	1	0.5148	83.0515
GOTERM_BP_FAT	GO:0070486~leukocyte aggregation	10	4.46	0.0931	677, 2064, 3117, 7037, 10507, 3109, 960, 5788, 3123, 3122	199	454	16650	1.84	1	0.5163	83.5341
GOTERM_BP_FAT	GO:0070663~regulation of leukocyte proliferation	6	2.68	0.1027	2064, 7037, 3109, 10451, 5788, 3123	199	208	16650	2.41	1	0.5386	86.4753
GOTERM_BP_FAT	GO:0050870~positive regulation of T cell activation	6	2.68	0.1057	3117, 7037, 3109, 5788, 3123, 3122	199	210	16650	2.39	1	0.5469	87.2981
GOTERM_BP_FAT	GO:0042129~regulation of T cell proliferation	5	2.23	0.1063	2064, 7037, 3109, 5788, 3123	199	151	16650	2.77	1	0.5482	87.44
GOTERM_BP_FAT	GO:0045321~leukocyte activation	14	6.25	0.1096	677, 2064, 3117, 7037, 9846, 3109, 8754, 100423062, 10451, 5788, 51311, 3123, 5581, 3122	199	747	16650	1.57	1	0.5539	88.2732
GOTERM_BP_FAT	GO:0030888~regulation of B cell proliferation	3	1.34	0.1432	7037, 10451, 5788	199	56	16650	4.48	1	0.6207	94.2363
GOTERM_BP_FAT	GO:0050863~regulation of T cell activation	7	3.13	0.1449	2064, 3117, 7037, 3109, 5788, 3123, 3122	199	299	16650	1.96	1	0.6237	94.4488
GOTERM_BP_FAT	GO:0042098~T cell proliferation	5	2.23	0.153	2064, 7037, 3109, 5788, 3123	199	174	16650	2.4	1	0.6369	95.3418
GOTERM_BP_FAT	GO:0001775~cell activation	15	6.7	0.1957	677, 3627, 2064, 3117, 7037, 9846, 3109, 8754, 100423062, 10451, 5788, 51311, 3123, 5581, 3122	199	910	16650	1.38	1	0.7065	98.2086
Annotation Cluster 62	Enrichment Score: 1.5148192601974946
GOTERM_BP_FAT	GO:0007389~pattern specification process	12	5.36	0.0154	2697, 2018, 1282, 27031, 7422, 3206, 7026, 4920, 4038, 5727, 64399, 10409	199	436	16650	2.3	1	0.2118	24.9831
GOTERM_BP_FAT	GO:0048736~appendage development	7	3.13	0.0161	2697, 157506, 3206, 7026, 4920, 4038, 5727	199	170	16650	3.45	1	0.2143	25.9698
GOTERM_BP_FAT	GO:0060173~limb development	7	3.13	0.0161	2697, 157506, 3206, 7026, 4920, 4038, 5727	199	170	16650	3.45	1	0.2143	25.9698
GOTERM_BP_FAT	GO:0035113~embryonic appendage morphogenesis	6	2.68	0.0185	2697, 157506, 3206, 4920, 4038, 5727	199	128	16650	3.92	1	0.2318	29.1213
GOTERM_BP_FAT	GO:0030326~embryonic limb morphogenesis	6	2.68	0.0185	2697, 157506, 3206, 4920, 4038, 5727	199	128	16650	3.92	1	0.2318	29.1213
GOTERM_BP_FAT	GO:0035108~limb morphogenesis	6	2.68	0.032	2697, 157506, 3206, 4920, 4038, 5727	199	148	16650	3.39	1	0.3147	45.1427
GOTERM_BP_FAT	GO:0035107~appendage morphogenesis	6	2.68	0.032	2697, 157506, 3206, 4920, 4038, 5727	199	148	16650	3.39	1	0.3147	45.1427
GOTERM_BP_FAT	GO:0003002~regionalization	8	3.57	0.0985	2018, 3206, 7026, 4920, 4038, 5727, 64399, 10409	199	329	16650	2.03	1	0.529	85.253
GOTERM_BP_FAT	GO:0042733~embryonic digit morphogenesis	3	1.34	0.1681	2697, 4920, 4038	199	62	16650	4.05	1	0.6614	96.6611
Annotation Cluster 63	Enrichment Score: 1.5020927008849392
GOTERM_BP_FAT	GO:0045926~negative regulation of growth	10	4.46	0.0023	10743, 2697, 9037, 2487, 10507, 3488, 10509, 5727, 948, 340152	199	240	16650	3.49	0.9999	0.0697	4.2515
GOTERM_BP_FAT	GO:0010771~negative regulation of cell morphogenesis involved in differentiation	7	3.13	0.003	2192, 9037, 2633, 10507, 10509, 4038, 114990	199	119	16650	4.92	1	0.0804	5.3855
GOTERM_BP_FAT	GO:0048638~regulation of developmental growth	11	4.91	0.0034	10743, 2697, 7422, 9037, 2335, 10507, 2690, 10509, 5727, 50618, 10409	199	303	16650	3.04	1	0.0872	6.1772
GOTERM_BP_FAT	GO:0048640~negative regulation of developmental growth	6	2.68	0.004	10743, 2697, 9037, 10507, 10509, 5727	199	88	16650	5.7	1	0.097	7.1175
GOTERM_MF_FAT	GO:0045499~chemorepellent activity	4	1.79	0.0043	9037, 10507, 10509, 23768	191	27	15478	12.01	0.9416	0.3335	6.2271
GOTERM_BP_FAT	GO:0048841~regulation of axon extension involved in axon guidance	4	1.79	0.0089	7422, 9037, 10507, 10509	199	36	16650	9.3	1	0.1614	15.1613
GOTERM_BP_FAT	GO:0045927~positive regulation of growth	9	4.02	0.0093	2064, 7422, 9037, 6386, 2335, 10507, 2690, 50618, 10409	199	246	16650	3.06	1	0.1652	15.8949
GOTERM_BP_FAT	GO:0030307~positive regulation of cell growth	7	3.13	0.0103	2064, 7422, 9037, 6386, 2335, 10507, 50618	199	154	16650	3.8	1	0.1747	17.4293
GOTERM_BP_FAT	GO:0048846~axon extension involved in axon guidance	4	1.79	0.0118	7422, 9037, 10507, 10509	199	40	16650	8.37	1	0.1858	19.7566
GOTERM_BP_FAT	GO:1902284~neuron projection extension involved in neuron projection guidance	4	1.79	0.0118	7422, 9037, 10507, 10509	199	40	16650	8.37	1	0.1858	19.7566
GOTERM_BP_FAT	GO:1902667~regulation of axon guidance	4	1.79	0.0118	7422, 9037, 10507, 10509	199	40	16650	8.37	1	0.1858	19.7566
GOTERM_BP_FAT	GO:0050919~negative chemotaxis	4	1.79	0.0127	9037, 10507, 10509, 23768	199	41	16650	8.16	1	0.1927	20.9855
GOTERM_BP_FAT	GO:0048639~positive regulation of developmental growth	7	3.13	0.0127	7422, 9037, 2335, 10507, 2690, 50618, 10409	199	161	16650	3.64	1	0.1918	21.0504
GOTERM_BP_FAT	GO:0014033~neural crest cell differentiation	5	2.23	0.014	157506, 9037, 2487, 10507, 10509	199	78	16650	5.36	1	0.2001	22.8788
GOTERM_MF_FAT	GO:0038191~neuropilin binding	3	1.34	0.0142	7422, 10507, 10509	191	15	15478	16.21	0.9999	0.4259	19.2301
GOTERM_BP_FAT	GO:0010976~positive regulation of neuron projection development	8	3.57	0.0199	7422, 9037, 7804, 2335, 10507, 8997, 9863, 50618	199	229	16650	2.92	1	0.2403	30.9868
GOTERM_BP_FAT	GO:0030516~regulation of axon extension	5	2.23	0.0224	7422, 9037, 2335, 10507, 10509	199	90	16650	4.65	1	0.259	34.2366
GOTERM_BP_FAT	GO:1990138~neuron projection extension	6	2.68	0.0267	7422, 9037, 2335, 10507, 10509, 50618	199	141	16650	3.56	1	0.2872	39.3476
GOTERM_BP_FAT	GO:0045665~negative regulation of neuron differentiation	7	3.13	0.028	9037, 22882, 4035, 10507, 4211, 10509, 4038	199	193	16650	3.03	1	0.2944	40.8537
GOTERM_MF_FAT	GO:0030215~semaphorin receptor binding	3	1.34	0.032	9037, 10507, 10509	191	23	15478	10.57	1	0.5119	38.5601
GOTERM_BP_FAT	GO:0006935~chemotaxis	13	5.8	0.0326	3627, 2064, 7422, 9037, 5144, 1901, 10507, 2252, 9732, 2115, 10509, 10451, 23768	199	552	16650	1.97	1	0.3183	45.8116
GOTERM_BP_FAT	GO:0042330~taxis	13	5.8	0.033	3627, 2064, 7422, 9037, 5144, 1901, 10507, 2252, 9732, 2115, 10509, 10451, 23768	199	553	16650	1.97	1	0.3191	46.2111
GOTERM_BP_FAT	GO:0061387~regulation of extent of cell growth	5	2.23	0.0356	7422, 9037, 2335, 10507, 10509	199	104	16650	4.02	1	0.3298	48.7828
GOTERM_BP_FAT	GO:0045664~regulation of neuron differentiation	13	5.8	0.0358	7422, 9037, 22882, 4035, 7804, 2335, 4211, 10507, 10509, 4038, 8997, 9863, 50618	199	560	16650	1.94	1	0.3308	49.0212
GOTERM_BP_FAT	GO:0016049~cell growth	11	4.91	0.0361	2697, 2064, 7422, 9037, 6386, 2487, 2335, 10507, 10509, 50618, 340152	199	436	16650	2.11	1	0.3319	49.2554
GOTERM_BP_FAT	GO:0031345~negative regulation of cell projection organization	6	2.68	0.0361	10253, 9037, 4035, 10507, 10509, 4038	199	153	16650	3.28	1	0.3312	49.2669
GOTERM_BP_FAT	GO:0048675~axon extension	5	2.23	0.0378	7422, 9037, 2335, 10507, 10509	199	106	16650	3.95	1	0.3391	50.8735
GOTERM_BP_FAT	GO:0048843~negative regulation of axon extension involved in axon guidance	3	1.34	0.0379	9037, 10507, 10509	199	26	16650	9.65	1	0.3381	51.0392
GOTERM_BP_FAT	GO:0050771~negative regulation of axonogenesis	4	1.79	0.0423	9037, 10507, 10509, 4038	199	65	16650	5.15	1	0.3604	54.9621
GOTERM_BP_FAT	GO:1902668~negative regulation of axon guidance	3	1.34	0.0434	9037, 10507, 10509	199	28	16650	8.96	1	0.3653	55.9686
GOTERM_BP_FAT	GO:0050772~positive regulation of axonogenesis	4	1.79	0.049	7422, 9037, 2335, 10507	199	69	16650	4.85	1	0.3892	60.4686
GOTERM_BP_FAT	GO:0007411~axon guidance	7	3.13	0.0505	2064, 7422, 9037, 10507, 10509, 2115, 23768	199	223	16650	2.63	1	0.3947	61.6083
GOTERM_BP_FAT	GO:0050770~regulation of axonogenesis	6	2.68	0.0505	7422, 9037, 2335, 10507, 10509, 4038	199	168	16650	2.99	1	0.394	61.6153
GOTERM_BP_FAT	GO:0014032~neural crest cell development	4	1.79	0.0508	157506, 9037, 10507, 10509	199	70	16650	4.78	1	0.3947	61.7996
GOTERM_BP_FAT	GO:0097485~neuron projection guidance	7	3.13	0.0515	2064, 7422, 9037, 10507, 10509, 2115, 23768	199	224	16650	2.61	1	0.3969	62.3403
GOTERM_BP_FAT	GO:0030308~negative regulation of cell growth	6	2.68	0.0537	2697, 9037, 2487, 10507, 10509, 340152	199	171	16650	2.94	1	0.4041	63.949
GOTERM_BP_FAT	GO:0008361~regulation of cell size	6	2.68	0.0559	7422, 9037, 2335, 10507, 10509, 10451	199	173	16650	2.9	1	0.413	65.4466
GOTERM_BP_FAT	GO:0010977~negative regulation of neuron projection development	5	2.23	0.0696	9037, 4035, 10507, 10509, 4038	199	130	16650	3.22	1	0.4574	73.6387
GOTERM_BP_FAT	GO:0071526~semaphorin-plexin signaling pathway	3	1.34	0.0714	9037, 10507, 10509	199	37	16650	6.78	1	0.4618	74.5657
GOTERM_BP_FAT	GO:0050920~regulation of chemotaxis	6	2.68	0.0716	3627, 7422, 9037, 10507, 1901, 10509	199	186	16650	2.7	1	0.461	74.639
GOTERM_BP_FAT	GO:0031346~positive regulation of cell projection organization	8	3.57	0.0716	7422, 9037, 7804, 2335, 10507, 8997, 9863, 50618	199	304	16650	2.2	1	0.4603	74.645
GOTERM_BP_FAT	GO:0050768~negative regulation of neurogenesis	7	3.13	0.0728	9037, 22882, 4035, 10507, 4211, 10509, 4038	199	245	16650	2.39	1	0.464	75.2611
GOTERM_BP_FAT	GO:0048588~developmental cell growth	6	2.68	0.0741	7422, 9037, 2335, 10507, 10509, 50618	199	188	16650	2.67	1	0.468	75.8936
GOTERM_BP_FAT	GO:0030517~negative regulation of axon extension	3	1.34	0.0748	9037, 10507, 10509	199	38	16650	6.61	1	0.4691	76.2306
GOTERM_BP_FAT	GO:0045773~positive regulation of axon extension	3	1.34	0.0748	7422, 9037, 2335	199	38	16650	6.61	1	0.4691	76.2306
GOTERM_BP_FAT	GO:0045666~positive regulation of neuron differentiation	8	3.57	0.0776	7422, 9037, 7804, 2335, 10507, 8997, 9863, 50618	199	310	16650	2.16	1	0.4775	77.5078
GOTERM_BP_FAT	GO:0060326~cell chemotaxis	7	3.13	0.0796	3627, 7422, 9037, 5144, 1901, 9732, 10451	199	251	16650	2.33	1	0.483	78.3927
GOTERM_BP_FAT	GO:0051961~negative regulation of nervous system development	7	3.13	0.096	9037, 22882, 4035, 10507, 4211, 10509, 4038	199	264	16650	2.22	1	0.5231	84.503
GOTERM_BP_FAT	GO:0007409~axonogenesis	9	4.02	0.1203	2064, 7422, 9037, 2335, 10507, 10509, 2115, 4038, 23768	199	413	16650	1.82	1	0.5775	90.6284
GOTERM_BP_FAT	GO:0001755~neural crest cell migration	3	1.34	0.127	9037, 10507, 10509	199	52	16650	4.83	1	0.5909	91.8625
GOTERM_BP_FAT	GO:0050922~negative regulation of chemotaxis	3	1.34	0.135	9037, 10507, 10509	199	54	16650	4.65	1	0.6062	93.1379
GOTERM_BP_FAT	GO:0061564~axon development	9	4.02	0.1601	2064, 7422, 9037, 2335, 10507, 10509, 2115, 4038, 23768	199	445	16650	1.69	1	0.6494	96.0174
GOTERM_BP_FAT	GO:0050921~positive regulation of chemotaxis	4	1.79	0.1746	3627, 7422, 9037, 1901	199	121	16650	2.77	1	0.6744	97.1123
Annotation Cluster 64	Enrichment Score: 1.4687546866552108
GOTERM_BP_FAT	GO:0030099~myeloid cell differentiation	10	4.46	0.0217	677, 3976, 7422, 7037, 714, 9846, 2113, 4211, 7067, 84456	199	343	16650	2.44	1	0.253	33.3105
GOTERM_BP_FAT	GO:0030218~erythrocyte differentiation	5	2.23	0.0276	677, 7422, 2113, 7067, 84456	199	96	16650	4.36	1	0.294	40.3961
GOTERM_BP_FAT	GO:0034101~erythrocyte homeostasis	5	2.23	0.0367	677, 7422, 2113, 7067, 84456	199	105	16650	3.98	1	0.334	49.8294
GOTERM_BP_FAT	GO:0002262~myeloid cell homeostasis	5	2.23	0.0607	677, 7422, 2113, 7067, 84456	199	124	16650	3.37	1	0.4274	68.529
Annotation Cluster 65	Enrichment Score: 1.4671247126528493
GOTERM_BP_FAT	GO:0009790~embryo development	23	10.27	0.0022	677, 1291, 10253, 27031, 1284, 3206, 7026, 23213, 317, 2487, 2335, 1303, 8613, 5727, 10409, 2697, 157506, 7422, 3976, 57178, 4920, 3912, 4038	199	954	16650	2.02	0.9998	0.0671	4.0584
GOTERM_BP_FAT	GO:0048568~embryonic organ development	11	4.91	0.0278	2697, 157506, 677, 10253, 3976, 27031, 7422, 7026, 2487, 4920, 5727	199	417	16650	2.21	1	0.2935	40.544
GOTERM_BP_FAT	GO:0043009~chordate embryonic development	12	5.36	0.084	2697, 157506, 677, 3976, 27031, 7422, 7026, 317, 23213, 57178, 4920, 5727	199	577	16650	1.74	1	0.4945	80.2376
GOTERM_BP_FAT	GO:0009792~embryo development ending in birth or egg hatching	12	5.36	0.0888	2697, 157506, 677, 3976, 27031, 7422, 7026, 317, 23213, 57178, 4920, 5727	199	583	16650	1.72	1	0.5074	82.0476
GOTERM_BP_FAT	GO:0001701~in utero embryonic development	8	3.57	0.0995	2697, 157506, 677, 3976, 7422, 7026, 57178, 5727	199	331	16650	2.02	1	0.5307	85.5513
Annotation Cluster 66	Enrichment Score: 1.4439699775524042
GOTERM_BP_FAT	GO:0090287~regulation of cellular response to growth factor stimulus	9	4.02	0.0072	56937, 8322, 10253, 7422, 6386, 23213, 8425, 64399, 114990	199	235	16650	3.2	1	0.1419	12.4673
GOTERM_BP_FAT	GO:0071560~cellular response to transforming growth factor beta stimulus	8	3.57	0.0139	677, 56937, 1284, 6386, 317, 8425, 8754, 114990	199	213	16650	3.14	1	0.2008	22.7929
GOTERM_BP_FAT	GO:0071559~response to transforming growth factor beta	8	3.57	0.0146	677, 56937, 1284, 6386, 317, 8425, 8754, 114990	199	215	16650	3.11	1	0.2055	23.7455
GOTERM_BP_FAT	GO:0090092~regulation of transmembrane receptor protein serine/threonine kinase signaling pathway	6	2.68	0.1096	56937, 6386, 23213, 8425, 9863, 114990	199	212	16650	2.37	1	0.5546	88.2719
GOTERM_BP_FAT	GO:0017015~regulation of transforming growth factor beta receptor signaling pathway	4	1.79	0.1166	56937, 6386, 8425, 114990	199	100	16650	3.35	1	0.5686	89.8684
GOTERM_BP_FAT	GO:1903844~regulation of cellular response to transforming growth factor beta stimulus	4	1.79	0.1166	56937, 6386, 8425, 114990	199	100	16650	3.35	1	0.5686	89.8684
Annotation Cluster 67	Enrichment Score: 1.423571824646737
GOTERM_CC_FAT	GO:0032588~trans-Golgi network membrane	5	2.23	0.0215	3482, 3117, 83698, 3123, 3122	186	83	14527	4.7	0.9996	0.1726	25.7507
GOTERM_CC_FAT	GO:0098791~Golgi subcompartment	9	4.02	0.0404	3482, 3117, 163882, 23213, 83698, 9331, 26960, 3123, 3122	186	303	14527	2.32	1	0.2559	43.2442
GOTERM_CC_FAT	GO:0005802~trans-Golgi network	7	3.13	0.043	3482, 3117, 163882, 83698, 26960, 3123, 3122	186	200	14527	2.73	1	0.2613	45.3187
GOTERM_CC_FAT	GO:0031984~organelle subcompartment	9	4.02	0.0541	3482, 3117, 163882, 23213, 83698, 9331, 26960, 3123, 3122	186	322	14527	2.18	1	0.2994	53.4042
Annotation Cluster 68	Enrichment Score: 1.4213364657283651
GOTERM_BP_FAT	GO:0044344~cellular response to fibroblast growth factor stimulus	6	2.68	0.0196	677, 10253, 23213, 2252, 960, 23768	199	130	16650	3.86	1	0.2381	30.6281
GOTERM_BP_FAT	GO:0071774~response to fibroblast growth factor	6	2.68	0.0233	677, 10253, 23213, 2252, 960, 23768	199	136	16650	3.69	1	0.266	35.3058
GOTERM_BP_FAT	GO:0008543~fibroblast growth factor receptor signaling pathway	4	1.79	0.1192	10253, 23213, 2252, 23768	199	101	16650	3.31	1	0.5751	90.4002
Annotation Cluster 69	Enrichment Score: 1.398323707319463
GOTERM_BP_FAT	GO:0007423~sensory organ development	13	5.8	0.0184	2697, 157506, 4149, 1282, 8322, 10253, 3784, 5146, 357, 7422, 2487, 4211, 4920	199	507	16650	2.15	1	0.2315	29.0032
GOTERM_BP_FAT	GO:0043010~camera-type eye development	9	4.02	0.0221	2697, 157506, 4149, 8322, 1282, 7422, 5146, 357, 4211	199	288	16650	2.61	1	0.2564	33.8271
GOTERM_BP_FAT	GO:0001654~eye development	9	4.02	0.0465	2697, 157506, 4149, 8322, 1282, 7422, 5146, 357, 4211	199	334	16650	2.25	1	0.3809	58.4908
GOTERM_BP_FAT	GO:0048593~camera-type eye morphogenesis	4	1.79	0.1351	7422, 5146, 357, 4211	199	107	16650	3.13	1	0.6056	93.1402
Annotation Cluster 70	Enrichment Score: 1.3846880785105027
GOTERM_BP_FAT	GO:0052695~cellular glucuronidation	3	1.34	0.0327	7363, 7367, 5581	199	24	16650	10.46	1	0.3182	45.8952
GOTERM_BP_FAT	GO:0006063~uronic acid metabolic process	3	1.34	0.0463	7363, 7367, 5581	199	29	16650	8.66	1	0.3805	58.3382
GOTERM_BP_FAT	GO:0019585~glucuronate metabolic process	3	1.34	0.0463	7363, 7367, 5581	199	29	16650	8.66	1	0.3805	58.3382
Annotation Cluster 71	Enrichment Score: 1.3347049471335533
GOTERM_CC_FAT	GO:0005794~Golgi apparatus	29	12.95	0.0217	2252, 960, 8459, 8613, 948, 2697, 3482, 83698, 5325, 26960, 5581, 120071, 11237, 56994, 56937, 3117, 2633, 9445, 23213, 5727, 137886, 169792, 929, 10000, 163882, 9331, 3123, 51311, 3122	186	1482	14527	1.53	0.9996	0.1705	25.9909
GOTERM_CC_FAT	GO:0000139~Golgi membrane	15	6.7	0.0629	56994, 2697, 11237, 120071, 56937, 3482, 3117, 2633, 83698, 9445, 9331, 8459, 51311, 3123, 3122	186	699	14527	1.68	1	0.3259	59.0178
GOTERM_CC_FAT	GO:0044431~Golgi apparatus part	18	8.04	0.0725	56994, 120071, 11237, 56937, 3117, 2633, 9445, 23213, 8459, 2697, 3482, 163882, 83698, 9331, 26960, 3123, 51311, 3122	186	910	14527	1.54	1	0.3573	64.4257
Annotation Cluster 72	Enrichment Score: 1.3244963409015815
GOTERM_BP_FAT	GO:0018105~peptidyl-serine phosphorylation	8	3.57	0.028	166614, 10000, 10253, 3976, 7422, 5144, 960, 5581	199	246	16650	2.72	1	0.2945	40.767
GOTERM_BP_FAT	GO:0018209~peptidyl-serine modification	8	3.57	0.0355	166614, 10000, 10253, 3976, 7422, 5144, 960, 5581	199	259	16650	2.58	1	0.3301	48.7262
GOTERM_BP_FAT	GO:0033135~regulation of peptidyl-serine phosphorylation	5	2.23	0.0551	10253, 3976, 7422, 5144, 960	199	120	16650	3.49	1	0.4096	64.8676
GOTERM_BP_FAT	GO:0033138~positive regulation of peptidyl-serine phosphorylation	4	1.79	0.0921	10253, 3976, 7422, 960	199	90	16650	3.72	1	0.5151	83.2013

## Sheet: GE-down
Category	Term	Count	%	PValue	Genes	List Total	Pop Hits	Pop Total	Fold Enrichment	Bonferroni	Benjamini	FDR
Annotation Cluster 1	Enrichment Score: 5.972749530892802
GOTERM_CC_FAT	GO:0044429~mitochondrial part	31	17.51	0	4698, 4706, 440574, 7416, 4701, 7417, 57678, 11194, 3336, 28957, 284486, 518, 93974, 4942, 515, 92259, 4200, 51012, 10352, 79133, 4725, 292, 54996, 100287932, 79135, 10935, 6652, 54675, 6576, 2181, 374986	144	990	14527	3.16	0	0	0
GOTERM_CC_FAT	GO:0005743~mitochondrial inner membrane	21	11.86	0	92259, 4698, 4706, 4701, 440574, 7416, 79133, 4725, 7417, 57678, 11194, 28957, 292, 54996, 100287932, 79135, 518, 54675, 93974, 6576, 515	144	499	14527	4.25	0	0	0.0001
GOTERM_CC_FAT	GO:0005740~mitochondrial envelope	25	14.12	0	4698, 4706, 4701, 7416, 440574, 7417, 57678, 11194, 28957, 518, 93974, 515, 92259, 51012, 79133, 4725, 292, 54996, 100287932, 79135, 6652, 54675, 2181, 6576, 374986	144	732	14527	3.45	0.0001	0	0.0003
GOTERM_CC_FAT	GO:0031966~mitochondrial membrane	24	13.56	0	92259, 4698, 4706, 4701, 79133, 440574, 7416, 4725, 7417, 57678, 11194, 28957, 292, 54996, 100287932, 79135, 518, 54675, 6652, 93974, 2181, 6576, 515, 374986	144	691	14527	3.5	0.0001	0	0.0004
GOTERM_CC_FAT	GO:0019866~organelle inner membrane	21	11.86	0	92259, 4698, 4706, 4701, 440574, 7416, 79133, 4725, 7417, 57678, 11194, 28957, 292, 54996, 100287932, 79135, 518, 54675, 93974, 6576, 515	144	557	14527	3.8	0.0002	0	0.0007
GOTERM_CC_FAT	GO:0031967~organelle envelope	30	16.95	0	4698, 4706, 7416, 4701, 440574, 7417, 57678, 11194, 28957, 144165, 10901, 518, 93974, 89795, 515, 92259, 51012, 79133, 4725, 307, 292, 54996, 100287932, 79135, 6652, 54675, 57540, 6576, 2181, 374986	144	1149	14527	2.63	0.0008	0.0001	0.0028
GOTERM_CC_FAT	GO:0031975~envelope	30	16.95	0	4698, 4706, 7416, 4701, 440574, 7417, 57678, 11194, 28957, 144165, 10901, 518, 93974, 89795, 515, 92259, 51012, 79133, 4725, 307, 292, 54996, 100287932, 79135, 6652, 54675, 57540, 6576, 2181, 374986	144	1154	14527	2.62	0.0008	0.0001	0.003
GOTERM_CC_FAT	GO:0005739~mitochondrion	37	20.9	0	4698, 4706, 440574, 7416, 4701, 7417, 57678, 28957, 11194, 3336, 284486, 10901, 518, 93974, 4942, 515, 4199, 92259, 4200, 51012, 255027, 10352, 79133, 4725, 292, 54996, 23600, 11022, 100287932, 79135, 4522, 10935, 54675, 6652, 374986, 6576, 2181	144	1700	14527	2.2	0.0021	0.0003	0.0078
GOTERM_BP_FAT	GO:0007005~mitochondrion organization	16	9.04	0.0012	92259, 4698, 255027, 4706, 4701, 7416, 79133, 4725, 28957, 292, 100287932, 79135, 10935, 86, 93974, 374986	156	653	16650	2.62	0.9582	0.1149	2.0394
Annotation Cluster 2	Enrichment Score: 5.63066365896726
GOTERM_BP_FAT	GO:0043436~oxoacid metabolic process	26	14.69	0	2053, 392636, 122970, 3242, 4706, 57678, 284486, 50487, 6542, 1562, 4942, 220, 4199, 92259, 4200, 635, 47, 10352, 54996, 23600, 79966, 1719, 4522, 6652, 2181, 9963	156	831	16650	3.34	0.0005	0.0005	0.0003
GOTERM_BP_FAT	GO:0019752~carboxylic acid metabolic process	25	14.12	0	2053, 392636, 122970, 3242, 4706, 57678, 284486, 50487, 6542, 1562, 4942, 220, 4199, 92259, 4200, 635, 47, 10352, 23600, 79966, 1719, 4522, 6652, 2181, 9963	156	826	16650	3.23	0.0018	0.0009	0.0012
GOTERM_BP_FAT	GO:0006082~organic acid metabolic process	26	14.69	0	2053, 392636, 122970, 3242, 4706, 57678, 284486, 50487, 6542, 1562, 4942, 220, 4199, 92259, 4200, 635, 47, 10352, 54996, 23600, 79966, 1719, 4522, 6652, 2181, 9963	156	907	16650	3.06	0.0027	0.0007	0.0018
GOTERM_BP_FAT	GO:0032787~monocarboxylic acid metabolic process	16	9.04	0.0002	4199, 220, 2053, 122970, 392636, 4200, 47, 4706, 57678, 23600, 79966, 284486, 50487, 1562, 6652, 2181	156	559	16650	3.05	0.4702	0.0367	0.4115
Annotation Cluster 3	Enrichment Score: 4.395052376939261
GOTERM_BP_FAT	GO:0009108~coenzyme biosynthetic process	11	6.21	0	4199, 10243, 122970, 79966, 1719, 284486, 4522, 47, 93974, 2181, 6576	156	143	16650	8.21	0.0025	0.0008	0.0016
GOTERM_BP_FAT	GO:0006732~coenzyme metabolic process	15	8.47	0	4199, 122970, 10243, 4200, 47, 635, 4598, 57678, 79966, 1719, 284486, 4522, 93974, 2181, 6576	156	315	16650	5.08	0.0041	0.0008	0.0027
GOTERM_BP_FAT	GO:0051188~cofactor biosynthetic process	11	6.21	0	4199, 10243, 122970, 79966, 1719, 284486, 4522, 47, 93974, 2181, 6576	156	183	16650	6.42	0.0226	0.0038	0.0149
GOTERM_BP_FAT	GO:0051186~cofactor metabolic process	15	8.47	0	4199, 122970, 10243, 4200, 47, 635, 4598, 57678, 79966, 1719, 284486, 4522, 93974, 2181, 6576	156	385	16650	4.16	0.0401	0.0058	0.0266
GOTERM_BP_FAT	GO:0035383~thioester metabolic process	8	4.52	0	122970, 79966, 284486, 47, 4598, 57678, 2181, 6576	156	96	16650	8.89	0.083	0.0108	0.0562
GOTERM_BP_FAT	GO:0006637~acyl-CoA metabolic process	8	4.52	0	122970, 79966, 284486, 47, 4598, 57678, 2181, 6576	156	96	16650	8.89	0.083	0.0108	0.0562
GOTERM_BP_FAT	GO:0035338~long-chain fatty-acyl-CoA biosynthetic process	6	3.39	0	122970, 79966, 284486, 47, 2181, 6576	156	42	16650	15.25	0.1095	0.0115	0.0753
GOTERM_BP_FAT	GO:0046949~fatty-acyl-CoA biosynthetic process	6	3.39	0	122970, 79966, 284486, 47, 2181, 6576	156	43	16650	14.89	0.1221	0.0118	0.0845
GOTERM_BP_FAT	GO:0035336~long-chain fatty-acyl-CoA metabolic process	6	3.39	0.0001	122970, 79966, 284486, 47, 2181, 6576	156	46	16650	13.92	0.1659	0.015	0.1177
GOTERM_BP_FAT	GO:0035337~fatty-acyl-CoA metabolic process	6	3.39	0.0001	122970, 79966, 284486, 47, 2181, 6576	156	49	16650	13.07	0.2187	0.0188	0.16
GOTERM_BP_FAT	GO:0006790~sulfur compound metabolic process	13	7.34	0.0002	122970, 47, 635, 5549, 4598, 57678, 79966, 284486, 4522, 2331, 2941, 6576, 2181	156	372	16650	3.73	0.4089	0.0323	0.3407
GOTERM_BP_FAT	GO:0035384~thioester biosynthetic process	6	3.39	0.0003	122970, 79966, 284486, 47, 2181, 6576	156	65	16650	9.85	0.6127	0.0463	0.6138
GOTERM_BP_FAT	GO:0071616~acyl-CoA biosynthetic process	6	3.39	0.0003	122970, 79966, 284486, 47, 2181, 6576	156	65	16650	9.85	0.6127	0.0463	0.6138
GOTERM_BP_FAT	GO:0044272~sulfur compound biosynthetic process	9	5.08	0.0007	122970, 79966, 284486, 47, 2331, 2941, 5549, 2181, 6576	156	204	16650	4.71	0.8346	0.0722	1.1612
Annotation Cluster 4	Enrichment Score: 3.3203838549447418
GOTERM_BP_FAT	GO:0044255~cellular lipid metabolic process	25	14.12	0	2053, 220, 122970, 392636, 8503, 6017, 47, 4706, 81537, 4598, 1608, 51109, 57678, 949, 9108, 23600, 79966, 284486, 9162, 50487, 10901, 1562, 54675, 2181, 27293	156	1043	16650	2.56	0.0912	0.0106	0.062
GOTERM_BP_FAT	GO:0006629~lipid metabolic process	26	14.69	0.0006	2053, 392636, 122970, 6017, 4706, 4598, 1608, 51109, 57678, 949, 284486, 9162, 50487, 10901, 1562, 220, 8503, 47, 81537, 9108, 23600, 79966, 54675, 57540, 2181, 27293	156	1330	16650	2.09	0.7861	0.0708	0.996
GOTERM_BP_FAT	GO:0008610~lipid biosynthetic process	14	7.91	0.0056	220, 392636, 8503, 47, 4706, 81537, 4598, 57678, 949, 9108, 23600, 79966, 54675, 2181	156	624	16650	2.39	1	0.3919	9.5255
Annotation Cluster 5	Enrichment Score: 2.785448486634838
GOTERM_BP_FAT	GO:0046394~carboxylic acid biosynthetic process	11	6.21	0.0002	23600, 220, 392636, 79966, 1719, 4522, 47, 635, 4706, 4942, 2181	156	262	16650	4.48	0.3803	0.0314	0.3102
GOTERM_BP_FAT	GO:0016053~organic acid biosynthetic process	11	6.21	0.0003	23600, 220, 392636, 79966, 1719, 4522, 47, 635, 4706, 4942, 2181	156	278	16650	4.22	0.5373	0.0419	0.499
GOTERM_BP_FAT	GO:0044283~small molecule biosynthetic process	14	7.91	0.0007	220, 392636, 47, 635, 4706, 4598, 23600, 1719, 79966, 4522, 6652, 4942, 2181, 6576	156	488	16650	3.06	0.8334	0.075	1.1566
GOTERM_BP_FAT	GO:0072330~monocarboxylic acid biosynthetic process	7	3.95	0.008	23600, 220, 392636, 79966, 47, 4706, 2181	156	186	16650	4.02	1	0.4754	13.2706
GOTERM_BP_FAT	GO:0006633~fatty acid biosynthetic process	5	2.82	0.0466	392636, 79966, 47, 4706, 2181	156	145	16650	3.68	1	0.7825	57.3252
Annotation Cluster 6	Enrichment Score: 2.691384721973302
GOTERM_CC_FAT	GO:0019867~outer membrane	9	5.08	0.0006	56172, 7416, 7417, 518, 57678, 89795, 2181, 374986, 54996	144	192	14527	4.73	0.2102	0.0156	0.8616
GOTERM_CC_FAT	GO:0031968~organelle outer membrane	8	4.52	0.0024	7416, 7417, 518, 57678, 89795, 2181, 374986, 54996	144	186	14527	4.34	0.6021	0.0473	3.3233
GOTERM_CC_FAT	GO:0005741~mitochondrial outer membrane	7	3.95	0.0055	7416, 7417, 518, 57678, 2181, 374986, 54996	144	163	14527	4.33	0.8759	0.0991	7.3686
Annotation Cluster 7	Enrichment Score: 2.4912235230627324
GOTERM_CC_FAT	GO:0070062~extracellular exosome	45	25.42	0.0007	2053, 140576, 5169, 3240, 3242, 966, 10404, 9097, 280, 4598, 11190, 312, 7416, 6845, 7417, 949, 2783, 3336, 1603, 79083, 245972, 10901, 56477, 515, 220, 11060, 2632, 5174, 47, 635, 5549, 307, 292, 54996, 10576, 3956, 4522, 10935, 81873, 6652, 7203, 29789, 27293, 6576, 9963	144	2811	14527	1.61	0.2318	0.0163	0.9627
GOTERM_CC_FAT	GO:1903561~extracellular vesicle	45	25.42	0.0008	2053, 140576, 5169, 3240, 3242, 966, 10404, 9097, 280, 4598, 11190, 312, 7416, 6845, 7417, 949, 2783, 3336, 1603, 79083, 245972, 10901, 56477, 515, 220, 11060, 2632, 5174, 47, 635, 5549, 307, 292, 54996, 10576, 3956, 4522, 10935, 81873, 6652, 7203, 29789, 27293, 6576, 9963	144	2825	14527	1.61	0.2545	0.0171	1.0714
GOTERM_CC_FAT	GO:0043230~extracellular organelle	45	25.42	0.0008	2053, 140576, 5169, 3240, 3242, 966, 10404, 9097, 280, 4598, 11190, 312, 7416, 6845, 7417, 949, 2783, 3336, 1603, 79083, 245972, 10901, 56477, 515, 220, 11060, 2632, 5174, 47, 635, 5549, 307, 292, 54996, 10576, 3956, 4522, 10935, 81873, 6652, 7203, 29789, 27293, 6576, 9963	144	2826	14527	1.61	0.2562	0.0163	1.0796
GOTERM_CC_FAT	GO:0044421~extracellular region part	53	29.94	0.0068	2053, 5169, 3240, 3242, 10404, 280, 4598, 11190, 949, 3336, 79083, 50487, 56477, 5174, 635, 5549, 307, 26254, 54996, 10576, 3956, 27120, 2331, 2257, 4693, 6652, 7203, 29789, 9963, 140576, 966, 9097, 312, 7416, 6845, 7417, 2783, 1603, 245972, 10901, 515, 1369, 220, 11060, 2632, 47, 292, 79135, 4522, 81873, 10935, 6576, 27293	144	3878	14527	1.38	0.9241	0.1155	9.023
GOTERM_CC_FAT	GO:0031988~membrane-bounded vesicle	50	28.25	0.0072	2053, 5169, 3240, 3242, 10404, 280, 4598, 11190, 949, 3336, 10483, 27131, 79083, 56477, 5174, 635, 5549, 307, 54996, 10576, 3956, 6652, 7203, 29789, 9963, 140576, 966, 9097, 312, 7416, 6845, 7417, 2783, 1603, 90522, 9162, 245972, 10901, 515, 220, 11060, 2632, 47, 292, 4522, 81873, 10935, 57540, 6576, 27293	144	3611	14527	1.4	0.9339	0.1161	9.4824
GOTERM_CC_FAT	GO:0005576~extracellular region	56	31.64	0.054	2053, 5169, 3240, 3242, 10404, 280, 4598, 11190, 949, 3336, 79083, 50487, 56477, 2049, 5174, 635, 5549, 4588, 307, 26254, 54996, 10576, 3956, 27120, 2331, 2257, 4693, 6652, 7203, 29789, 9963, 140576, 966, 9097, 312, 7416, 6845, 7417, 2783, 1603, 245972, 10901, 515, 1369, 220, 11060, 2632, 47, 91851, 292, 79135, 4522, 81873, 10935, 6576, 27293	144	4623	14527	1.22	1	0.4696	53.5863
Annotation Cluster 8	Enrichment Score: 2.2982353610996746
GOTERM_BP_FAT	GO:0019637~organophosphate metabolic process	25	14.12	0.0001	4199, 10243, 5169, 8503, 4200, 4698, 4706, 81537, 4598, 4701, 4725, 57678, 9108, 1719, 284486, 50487, 4522, 5238, 518, 54675, 6652, 29789, 93974, 27293, 515	156	1108	16650	2.41	0.2194	0.0175	0.1606
GOTERM_BP_FAT	GO:0006796~phosphate-containing compound metabolic process	39	22.03	0.0371	2053, 10243, 5169, 4698, 4706, 10045, 4598, 4701, 5711, 1608, 57678, 5715, 57118, 284486, 9162, 50487, 51776, 9978, 518, 93974, 55359, 515, 2049, 4199, 8503, 4200, 2045, 81537, 4725, 9108, 1719, 4522, 2257, 10935, 5238, 54675, 6652, 29789, 27293	156	3083	16650	1.35	1	0.759	49.0443
GOTERM_BP_FAT	GO:0006793~phosphorus metabolic process	39	22.03	0.0381	2053, 10243, 5169, 4698, 4706, 10045, 4598, 4701, 5711, 1608, 57678, 5715, 57118, 284486, 9162, 50487, 51776, 9978, 518, 93974, 55359, 515, 2049, 4199, 8503, 4200, 2045, 81537, 4725, 9108, 1719, 4522, 2257, 10935, 5238, 54675, 6652, 29789, 27293	156	3089	16650	1.35	1	0.7589	49.968
Annotation Cluster 9	Enrichment Score: 2.1799115358123156
GOTERM_CC_FAT	GO:0042579~microbody	8	4.52	0.0004	23600, 2053, 122970, 255027, 4598, 10901, 2181, 54996	144	135	14527	5.98	0.1319	0.0101	0.5174
GOTERM_CC_FAT	GO:0005777~peroxisome	8	4.52	0.0004	23600, 2053, 122970, 255027, 4598, 10901, 2181, 54996	144	135	14527	5.98	0.1319	0.0101	0.5174
KEGG_PATHWAY	hsa04146:Peroxisome	6	3.39	0.0019	23600, 2053, 255027, 4598, 10901, 2181	75	83	6910	6.66	0.2906	0.0823	2.2807
GOTERM_CC_FAT	GO:0044438~microbody part	5	2.82	0.0134	23600, 122970, 255027, 10901, 2181	144	93	14527	5.42	0.9938	0.1838	16.9929
GOTERM_CC_FAT	GO:0044439~peroxisomal part	5	2.82	0.0134	23600, 122970, 255027, 10901, 2181	144	93	14527	5.42	0.9938	0.1838	16.9929
GOTERM_CC_FAT	GO:0005778~peroxisomal membrane	3	1.69	0.1083	255027, 10901, 2181	144	57	14527	5.31	1	0.6425	79.499
GOTERM_CC_FAT	GO:0031903~microbody membrane	3	1.69	0.1083	255027, 10901, 2181	144	57	14527	5.31	1	0.6425	79.499
Annotation Cluster 10	Enrichment Score: 1.9189734563728573
GOTERM_CC_FAT	GO:0098798~mitochondrial protein complex	11	6.21	0	100287932, 92259, 4698, 79135, 4706, 4701, 440574, 4725, 518, 93974, 515	144	168	14527	6.61	0.0023	0.0003	0.0086
GOTERM_CC_FAT	GO:0098800~inner mitochondrial membrane protein complex	10	5.65	0	100287932, 4698, 79135, 4706, 4701, 440574, 4725, 518, 93974, 515	144	133	14527	7.59	0.0025	0.0002	0.009
GOTERM_CC_FAT	GO:0044455~mitochondrial membrane part	11	6.21	0	100287932, 4698, 79135, 4706, 4701, 440574, 79133, 4725, 518, 93974, 515	144	202	14527	5.49	0.0116	0.0011	0.0429
KEGG_PATHWAY	hsa05012:Parkinson's disease	9	5.08	0.0001	4698, 4706, 7416, 4701, 7417, 4725, 518, 515, 292	75	142	6910	5.84	0.0228	0.0115	0.1548
KEGG_PATHWAY	hsa05016:Huntington's disease	10	5.65	0.0002	4698, 4706, 7416, 4701, 7417, 4725, 518, 148327, 515, 292	75	192	6910	4.8	0.0344	0.0116	0.2346
GOTERM_BP_FAT	GO:0010257~NADH dehydrogenase complex assembly	5	2.82	0.0028	4698, 4706, 4701, 79133, 4725	156	63	16650	8.47	0.9996	0.234	4.8935
GOTERM_BP_FAT	GO:0097031~mitochondrial respiratory chain complex I biogenesis	5	2.82	0.0028	4698, 4706, 4701, 79133, 4725	156	63	16650	8.47	0.9996	0.234	4.8935
GOTERM_BP_FAT	GO:0032981~mitochondrial respiratory chain complex I assembly	5	2.82	0.0028	4698, 4706, 4701, 79133, 4725	156	63	16650	8.47	0.9996	0.234	4.8935
KEGG_PATHWAY	hsa00190:Oxidative phosphorylation	7	3.95	0.0029	4698, 4706, 245972, 4701, 4725, 518, 515	75	133	6910	4.85	0.412	0.1008	3.5048
GOTERM_MF_FAT	GO:0016655~oxidoreductase activity, acting on NAD(P)H, quinone or similar compound as acceptor	5	2.82	0.0031	4698, 4706, 4701, 10901, 4725	151	62	15478	8.27	0.8525	0.8525	4.4456
GOTERM_MF_FAT	GO:0016651~oxidoreductase activity, acting on NAD(P)H	6	3.39	0.0038	4698, 10935, 4706, 4701, 10901, 4725	151	107	15478	5.75	0.9102	0.7004	5.5675
GOTERM_BP_FAT	GO:0009141~nucleoside triphosphate metabolic process	9	5.08	0.0067	5169, 10243, 4698, 4706, 4701, 4725, 518, 29789, 515	156	297	16650	3.23	1	0.4292	11.3164
GOTERM_BP_FAT	GO:0033108~mitochondrial respiratory chain complex assembly	5	2.82	0.0099	4698, 4706, 4701, 79133, 4725	156	90	16650	5.93	1	0.5435	16.3166
GOTERM_BP_FAT	GO:0006753~nucleoside phosphate metabolic process	14	7.91	0.0105	4199, 5169, 10243, 4200, 4698, 4706, 4701, 4725, 1719, 4522, 518, 93974, 29789, 515	156	675	16650	2.21	1	0.5522	17.1165
GOTERM_MF_FAT	GO:0003954~NADH dehydrogenase activity	4	2.26	0.0112	4698, 4706, 4701, 4725	151	48	15478	8.54	0.9991	0.6913	15.4308
GOTERM_MF_FAT	GO:0008137~NADH dehydrogenase (ubiquinone) activity	4	2.26	0.0112	4698, 4706, 4701, 4725	151	48	15478	8.54	0.9991	0.6913	15.4308
GOTERM_MF_FAT	GO:0050136~NADH dehydrogenase (quinone) activity	4	2.26	0.0112	4698, 4706, 4701, 4725	151	48	15478	8.54	0.9991	0.6913	15.4308
GOTERM_CC_FAT	GO:0045271~respiratory chain complex I	4	2.26	0.0124	4698, 4706, 4701, 4725	144	49	14527	8.24	0.9908	0.1776	15.8093
GOTERM_CC_FAT	GO:0005747~mitochondrial respiratory chain complex I	4	2.26	0.0124	4698, 4706, 4701, 4725	144	49	14527	8.24	0.9908	0.1776	15.8093
GOTERM_CC_FAT	GO:0030964~NADH dehydrogenase complex	4	2.26	0.0124	4698, 4706, 4701, 4725	144	49	14527	8.24	0.9908	0.1776	15.8093
GOTERM_BP_FAT	GO:0009205~purine ribonucleoside triphosphate metabolic process	8	4.52	0.0126	10243, 4698, 4706, 4701, 4725, 518, 29789, 515	156	267	16650	3.2	1	0.6001	20.2313
GOTERM_BP_FAT	GO:0006120~mitochondrial electron transport, NADH to ubiquinone	4	2.26	0.0132	4698, 4706, 4701, 4725	156	53	16650	8.06	1	0.6077	21.0882
GOTERM_BP_FAT	GO:0009199~ribonucleoside triphosphate metabolic process	8	4.52	0.0141	10243, 4698, 4706, 4701, 4725, 518, 29789, 515	156	273	16650	3.13	1	0.6134	22.3487
GOTERM_BP_FAT	GO:0009144~purine nucleoside triphosphate metabolic process	8	4.52	0.0143	10243, 4698, 4706, 4701, 4725, 518, 29789, 515	156	274	16650	3.12	1	0.6114	22.7128
GOTERM_BP_FAT	GO:0055086~nucleobase-containing small molecule metabolic process	14	7.91	0.0186	4199, 5169, 10243, 4200, 4698, 4706, 4701, 4725, 1719, 4522, 518, 93974, 29789, 515	156	728	16650	2.05	1	0.6281	28.3844
GOTERM_CC_FAT	GO:1990204~oxidoreductase complex	5	2.82	0.022	92259, 4698, 4706, 4701, 4725	144	108	14527	4.67	0.9998	0.2584	26.4315
GOTERM_BP_FAT	GO:0009117~nucleotide metabolic process	13	7.34	0.0221	4199, 10243, 1719, 4698, 4200, 4522, 4706, 4701, 4725, 518, 29789, 93974, 515	156	667	16650	2.08	1	0.6598	32.8967
GOTERM_BP_FAT	GO:0046034~ATP metabolic process	7	3.95	0.0263	4698, 4706, 4701, 4725, 518, 29789, 515	156	243	16650	3.07	1	0.705	37.8409
KEGG_PATHWAY	hsa05010:Alzheimer's disease	6	3.39	0.0336	4698, 4706, 4701, 4725, 518, 515	75	168	6910	3.29	0.9981	0.544	34.4305
GOTERM_BP_FAT	GO:0009116~nucleoside metabolic process	9	5.08	0.0396	10243, 4698, 4706, 4701, 4725, 518, 93974, 29789, 515	156	413	16650	2.33	1	0.7678	51.3355
GOTERM_CC_FAT	GO:0098803~respiratory chain complex	4	2.26	0.0471	4698, 4706, 4701, 4725	144	82	14527	4.92	1	0.4336	48.6907
GOTERM_BP_FAT	GO:0046128~purine ribonucleoside metabolic process	8	4.52	0.0491	10243, 4698, 4706, 4701, 4725, 518, 29789, 515	156	356	16650	2.4	1	0.7889	59.2789
GOTERM_BP_FAT	GO:0009167~purine ribonucleoside monophosphate metabolic process	7	3.95	0.0506	4698, 4706, 4701, 4725, 518, 29789, 515	156	285	16650	2.62	1	0.7917	60.4116
GOTERM_BP_FAT	GO:1901657~glycosyl compound metabolic process	9	5.08	0.0509	10243, 4698, 4706, 4701, 4725, 518, 93974, 29789, 515	156	435	16650	2.21	1	0.7898	60.6013
GOTERM_BP_FAT	GO:0042278~purine nucleoside metabolic process	8	4.52	0.051	10243, 4698, 4706, 4701, 4725, 518, 29789, 515	156	359	16650	2.38	1	0.7868	60.6603
GOTERM_BP_FAT	GO:0009126~purine nucleoside monophosphate metabolic process	7	3.95	0.0513	4698, 4706, 4701, 4725, 518, 29789, 515	156	286	16650	2.61	1	0.7857	60.9326
GOTERM_BP_FAT	GO:0042775~mitochondrial ATP synthesis coupled electron transport	4	2.26	0.0531	4698, 4706, 4701, 4725	156	91	16650	4.69	1	0.7869	62.2144
GOTERM_BP_FAT	GO:0042773~ATP synthesis coupled electron transport	4	2.26	0.0546	4698, 4706, 4701, 4725	156	92	16650	4.64	1	0.7891	63.2186
GOTERM_CC_FAT	GO:0005746~mitochondrial respiratory chain	4	2.26	0.056	4698, 4706, 4701, 4725	144	88	14527	4.59	1	0.4624	54.9158
GOTERM_BP_FAT	GO:0009161~ribonucleoside monophosphate metabolic process	7	3.95	0.0595	4698, 4706, 4701, 4725, 518, 29789, 515	156	297	16650	2.52	1	0.7991	66.5061
GOTERM_BP_FAT	GO:0009119~ribonucleoside metabolic process	8	4.52	0.0687	10243, 4698, 4706, 4701, 4725, 518, 29789, 515	156	385	16650	2.22	1	0.8202	71.91
GOTERM_CC_FAT	GO:0070469~respiratory chain	4	2.26	0.0689	4698, 4706, 4701, 4725	144	96	14527	4.2	1	0.5268	62.7631
GOTERM_BP_FAT	GO:0006163~purine nucleotide metabolic process	10	5.65	0.07	10243, 4698, 4522, 4706, 4701, 4725, 518, 93974, 29789, 515	156	547	16650	1.95	1	0.8234	72.586
GOTERM_BP_FAT	GO:0009123~nucleoside monophosphate metabolic process	7	3.95	0.0709	4698, 4706, 4701, 4725, 518, 29789, 515	156	311	16650	2.4	1	0.8223	73.0716
KEGG_PATHWAY	hsa04932:Non-alcoholic fatty liver disease (NAFLD)	5	2.82	0.078	8503, 4698, 4706, 4701, 4725	75	151	6910	3.05	1	0.7755	63.3522
GOTERM_BP_FAT	GO:0006119~oxidative phosphorylation	4	2.26	0.0798	4698, 4706, 4701, 4725	156	108	16650	3.95	1	0.844	77.3144
GOTERM_BP_FAT	GO:0022904~respiratory electron transport chain	4	2.26	0.0816	4698, 4706, 4701, 4725	156	109	16650	3.92	1	0.8481	78.0604
GOTERM_BP_FAT	GO:0022900~electron transport chain	4	2.26	0.0851	4698, 4706, 4701, 4725	156	111	16650	3.85	1	0.8582	79.5028
GOTERM_BP_FAT	GO:0072521~purine-containing compound metabolic process	10	5.65	0.0889	10243, 4698, 4522, 4706, 4701, 4725, 518, 93974, 29789, 515	156	575	16650	1.86	1	0.8644	80.9895
GOTERM_BP_FAT	GO:1901135~carbohydrate derivative metabolic process	16	9.04	0.1848	10243, 4698, 4706, 5549, 4701, 10317, 4588, 4725, 1603, 2331, 5238, 518, 6652, 93974, 29789, 515	156	1247	16650	1.37	1	0.9542	97.3846
Annotation Cluster 11	Enrichment Score: 1.8632302547833033
GOTERM_MF_FAT	GO:0048037~cofactor binding	9	5.08	0.0052	4199, 220, 1719, 4200, 47, 4706, 6652, 4942, 54996	151	273	15478	3.38	0.9606	0.6598	7.399
GOTERM_MF_FAT	GO:0051287~NAD binding	4	2.26	0.0147	4199, 220, 4200, 6652	151	53	15478	7.74	0.9999	0.7329	19.7141
GOTERM_MF_FAT	GO:0050662~coenzyme binding	6	3.39	0.034	4199, 220, 1719, 4200, 6652, 54996	151	185	15478	3.32	1	0.786	40.1295
Annotation Cluster 12	Enrichment Score: 1.700624220792474
GOTERM_CC_FAT	GO:0016469~proton-transporting two-sector ATPase complex	4	2.26	0.0138	245972, 518, 93974, 515	144	51	14527	7.91	0.9947	0.1823	17.4615
GOTERM_CC_FAT	GO:0005753~mitochondrial proton-transporting ATP synthase complex	3	1.69	0.0231	518, 93974, 515	144	24	14527	12.61	0.9998	0.2615	27.5642
GOTERM_CC_FAT	GO:0045259~proton-transporting ATP synthase complex	3	1.69	0.0249	518, 93974, 515	144	25	14527	12.11	0.9999	0.2715	29.4331
Annotation Cluster 13	Enrichment Score: 1.59005333753238
GOTERM_BP_FAT	GO:0009396~folic acid-containing compound biosynthetic process	3	1.69	0.0063	1719, 4522, 93974	156	13	16650	24.63	1	0.4177	10.6231
GOTERM_BP_FAT	GO:0042559~pteridine-containing compound biosynthetic process	3	1.69	0.0119	1719, 4522, 93974	156	18	16650	17.79	1	0.5903	19.2897
GOTERM_BP_FAT	GO:0046653~tetrahydrofolate metabolic process	3	1.69	0.0147	1719, 4522, 93974	156	20	16650	16.01	1	0.6022	23.1472
GOTERM_BP_FAT	GO:0006760~folic acid-containing compound metabolic process	3	1.69	0.0278	1719, 4522, 93974	156	28	16650	11.44	1	0.7073	39.4918
GOTERM_BP_FAT	GO:0042558~pteridine-containing compound metabolic process	3	1.69	0.0398	1719, 4522, 93974	156	34	16650	9.42	1	0.7649	51.5012
GOTERM_BP_FAT	GO:0006730~one-carbon metabolic process	3	1.69	0.0441	1719, 4522, 93974	156	36	16650	8.89	1	0.7836	55.2805
GOTERM_BP_FAT	GO:0042398~cellular modified amino acid biosynthetic process	3	1.69	0.0557	1719, 4522, 93974	156	41	16650	7.81	1	0.7899	64.0409
GOTERM_BP_FAT	GO:0006575~cellular modified amino acid metabolic process	5	2.82	0.0637	1719, 4522, 2941, 10404, 93974	156	161	16650	3.31	1	0.8124	69.0611
Annotation Cluster 14	Enrichment Score: 1.5848547072014574
GOTERM_MF_FAT	GO:0051287~NAD binding	4	2.26	0.0147	4199, 220, 4200, 6652	151	53	15478	7.74	0.9999	0.7329	19.7141
GOTERM_MF_FAT	GO:0016616~oxidoreductase activity, acting on the CH-OH group of donors, NAD or NADP as acceptor	5	2.82	0.0271	4199, 4200, 10901, 51109, 6652	151	117	15478	4.38	1	0.82	33.465
GOTERM_MF_FAT	GO:0016614~oxidoreductase activity, acting on CH-OH group of donors	5	2.82	0.0443	4199, 4200, 10901, 51109, 6652	151	137	15478	3.74	1	0.7574	48.9867
Annotation Cluster 15	Enrichment Score: 1.4926825595026858
GOTERM_BP_FAT	GO:0006461~protein complex assembly	23	12.99	0.0148	4199, 4698, 966, 4706, 4701, 5711, 386618, 79133, 4725, 6845, 7417, 5715, 10576, 2331, 81873, 51451, 6117, 9978, 10901, 6118, 7203, 4942, 93974	156	1445	16650	1.7	1	0.5969	23.3097
GOTERM_BP_FAT	GO:0070271~protein complex biogenesis	23	12.99	0.0149	4199, 4698, 966, 4706, 4701, 5711, 386618, 79133, 4725, 6845, 7417, 5715, 10576, 2331, 81873, 51451, 6117, 9978, 10901, 6118, 7203, 4942, 93974	156	1446	16650	1.7	1	0.5916	23.4601
GOTERM_BP_FAT	GO:0043623~cellular protein complex assembly	12	6.78	0.0188	10576, 4698, 2331, 81873, 4706, 4701, 5711, 79133, 7417, 4725, 6845, 5715	156	575	16650	2.23	1	0.6256	28.6806
GOTERM_BP_FAT	GO:0071822~protein complex subunit organization	25	14.12	0.0214	4199, 92259, 4698, 966, 4706, 79133, 5711, 386618, 4701, 4725, 6845, 7417, 28957, 5715, 10576, 81873, 2331, 6117, 51451, 9978, 10901, 6118, 7203, 93974, 4942	156	1674	16650	1.59	1	0.6606	32.0095
GOTERM_BP_FAT	GO:0065003~macromolecular complex assembly	24	13.56	0.0454	4199, 4698, 966, 4706, 4701, 5711, 386618, 79133, 4725, 6845, 7417, 5715, 10576, 2331, 81873, 51451, 6117, 9978, 10901, 6118, 7203, 4942, 93974, 2181	156	1710	16650	1.5	1	0.785	56.316
GOTERM_BP_FAT	GO:0034622~cellular macromolecular complex assembly	15	8.47	0.0851	4698, 4706, 4701, 5711, 79133, 6845, 7417, 4725, 5715, 10576, 81873, 2331, 6117, 9978, 6118	156	1004	16650	1.59	1	0.8561	79.5118
GOTERM_BP_FAT	GO:0043933~macromolecular complex subunit organization	30	16.95	0.1043	4698, 966, 4706, 386618, 5711, 4701, 7417, 2099, 6845, 949, 28957, 5715, 6117, 9978, 10901, 6118, 86, 93974, 4942, 4199, 8089, 92259, 79133, 4725, 10576, 2331, 81873, 51451, 7203, 2181	156	2461	16650	1.3	1	0.8847	85.9583
Annotation Cluster 16	Enrichment Score: 1.4857990633032283
GOTERM_MF_FAT	GO:0032559~adenyl ribonucleotide binding	26	14.69	0.0064	10243, 3608, 11153, 4598, 1608, 11194, 3336, 57118, 9162, 51776, 89795, 55359, 2049, 4199, 2045, 47, 7011, 10352, 4437, 10576, 4522, 54795, 7203, 11149, 29789, 2181	151	1531	15478	1.74	0.9824	0.6357	9.1518
GOTERM_MF_FAT	GO:0030554~adenyl nucleotide binding	26	14.69	0.007	10243, 3608, 11153, 4598, 1608, 11194, 3336, 57118, 9162, 51776, 89795, 55359, 2049, 4199, 2045, 47, 7011, 10352, 4437, 10576, 4522, 54795, 7203, 11149, 29789, 2181	151	1542	15478	1.73	0.9879	0.5866	9.9625
GOTERM_MF_FAT	GO:0005524~ATP binding	24	13.56	0.0174	10243, 3608, 2045, 47, 11153, 7011, 10352, 4598, 1608, 11194, 3336, 4437, 10576, 57118, 9162, 4522, 54795, 51776, 7203, 29789, 55359, 89795, 2181, 2049	151	1495	15478	1.65	1	0.7462	22.9466
GOTERM_MF_FAT	GO:0097367~carbohydrate derivative binding	32	18.08	0.0241	10243, 3608, 11153, 4598, 1608, 949, 3336, 11194, 57118, 9162, 51776, 171177, 89795, 55359, 2049, 4199, 2045, 47, 7011, 10352, 5549, 4437, 10576, 3956, 4522, 54795, 2257, 2331, 7203, 29789, 11149, 2181	151	2241	15478	1.46	1	0.816	30.3704
GOTERM_MF_FAT	GO:0000166~nucleotide binding	33	18.64	0.0329	10243, 3608, 11153, 4598, 7417, 1608, 3336, 11194, 57118, 9162, 51776, 171177, 89795, 55359, 2049, 220, 4199, 4200, 2045, 47, 7011, 10352, 200558, 4437, 10576, 1719, 54795, 4522, 6652, 7203, 29789, 11149, 2181	151	2389	15478	1.42	1	0.8248	39.1453
GOTERM_MF_FAT	GO:1901265~nucleoside phosphate binding	33	18.64	0.0331	10243, 3608, 11153, 4598, 7417, 1608, 3336, 11194, 57118, 9162, 51776, 171177, 89795, 55359, 2049, 220, 4199, 4200, 2045, 47, 7011, 10352, 200558, 4437, 10576, 1719, 54795, 4522, 6652, 7203, 29789, 11149, 2181	151	2390	15478	1.42	1	0.8014	39.3037
GOTERM_MF_FAT	GO:0032555~purine ribonucleotide binding	27	15.25	0.0393	10243, 3608, 11153, 4598, 1608, 11194, 3336, 57118, 9162, 51776, 171177, 89795, 55359, 2049, 4199, 2045, 47, 7011, 10352, 4437, 10576, 4522, 54795, 7203, 29789, 11149, 2181	151	1884	15478	1.47	1	0.8123	44.9107
GOTERM_MF_FAT	GO:0017076~purine nucleotide binding	27	15.25	0.0423	10243, 3608, 11153, 4598, 1608, 11194, 3336, 57118, 9162, 51776, 171177, 89795, 55359, 2049, 4199, 2045, 47, 7011, 10352, 4437, 10576, 4522, 54795, 7203, 29789, 11149, 2181	151	1897	15478	1.46	1	0.7956	47.3429
GOTERM_MF_FAT	GO:0032553~ribonucleotide binding	27	15.25	0.043	10243, 3608, 11153, 4598, 1608, 11194, 3336, 57118, 9162, 51776, 171177, 89795, 55359, 2049, 4199, 2045, 47, 7011, 10352, 4437, 10576, 4522, 54795, 7203, 29789, 11149, 2181	151	1900	15478	1.46	1	0.7641	47.9079
GOTERM_MF_FAT	GO:0036094~small molecule binding	34	19.21	0.051	10243, 3608, 6017, 11153, 4598, 7417, 1608, 3336, 11194, 57118, 9162, 51776, 171177, 89795, 55359, 2049, 220, 4199, 4200, 2045, 47, 7011, 10352, 200558, 4437, 10576, 1719, 54795, 4522, 6652, 7203, 29789, 11149, 2181	151	2571	15478	1.36	1	0.7895	54.0454
GOTERM_MF_FAT	GO:0032550~purine ribonucleoside binding	26	14.69	0.053	10243, 3608, 11153, 4598, 1608, 11194, 3336, 57118, 9162, 51776, 171177, 89795, 55359, 2049, 4199, 2045, 47, 7011, 10352, 4437, 10576, 4522, 54795, 7203, 29789, 2181	151	1850	15478	1.44	1	0.7873	55.4815
GOTERM_MF_FAT	GO:0032549~ribonucleoside binding	26	14.69	0.0539	10243, 3608, 11153, 4598, 1608, 11194, 3336, 57118, 9162, 51776, 171177, 89795, 55359, 2049, 4199, 2045, 47, 7011, 10352, 4437, 10576, 4522, 54795, 7203, 29789, 2181	151	1853	15478	1.44	1	0.7779	56.0652
GOTERM_MF_FAT	GO:0001883~purine nucleoside binding	26	14.69	0.0539	10243, 3608, 11153, 4598, 1608, 11194, 3336, 57118, 9162, 51776, 171177, 89795, 55359, 2049, 4199, 2045, 47, 7011, 10352, 4437, 10576, 4522, 54795, 7203, 29789, 2181	151	1853	15478	1.44	1	0.7779	56.0652
GOTERM_MF_FAT	GO:0001882~nucleoside binding	26	14.69	0.0559	10243, 3608, 11153, 4598, 1608, 11194, 3336, 57118, 9162, 51776, 171177, 89795, 55359, 2049, 4199, 2045, 47, 7011, 10352, 4437, 10576, 4522, 54795, 7203, 29789, 2181	151	1860	15478	1.43	1	0.7763	57.4248
GOTERM_MF_FAT	GO:0035639~purine ribonucleoside triphosphate binding	25	14.12	0.0798	10243, 3608, 11153, 4598, 1608, 3336, 11194, 57118, 9162, 51776, 171177, 89795, 55359, 2049, 2045, 47, 7011, 10352, 4437, 10576, 54795, 4522, 7203, 29789, 2181	151	1841	15478	1.39	1	0.8644	70.9016
Annotation Cluster 17	Enrichment Score: 1.4442699591714303
GOTERM_BP_FAT	GO:0010817~regulation of hormone levels	11	6.21	0.0135	220, 54795, 10404, 10901, 8111, 6845, 2099, 51109, 949, 5715, 292	156	475	16650	2.47	1	0.608	21.5816
GOTERM_BP_FAT	GO:0034754~cellular hormone metabolic process	5	2.82	0.0178	220, 10901, 2099, 51109, 949	156	107	16650	4.99	1	0.6271	27.398
GOTERM_BP_FAT	GO:0042445~hormone metabolic process	6	3.39	0.0272	220, 10404, 10901, 2099, 51109, 949	156	181	16650	3.54	1	0.711	38.8299
GOTERM_BP_FAT	GO:0042572~retinol metabolic process	3	1.69	0.0316	220, 10901, 51109	156	30	16650	10.67	1	0.7214	43.5796
GOTERM_BP_FAT	GO:0006720~isoprenoid metabolic process	5	2.82	0.0317	220, 6017, 4598, 10901, 51109	156	128	16650	4.17	1	0.7179	43.7242
GOTERM_BP_FAT	GO:0001523~retinoid metabolic process	4	2.26	0.0503	220, 6017, 10901, 51109	156	89	16650	4.8	1	0.7932	60.1693
GOTERM_BP_FAT	GO:0016101~diterpenoid metabolic process	4	2.26	0.0605	220, 6017, 10901, 51109	156	96	16650	4.45	1	0.8013	67.103
GOTERM_BP_FAT	GO:0034308~primary alcohol metabolic process	3	1.69	0.0657	220, 10901, 51109	156	45	16650	7.12	1	0.8141	70.2427
GOTERM_BP_FAT	GO:0006721~terpenoid metabolic process	4	2.26	0.0764	220, 6017, 10901, 51109	156	106	16650	4.03	1	0.8331	75.7729
Annotation Cluster 18	Enrichment Score: 1.4195877477465213
GOTERM_CC_FAT	GO:0042175~nuclear outer membrane-endoplasmic reticulum membrane network	19	10.73	0.0114	392636, 3242, 966, 81537, 6845, 148327, 51109, 1603, 79966, 90522, 745, 10483, 84502, 79135, 10901, 1562, 89795, 57540, 2181	144	1021	14527	1.88	0.9868	0.1715	14.6772
GOTERM_CC_FAT	GO:0005789~endoplasmic reticulum membrane	18	10.17	0.019	392636, 3242, 966, 81537, 6845, 148327, 51109, 1603, 79966, 745, 10483, 90522, 84502, 79135, 10901, 1562, 57540, 2181	144	999	14527	1.82	0.9993	0.2347	23.2752
GOTERM_CC_FAT	GO:0044432~endoplasmic reticulum part	18	10.17	0.0707	392636, 3242, 966, 81537, 6845, 148327, 51109, 1603, 79966, 745, 10483, 90522, 84502, 79135, 10901, 1562, 57540, 2181	144	1177	14527	1.54	1	0.5264	63.7288
GOTERM_CC_FAT	GO:0005783~endoplasmic reticulum	22	12.43	0.1369	392636, 3242, 84272, 966, 10404, 81537, 10317, 6845, 148327, 51109, 1603, 79966, 90522, 745, 10483, 84502, 54795, 79135, 10901, 1562, 57540, 2181	144	1660	14527	1.34	1	0.7168	86.9468
Annotation Cluster 19	Enrichment Score: 1.4000886151767054
GOTERM_BP_FAT	GO:0006278~RNA-dependent DNA biosynthetic process	4	2.26	0.0218	10576, 11153, 7011, 7203	156	64	16650	6.67	1	0.6608	32.4958
GOTERM_BP_FAT	GO:0000723~telomere maintenance	5	2.82	0.0366	10576, 7011, 6117, 6118, 7203	156	134	16650	3.98	1	0.7591	48.5802
GOTERM_BP_FAT	GO:0000722~telomere maintenance via recombination	3	1.69	0.0377	7011, 6117, 6118	156	33	16650	9.7	1	0.7595	49.5616
GOTERM_BP_FAT	GO:0071897~DNA biosynthetic process	6	3.39	0.04	10576, 11153, 7011, 6117, 6118, 7203	156	201	16650	3.19	1	0.7627	51.7236
GOTERM_BP_FAT	GO:0032200~telomere organization	5	2.82	0.0484	10576, 7011, 6117, 6118, 7203	156	147	16650	3.63	1	0.7912	58.704
GOTERM_BP_FAT	GO:0006312~mitotic recombination	3	1.69	0.0683	7011, 6117, 6118	156	46	16650	6.96	1	0.8209	71.6742
Annotation Cluster 20	Enrichment Score: 1.3986913537133476
GOTERM_BP_FAT	GO:0008652~cellular amino acid biosynthetic process	4	2.26	0.0275	1719, 4522, 635, 4942	156	70	16650	6.1	1	0.7095	39.1938
GOTERM_BP_FAT	GO:1901607~alpha-amino acid biosynthetic process	4	2.26	0.0285	1719, 4522, 635, 4942	156	71	16650	6.01	1	0.7114	40.3242
GOTERM_BP_FAT	GO:0006520~cellular amino acid metabolic process	7	3.95	0.0297	1719, 3242, 4522, 635, 6542, 10352, 4942	156	250	16650	2.99	1	0.7146	41.5548
GOTERM_BP_FAT	GO:1901605~alpha-amino acid metabolic process	5	2.82	0.1091	1719, 3242, 4522, 635, 4942	156	195	16650	2.74	1	0.8896	87.2543
Annotation Cluster 21	Enrichment Score: 1.3083454740017586
GOTERM_BP_FAT	GO:0006293~nucleotide-excision repair, preincision complex stabilization	3	1.69	0.0161	6117, 9978, 6118	156	21	16650	15.25	1	0.6051	25.1321
GOTERM_BP_FAT	GO:0006295~nucleotide-excision repair, DNA incision, 3'-to lesion	3	1.69	0.0192	6117, 9978, 6118	156	23	16650	13.92	1	0.6264	29.1814
GOTERM_BP_FAT	GO:0006294~nucleotide-excision repair, preincision complex assembly	3	1.69	0.0297	6117, 9978, 6118	156	29	16650	11.04	1	0.7199	41.543
GOTERM_BP_FAT	GO:0042769~DNA damage response, detection of DNA damage	3	1.69	0.0441	6117, 9978, 6118	156	36	16650	8.89	1	0.7836	55.2805
GOTERM_BP_FAT	GO:0006296~nucleotide-excision repair, DNA incision, 5'-to lesion	3	1.69	0.0464	6117, 9978, 6118	156	37	16650	8.65	1	0.7845	57.1152
GOTERM_BP_FAT	GO:0033683~nucleotide-excision repair, DNA incision	3	1.69	0.0557	6117, 9978, 6118	156	41	16650	7.81	1	0.7899	64.0409
KEGG_PATHWAY	hsa03420:Nucleotide excision repair	3	1.69	0.0899	6117, 9978, 6118	75	47	6910	5.88	1	0.764	68.7798
GOTERM_BP_FAT	GO:0090305~nucleic acid phosphodiester bond hydrolysis	6	3.39	0.1183	5169, 27340, 6117, 9978, 6118, 200558	156	278	16650	2.3	1	0.9018	89.3986
GOTERM_BP_FAT	GO:0006283~transcription-coupled nucleotide-excision repair	3	1.69	0.1512	6117, 9978, 6118	156	74	16650	4.33	1	0.9347	94.6218
Annotation Cluster 22	Enrichment Score: 1.3046325693034013
GOTERM_BP_FAT	GO:0051000~positive regulation of nitric-oxide synthase activity	3	1.69	0.0176	1719, 2099, 949	156	22	16650	14.55	1	0.6306	27.1456
GOTERM_BP_FAT	GO:0032770~positive regulation of monooxygenase activity	3	1.69	0.0297	1719, 2099, 949	156	29	16650	11.04	1	0.7199	41.543
GOTERM_BP_FAT	GO:0051341~regulation of oxidoreductase activity	4	2.26	0.0503	1719, 3240, 2099, 949	156	89	16650	4.8	1	0.7932	60.1693
GOTERM_BP_FAT	GO:0051353~positive regulation of oxidoreductase activity	3	1.69	0.0736	1719, 2099, 949	156	48	16650	6.67	1	0.8261	74.3931
GOTERM_BP_FAT	GO:0050999~regulation of nitric-oxide synthase activity	3	1.69	0.0736	1719, 2099, 949	156	48	16650	6.67	1	0.8261	74.3931
GOTERM_BP_FAT	GO:0032768~regulation of monooxygenase activity	3	1.69	0.1046	1719, 2099, 949	156	59	16650	5.43	1	0.8837	86.0414

## Sheet: BV-up
Category	Term	Count	%	PValue	Genes	List Total	Pop Hits	Pop Total	Fold Enrichment	Bonferroni	Benjamini	FDR
Annotation Cluster 1	Enrichment Score: 5.165842906533408
GOTERM_BP_FAT	GO:0048646~anatomical structure formation involved in morphogenesis	48	13.04	0	1767, 8556, 55764, 3213, 23654, 5371, 6369, 283, 5465, 79977, 65217, 6886, 28996, 25865, 27148, 79971, 51176, 23135, 56912, 79582, 4324, 51564, 7855, 10411, 93, 290, 23218, 57669, 10908, 4487, 23166, 51162, 23187, 28514, 54345, 3955, 7248, 54777, 6303, 7075, 79925, 7128, 58504, 64344, 9464, 9620, 5819, 85358	321	1151	16650	2.16	0.0033	0.0016	0.0014
GOTERM_BP_FAT	GO:0072358~cardiovascular system development	41	11.14	0	1767, 55764, 3213, 5371, 283, 6369, 79977, 5465, 6886, 28996, 25865, 51176, 3696, 23135, 1829, 51564, 7855, 10411, 79652, 93, 4036, 187, 3398, 290, 10908, 4487, 23166, 51162, 1832, 28514, 9820, 54345, 7248, 6303, 7075, 7128, 58504, 64344, 8701, 9464, 55636	321	945	16650	2.25	0.0102	0.0034	0.0042
GOTERM_BP_FAT	GO:0072359~circulatory system development	41	11.14	0	1767, 55764, 3213, 5371, 283, 6369, 79977, 5465, 6886, 28996, 25865, 51176, 3696, 23135, 1829, 51564, 7855, 10411, 79652, 93, 4036, 187, 3398, 290, 10908, 4487, 23166, 51162, 1832, 28514, 9820, 54345, 7248, 6303, 7075, 7128, 58504, 64344, 8701, 9464, 55636	321	945	16650	2.25	0.0102	0.0034	0.0042
GOTERM_BP_FAT	GO:0001525~angiogenesis	23	6.25	0	51564, 7855, 10411, 3213, 5371, 290, 10908, 6369, 283, 23166, 51162, 28514, 6886, 28996, 25865, 54345, 6303, 51176, 7075, 7128, 58504, 64344, 9464	321	413	16650	2.89	0.0752	0.0129	0.0323
GOTERM_BP_FAT	GO:0001568~blood vessel development	28	7.61	0	3213, 5371, 6369, 283, 6886, 25865, 28996, 51176, 3696, 51564, 7855, 10411, 93, 4036, 290, 10908, 23166, 51162, 28514, 54345, 9820, 6303, 7075, 7128, 58504, 64344, 9464, 55636	321	576	16650	2.52	0.0835	0.0124	0.0361
GOTERM_BP_FAT	GO:0001944~vasculature development	29	7.88	0	3213, 5371, 6369, 283, 6886, 25865, 28996, 51176, 3696, 51564, 7855, 10411, 79652, 93, 4036, 290, 10908, 23166, 51162, 28514, 9820, 54345, 6303, 7075, 7128, 58504, 64344, 9464, 55636	321	610	16650	2.47	0.0865	0.0112	0.0374
GOTERM_BP_FAT	GO:0048514~blood vessel morphogenesis	25	6.79	0	51564, 7855, 10411, 3213, 5371, 290, 10908, 283, 6369, 23166, 51162, 28514, 6886, 9820, 28996, 54345, 25865, 6303, 7075, 51176, 7128, 58504, 64344, 9464, 55636	321	491	16650	2.64	0.124	0.0132	0.0548
Annotation Cluster 2	Enrichment Score: 3.651597445030736
GOTERM_BP_FAT	GO:0048598~embryonic morphogenesis	32	8.7	0	3216, 6468, 55764, 9368, 3215, 3213, 23654, 1028, 79977, 65217, 6886, 28996, 79971, 51176, 23135, 4324, 7855, 140467, 93, 3398, 187, 57669, 4487, 23187, 28514, 54345, 7248, 79925, 9464, 9620, 55636, 85358	321	571	16650	2.91	0.0009	0.0009	0.0004
GOTERM_BP_FAT	GO:0009790~embryo development	37	10.05	0.0001	6468, 3216, 55764, 9368, 3215, 3213, 23654, 1028, 79977, 65217, 6886, 28996, 79971, 51176, 23135, 51294, 4324, 7855, 140467, 93, 6297, 201163, 187, 3398, 57669, 4487, 23187, 28514, 54345, 3955, 7248, 7075, 79925, 9464, 9620, 55636, 85358	321	954	16650	2.01	0.3214	0.0255	0.1602
GOTERM_BP_FAT	GO:0048568~embryonic organ development	21	5.71	0.0002	7855, 3216, 3215, 9368, 55764, 3213, 3398, 1028, 4487, 79977, 65217, 28514, 6886, 54345, 28996, 79925, 51176, 51294, 9464, 9620, 55636	321	417	16650	2.61	0.5469	0.037	0.3269
GOTERM_BP_FAT	GO:0043009~chordate embryonic development	24	6.52	0.0008	7855, 3216, 140467, 3215, 55764, 6297, 201163, 3213, 23654, 1028, 57669, 4487, 79977, 28514, 3955, 54345, 7248, 51176, 79925, 7075, 51294, 9464, 9620, 55636	321	577	16650	2.16	0.9751	0.1001	1.5155
GOTERM_BP_FAT	GO:0009792~embryo development ending in birth or egg hatching	24	6.52	0.0009	7855, 3216, 140467, 3215, 55764, 6297, 201163, 3213, 23654, 1028, 57669, 4487, 79977, 28514, 3955, 54345, 7248, 51176, 79925, 7075, 51294, 9464, 9620, 55636	321	583	16650	2.14	0.9849	0.0996	1.72
GOTERM_BP_FAT	GO:0001701~in utero embryonic development	12	3.26	0.0546	79977, 7855, 54345, 7075, 201163, 51176, 1028, 51294, 57669, 9464, 55636, 4487	321	331	16650	1.88	1	0.6274	65.2679
Annotation Cluster 3	Enrichment Score: 3.5048450661850152
GOTERM_BP_FAT	GO:0060429~epithelium development	43	11.68	0	2938, 9317, 57154, 55764, 9368, 3215, 23654, 5371, 79977, 4072, 65217, 6239, 25865, 4070, 51176, 23135, 5138, 23094, 1365, 4233, 780, 7855, 10411, 140467, 222546, 93, 6297, 3398, 57669, 4487, 1832, 28514, 54345, 3955, 7248, 80139, 7074, 7263, 6778, 9464, 9620, 55636, 85358	321	1060	16650	2.1	0.0289	0.0073	0.0121
GOTERM_BP_FAT	GO:0048729~tissue morphogenesis	28	7.61	0.0001	57154, 9368, 55764, 23654, 5371, 79977, 65217, 6886, 25865, 4070, 6239, 51176, 79971, 23135, 4233, 780, 7855, 57669, 4487, 1832, 28514, 54345, 7248, 7074, 9464, 9620, 55636, 85358	321	622	16650	2.33	0.2804	0.0232	0.136
GOTERM_BP_FAT	GO:0035239~tube morphogenesis	19	5.16	0.0001	93, 55764, 23654, 3398, 5371, 57669, 79977, 28514, 4070, 54345, 25865, 7248, 51176, 9464, 4233, 9620, 55636, 780, 85358	321	348	16650	2.83	0.4846	0.0326	0.2737
GOTERM_BP_FAT	GO:0002009~morphogenesis of an epithelium	22	5.98	0.0012	7855, 57154, 9368, 55764, 23654, 5371, 57669, 79977, 65217, 28514, 4070, 54345, 6239, 25865, 7248, 51176, 7074, 9464, 4233, 9620, 780, 85358	321	521	16650	2.19	0.9956	0.109	2.2177
GOTERM_BP_FAT	GO:0060562~epithelial tube morphogenesis	15	4.08	0.0028	55764, 23654, 5371, 79977, 28514, 4070, 54345, 25865, 7248, 51176, 9464, 4233, 9620, 780, 85358	321	309	16650	2.52	1	0.1621	5.0612
GOTERM_BP_FAT	GO:0035295~tube development	22	5.98	0.0042	140467, 93, 55764, 6297, 23654, 3398, 5371, 57669, 79977, 4072, 28514, 4070, 54345, 25865, 7248, 51176, 9464, 4233, 9620, 55636, 780, 85358	321	580	16650	1.97	1	0.2242	7.6711
Annotation Cluster 4	Enrichment Score: 3.4775366835570023
GOTERM_BP_FAT	GO:0000902~cell morphogenesis	46	12.5	0	4681, 3996, 1767, 10500, 8556, 57154, 55764, 9368, 23654, 10677, 3897, 51393, 6369, 10505, 79977, 25771, 65217, 6886, 6239, 4070, 27148, 51176, 23094, 1365, 56912, 4233, 780, 79582, 11135, 64411, 658, 4651, 55698, 4137, 7504, 3398, 23218, 57669, 4487, 23187, 9820, 54777, 80139, 79925, 7074, 85358	321	1240	16650	1.92	0.1167	0.0137	0.0513
GOTERM_BP_FAT	GO:0032989~cellular component morphogenesis	47	12.77	0.0001	4681, 3996, 1767, 10500, 8556, 57154, 55764, 9368, 23654, 10677, 3897, 51393, 6369, 10505, 79977, 25771, 65217, 6886, 6239, 4070, 27148, 51176, 23094, 1365, 56912, 4233, 780, 79582, 11135, 64411, 658, 4651, 55698, 4137, 7504, 3398, 23218, 57669, 4487, 23187, 9820, 54777, 80139, 79925, 7074, 5819, 85358	321	1321	16650	1.85	0.2405	0.0227	0.1137
GOTERM_BP_FAT	GO:0000904~cell morphogenesis involved in differentiation	29	7.88	0.0007	3996, 10500, 9368, 23654, 3897, 51393, 10505, 79977, 65217, 6886, 4070, 6239, 51176, 23094, 1365, 4233, 658, 4137, 55698, 7504, 3398, 57669, 23218, 4487, 23187, 9820, 80139, 7074, 85358	321	753	16650	2	0.9534	0.0887	1.2598
GOTERM_BP_FAT	GO:0022604~regulation of cell morphogenesis	23	6.25	0.0015	10500, 57154, 4651, 4137, 9368, 23654, 7504, 57669, 3897, 6369, 51393, 10505, 23187, 25771, 9820, 4070, 6239, 80139, 51176, 7074, 11135, 64411, 85358	321	568	16650	2.1	0.999	0.1206	2.8287
GOTERM_BP_FAT	GO:0010769~regulation of cell morphogenesis involved in differentiation	16	4.35	0.0024	10500, 4137, 23654, 7504, 57669, 3897, 51393, 10505, 23187, 4070, 6239, 9820, 80139, 51176, 7074, 85358	321	339	16650	2.45	1	0.1467	4.4881
Annotation Cluster 5	Enrichment Score: 3.3114992887979646
GOTERM_BP_FAT	GO:0048568~embryonic organ development	21	5.71	0.0002	7855, 3216, 3215, 9368, 55764, 3213, 3398, 1028, 4487, 79977, 65217, 28514, 6886, 54345, 28996, 79925, 51176, 51294, 9464, 9620, 55636	321	417	16650	2.61	0.5469	0.037	0.3269
GOTERM_BP_FAT	GO:0048562~embryonic organ morphogenesis	16	4.35	0.0004	7855, 3216, 3215, 9368, 3213, 3398, 4487, 79977, 65217, 28514, 54345, 28996, 79925, 9620, 9464, 55636	321	286	16650	2.9	0.867	0.072	0.8309
GOTERM_BP_FAT	GO:0009887~organ morphogenesis	34	9.24	0.0015	3216, 57154, 55764, 9368, 3215, 3213, 5371, 79977, 5465, 65217, 28996, 4070, 51176, 780, 7855, 658, 93, 2309, 3398, 10908, 4487, 1832, 28514, 3955, 54345, 79925, 7074, 7128, 6778, 9464, 9620, 55636, 85358, 2119	321	992	16650	1.78	0.999	0.1219	2.8107
Annotation Cluster 6	Enrichment Score: 3.083024477869876
GOTERM_BP_FAT	GO:0010646~regulation of cell communication	87	23.64	0.0001	4043, 10347, 26262, 5371, 9746, 23613, 8835, 25865, 51176, 375033, 5585, 10062, 10133, 9146, 84807, 51564, 1488, 415116, 79652, 222546, 3710, 201163, 22941, 4296, 2752, 1326, 23368, 79156, 51162, 28514, 9743, 3955, 23263, 7248, 10625, 80139, 7128, 7074, 58504, 23787, 6653, 4681, 3996, 90007, 3993, 8864, 57154, 55764, 29775, 9368, 1028, 6809, 6369, 26575, 28996, 389337, 27148, 23295, 22925, 79971,…	321	3020	16650	1.49	0.2475	0.0216	0.1175
GOTERM_BP_FAT	GO:0023051~regulation of signaling	87	23.64	0.0001	4043, 10347, 26262, 5371, 9746, 23613, 8835, 25865, 51176, 375033, 5585, 10062, 10133, 9146, 84807, 51564, 1488, 415116, 79652, 222546, 3710, 201163, 22941, 4296, 2752, 1326, 23368, 79156, 51162, 28514, 9743, 3955, 23263, 7248, 10625, 80139, 7128, 7074, 58504, 23787, 6653, 4681, 3996, 90007, 3993, 8864, 57154, 55764, 29775, 9368, 1028, 6809, 6369, 26575, 28996, 389337, 27148, 23295, 22925, 79971,…	321	3070	16650	1.47	0.402	0.0298	0.2124
GOTERM_BP_FAT	GO:0009966~regulation of signal transduction	76	20.65	0.0006	4043, 10347, 26262, 5371, 23613, 8835, 25865, 51176, 375033, 5585, 10062, 10133, 9146, 84807, 51564, 1488, 79652, 201163, 4296, 1326, 23368, 79156, 51162, 28514, 9743, 3955, 23263, 7248, 10625, 80139, 7128, 7074, 58504, 23787, 6653, 4681, 3996, 3993, 57154, 55764, 29775, 9368, 1028, 6369, 26575, 28996, 389337, 27148, 23295, 22925, 79971, 23094, 1849, 116984, 245973, 5863, 64411, 54509, 754, 7855,…	321	2728	16650	1.45	0.944	0.0861	1.185
GOTERM_BP_FAT	GO:0035556~intracellular signal transduction	69	18.75	0.0071	10207, 10347, 23031, 5371, 8835, 25865, 57572, 5585, 339122, 10133, 9146, 84807, 51564, 3710, 201163, 4296, 1326, 23368, 79156, 9743, 23263, 7248, 10625, 7074, 7128, 58504, 6653, 55764, 29775, 9368, 1609, 9092, 6369, 6239, 28996, 389337, 83988, 27148, 23295, 22925, 79971, 5138, 23094, 1849, 116984, 5863, 11135, 54509, 64411, 754, 7855, 5152, 10411, 116988, 5909, 2309, 260425, 79837, 5900, 4487, 9…	321	2657	16650	1.35	1	0.2905	12.4934
GOTERM_BP_FAT	GO:1902531~regulation of intracellular signal transduction	47	12.77	0.0122	10347, 29775, 9368, 5371, 6369, 8835, 28996, 25865, 389337, 22925, 79971, 23295, 23094, 1849, 116984, 5585, 5863, 9146, 10133, 54509, 64411, 84807, 51564, 754, 7855, 5909, 201163, 260425, 79837, 4296, 1326, 23368, 4487, 79156, 9462, 9743, 23263, 7248, 10625, 7074, 7128, 3667, 58504, 57186, 54986, 9464, 6653	321	1714	16650	1.42	1	0.3615	20.7016
Annotation Cluster 7	Enrichment Score: 3.040955675510178
GOTERM_BP_FAT	GO:0009952~anterior/posterior pattern specification	13	3.53	0.0005	7855, 3216, 3215, 93, 3213, 57669, 4487, 28514, 28996, 3955, 51176, 79971, 9620	321	200	16650	3.37	0.8998	0.0738	0.9471
GOTERM_BP_FAT	GO:0007389~pattern specification process	20	5.43	0.0008	4681, 7855, 3216, 1767, 658, 3215, 55764, 93, 3213, 57669, 4487, 28514, 3955, 54345, 28996, 79971, 51176, 8701, 9464, 9620	321	436	16650	2.38	0.9757	0.0982	1.5266
GOTERM_BP_FAT	GO:0003002~regionalization	16	4.35	0.0018	4681, 7855, 3216, 658, 3215, 55764, 93, 3213, 57669, 4487, 28514, 28996, 3955, 79971, 51176, 9620	321	329	16650	2.52	0.9998	0.1298	3.3913
Annotation Cluster 8	Enrichment Score: 2.8650389146394364
GOTERM_BP_FAT	GO:0002520~immune system development	33	8.97	0.0001	84293, 7292, 3213, 51043, 1028, 5371, 9092, 6886, 28996, 51176, 57864, 54502, 55526, 5138, 23094, 5585, 84807, 7855, 2309, 201163, 124976, 3398, 6097, 23218, 28514, 3955, 7248, 79925, 7128, 6778, 9464, 2542, 55636	321	821	16650	2.08	0.421	0.0299	0.2258
GOTERM_BP_FAT	GO:0048534~hematopoietic or lymphoid organ development	31	8.42	0.0002	84293, 7292, 3213, 51043, 1028, 5371, 9092, 6886, 28996, 51176, 57864, 54502, 55526, 5138, 23094, 5585, 84807, 7855, 2309, 201163, 124976, 3398, 6097, 23218, 28514, 3955, 7248, 6778, 9464, 2542, 55636	321	778	16650	2.07	0.658	0.0456	0.4428
GOTERM_BP_FAT	GO:0030097~hemopoiesis	28	7.61	0.0011	84293, 7292, 3213, 51043, 1028, 5371, 9092, 6886, 28996, 51176, 57864, 54502, 55526, 5138, 23094, 84807, 7855, 2309, 201163, 3398, 6097, 23218, 28514, 3955, 7248, 6778, 2542, 55636	321	739	16650	1.97	0.9931	0.1048	2.0393
GOTERM_BP_FAT	GO:0030098~lymphocyte differentiation	14	3.8	0.0072	84807, 7855, 28514, 3955, 7248, 51176, 7292, 57864, 51043, 3398, 6778, 6097, 9092, 55636	321	310	16650	2.34	1	0.2912	12.6512
GOTERM_BP_FAT	GO:0002521~leukocyte differentiation	17	4.62	0.0214	84807, 84293, 7855, 7292, 51043, 3398, 6097, 9092, 28514, 6886, 3955, 7248, 51176, 57864, 5138, 6778, 55636	321	474	16650	1.86	1	0.4542	33.5146
Annotation Cluster 9	Enrichment Score: 2.745762709899153
GOTERM_BP_FAT	GO:2000026~regulation of multicellular organismal development	59	16.03	0	10500, 7292, 23654, 51043, 5371, 9746, 10505, 23613, 4070, 25865, 51176, 57864, 84807, 51564, 54897, 201163, 3398, 7504, 57669, 23166, 28514, 9820, 3955, 80139, 7075, 7074, 7128, 6778, 6653, 2119, 4681, 84293, 8864, 57154, 55764, 3213, 10677, 9092, 3897, 51393, 6369, 79977, 6886, 28996, 6239, 7855, 10411, 658, 4137, 5909, 93, 2309, 4487, 23187, 54986, 9464, 9620, 55636, 85358	321	1721	16650	1.78	0.0648	0.0133	0.0277
GOTERM_BP_FAT	GO:0051094~positive regulation of developmental process	36	9.78	0.002	4681, 57154, 7292, 23654, 5371, 10677, 9746, 9092, 3897, 51393, 6369, 23613, 6886, 28996, 25865, 6239, 51176, 51564, 10411, 658, 4137, 93, 2309, 3398, 57669, 23187, 28514, 9820, 80139, 7128, 7074, 6778, 9464, 55636, 85358, 2119	321	1089	16650	1.71	0.9999	0.1323	3.6317
GOTERM_BP_FAT	GO:0051240~positive regulation of multicellular organismal process	42	11.41	0.0064	4681, 10347, 57154, 7292, 23654, 5371, 10677, 9746, 9092, 3897, 51393, 6369, 51082, 23613, 6886, 28996, 6239, 25865, 51176, 25824, 4233, 51564, 7855, 5152, 10411, 658, 4137, 93, 2309, 3398, 57669, 23187, 28514, 9820, 80139, 7074, 7128, 6778, 9464, 55636, 85358, 2119	321	1431	16650	1.52	1	0.2734	11.3249
GOTERM_BP_FAT	GO:0045597~positive regulation of cell differentiation	24	6.52	0.0568	4681, 658, 57154, 4137, 93, 7292, 2309, 23654, 3398, 10677, 57669, 9092, 3897, 51393, 23613, 6886, 9820, 4070, 6239, 80139, 51176, 7074, 85358, 2119	321	841	16650	1.48	1	0.631	66.749
Annotation Cluster 10	Enrichment Score: 2.6931704088183075
GOTERM_BP_FAT	GO:0051270~regulation of cellular component movement	32	8.7	0.0002	4681, 10500, 9368, 23654, 6369, 10505, 23613, 4072, 6239, 4070, 25865, 51176, 1366, 5585, 1824, 1829, 4233, 64411, 51564, 4137, 201163, 9547, 57669, 7941, 286077, 1832, 80139, 7075, 7074, 54986, 8701, 6653	321	802	16650	2.07	0.554	0.036	0.3334
GOTERM_BP_FAT	GO:0051674~localization of cell	45	12.23	0.0003	4681, 1767, 10500, 9368, 23654, 5371, 1768, 3897, 6369, 283, 10505, 23613, 4072, 6239, 4070, 25865, 51176, 1366, 5585, 340719, 4233, 780, 79582, 64411, 51564, 4137, 201163, 7525, 9547, 124976, 57669, 7941, 10103, 286077, 54345, 54777, 80139, 7075, 7074, 54986, 8701, 9464, 2542, 9620, 6653	321	1330	16650	1.75	0.7149	0.0509	0.5177
GOTERM_BP_FAT	GO:0048870~cell motility	45	12.23	0.0003	4681, 1767, 10500, 9368, 23654, 5371, 1768, 3897, 6369, 283, 10505, 23613, 4072, 6239, 4070, 25865, 51176, 1366, 5585, 340719, 4233, 780, 79582, 64411, 51564, 4137, 201163, 7525, 9547, 124976, 57669, 7941, 10103, 286077, 54345, 54777, 80139, 7075, 7074, 54986, 8701, 9464, 2542, 9620, 6653	321	1330	16650	1.75	0.7149	0.0509	0.5177
GOTERM_BP_FAT	GO:0006928~movement of cell or subcellular component	56	15.22	0.0003	1767, 10500, 23654, 5371, 1768, 283, 10505, 23613, 4072, 25865, 4070, 51176, 55605, 5585, 1824, 340719, 56912, 1829, 780, 79582, 201625, 51564, 201163, 9547, 57669, 7941, 10103, 80139, 7075, 7074, 6653, 4681, 55764, 9368, 3897, 6369, 6239, 4430, 27148, 1366, 4233, 64411, 658, 4137, 7525, 124976, 286077, 1832, 54345, 54777, 23046, 54986, 8701, 9464, 9620, 2542	321	1795	16650	1.62	0.7645	0.0562	0.5963
GOTERM_BP_FAT	GO:0040011~locomotion	49	13.32	0.0005	4681, 1767, 10500, 9368, 23654, 6809, 5371, 1768, 3897, 6369, 283, 10505, 23613, 4072, 6239, 25865, 4070, 51176, 1366, 5585, 340719, 4233, 780, 79582, 64411, 51564, 658, 4137, 201163, 7525, 9547, 124976, 3398, 57669, 7941, 10103, 286077, 54345, 54777, 80139, 7075, 7074, 54986, 8701, 9464, 2542, 9620, 85358, 6653	321	1530	16650	1.66	0.8854	0.072	0.8921
GOTERM_BP_FAT	GO:0040012~regulation of locomotion	28	7.61	0.0019	4681, 10500, 9368, 23654, 6809, 6369, 10505, 23613, 4072, 6239, 4070, 25865, 51176, 1366, 5585, 4233, 64411, 51564, 201163, 9547, 57669, 7941, 286077, 80139, 7075, 7074, 54986, 6653	321	768	16650	1.89	0.9998	0.1321	3.5127
GOTERM_BP_FAT	GO:2000145~regulation of cell motility	27	7.34	0.0022	4681, 10500, 9368, 23654, 6369, 10505, 23613, 4072, 4070, 25865, 6239, 51176, 1366, 5585, 4233, 64411, 51564, 201163, 9547, 57669, 7941, 286077, 80139, 7075, 7074, 54986, 6653	321	736	16650	1.9	1	0.1395	4.0183
GOTERM_BP_FAT	GO:0016477~cell migration	38	10.33	0.0024	4681, 10500, 9368, 23654, 5371, 3897, 6369, 283, 10505, 23613, 6239, 4070, 25865, 51176, 5585, 340719, 4233, 780, 64411, 51564, 4137, 201163, 7525, 9547, 124976, 57669, 7941, 10103, 286077, 54345, 80139, 7075, 7074, 54986, 9464, 2542, 9620, 6653	321	1184	16650	1.66	1	0.1465	4.4192
GOTERM_BP_FAT	GO:0030334~regulation of cell migration	24	6.52	0.0069	51564, 4681, 10500, 9368, 201163, 23654, 9547, 57669, 7941, 6369, 10505, 23613, 286077, 25865, 4070, 6239, 80139, 51176, 7075, 7074, 54986, 4233, 64411, 6653	321	685	16650	1.82	1	0.2884	12.2686
GOTERM_BP_FAT	GO:0040017~positive regulation of locomotion	17	4.62	0.0079	51564, 10500, 9547, 6809, 57669, 7941, 6369, 10505, 4072, 286077, 6239, 25865, 80139, 51176, 7074, 1366, 4233	321	422	16650	2.09	1	0.2962	13.8976
GOTERM_BP_FAT	GO:2000147~positive regulation of cell motility	16	4.35	0.0131	51564, 10500, 9547, 57669, 7941, 6369, 10505, 4072, 286077, 6239, 25865, 80139, 51176, 7074, 1366, 4233	321	409	16650	2.03	1	0.377	22.0075
GOTERM_BP_FAT	GO:0051272~positive regulation of cellular component movement	16	4.35	0.0162	51564, 10500, 9547, 57669, 7941, 6369, 10505, 4072, 286077, 6239, 25865, 80139, 51176, 7074, 1366, 4233	321	420	16650	1.98	1	0.4053	26.4664
GOTERM_BP_FAT	GO:0030335~positive regulation of cell migration	14	3.8	0.0419	51564, 286077, 10500, 25865, 6239, 80139, 51176, 7074, 9547, 57669, 7941, 4233, 6369, 10505	321	395	16650	1.84	1	0.5751	55.3906
Annotation Cluster 11	Enrichment Score: 2.6138403063710802
GOTERM_BP_FAT	GO:0007155~cell adhesion	52	14.13	0.0008	7292, 23654, 51043, 9746, 4072, 65217, 25865, 4070, 51176, 57864, 1824, 1829, 780, 84807, 4651, 55698, 201163, 1326, 57669, 6097, 23166, 51162, 3955, 7248, 80139, 7074, 6778, 6809, 3897, 9092, 5465, 79977, 6239, 4430, 3696, 1366, 84059, 1365, 51294, 11135, 7855, 5097, 7525, 53616, 1832, 64855, 1834, 9620, 55636, 5819, 11122, 999	321	1699	16650	1.59	0.9792	0.0994	1.589
GOTERM_BP_FAT	GO:0022610~biological adhesion	52	14.13	0.0009	7292, 23654, 51043, 9746, 4072, 65217, 25865, 4070, 51176, 57864, 1824, 1829, 780, 84807, 4651, 55698, 201163, 1326, 57669, 6097, 23166, 51162, 3955, 7248, 80139, 7074, 6778, 6809, 3897, 9092, 5465, 79977, 6239, 4430, 3696, 1366, 84059, 1365, 51294, 11135, 7855, 5097, 7525, 53616, 1832, 64855, 1834, 9620, 55636, 5819, 11122, 999	321	1705	16650	1.58	0.986	0.0989	1.7506
GOTERM_BP_FAT	GO:0098609~cell-cell adhesion	38	10.33	0.0018	7292, 51043, 23654, 9746, 9092, 5465, 4072, 65217, 4070, 4430, 51176, 57864, 1366, 84059, 1365, 51294, 1824, 1829, 11135, 84807, 7855, 4651, 5097, 7525, 1326, 6097, 57669, 1832, 3955, 7248, 80139, 64855, 6778, 9620, 55636, 5819, 11122, 999	321	1164	16650	1.69	0.9997	0.1289	3.3107
GOTERM_BP_FAT	GO:0098602~single organism cell adhesion	27	7.34	0.0045	7292, 51043, 9092, 5465, 4072, 4070, 6239, 51176, 57864, 84059, 1824, 1829, 84807, 7855, 4651, 55698, 7525, 1326, 6097, 57669, 1832, 3955, 7248, 80139, 6778, 55636, 999	321	779	16650	1.8	1	0.226	8.223
GOTERM_BP_FAT	GO:0016337~single organismal cell-cell adhesion	24	6.52	0.0132	84807, 7855, 4651, 7292, 7525, 51043, 1326, 57669, 6097, 9092, 5465, 4072, 1832, 3955, 7248, 80139, 51176, 57864, 84059, 1824, 6778, 1829, 55636, 999	321	725	16650	1.72	1	0.3771	22.1671
Annotation Cluster 12	Enrichment Score: 2.419396098885755
GOTERM_CC_FAT	GO:0005773~vacuole	45	12.23	0.0001	4043, 10347, 3996, 168391, 112770, 79589, 57535, 6809, 5371, 375775, 63894, 4430, 10948, 79971, 23295, 51293, 5585, 245973, 339122, 55717, 9146, 10133, 7855, 1186, 9619, 5909, 10312, 1182, 4036, 201163, 6813, 124976, 79837, 25999, 290, 10079, 79156, 10103, 9743, 284129, 7128, 84937, 4645, 6653, 999	300	1212	14527	1.8	0.0671	0.0671	0.2134
GOTERM_CC_FAT	GO:0005774~vacuolar membrane	27	7.34	0.0004	10347, 168391, 3996, 112770, 57535, 5371, 375775, 4430, 10948, 79971, 51293, 245973, 55717, 9146, 1186, 7855, 10312, 1182, 4036, 124976, 25999, 290, 10079, 79156, 10103, 9743, 284129	300	610	14527	2.14	0.1588	0.056	0.5308
GOTERM_CC_FAT	GO:0044437~vacuolar part	27	7.34	0.0038	10347, 168391, 3996, 112770, 57535, 5371, 375775, 4430, 10948, 79971, 51293, 245973, 55717, 9146, 1186, 7855, 10312, 1182, 4036, 124976, 25999, 290, 10079, 79156, 10103, 9743, 284129	300	718	14527	1.82	0.8263	0.1606	5.2424
GOTERM_CC_FAT	GO:0098852~lytic vacuole membrane	14	3.8	0.0072	1186, 112770, 10312, 4036, 57535, 124976, 290, 79156, 375775, 10103, 10948, 284129, 245973, 55717	300	290	14527	2.34	0.9649	0.1698	9.7944
GOTERM_CC_FAT	GO:0005765~lysosomal membrane	14	3.8	0.0072	1186, 112770, 10312, 4036, 57535, 124976, 290, 79156, 375775, 10103, 10948, 284129, 245973, 55717	300	290	14527	2.34	0.9649	0.1698	9.7944
GOTERM_CC_FAT	GO:0005764~lysosome	19	5.16	0.0325	1186, 112770, 10312, 201163, 4036, 6813, 124976, 57535, 6809, 290, 79156, 375775, 10103, 10948, 284129, 7128, 84937, 245973, 55717	300	544	14527	1.69	1	0.3539	37.5229
GOTERM_CC_FAT	GO:0000323~lytic vacuole	19	5.16	0.0325	1186, 112770, 10312, 201163, 4036, 6813, 124976, 57535, 6809, 290, 79156, 375775, 10103, 10948, 284129, 7128, 84937, 245973, 55717	300	544	14527	1.69	1	0.3539	37.5229
Annotation Cluster 13	Enrichment Score: 2.377307006624957
GOTERM_MF_FAT	GO:0030695~GTPase regulator activity	17	4.62	0.0004	8853, 3996, 3993, 116988, 5909, 5900, 26575, 25771, 9743, 9462, 7248, 58504, 57186, 23094, 116984, 11135, 64411	302	310	15478	2.81	0.2732	0.2732	0.5937
GOTERM_BP_FAT	GO:0043547~positive regulation of GTPase activity	26	7.07	0.0006	3996, 3993, 6369, 26575, 25771, 389337, 57572, 23094, 116984, 5863, 11135, 64411, 8853, 10411, 116988, 5909, 201163, 5900, 9743, 23263, 9462, 7248, 7074, 58504, 3667, 57186	321	634	16650	2.13	0.9247	0.0801	1.0642
GOTERM_BP_FAT	GO:0043087~regulation of GTPase activity	27	7.34	0.0009	3996, 3993, 23654, 6369, 26575, 25771, 389337, 57572, 23094, 116984, 11135, 5863, 64411, 8853, 10411, 116988, 5909, 201163, 5900, 9743, 23263, 9462, 7248, 7074, 58504, 3667, 57186	321	691	16650	2.03	0.9805	0.0984	1.6153
GOTERM_MF_FAT	GO:0060589~nucleoside-triphosphatase regulator activity	17	4.62	0.0011	8853, 3996, 3993, 116988, 5909, 5900, 26575, 25771, 9743, 9462, 7248, 58504, 57186, 23094, 116984, 11135, 64411	302	343	15478	2.54	0.6114	0.3766	1.7486
GOTERM_MF_FAT	GO:0005096~GTPase activator activity	15	4.08	0.0012	8853, 3996, 25771, 3993, 9462, 9743, 116988, 5909, 58504, 57186, 23094, 116984, 11135, 26575, 64411	302	279	15478	2.76	0.6181	0.2745	1.7804
GOTERM_BP_FAT	GO:0051345~positive regulation of hydrolase activity	32	8.7	0.0016	3996, 3993, 23255, 5371, 283, 6369, 26575, 25771, 25865, 389337, 23094, 57572, 116984, 10062, 11135, 5863, 64411, 8853, 10411, 116988, 5909, 201163, 5900, 23263, 9743, 9462, 7248, 7074, 58504, 3667, 57186, 23787	321	917	16650	1.81	0.9995	0.1235	3.0588
GOTERM_BP_FAT	GO:0051056~regulation of small GTPase mediated signal transduction	14	3.8	0.0053	5909, 201163, 9743, 23263, 9462, 389337, 7074, 58504, 57186, 23094, 116984, 5863, 64411, 54509	321	299	16650	2.43	1	0.2499	9.5069
GOTERM_BP_FAT	GO:0044093~positive regulation of molecular function	51	13.86	0.0073	5371, 283, 25865, 57572, 5585, 10062, 1488, 201163, 4296, 1326, 57669, 23263, 3955, 9743, 7248, 53840, 7074, 58504, 23787, 6653, 3996, 3993, 23255, 29775, 6369, 26575, 79977, 25771, 28996, 389337, 27148, 1849, 23094, 116984, 5863, 11135, 4324, 64411, 8853, 7855, 10411, 116988, 5909, 93, 5900, 9462, 3667, 57186, 2542, 9464, 85358	321	1840	16650	1.44	1	0.2892	12.9243
GOTERM_BP_FAT	GO:0051336~regulation of hydrolase activity	39	10.6	0.0097	3996, 3993, 23255, 23654, 5371, 283, 6369, 26575, 25771, 5018, 25865, 389337, 51176, 22925, 25824, 23094, 57572, 116984, 10062, 11135, 5863, 64411, 8853, 10411, 51035, 116988, 5909, 201163, 5900, 9462, 23263, 9743, 7248, 7074, 3667, 58504, 57186, 23787, 6653	321	1337	16650	1.51	1	0.3298	16.7845
GOTERM_BP_FAT	GO:0065009~regulation of molecular function	72	19.57	0.0121	4043, 7292, 23654, 5371, 283, 5018, 8835, 25865, 51176, 25824, 57572, 5585, 10062, 9146, 10444, 84807, 1488, 201163, 3398, 4296, 1326, 57669, 10629, 9743, 3955, 23263, 7248, 53840, 7074, 7128, 58504, 23787, 6653, 3996, 90007, 3993, 23255, 8864, 29775, 9368, 1028, 6369, 26575, 5465, 79977, 25771, 28996, 389337, 27148, 22925, 23094, 1849, 116984, 5863, 11135, 64411, 4324, 8853, 7855, 10411, 51035, …	321	2863	16650	1.3	1	0.3622	20.4531
GOTERM_BP_FAT	GO:0043085~positive regulation of catalytic activity	43	11.68	0.0157	3996, 3993, 23255, 29775, 5371, 283, 6369, 26575, 79977, 25771, 25865, 389337, 57572, 1849, 23094, 116984, 5585, 10062, 11135, 5863, 4324, 64411, 8853, 7855, 10411, 116988, 5909, 93, 201163, 4296, 1326, 5900, 9462, 23263, 9743, 7248, 7074, 3667, 58504, 57186, 2542, 23787, 6653	321	1559	16650	1.43	1	0.3998	25.7497
GOTERM_MF_FAT	GO:0008047~enzyme activator activity	16	4.35	0.0595	8853, 3996, 25771, 3993, 9462, 9743, 116988, 5909, 58504, 57186, 23094, 116984, 11135, 26575, 64411, 4324	302	494	15478	1.66	1	0.7652	61.1857
GOTERM_BP_FAT	GO:0050790~regulation of catalytic activity	56	15.22	0.0708	23654, 5371, 283, 5018, 8835, 25865, 51176, 25824, 57572, 5585, 10062, 9146, 10444, 201163, 4296, 1326, 9743, 23263, 7248, 7074, 7128, 58504, 23787, 6653, 3996, 90007, 3993, 23255, 9368, 29775, 1028, 6369, 26575, 79977, 25771, 389337, 22925, 23094, 1849, 116984, 5863, 11135, 4324, 64411, 8853, 7855, 51035, 10411, 116988, 5909, 93, 5900, 9462, 3667, 57186, 2542	321	2357	16650	1.23	1	0.6822	74.9513
Annotation Cluster 14	Enrichment Score: 2.364423704039055
GOTERM_BP_FAT	GO:0051100~negative regulation of binding	10	2.72	0.0013	4043, 5465, 8864, 5909, 51176, 3398, 57669, 9464, 4487, 6653	321	137	16650	3.79	0.9977	0.1145	2.483
GOTERM_BP_FAT	GO:0051098~regulation of binding	14	3.8	0.0055	4043, 5465, 1488, 8864, 3955, 28996, 5909, 51176, 7074, 3398, 57669, 9464, 4487, 6653	321	300	16650	2.42	1	0.2529	9.8498
GOTERM_BP_FAT	GO:0051101~regulation of DNA binding	7	1.9	0.011	5465, 8864, 28996, 51176, 3398, 9464, 4487	321	97	16650	3.74	1	0.353	18.8538
Annotation Cluster 15	Enrichment Score: 2.2580084436860015
GOTERM_BP_FAT	GO:0000902~cell morphogenesis	46	12.5	0	4681, 3996, 1767, 10500, 8556, 57154, 55764, 9368, 23654, 10677, 3897, 51393, 6369, 10505, 79977, 25771, 65217, 6886, 6239, 4070, 27148, 51176, 23094, 1365, 56912, 4233, 780, 79582, 11135, 64411, 658, 4651, 55698, 4137, 7504, 3398, 23218, 57669, 4487, 23187, 9820, 54777, 80139, 79925, 7074, 85358	321	1240	16650	1.92	0.1167	0.0137	0.0513
GOTERM_BP_FAT	GO:0032989~cellular component morphogenesis	47	12.77	0.0001	4681, 3996, 1767, 10500, 8556, 57154, 55764, 9368, 23654, 10677, 3897, 51393, 6369, 10505, 79977, 25771, 65217, 6886, 6239, 4070, 27148, 51176, 23094, 1365, 56912, 4233, 780, 79582, 11135, 64411, 658, 4651, 55698, 4137, 7504, 3398, 23218, 57669, 4487, 23187, 9820, 54777, 80139, 79925, 7074, 5819, 85358	321	1321	16650	1.85	0.2405	0.0227	0.1137
GOTERM_BP_FAT	GO:0032990~cell part morphogenesis	27	7.34	0.0083	4681, 3996, 10500, 1767, 57154, 8556, 55764, 23654, 10677, 3897, 51393, 10505, 65217, 6239, 27148, 56912, 79582, 780, 658, 4137, 7504, 9820, 54777, 79925, 7074, 5819, 85358	321	817	16650	1.71	1	0.3022	14.4675
GOTERM_BP_FAT	GO:0030030~cell projection organization	38	10.33	0.0106	4681, 3996, 1767, 10500, 8556, 57154, 55764, 9368, 23654, 6809, 10677, 3897, 51393, 10505, 23613, 25771, 65217, 4070, 6239, 27148, 56912, 780, 79582, 11135, 658, 4651, 4137, 5909, 7504, 9820, 54777, 7248, 79925, 7074, 54986, 5819, 85358, 999	321	1301	16650	1.52	1	0.3485	18.1465
GOTERM_BP_FAT	GO:0048858~cell projection morphogenesis	26	7.07	0.0114	4681, 3996, 10500, 1767, 57154, 8556, 55764, 23654, 10677, 3897, 51393, 10505, 65217, 6239, 27148, 56912, 79582, 780, 658, 4137, 7504, 9820, 54777, 79925, 7074, 85358	321	797	16650	1.69	1	0.3568	19.379
GOTERM_BP_FAT	GO:0048666~neuron development	28	7.61	0.0325	4681, 2561, 3996, 10500, 57154, 9368, 23654, 1028, 6809, 10677, 3897, 51393, 10505, 23613, 65217, 51294, 340719, 780, 658, 4137, 7504, 3398, 9820, 7074, 9464, 23787, 999, 85358	321	965	16650	1.51	1	0.5394	46.3186
GOTERM_BP_FAT	GO:0048667~cell morphogenesis involved in neuron differentiation	15	4.08	0.0991	3996, 10500, 658, 4137, 9368, 23654, 7504, 3398, 3897, 51393, 10505, 65217, 9820, 7074, 85358	321	496	16650	1.57	1	0.734	86.0036
GOTERM_BP_FAT	GO:0048812~neuron projection morphogenesis	15	4.08	0.1644	4681, 3996, 10500, 658, 57154, 4137, 23654, 7504, 3897, 51393, 10505, 9820, 7074, 780, 85358	321	543	16650	1.43	1	0.8233	96.6077
Annotation Cluster 16	Enrichment Score: 2.2570980448651397
GOTERM_BP_FAT	GO:0061180~mammary gland epithelium development	7	1.9	0.0013	6239, 80139, 3398, 5371, 6778, 4487, 780	321	63	16650	5.76	0.9974	0.1141	2.4245
GOTERM_BP_FAT	GO:0033598~mammary gland epithelial cell proliferation	4	1.09	0.0094	6239, 80139, 3398, 6778	321	23	16650	9.02	1	0.3228	16.2509
GOTERM_BP_FAT	GO:0030879~mammary gland development	8	2.17	0.0139	6239, 80139, 51176, 3398, 5371, 6778, 4487, 780	321	132	16650	3.14	1	0.3852	23.1675
Annotation Cluster 17	Enrichment Score: 2.2456895222363187
GOTERM_BP_FAT	GO:0045216~cell-cell junction organization	13	3.53	0.0011	10207, 79977, 51564, 1832, 7248, 80139, 201163, 1365, 57669, 1829, 5819, 283, 999	321	218	16650	3.09	0.9924	0.1049	1.9961
GOTERM_BP_FAT	GO:0034330~cell junction organization	14	3.8	0.0011	51564, 10207, 7855, 201163, 57669, 283, 79977, 1832, 7248, 80139, 1365, 1829, 5819, 999	321	249	16650	2.92	0.9933	0.103	2.0471
GOTERM_BP_FAT	GO:0034332~adherens junction organization	7	1.9	0.0274	1832, 7248, 80139, 57669, 5819, 283, 999	321	119	16650	3.05	1	0.5109	40.759
GOTERM_BP_FAT	GO:0034329~cell junction assembly	9	2.45	0.0324	10207, 79977, 51564, 7855, 7248, 80139, 201163, 1365, 57669	321	192	16650	2.43	1	0.5401	46.2087
Annotation Cluster 18	Enrichment Score: 2.2241576109053685
GOTERM_BP_FAT	GO:0030155~regulation of cell adhesion	26	7.07	0.0007	7292, 23654, 51043, 6809, 5371, 9092, 5465, 4072, 6239, 4070, 25865, 51176, 57864, 1366, 780, 84807, 4651, 201163, 7525, 1326, 53616, 57669, 28514, 7248, 80139, 999	321	643	16650	2.1	0.9576	0.0887	1.2984
GOTERM_BP_FAT	GO:0007162~negative regulation of cell adhesion	12	3.26	0.0035	5465, 84807, 4072, 4070, 80139, 51176, 7292, 23654, 1366, 57669, 53616, 999	321	219	16650	2.84	1	0.1913	6.3757
GOTERM_BP_FAT	GO:0022408~negative regulation of cell-cell adhesion	8	2.17	0.0144	5465, 84807, 4072, 80139, 51176, 7292, 57669, 999	321	133	16650	3.12	1	0.3899	23.9543
GOTERM_BP_FAT	GO:0022407~regulation of cell-cell adhesion	14	3.8	0.0363	84807, 5465, 4072, 4651, 80139, 51176, 7292, 7525, 57864, 51043, 1326, 57669, 9092, 999	321	386	16650	1.88	1	0.5471	50.2287
Annotation Cluster 19	Enrichment Score: 2.1889414136877448
GOTERM_CC_FAT	GO:0005768~endosome	31	8.42	0.0014	4043, 10347, 3996, 168391, 79589, 57535, 5371, 63894, 4430, 10948, 79971, 23295, 51293, 5585, 339122, 9146, 10133, 7855, 9619, 10312, 1182, 5909, 4036, 25999, 10079, 79156, 9743, 84937, 999, 6653, 4645	300	811	14527	1.85	0.4709	0.0869	1.9393
GOTERM_CC_FAT	GO:0031901~early endosome membrane	9	2.45	0.003	10347, 3996, 7855, 1182, 79971, 5371, 25999, 10079, 9146	300	118	14527	3.69	0.7554	0.1448	4.2395
GOTERM_CC_FAT	GO:0010008~endosome membrane	17	4.62	0.0103	10347, 168391, 7855, 3996, 1182, 10312, 57535, 25999, 5371, 10079, 79156, 9743, 4430, 10948, 79971, 51293, 9146	300	407	14527	2.02	0.9919	0.1818	13.7673
GOTERM_CC_FAT	GO:0005769~early endosome	14	3.8	0.0128	10347, 7855, 3996, 1182, 5909, 25999, 5371, 10079, 63894, 4430, 23295, 79971, 9146, 6653	300	312	14527	2.17	0.9974	0.198	16.7495
GOTERM_CC_FAT	GO:0044440~endosomal part	17	4.62	0.0206	10347, 168391, 7855, 3996, 1182, 10312, 57535, 25999, 5371, 10079, 79156, 9743, 4430, 10948, 79971, 51293, 9146	300	441	14527	1.87	0.9999	0.2746	25.6404
Annotation Cluster 20	Enrichment Score: 2.17584612836975
GOTERM_CC_FAT	GO:0098862~cluster of actin-based cell projections	10	2.72	0.0028	65217, 9368, 4430, 4036, 3710, 10227, 22941, 6523, 84059, 5900	300	143	14527	3.39	0.7304	0.1511	3.9524
GOTERM_CC_FAT	GO:0005903~brush border	8	2.17	0.0051	9368, 4430, 4036, 3710, 10227, 22941, 6523, 5900	300	102	14527	3.8	0.9061	0.1789	7.0183
GOTERM_CC_FAT	GO:0031526~brush border membrane	5	1.36	0.0206	9368, 4036, 10227, 22941, 6523	300	51	14527	4.75	0.9999	0.2673	25.6638
Annotation Cluster 21	Enrichment Score: 2.158264403541011
GOTERM_BP_FAT	GO:0003158~endothelium development	9	2.45	0.0014	28514, 10411, 54345, 25865, 3215, 93, 23135, 5138, 4233	321	111	16650	4.21	0.9979	0.1142	2.5262
GOTERM_BP_FAT	GO:0045446~endothelial cell differentiation	8	2.17	0.0024	28514, 10411, 54345, 3215, 93, 23135, 5138, 4233	321	95	16650	4.37	1	0.1467	4.364
GOTERM_BP_FAT	GO:0001885~endothelial cell development	4	1.09	0.1044	10411, 54345, 5138, 4233	321	59	16650	3.52	1	0.7438	87.4879
Annotation Cluster 22	Enrichment Score: 2.0870794294461037
GOTERM_BP_FAT	GO:0007626~locomotory behavior	12	3.26	0.0012	65217, 6414, 6886, 28996, 7248, 4137, 3398, 53616, 9620, 55636, 85358, 2119	321	192	16650	3.24	0.9966	0.1116	2.3227
GOTERM_BP_FAT	GO:0030534~adult behavior	10	2.72	0.0017	5465, 65217, 28996, 7248, 4137, 22941, 3398, 53616, 55636, 85358	321	142	16650	3.65	0.9996	0.1258	3.1749
GOTERM_BP_FAT	GO:0008344~adult locomotory behavior	7	1.9	0.0053	65217, 28996, 7248, 4137, 3398, 53616, 55636	321	83	16650	4.37	1	0.2512	9.4543
GOTERM_BP_FAT	GO:0007610~behavior	18	4.89	0.0414	10347, 4137, 3710, 22941, 3398, 53616, 5465, 65217, 6886, 6414, 28996, 7248, 55342, 9464, 9620, 55636, 85358, 2119	321	557	16650	1.68	1	0.575	54.9052
GOTERM_BP_FAT	GO:0044708~single-organism behavior	13	3.53	0.0791	5465, 10347, 65217, 28996, 7248, 4137, 3710, 22941, 55342, 3398, 53616, 55636, 85358	321	395	16650	1.71	1	0.6942	78.845
Annotation Cluster 23	Enrichment Score: 2.0549584668619527
GOTERM_BP_FAT	GO:0048468~cell development	63	17.12	0.0001	168391, 10500, 23654, 283, 10505, 23613, 65217, 4070, 51176, 340719, 780, 79582, 54897, 55698, 3398, 7504, 51361, 23218, 57669, 28514, 9820, 80139, 7074, 23787, 6653, 2119, 4681, 3996, 2561, 8864, 57154, 9368, 3213, 6809, 1028, 10677, 3897, 51393, 79977, 6886, 6239, 5138, 23094, 1365, 51294, 4233, 7855, 10411, 658, 4137, 5909, 2309, 53616, 4487, 23187, 54345, 54986, 55342, 9464, 55636, 5819, 999,…	321	1968	16650	1.66	0.2214	0.0225	0.1034
GOTERM_BP_FAT	GO:0007399~nervous system development	64	17.39	0.0005	1767, 10500, 23654, 9746, 10505, 23613, 65217, 6414, 1822, 51176, 23135, 340719, 780, 54897, 140467, 6297, 4036, 22941, 3398, 7504, 8110, 28514, 9820, 7248, 7074, 23787, 6653, 2119, 4681, 3996, 2561, 3993, 8864, 57154, 55764, 9368, 3213, 6809, 1028, 10677, 3897, 51393, 79977, 6886, 28996, 27148, 79971, 84059, 51294, 7855, 658, 5097, 4137, 5909, 2309, 53616, 4487, 79925, 54986, 9464, 9620, 55636, …	321	2170	16650	1.53	0.885	0.0743	0.8906
GOTERM_BP_FAT	GO:0060284~regulation of cell development	31	8.42	0.001	4681, 10500, 8864, 57154, 3213, 23654, 10677, 3897, 51393, 10505, 23613, 4070, 6239, 51176, 54897, 4137, 5909, 2309, 7504, 3398, 57669, 23187, 28514, 9820, 80139, 7074, 54986, 55636, 85358, 6653, 2119	321	851	16650	1.89	0.9906	0.1028	1.9105
GOTERM_BP_FAT	GO:0048699~generation of neurons	43	11.68	0.0015	4681, 3996, 2561, 10500, 8864, 57154, 9368, 3213, 23654, 6809, 1028, 10677, 3897, 51393, 10505, 23613, 65217, 6886, 28996, 51176, 51294, 340719, 780, 7855, 658, 54897, 4137, 5909, 2309, 7504, 3398, 28514, 9820, 7074, 54986, 9464, 9620, 55636, 23787, 85358, 999, 6653, 2119	321	1357	16650	1.64	0.9987	0.1201	2.7151
GOTERM_BP_FAT	GO:0022008~neurogenesis	45	12.23	0.0016	4681, 3996, 2561, 3993, 10500, 8864, 57154, 9368, 3213, 23654, 6809, 1028, 10677, 3897, 51393, 10505, 23613, 65217, 6886, 28996, 51176, 51294, 340719, 780, 7855, 658, 54897, 4137, 5909, 2309, 7504, 3398, 53616, 28514, 9820, 7074, 54986, 9464, 9620, 55636, 23787, 85358, 999, 6653, 2119	321	1447	16650	1.61	0.9992	0.1215	2.9029
GOTERM_BP_FAT	GO:0051960~regulation of nervous system development	28	7.61	0.0019	4681, 10500, 8864, 57154, 55764, 3213, 23654, 10677, 9746, 3897, 51393, 10505, 23613, 54897, 4137, 5909, 2309, 7504, 3398, 28514, 9820, 7074, 54986, 9620, 55636, 6653, 2119, 85358	321	769	16650	1.89	0.9998	0.1314	3.5492
GOTERM_BP_FAT	GO:0050767~regulation of neurogenesis	25	6.79	0.0033	4681, 10500, 8864, 54897, 57154, 4137, 5909, 2309, 3213, 23654, 7504, 3398, 10677, 3897, 51393, 10505, 23613, 28514, 9820, 7074, 54986, 55636, 85358, 2119, 6653	321	682	16650	1.9	1	0.1856	6.0122
GOTERM_BP_FAT	GO:0045664~regulation of neuron differentiation	21	5.71	0.006	4681, 10500, 54897, 57154, 4137, 5909, 2309, 23654, 7504, 3398, 10677, 3897, 51393, 10505, 23613, 28514, 9820, 7074, 54986, 85358, 2119	321	560	16650	1.95	1	0.2678	10.7269
GOTERM_BP_FAT	GO:0030182~neuron differentiation	37	10.05	0.0072	4681, 3996, 2561, 10500, 57154, 9368, 23654, 6809, 1028, 10677, 3897, 51393, 10505, 23613, 65217, 6886, 28996, 51176, 51294, 340719, 780, 7855, 658, 4137, 5909, 2309, 7504, 3398, 28514, 9820, 7074, 54986, 9464, 23787, 85358, 2119, 999	321	1226	16650	1.57	1	0.292	12.8113
GOTERM_BP_FAT	GO:0031344~regulation of cell projection organization	20	5.43	0.0148	10500, 57154, 4651, 4137, 5909, 23654, 7504, 10677, 3897, 51393, 10505, 23613, 25771, 9820, 4070, 6239, 7074, 54986, 11135, 85358	321	572	16650	1.81	1	0.3894	24.5415
GOTERM_BP_FAT	GO:0010720~positive regulation of cell development	17	4.62	0.0249	4681, 57154, 4137, 23654, 3398, 10677, 57669, 3897, 51393, 23613, 6239, 9820, 80139, 51176, 7074, 85358, 2119	321	483	16650	1.83	1	0.4855	37.8485
GOTERM_BP_FAT	GO:0031346~positive regulation of cell projection organization	12	3.26	0.0329	23613, 6239, 9820, 57154, 4137, 7074, 23654, 10677, 3897, 11135, 51393, 85358	321	304	16650	2.05	1	0.5372	46.7914
GOTERM_BP_FAT	GO:0010976~positive regulation of neuron projection development	10	2.72	0.0333	23613, 9820, 57154, 4137, 7074, 23654, 10677, 3897, 51393, 85358	321	229	16650	2.27	1	0.539	47.1312
GOTERM_BP_FAT	GO:0045666~positive regulation of neuron differentiation	12	3.26	0.0377	4681, 23613, 9820, 57154, 4137, 7074, 23654, 10677, 3897, 51393, 85358, 2119	321	310	16650	2.01	1	0.5537	51.5205
GOTERM_BP_FAT	GO:0010975~regulation of neuron projection development	14	3.8	0.0567	10500, 57154, 4137, 23654, 7504, 10677, 3897, 51393, 10505, 23613, 9820, 7074, 54986, 85358	321	413	16650	1.76	1	0.6318	66.6884
GOTERM_BP_FAT	GO:0045597~positive regulation of cell differentiation	24	6.52	0.0568	4681, 658, 57154, 4137, 93, 7292, 2309, 23654, 3398, 10677, 57669, 9092, 3897, 51393, 23613, 6886, 9820, 4070, 6239, 80139, 51176, 7074, 85358, 2119	321	841	16650	1.48	1	0.631	66.749
GOTERM_BP_FAT	GO:0050769~positive regulation of neurogenesis	13	3.53	0.0715	4681, 23613, 9820, 57154, 4137, 7074, 23654, 3398, 10677, 3897, 51393, 85358, 2119	321	387	16650	1.74	1	0.6818	75.2699
GOTERM_BP_FAT	GO:0051962~positive regulation of nervous system development	14	3.8	0.0941	4681, 23613, 9820, 57154, 4137, 7074, 23654, 3398, 10677, 9746, 3897, 51393, 85358, 2119	321	449	16650	1.62	1	0.7268	84.4706
GOTERM_BP_FAT	GO:0048812~neuron projection morphogenesis	15	4.08	0.1644	4681, 3996, 10500, 658, 57154, 4137, 23654, 7504, 3897, 51393, 10505, 9820, 7074, 780, 85358	321	543	16650	1.43	1	0.8233	96.6077
Annotation Cluster 24	Enrichment Score: 1.9924947263644623
GOTERM_CC_FAT	GO:0098791~Golgi subcompartment	15	4.08	0.0041	8853, 63941, 9382, 3996, 57535, 25999, 10079, 283358, 283987, 4430, 79971, 339122, 10133, 999, 6653	300	303	14527	2.4	0.8541	0.1605	5.7504
GOTERM_CC_FAT	GO:0031984~organelle subcompartment	15	4.08	0.007	8853, 63941, 9382, 3996, 57535, 25999, 10079, 283358, 283987, 4430, 79971, 339122, 10133, 999, 6653	300	322	14527	2.26	0.9614	0.1841	9.5304
GOTERM_CC_FAT	GO:0005802~trans-Golgi network	11	2.99	0.0086	9382, 3996, 4430, 79971, 57535, 25999, 339122, 10079, 10133, 999, 6653	300	200	14527	2.66	0.9813	0.1726	11.5189
GOTERM_CC_FAT	GO:0005795~Golgi stack	7	1.9	0.0431	8853, 63941, 3996, 283987, 25999, 283358, 6653	300	124	14527	2.73	1	0.3709	46.6039
Annotation Cluster 25	Enrichment Score: 1.8749275063262336
GOTERM_BP_FAT	GO:0008344~adult locomotory behavior	7	1.9	0.0053	65217, 28996, 7248, 4137, 3398, 53616, 55636	321	83	16650	4.37	1	0.2512	9.4543
GOTERM_BP_FAT	GO:0007628~adult walking behavior	4	1.09	0.0212	65217, 28996, 4137, 55636	321	31	16650	6.69	1	0.4533	33.28
GOTERM_BP_FAT	GO:0090659~walking behavior	4	1.09	0.0212	65217, 28996, 4137, 55636	321	31	16650	6.69	1	0.4533	33.28
Annotation Cluster 26	Enrichment Score: 1.8706502260698454
GOTERM_BP_FAT	GO:0035108~limb morphogenesis	9	2.45	0.0079	79977, 6468, 658, 140467, 55764, 51176, 9464, 55636, 4487	321	148	16650	3.15	1	0.298	13.8685
GOTERM_BP_FAT	GO:0035107~appendage morphogenesis	9	2.45	0.0079	79977, 6468, 658, 140467, 55764, 51176, 9464, 55636, 4487	321	148	16650	3.15	1	0.298	13.8685
GOTERM_BP_FAT	GO:0035113~embryonic appendage morphogenesis	8	2.17	0.0119	79977, 6468, 140467, 55764, 51176, 9464, 55636, 4487	321	128	16650	3.24	1	0.3599	20.1611
GOTERM_BP_FAT	GO:0030326~embryonic limb morphogenesis	8	2.17	0.0119	79977, 6468, 140467, 55764, 51176, 9464, 55636, 4487	321	128	16650	3.24	1	0.3599	20.1611
GOTERM_BP_FAT	GO:0060324~face development	5	1.36	0.0134	79977, 51176, 3213, 55636, 4487	321	48	16650	5.4	1	0.3793	22.4685
GOTERM_BP_FAT	GO:0048736~appendage development	9	2.45	0.0171	79977, 6468, 658, 140467, 55764, 51176, 9464, 55636, 4487	321	170	16650	2.75	1	0.4171	27.8176
GOTERM_BP_FAT	GO:0060173~limb development	9	2.45	0.0171	79977, 6468, 658, 140467, 55764, 51176, 9464, 55636, 4487	321	170	16650	2.75	1	0.4171	27.8176
GOTERM_BP_FAT	GO:0042733~embryonic digit morphogenesis	5	1.36	0.0313	79977, 6468, 55764, 9464, 4487	321	62	16650	4.18	1	0.5387	45.0364
Annotation Cluster 27	Enrichment Score: 1.8683471224607644
GOTERM_CC_FAT	GO:1903561~extracellular vesicle	77	20.92	0.0063	10207, 10857, 55020, 23654, 57535, 2289, 9746, 283, 7123, 4072, 93100, 65217, 4070, 6414, 6565, 25824, 80736, 1824, 92714, 339122, 1829, 9144, 780, 9146, 53947, 4036, 2752, 56954, 10629, 10103, 3955, 55890, 7128, 4645, 6653, 84293, 2561, 2938, 9317, 57154, 9368, 6809, 6239, 6470, 4430, 83988, 23295, 22925, 79971, 3696, 84059, 4329, 51293, 245973, 1365, 51294, 1368, 54509, 754, 10411, 3732, 10217,…	300	2825	14527	1.32	0.9474	0.2027	8.6617
GOTERM_CC_FAT	GO:0043230~extracellular organelle	77	20.92	0.0064	10207, 10857, 55020, 23654, 57535, 2289, 9746, 283, 7123, 4072, 93100, 65217, 4070, 6414, 6565, 25824, 80736, 1824, 92714, 339122, 1829, 9144, 780, 9146, 53947, 4036, 2752, 56954, 10629, 10103, 3955, 55890, 7128, 4645, 6653, 84293, 2561, 2938, 9317, 57154, 9368, 6809, 6239, 6470, 4430, 83988, 23295, 22925, 79971, 3696, 84059, 4329, 51293, 245973, 1365, 51294, 1368, 54509, 754, 10411, 3732, 10217,…	300	2826	14527	1.32	0.9488	0.1912	8.7356
GOTERM_CC_FAT	GO:0070062~extracellular exosome	76	20.65	0.0082	10207, 10857, 55020, 23654, 57535, 2289, 9746, 283, 7123, 4072, 93100, 65217, 4070, 6414, 6565, 25824, 80736, 1824, 92714, 339122, 1829, 9144, 780, 9146, 53947, 4036, 2752, 56954, 10629, 10103, 55890, 7128, 4645, 6653, 84293, 2561, 2938, 9317, 57154, 9368, 6809, 6239, 6470, 4430, 83988, 23295, 22925, 79971, 3696, 84059, 4329, 51293, 245973, 1365, 51294, 1368, 54509, 754, 10411, 3732, 10217, 6813,…	300	2811	14527	1.31	0.9784	0.1744	11.1237
GOTERM_CC_FAT	GO:0031988~membrane-bounded vesicle	91	24.73	0.0216	10207, 10857, 55020, 23654, 57535, 2289, 9746, 283, 7123, 93100, 4072, 65217, 4070, 6414, 63894, 57586, 6565, 25824, 80736, 1824, 5585, 92714, 339122, 1829, 9144, 10133, 780, 9146, 2157, 53947, 1182, 3710, 4036, 2752, 56954, 23166, 9781, 10629, 10103, 55890, 7128, 84937, 6653, 4645, 84293, 2561, 2938, 9317, 57154, 9368, 10227, 6809, 51393, 6239, 6470, 4430, 83988, 23295, 79971, 22925, 3696, 84059…	300	3611	14527	1.22	1	0.2714	26.7788
GOTERM_CC_FAT	GO:0044421~extracellular region part	93	25.27	0.0629	10207, 10857, 7292, 55020, 23654, 57535, 2289, 9746, 283, 7123, 10505, 93100, 4072, 65217, 4070, 6414, 6565, 25824, 80736, 1824, 92714, 339122, 1829, 9144, 780, 9146, 2157, 53947, 4036, 9547, 2752, 56954, 7941, 10629, 51162, 10103, 3955, 23263, 55890, 7128, 6653, 4645, 84293, 4681, 2561, 7730, 2938, 23255, 9317, 57154, 9368, 6809, 55258, 6369, 6239, 6470, 4430, 83988, 23295, 79971, 22925, 3696, 8…	300	3878	14527	1.16	1	0.4272	60.3714
Annotation Cluster 28	Enrichment Score: 1.7900168299522616
GOTERM_BP_FAT	GO:0033036~macromolecule localization	79	21.47	0.0004	9382, 10347, 64901, 79589, 7292, 26262, 5371, 9746, 283, 23613, 5018, 63894, 6565, 56912, 8529, 10062, 10133, 9146, 415116, 222546, 3710, 4036, 201163, 161291, 2752, 51361, 57669, 23368, 79156, 79058, 7248, 7128, 7074, 2119, 6653, 4645, 9053, 26207, 63941, 4681, 3996, 90007, 3993, 8864, 23255, 57154, 55764, 9368, 6809, 5465, 25771, 79971, 22925, 10948, 5138, 245973, 754, 7855, 8999, 10411, 9619, …	321	2817	16650	1.45	0.8242	0.0647	0.7165
GOTERM_BP_FAT	GO:0008104~protein localization	69	18.75	0.0009	9382, 10347, 64901, 79589, 7292, 26262, 5371, 9746, 283, 23613, 5018, 63894, 6565, 56912, 10062, 10133, 9146, 415116, 222546, 3710, 4036, 201163, 161291, 2752, 51361, 57669, 23368, 79156, 79058, 7074, 7128, 2119, 4645, 9053, 6653, 63941, 4681, 3996, 90007, 3993, 23255, 8864, 57154, 55764, 9368, 6809, 25771, 79971, 5138, 245973, 754, 7855, 8999, 10411, 9619, 93, 10312, 6813, 25999, 4487, 6234, 183…	321	2448	16650	1.46	0.9849	0.1019	1.7186
GOTERM_BP_FAT	GO:0045184~establishment of protein localization	54	14.67	0.0113	9382, 64901, 7292, 26262, 5371, 283, 5018, 63894, 6565, 56912, 10062, 10133, 9146, 415116, 222546, 4036, 3710, 161291, 2752, 51361, 23368, 79058, 7074, 7128, 4645, 6653, 63941, 3996, 90007, 3993, 23255, 8864, 57154, 9368, 55764, 6809, 25771, 79971, 5138, 245973, 754, 7855, 8999, 9619, 10411, 10312, 93, 6813, 25999, 6234, 283987, 3667, 93664, 999	321	2021	16650	1.39	1	0.3587	19.3468
GOTERM_BP_FAT	GO:0015031~protein transport	48	13.04	0.0304	9382, 63941, 3996, 90007, 3993, 23255, 8864, 57154, 55764, 64901, 9368, 7292, 6809, 5371, 283, 25771, 63894, 79971, 6565, 5138, 245973, 56912, 10062, 9146, 10133, 754, 7855, 8999, 10411, 415116, 222546, 93, 10312, 3710, 161291, 6813, 2752, 51361, 25999, 6234, 283987, 79058, 7074, 3667, 93664, 4645, 6653, 999	321	1860	16650	1.34	1	0.533	44.1566
GOTERM_BP_FAT	GO:0051641~cellular localization	62	16.85	0.0364	9382, 10347, 64901, 79589, 26262, 5371, 23613, 5018, 63894, 57586, 56912, 10133, 9146, 2157, 4651, 415116, 222546, 3710, 201163, 161291, 51361, 23368, 79156, 7248, 79058, 7074, 7128, 9053, 4645, 6653, 2119, 3996, 3993, 23255, 8864, 57154, 55764, 9368, 6809, 25771, 79971, 23295, 5138, 517, 754, 7855, 8999, 10411, 9619, 4137, 6813, 25999, 4487, 6234, 286077, 283987, 93664, 9620, 55636, 5819, 85358,…	321	2541	16650	1.27	1	0.5456	50.2524
GOTERM_BP_FAT	GO:0034613~cellular protein localization	40	10.87	0.0723	10347, 23255, 57154, 55764, 64901, 9368, 79589, 26262, 6809, 5371, 23613, 25771, 5018, 63894, 79971, 5138, 9146, 10133, 754, 7855, 8999, 10411, 201163, 161291, 25999, 23368, 4487, 6234, 79156, 286077, 283987, 79058, 7074, 7128, 9620, 85358, 9053, 6653, 2119, 999	321	1600	16650	1.3	1	0.6801	75.6848
GOTERM_BP_FAT	GO:0070727~cellular macromolecule localization	40	10.87	0.0782	10347, 23255, 57154, 55764, 64901, 9368, 79589, 26262, 6809, 5371, 23613, 25771, 5018, 63894, 79971, 5138, 9146, 10133, 754, 7855, 8999, 10411, 201163, 161291, 25999, 23368, 4487, 6234, 79156, 286077, 283987, 79058, 7074, 7128, 9620, 85358, 9053, 6653, 2119, 999	321	1613	16650	1.29	1	0.6932	78.4406
GOTERM_BP_FAT	GO:0051649~establishment of localization in cell	45	12.23	0.1921	9382, 3996, 3993, 8864, 23255, 57154, 55764, 64901, 9368, 6809, 5371, 25771, 63894, 57586, 79971, 23295, 5138, 56912, 517, 9146, 10133, 754, 7855, 8999, 2157, 10411, 9619, 4651, 4137, 415116, 222546, 3710, 6813, 161291, 51361, 23368, 6234, 283987, 7248, 79058, 93664, 55636, 5819, 6653, 999	321	2004	16650	1.16	1	0.8479	98.2023
[truncated: 190 more rows]

## Sheet: BV-down
Category	Term	Count	%	PValue	Genes	List Total	Pop Hits	Pop Total	Fold Enrichment	Bonferroni	Benjamini	FDR
[truncated: 883 more rows]

[truncated: 4 more sheets: S-up, S-down, C-up, C-down]
