# Supplementary material for: Spatial organization of endometrial gene expression at the onset of embryo attachment in pigs
Source: BMC Genomics. 2019 Nov 21;20:895. doi: 10.1186/s12864-019-6264-2 (PMC6873571; doi:10.1186/s12864-019-6264-2)
Supplement: Supplementary file 10 — Additional file 10: Table S7. DEGs involved in cell adhesion and immune response signaling pathways. [file 12864_2019_6264_MOESM10_ESM.xlsx]

## Sheet: Supplemental Table 7
Supplemental Table 7
Gene ID Hsa	Symbol	Description	LE	GE	BV	S	Biop	Interferon-stimulated genes	Interferon type I signaling pathways (Homo sapiens)	Type II interferon signaling (IFNG) (Homo sapiens)	Interferon alpha/beta signaling (Homo sapiens)	Interferon gamma signaling (Homo sapiens)	IL-1 signaling pathway (Homo sapiens)	Structural Pathway of Interleukin 1 (IL-1) (Homo sapiens)		Synaptic adhesion-like molecules (Homo sapiens)	Focal Adhesion (Homo sapiens)	Integrin cell surface interactions (Homo sapiens)	Integrin-mediated Cell Adhesion (Homo sapiens)	Cell junction organization (Homo sapiens)	GO:0098609 cell-cell adhesion	Wnt signaling
6059	ABCE1	ATP binding cassette subfamily E member 1			down						1
103	ADAR	adenosine deaminase, RNA specific					up	1			2
113	ADCY7	adenylate cyclase 7		up		up	up	2
199	AIF1	allograft inflammatory factor 1					up	4
241	ALOX5AP	arachidonate 5-lipoxygenase activating protein					up	5
301	ANXA1	annexin A1	down		down			6													2
23780	APOL2	apolipoprotein L3					up	7
55843	ARHGAP15	Rho GTPase activating protein 15					up	8
567	B2M	beta-2-microglobulin					up	9				1
79370	BCL2L14	BCL2 like 14					up	11
10380	BPNT1	3'(2'), 5'-bisphosphate nucleotidase 1	down					13
684	BST2	bone marrow stromal cell antigen 2					up	14			3
712	C1QA	complement C1q A chain		up			up	15
713	C1QB	complement C1q B chain		up		up	up	16
714	C1QC	complement C1q C chain		up			up	17
715	C1R	complement C1r	up	up			up	18
716	C1S	complement C1s	up	up		up	up	19
717	C2	complement C2		up		up	up	20
718	C3	complement C3	up	up	up	up	up	21
285237	C3orf38	chromosome 13 C3orf38 homolog					up	22
720	C4A	complement C4A (Rodgers blood group)	up	up	up		up	23
762	CA4	carbonic anhydrase 4					up	25
834	CASP1	caspase 1, apoptosis-related cysteine peptidase					up	26
837	CASP4	caspase-13					up	27
83643	CCDC3	coiled-coil domain-containing protein 3			down			28
6347	CCL2	chemokine (C-C motif) ligand 2					up						3
6355	CCL8	chemokine (C-C motif) ligand 8					up	29
1234	CCR5	chemokine (C-C motif) receptor 5					up	30
1236	CCR7	C-C motif chemokine receptor 7					up	31
929	CD14	CD14 molecule		up			up	33
958	CD40	CD40 molecule					up	34
963	CD53	CD53 molecule					up	35
4261	CIITA	class II major histocompatibility complex transactivator	up			up	up			1		3
27254	CSDC2	cold shock domain containing C2					down	41
1436	CSF1R	colony stimulating factor 1 receptor		up	up		up	42
1520	CTSS	cathepsin S					up	43
3627	CXCL10	C-X-C motif chemokine ligand 10		up			up			2
4283	CXCL9	C-X-C motif chemokine ligand 9					up			3
1536	CYBB	NADPH oxidase heavy chain subunit					up			4
1573	CYP2J2	cytochrome P450 2J2	down				down	44
11056	DDX52	DExD-box helicase 52	up	up			up	48
23586	DDX58	DExD/H-box helicase 58				down	up	49
55601	DDX60	DExD/H-box helicase 60					up	51
51635	DHRS7	dehydrogenase/reductase 7	down				down	53
9704	DHX34	DExH-box helicase 34	up				up	55
79132	DHX58	DExH-box helicase 58					up	56
151636	DTX3L	deltex E3 ubiquitin ligase 3L					up	58
5610	EIF2AK2	eukaryotic translation initiation factor 2 alpha kinase 2					up	60		5
1977	EIF4E	eukaryotic translation initiation factor 4E			down			61	15					52
94240	EPSTI1	epithelial stromal interaction 1					up	62
2099	ESR1	estrogen receptor 1		down			down	63
2124	EVI2B	ecotropic viral integration site 2B					up	64
10144	FAM13A	family with sequence similarity 13 member A	up			up	up	65
115290	FBXO17	F-box protein 17					down	66
2209	FCGR1A	Fc fragment of IgG, high affinity Ia, receptor (CD64)					up	67				4
2214	FCGR3A	Fc fragment of IgG receptor IIIa	up				up	68
2353	FOS	Fos proto-oncogene, AP-1 transcription factor subunit	down											49
9846	GAB2	GRB2 associated binding protein 2		up					18
2633	GBP1	guanylate binding protein 1, interferon-inducible		up			up	73		8		6
2634	GBP2	guanylate-binding protein 2-like					up	74			5	7
2635	GBP3	guanylate binding protein 2, interferon-inducible		up		up	up	75				8
115361	GBP4	guanylate-binding protein 7	up	up		up	up	76				9
115362	GBP5	guanylate-binding protein 5					up	77				10
163351	GBP6	guanylate-binding protein 6				up	up	78				11
474344	GIMAP6	GTPase, IMAP family member 6					up	81
155038	GIMAP8	GTPase, IMAP family member 8					up	82
55008	HERC6	HECT and RLD domain containing E3 ubiquitin protein ligase family member 6					up	85
57801	HES4	hes family bHLH transcription factor 4					up	87
3017	HIST1H2BD	histone cluster 1, H2bd					down	88
92815	HIST3H2A	histone H2A type 3					down	89
3105	HLA-A	MHC class I antigen 5	up			up	up	91
3109	HLA-DMB	MHC class II, DM beta		up			up	92
3136	HLA-H	MHC class I antigen 6					up				7	14
83872	HMCN1	hemicentin 1					down	93
84941	HSH2D	hematopoietic SH2 domain containing					up	94
3620	IDO1	indoleamine 2,3-dioxygenase 1					up	95
83982	IFI27L2	interferon alpha-inducible protein 27-like protein 2	up		up			98
10437	IFI30	IFI30, lysosomal thiol reductase	up				up	99				16
3430	IFI35	interferon induced protein 35					up	100			9
10561	IFI44	interferon induced protein 44					up	101
10964	IFI44L	interferon-induced protein 44-like					up	102
2537	IFI6	interferon alpha inducible protein 6	down			down		103			10
64135	IFIH1	interferon induced with helicase C domain 1					up	104
3434	IFIT1	interferon-induced protein with tetratricopeptide repeats 1					up	105			11
3433	IFIT2	interferon induced protein with tetratricopeptide repeats 2					up	107		12	12
3437	IFIT3	interferon induced protein with tetratricopeptide repeats 3					up	108			13
24138	IFIT5	interferon-induced protein with tetratricopeptide repeats 5					up	109
10410	IFITM3	interferon-induced transmembrane protein 1	down	up	up			111			16
3459	IFNGR1	interferon gamma receptor 1					up			16		18
3467	IFNW1	interferon omega 1					up	115
3551	IKBKB	inhibitor of nuclear factor kappa B kinase subunit beta					up						7	9
3552	IL1A	interleukin 1 alpha	down	up			down						9	11
3554	IL1R1	interleukin 1 receptor type 1					up						11	13
3556	IL1RAP	interleukin 1 receptor accessory protein				up							12	14
3563	IL3RA	interleukin 3 receptor subunit alpha			up	up		118
3656	IRAK2	interleukin 1 receptor associated kinase 2					up						14	16
11213	IRAK3	interleukin 1 receptor associated kinase 3		up									15
3659	IRF1	interferon regulatory factor 1		up		up	up	119		19	22	20
3660	IRF2	interferon regulatory factor 2	up				up	120		20	23	21
3662	IRF4	interferon regulatory factor 4					up			21	25	23
3663	IRF5	interferon regulatory factor 5					up	122			26	24
3664	IRF6	interferon regulatory factor 6			up	up	up	123			27	25
3665	IRF7	interferon regulatory factor 7					up	124			28	26		18
3394	IRF8	interferon regulatory factor 8				up	up	125		22	29	27
3667	IRS1	insulin receptor substrate 1			up				25
8660	IRS2	insulin receptor substrate 2	up	up	up	up	up		26
9636	ISG15	ISG15 ubiquitin-like modifier					up	128			31
3669	ISG20	interferon stimulated exonuclease gene 20					up	129			32
3716	JAK1	Janus kinase 1	up				up		3	24	33	29
3717	JAK2	Janus kinase 2					up	130		25		30
3718	JAK3	Janus kinase 3					up	131
3932	LCK	LCK proto-oncogene, Src family tyrosine kinase					up		4
3965	LGALS9	galectin 9	down					135
57633	LRRN1	leucine rich repeat neuronal 1			down			136
4215	MAP3K3	mitogen-activated protein kinase kinase kinase 3	up	up			up						27
4281	MID1	midline 1					down					31
197259	MLKL	mixed lineage kinase domain like pseudokinase					up	137
64223	MLST8	MTOR associated protein, LST8 homolog					down		32
26002	MOXD1	monooxygenase DBH like 1			down		up	138
219972	MPEG1	macrophage expressed 1					up	139
4502	MT2A	metallothionein-2A	down	up	up							32
4599	MX1	MX dynamin like GTPase 1					up	140			34
4600	MX2	myxovirus (influenza virus) resistance 2 (mouse)					up	141			35
4790	NFKB1	nuclear factor kappa B subunit 1					up						36	40
4792	NFKBIA	NFKB inhibitor alpha					up	143					37	19
64332	NFKBIZ	NFKB inhibitor zeta	up				up	144
84166	NLRC5	NLR family CARD domain containing 5		up		up	up	145
9111	NMI	N-myc and STAT interactor					up	146
26471	NUPR1	nuclear protein 1, transcriptional regulator	up	up	up		up	148
8638	OASL	2'-5'-oligoadenylate synthetase like					up	152			39	37
4973	OLR1	oxidized low density lipoprotein receptor 1					up	153
9180	OSMR	oncostatin M receptor					up	154
57097	PARP11	poly(ADP-ribose) polymerase family member 11					up	156
64761	PARP12	poly(ADP-ribose) polymerase family member 12					up	157
54625	PARP14	poly(ADP-ribose) polymerase family member 14					up	158
10039	PARP3	poly(ADP-ribose) polymerase family member 3					up	159
79668	PARP8	poly(ADP-ribose) polymerase family member 8					up	160
83666	PARP9	poly(ADP-ribose) polymerase family member 9					up	161
56136	PCDHA13	protocadherin alpha-13					down	162
80380	PDCD1LG2	programmed cell death 1 ligand 2				up	up	163
57162	PELI1	pellino E3 ubiquitin protein ligase 1					up						39
51131	PHF11	PHD finger protein 11					up	165
8554	PIAS1	protein inhibitor of activated STAT 1	up						5			38
51316	PLAC8	placenta specific 8					up	168
5335	PLCG1	phospholipase C gamma 1	up				up						43
57664	PLEKHA4	pleckstrin homology domain containing A4					up	169
5366	PMAIP1	phorbol-12-myristate-13-acetate-induced protein 1					up	170
5371	PML	promyelocytic leukemia			up		up	171				39
5464	PPA1	pyrophosphatase (inorganic) 1	down					173
3276	PRMT1	protein arginine methyltransferase 1	down						38
5696	PSMB8	proteasome subunit beta 8					up				40
5698	PSMB9	proteasome subunit beta 9					up	174		29
5724	PTAFR	platelet activating factor receptor					up					41
5777	PTPN6	protein tyrosine phosphatase, non-receptor type 6					up		8		43	45
5788	PTPRC	protein tyrosine phosphatase, receptor type C		up			up		9
5966	REL	REL proto-oncogene, NF-kB subunit		up					41				46
6039	RNASE6	ribonuclease A family member k6					up	178
6041	RNASEL	ribonuclease L		up	up						44
6194	RPS6	ribosomal protein S6					down		42
9252	RPS6KA5	ribosomal protein S6 kinase A5	down						44
91543	RSAD2	radical S-adenosyl methionine domain containing 2					up	180			45
64108	RTP4	receptor transporter protein 4					up	181
54809	SAMD9	sterile alpha motif domain-containing protein 9					up	182
25939	SAMHD1	SAM and HD domain containing deoxynucleoside triphosphate triphosphohydrolase 1		up			up				46
710	SERPING1	serpin family G member 1	up	up			up	183
140885	SIRPA	signal regulatory protein alpha		up	up			186
81894	SLC25A28	solute carrier family 25 member 28					up	188
8651	SOCS1	suppressor of cytokine signaling 1					up		48	32	47	46
9021	SOCS3	suppressor of cytokine signaling 3					up	192	49	33	48	47
6672	SP100	nuclear body protein SP140-like protein					up	193				48
11262	SP140	SP140 nuclear body protein					up	194
6688	SPI1	Spi-1 proto-oncogene					up			34
8878	SQSTM1	sequestosome 1	up	up	up								48
6772	STAT1	signal transducer and activator of transcription 1					up	196	50	35		49
6773	STAT2	signal transducer and activator of transcription 2					up	197	51	36	51
6775	STAT4	signal transducer and activator of transcription 4					up	198	53
6776	STAT5A	signal transducer and activator of transcription 5A	up				up	199
6875	TAF4B	TATA-box binding protein associated factor 4b			down			200
6890	TAP1	transporter 1, ATP binding cassette subfamily B member					up	201		37
23424	TDRD7	tudor domain containing 7					up	202
92610	TIFA	TRAF interacting protein with forkhead associated domain					up	203
91937	TIMD4	T-cell immunoglobulin and mucin domain containing 4					up	204
64129	TINAGL1	tubulointerstitial nephritis antigen like 1	up				up	205
51284	TLR7	toll like receptor 7					up	206
113277	TMEM106A	transmembrane protein 106A			up	up	up	207
55281	TMEM140	transmembrane protein 140	up			up	up	208
80008	TMEM156	transmembrane protein 156					up	209
8743	TNFSF10	TNF superfamily member 10	up	up			up	210
10673	TNFSF13B	TNF superfamily member 13b					up	211
11277	TREX1	three prime repair exonuclease 1					up	213
9830	TRIM14	tripartite motif containing 14					up	214				52
23321	TRIM2	tripartite motif containing 2					down					54
6737	TRIM21	tripartite motif containing 21					up	215				55
7706	TRIM25	tripartite motif containing 25		up	up			217				57
7726	TRIM26	tripartite motif containing 26					up	218				58
53840	TRIM34	tripartite motif-containing protein 34			up		up					62
10475	TRIM38	tripartite motif containing 38					up	219				64
85363	TRIM5	tripartite motif protein TRIM5					up	220				68
7318	UBA7	ubiquitin like modifier activating enzyme 7					up	223
10537	UBD	ubiquitin D					up	224
7320	UBE2B	ubiquitin conjugating enzyme E2 B	up				up	225
9246	UBE2L6	ubiquitin conjugating enzyme E2 L6					up	226
7334	UBE2N	ubiquitin conjugating enzyme E2 N		down	down		up						54
9958	USP15	ubiquitin specific peptidase 15					up	227
11274	USP18	ubiquitin specific peptidase 18					up	228			53
7453	WARS	tryptophanyl-tRNA synthetase				up	up	230
54739	XAF1	XIAP associated factor 1					up	231			54
7535	ZAP70	tyrosine-protein kinase ZAP-70					up		57
87	ACTN1	actinin alpha 1	down		down												3			1
81	ACTN4	actinin alpha 4			down												4
101	ADAM8	ADAM metallopeptidase domain 8					up														1
208	AKT2	AKT serine/threonine kinase 2					down										6		3
10000	AKT3	AKT serine/threonine kinase 3		up			up										7		4
283	ANG	angiogenin			up															2
302	ANXA2	annexin A2	down		down	down	down														3
9459	ARHGEF6	Rac/Cdc42 guanine nucleotide exchange factor 6					up													3
55971	BAIAP2L1	BAI1 associated protein 2 like 1			up	up	up														7
596	BCL2	BCL2, apoptosis regulator	up	up			up										12				8
330	BIRC3	baculoviral IAP repeat containing 3					up										14
824	CAPN2	calpain 2	down		down		down										18		12
726	CAPN5	calpain 5		up															14
857	CAV1	caveolin 1			down												20		19
858	CAV2	caveolin 2		down	down		up										21		20
79872	CBLL1	Cbl proto-oncogene like 1	up				up														9
894	CCND2	cyclin D2			down												24					89
896	CCND3	cyclin D3	up	up	up		up										25					90
914	CD2	CD2 molecule					up														10
4345	CD200	CD200 molecule					down														11
100133941	CD24	CD24 molecule	up	up		up															12
960	CD44	CD44 molecule (Indian blood group)		up								2						3			15
961	CD47	CD47 molecule					up											4
998	CDC42	cell division cycle 42			down												26		22
11135	CDC42EP1	CDC42 effector protein 1			up																18
999	CDH1	cadherin 1			up													5		8	19
1013	CDH15	cadherin 15					up													13	24
1015	CDH17	cadherin 17	down				down													14	25
28316	CDH20	cadherin 20				up															29
60437	CDH26	uncharacterized LOC106506737		down																	32
1004	CDH6	cadherin 6	down	down	down		down													20	36
1041	CDSN	corneodesmosin					up														41
9076	CLDN1	claudin 1	up																	24
5010	CLDN11	claudin 11				up														26
53842	CLDN22	claudin 22		down			up													36
137075	CLDN23	claudin 23					down													37
1365	CLDN3	claudin 3			up															38
1364	CLDN4	claudin 4			up	up	up													39
1366	CLDN7	claudin 7			up															42
9073	CLDN8	claudin 8					down													43
7373	COL14A1	collagen type XIV alpha 1 chain			down	down															44
1307	COL16A1	collagen type XVI alpha 1 chain					down											7
91522	COL23A1	collagen type XXIII alpha 1 chain	down			down												9
1282	COL4A1	collagen type IV alpha 1 chain		up													31	10
1284	COL4A2	collagen type IV alpha 2 chain		up													32	11
1288	COL4A6	collagen type IV alpha 6 chain					down										34
1290	COL5A2	collagen type V alpha 2 chain					down										35
1292	COL6A2	collagen type VI alpha 2 chain		up													37
29119	CTNNA3	catenin alpha 3			down																50
6376	CX3CL1	C-X3-C motif chemokine ligand 1					up														54
1739	DLG1	discs large MAGUK scaffold protein 1	down													1					56
9231	DLG5	discs large MAGUK scaffold protein 5					down														60
1832	DSP	desmoplakin			up																62
667	DST	dystonin	up				up													49
1950	EGF	epidermal growth factor					down										43
4072	EPCAM	epithelial cell adhesion molecule			up																65
2064	ERBB2	erb-b2 receptor tyrosine kinase 2		up			down										46
10979	FERMT2	fermitin family member 2			down															52
2266	FGG	fibrinogen gamma chain					down											21
2316	FLNA	filamin A			down		down										49			53
2318	FLNC	filamin C			down		down										51			54
2335	FN1	fibronectin 1		up			up										53	22
22862	FNDC3A	fibronectin type III domain containing 3A					up														68
2534	FYN	FYN proto-oncogene, Src family tyrosine kinase	up						2								54		26
2903	GRIN2A	glutamate ionotropic receptor NMDA type subunit 2A	down	up			down									8
3055	HCK	HCK proto-oncogene, Src family tyrosine kinase					up										57
3082	HGF	hepatocyte growth factor					up										58
3383	ICAM1	intercellular adhesion molecule 1					up			11		15						25
3384	ICAM2	intercellular adhesion molecule 2					up											26			71
3385	ICAM3	intercellular adhesion molecule 3					up											27			72
29851	ICOS	inducible T-cell costimulator					up														75
3479	IGF1	insulin like growth factor 1		down	down												61
22801	ITGA11	integrin subunit alpha 11					down										66	32	33
3675	ITGA3	integrin subunit alpha 3			down	up											69	35	36
3676	ITGA4	integrin subunit alpha 4					up										70	36	37
3655	ITGA6	integrin subunit alpha 6	down				down										72	38	39	57	77
3679	ITGA7	integrin subunit alpha 7			down												73	39	40
3680	ITGA9	integrin subunit alpha 9			down	down											75	41	42
3682	ITGAE	integrin subunit alpha E					up											43	44
3683	ITGAL	integrin subunit alpha L					up											44	45		79
3684	ITGAM	integrin subunit alpha M	up				up											45	46
3685	ITGAV	integrin subunit alpha V	up				up										76	46	47
3688	ITGB1	integrin subunit beta 1			down												77	48	49	58
3689	ITGB2	integrin subunit beta 2					up											49	50		80
3690	ITGB3	integrin subunit beta 3	up				up										78	50	51
3691	ITGB4	integrin subunit beta 4					down										79		52	59
3693	ITGB5	integrin subunit beta 5	up	up													80	51	53
3694	ITGB6	integrin subunit beta 6	up				up										81	52	54
3696	ITGB8	integrin subunit beta 8			up												83	54	56
3791	KDR	kinase insert domain receptor					up										85
3875	KRT18	keratin 18	down	down			down														85
284217	LAMA1	laminin subunit alpha 1			down												86
3908	LAMA2	laminin subunit alpha 2		up	up												87
3909	LAMA3	laminin subunit alpha 3			up	up	down										88			61
3912	LAMB1	laminin subunit beta 1		up													91
3913	LAMB2	laminin subunit beta 2					down										92
3914	LAMB3	laminin subunit beta 3	up				up										93			62
10319	LAMC3	laminin subunit gamma 3	up	up	up	up											96
3956	LGALS1	galectin 1		down			down														86
3987	LIMS1	LIM zinc finger domain containing 1	down																	64
4060	LUM	lumican					up											57
5608	MAP2K6	mitogen-activated protein kinase kinase 6	up				up		28				22						61
5596	MAPK4	mitogen-activated protein kinase 4	down				down												65
5597	MAPK6	mitogen-activated protein kinase 6	down				down												66
4233	MET	MET proto-oncogene, receptor tyrosine kinase			up												103
10627	MYL12A	myosin regulatory light chain 2 protein					down										105
10398	MYL9	myosin light chain 9			down												110
4638	MYLK	myosin light chain kinase			down												111
5818	NECTIN1	nectin cell adhesion molecule 1					down														91
4867	NPHP1	nephrocystin 1	up																		94
4897	NRCAM	neuronal cell adhesion molecule	down				down														96
9423	NTN1	netrin 1					down														97
5063	PAK3	p21 (RAC1) activated kinase 3					up										118		74
10298	PAK4	p21 (RAC1) activated kinase 4					down										119		75		98
84552	PARD6G	par-6 family cell polarity regulator gamma	up			up														71
64098	PARVG	parvin gamma					up										123
56034	PDGFC	platelet derived growth factor C					down										126
80310	PDGFD	platelet derived growth factor D			down												127
5159	PDGFRB	platelet derived growth factor receptor beta		up	up												129
9124	PDLIM1	PDZ and LIM domain 1	down				down														99
10611	PDLIM5	PDZ and LIM domain 5			down																100
5228	PGF	placental growth factor	up														131
5295	PIK3R1	phosphoinositide-3-kinase regulatory subunit 1	up						36				41				135
5296	PIK3R2	phosphoinositide-3-kinase regulatory subunit 2	down				down		37				42				136		79
8503	PIK3R3	phosphatidylinositol 3-kinase regulatory subunit gamma		down													137
5314	PKHD1	PKHD1, fibrocystin/polyductin	down				down														103
5318	PKP2	plakophilin 2	down	down			down														105
11187	PKP3	plakophilin 3					down														106
5339	PLEC	plectin	down				down													74
5500	PPP1CB	protein phosphatase 1 catalytic subunit beta			down												140
4659	PPP1R12A	protein phosphatase 1 regulatory subunit 12A			down												142
5753	PTK6	protein tyrosine kinase 6	up														150
5789	PTPRD	protein tyrosine phosphatase, receptor type D			down											12
5792	PTPRF	protein tyrosine phosphatase, receptor type F			up	up	down									13
5829	PXN	paxillin	up	up													151		81	81
5880	RAC2	Rac family small GTPase 2					up										153		83
2889	RAPGEF1	Rap guanine nucleotide exchange factor 1	up		up				40								158		88		111
5649	RELN	reelin				up											160
6251	RSU1	Ras suppressor protein 1			down															82
10313	RTN3	reticulon 3					up									15
6282	S100A11	S100 calcium binding protein A11	down	down	down		down														113
221935	SDK1	sidekick cell adhesion molecule 1				up														83
54549	SDK2	sidekick cell adhesion molecule 2			down															84
6402	SELL	selectin L	up	up	up	up	up														84
53358	SHC3	SHC-transforming protein 3					up										166		94
6654	SOS1	SOS Ras/Rac guanine nucleotide exchange factor 1					up										168		96
6696	SPP1	secreted phosphoprotein 1					up										169	60
55359	STYK1	serine/threonine/tyrosine kinase 1		down			down										172
4070	TACSTD2	tumor associated calcium signal transducer 2			up																122
7059	THBS3	thrombospondin 3					down										176
7070	THY1	Thy-1 cell surface antigen	up				up														124
83660	TLN2	talin 2					down										179
3371	TNC	tenascin C			down		up										180	62
63923	TNN	tenascin N					up										183
7145	TNS1	tensin 1		up															99
7294	TXK	TXK tyrosine kinase					up										186
10451	VAV3	vav guanine nucleotide exchange factor 3		up													190		102
7412	VCAM1	vascular cell adhesion molecule 1					up					73						63
7414	VCL	vinculin			down	down											191		103
8876	VNN1	rabaptin, RAB GTPase binding effector protein 1	down				down														130
331	XIAP	X-linked inhibitor of apoptosis					up										197
1488	CTBP2	C-terminal binding protein 2			up																	82
80319	CXXC4	CXXC finger protein 4	down																			60
23002	DAAM1	dishevelled associated activator of morphogenesis 1			down																	102
23500	DAAM2	dishevelled associated activator of morphogenesis 2					up															103
22943	DKK1	dickkopf WNT signaling pathway inhibitor 1		up	up																	46
8061	FOSL1	FOS like 1, AP-1 transcription factor subunit					up															91
8321	FZD1	frizzled class receptor 1			down																	3
2535	FZD2	frizzled class receptor 2			down																	4
7976	FZD3	frizzled class receptor 3	down				down															5
8322	FZD4	frizzled class receptor 4		up			up															6
7855	FZD5	frizzled class receptor 5			up		down															7
8323	FZD6	frizzled class receptor 6	down				down															8
8324	FZD7	frizzled class receptor 7					down															9
8325	FZD8	frizzled class receptor 8	up																			10
2239	GPC4	glypican 4			down	down																98
27130	INVS	inversin	down																			99
51176	LEF1	lymphoid enhancer binding factor 1			up																	86
4609	MYC	MYC proto-oncogene, bHLH transcription factor	down											51								87
4772	NFATC1	nuclear factor of activated T-cells 1			up																	25
4773	NFATC2	nuclear factor of activated T-cells 2					up															26
147111	NOTUM	notum, palmitoleoyl-protein carboxylesterase					down															44
23236	PLCB1	phospholipase C beta 1			down		down															13
5330	PLCB2	phospholipase C beta 2					up															14
5332	PLCB4	phospholipase C beta 4	down		down																	16
5533	PPP3CC	protein phosphatase 3 catalytic subunit gamma	up																			22
144165	PRICKLE1	prickle planar cell polarity protein 1		down																		100
166336	PRICKLE2	prickle planar cell polarity protein 2				down																101
5579	PRKCB	protein kinase C beta					up										146					18
4920	ROR2	receptor tyrosine kinase like orphan receptor 2		up																		59
5176	SERPINF1	serpin family F member 1					down															50
64321	SOX17	SRY-box 17	down		up																	80
83439	TCF7L1	transcription factor 7 like 1					down															85
6934	TCF7L2	transcription factor 7 like 2		up																		84
81839	VANGL1	VANGL planar cell polarity protein 1	down																			96
57216	VANGL2	VANGL planar cell polarity protein 2					down															97
11197	WIF1	WNT inhibitory factor 1			down																	43
7472	WNT2	Wnt family member 2	up				down															31
7477	WNT7B	Wnt family member 7B					up															38
